# Supplementary material for: Integration of unpaired single cell omics data by deep transfer graph convolutional network
Source: PLoS Comput Biol. 2025 Jan 16;21(1):e1012625. doi: 10.1371/journal.pcbi.1012625 (PMC11778791; doi:10.1371/journal.pcbi.1012625)
Supplement: S1 Data — Sheets A, B, C, and D correspond to Fig 2a and 2b. Sheet E to Fig 2c, Sheet F to Fig 2d, Sheet G to Fig 2e, Sheet H to Fig 2f, Sheet I to Fig 2g, Sheet J to Fig 2h, Sheet K to Fig 2i. (XLSX) [file pcbi.1012625.s001.xlsx]

## Sheet: Sheet A.xlsx
Fig 2a-2b	V1,V2,data,predicted,celltype,tech
	3.7162259,-84.77591,scRNA-seq,Endothelial cell,Endothelial cell,atlas_rna_dropseq
	5.944113,-94.93336,scRNA-seq,Endothelial cell,Endothelial cell,atlas_rna_dropseq
	4.942968,-86.87553,scRNA-seq,Endothelial cell,Endothelial cell,atlas_rna_dropseq
	2.8149107,-83.4113,scRNA-seq,Endothelial cell,Endothelial cell,atlas_rna_dropseq
	1.7795335,-92.88154,scRNA-seq,Endothelial cell,Endothelial cell,atlas_rna_dropseq
	12.27528,-93.79848,scRNA-seq,Endothelial cell,Endothelial cell,atlas_rna_dropseq
	3.1319218,-83.71394,scRNA-seq,Endothelial cell,Endothelial cell,atlas_rna_dropseq
	9.64482,-87.586586,scRNA-seq,Endothelial cell,Endothelial cell,atlas_rna_dropseq
	3.7326798,-87.2632,scRNA-seq,Endothelial cell,Endothelial cell,atlas_rna_dropseq
	10.125556,-95.889565,scRNA-seq,Endothelial cell,Endothelial cell,atlas_rna_dropseq
	3.8147588,-81.51221,scRNA-seq,Endothelial cell,Endothelial cell,atlas_rna_dropseq
	5.5720863,47.555862,scRNA-seq,Endothelial cell,Endothelial cell,atlas_rna_dropseq
	5.7833157,-88.668205,scRNA-seq,Endothelial cell,Endothelial cell,atlas_rna_dropseq
	4.846812,-88.834724,scRNA-seq,Endothelial cell,Endothelial cell,atlas_rna_dropseq
	-1.4681933,-54.488995,scRNA-seq,Endothelial cell,Endothelial cell,atlas_rna_dropseq
	4.836254,-95.341354,scRNA-seq,Endothelial cell,Endothelial cell,atlas_rna_dropseq
	9.072362,-95.39764,scRNA-seq,Endothelial cell,Endothelial cell,atlas_rna_dropseq
	10.971862,38.331997,scRNA-seq,Endothelial cell,Endothelial cell,atlas_rna_dropseq
	2.7682464,-83.37156,scRNA-seq,Endothelial cell,Endothelial cell,atlas_rna_dropseq
	3.4881124,-83.5139,scRNA-seq,Endothelial cell,Endothelial cell,atlas_rna_dropseq
	5.3721557,-86.87655,scRNA-seq,Endothelial cell,Endothelial cell,atlas_rna_dropseq
	5.9671764,-87.22101,scRNA-seq,Endothelial cell,Endothelial cell,atlas_rna_dropseq
	6.3045716,-94.61986,scRNA-seq,Endothelial cell,Endothelial cell,atlas_rna_dropseq
	9.789517,-90.92381,scRNA-seq,Endothelial cell,Endothelial cell,atlas_rna_dropseq
	5.637222,-88.344406,scRNA-seq,Endothelial cell,Endothelial cell,atlas_rna_dropseq
	5.605342,-88.43502,scRNA-seq,Endothelial cell,Endothelial cell,atlas_rna_dropseq
	8.468426,-89.66502,scRNA-seq,Endothelial cell,Endothelial cell,atlas_rna_dropseq
	8.089176,-92.46035,scRNA-seq,Endothelial cell,Endothelial cell,atlas_rna_dropseq
	48.500443,13.879281,scRNA-seq,Endothelial cell,Endothelial cell,atlas_rna_dropseq
	6.126616,-88.6121,scRNA-seq,Endothelial cell,Endothelial cell,atlas_rna_dropseq
	10.4695,-91.36559,scRNA-seq,Endothelial cell,Endothelial cell,atlas_rna_dropseq
	11.835616,-85.80978,scRNA-seq,Endothelial cell,Endothelial cell,atlas_rna_dropseq
	3.0408144,-83.48745,scRNA-seq,Endothelial cell,Endothelial cell,atlas_rna_dropseq
	7.434497,-71.46228,scRNA-seq,Endothelial cell,Endothelial cell,atlas_rna_dropseq
	8.350209,-91.52306,scRNA-seq,Endothelial cell,Endothelial cell,atlas_rna_dropseq
	7.5290747,-95.18363,scRNA-seq,Endothelial cell,Endothelial cell,atlas_rna_dropseq
	5.813202,-88.79705,scRNA-seq,Endothelial cell,Endothelial cell,atlas_rna_dropseq
	5.9886465,-87.20475,scRNA-seq,Endothelial cell,Endothelial cell,atlas_rna_dropseq
	6.164292,-95.805664,scRNA-seq,Endothelial cell,Endothelial cell,atlas_rna_dropseq
	3.9019427,-86.773605,scRNA-seq,Endothelial cell,Endothelial cell,atlas_rna_dropseq
	4.984708,-86.584885,scRNA-seq,Endothelial cell,Endothelial cell,atlas_rna_dropseq
	4.361923,-87.55037,scRNA-seq,Endothelial cell,Endothelial cell,atlas_rna_dropseq
	8.532387,-90.284645,scRNA-seq,Endothelial cell,Endothelial cell,atlas_rna_dropseq
	9.099534,-89.357605,scRNA-seq,Endothelial cell,Endothelial cell,atlas_rna_dropseq
	5.3536043,-87.41258,scRNA-seq,Endothelial cell,Endothelial cell,atlas_rna_dropseq
	10.775213,-80.82901,scRNA-seq,Endothelial cell,Endothelial cell,atlas_rna_dropseq
	2.854483,-83.50798,scRNA-seq,Endothelial cell,Endothelial cell,atlas_rna_dropseq
	6.098007,-86.710594,scRNA-seq,Endothelial cell,Endothelial cell,atlas_rna_dropseq
	10.343724,-92.25214,scRNA-seq,Endothelial cell,Endothelial cell,atlas_rna_dropseq
	6.245555,-88.2895,scRNA-seq,Endothelial cell,Endothelial cell,atlas_rna_dropseq
	5.614382,-92.415344,scRNA-seq,Endothelial cell,Endothelial cell,atlas_rna_dropseq
	8.129728,-95.079765,scRNA-seq,Endothelial cell,Endothelial cell,atlas_rna_dropseq
	6.784015,-86.92873,scRNA-seq,Endothelial cell,Endothelial cell,atlas_rna_dropseq
	6.021448,-94.96544,scRNA-seq,Endothelial cell,Endothelial cell,atlas_rna_dropseq
	7.5814204,-96.64304,scRNA-seq,Endothelial cell,Endothelial cell,atlas_rna_dropseq
	5.9711223,-95.35495,scRNA-seq,Endothelial cell,Endothelial cell,atlas_rna_dropseq
	5.5222745,45.74422,scRNA-seq,Endothelial cell,Endothelial cell,atlas_rna_dropseq
	2.4071114,-92.893654,scRNA-seq,Endothelial cell,Endothelial cell,atlas_rna_dropseq
	7.94889,-89.2151,scRNA-seq,Endothelial cell,Endothelial cell,atlas_rna_dropseq
	7.2119613,-87.39011,scRNA-seq,Endothelial cell,Endothelial cell,atlas_rna_dropseq
	5.211456,-94.838684,scRNA-seq,Endothelial cell,Endothelial cell,atlas_rna_dropseq
	2.5406277,-64.601326,scRNA-seq,Endothelial cell,Endothelial cell,atlas_rna_dropseq
	5.6383877,-88.63881,scRNA-seq,Endothelial cell,Endothelial cell,atlas_rna_dropseq
	4.881088,-95.154594,scRNA-seq,Endothelial cell,Endothelial cell,atlas_rna_dropseq
	10.405844,-93.07918,scRNA-seq,Endothelial cell,Endothelial cell,atlas_rna_dropseq
	5.617742,-92.81029,scRNA-seq,Endothelial cell,Endothelial cell,atlas_rna_dropseq
	8.86271,-95.358086,scRNA-seq,Endothelial cell,Endothelial cell,atlas_rna_dropseq
	6.013758,-80.55961,scRNA-seq,Endothelial cell,Endothelial cell,atlas_rna_dropseq
	-73.35899,-15.924528,scRNA-seq,Endothelial cell,Endothelial cell,atlas_rna_dropseq
	-68.64064,-14.185369,scRNA-seq,Endothelial cell,Endothelial cell,atlas_rna_dropseq
	39.396053,-20.118383,scRNA-seq,Cardiomyocytes,Cardiomyocytes,atlas_rna_dropseq
	-41.014244,63.006874,scRNA-seq,Cardiomyocytes,Cardiomyocytes,atlas_rna_dropseq
	-35.26019,76.81422,scRNA-seq,Cardiomyocytes,Cardiomyocytes,atlas_rna_dropseq
	-80.857956,-13.214216,scRNA-seq,Endothelial cell,Endothelial cell,atlas_rna_dropseq
	5.756628,-86.88542,scRNA-seq,Erythroblasts,Erythroblasts,atlas_rna_dropseq
	3.0157316,51.720123,scRNA-seq,Cardiomyocytes,Cardiomyocytes,atlas_rna_dropseq
	-72.06691,-23.97614,scRNA-seq,Endothelial cell,Endothelial cell,atlas_rna_dropseq
	7.311894,-97.769966,scRNA-seq,Erythroblasts,Erythroblasts,atlas_rna_dropseq
	4.3953195,-84.97202,scRNA-seq,Erythroblasts,Erythroblasts,atlas_rna_dropseq
	-86.55203,-20.560652,scRNA-seq,Endothelial cell,Endothelial cell,atlas_rna_dropseq
	-32.361156,83.69425,scRNA-seq,Cardiomyocytes,Cardiomyocytes,atlas_rna_dropseq
	-59.418507,-10.90881,scRNA-seq,Endothelial cell,Endothelial cell,atlas_rna_dropseq
	-36.39321,76.8848,scRNA-seq,Cardiomyocytes,Cardiomyocytes,atlas_rna_dropseq
	-62.214577,-17.96837,scRNA-seq,Endothelial cell,Endothelial cell,atlas_rna_dropseq
	54.239933,-15.414701,scRNA-seq,Cardiomyocytes,Cardiomyocytes,atlas_rna_dropseq
	6.92473,-97.07025,scRNA-seq,Erythroblasts,Erythroblasts,atlas_rna_dropseq
	-39.99114,77.07308,scRNA-seq,Cardiomyocytes,Cardiomyocytes,atlas_rna_dropseq
	-88.05852,-24.825935,scRNA-seq,Endothelial cell,Endothelial cell,atlas_rna_dropseq
	-65.80246,-13.78909,scRNA-seq,Endothelial cell,Endothelial cell,atlas_rna_dropseq
	-29.78935,77.78795,scRNA-seq,Cardiomyocytes,Cardiomyocytes,atlas_rna_dropseq
	-82.821106,-1.6526374,scRNA-seq,Endothelial cell,Endothelial cell,atlas_rna_dropseq
	-60.306885,-10.023357,scRNA-seq,Endothelial cell,Endothelial cell,atlas_rna_dropseq
	-65.17565,-9.797963,scRNA-seq,Endothelial cell,Endothelial cell,atlas_rna_dropseq
	-35.05556,80.16673,scRNA-seq,Cardiomyocytes,Cardiomyocytes,atlas_rna_dropseq
	-38.995285,73.28927,scRNA-seq,Cardiomyocytes,Cardiomyocytes,atlas_rna_dropseq
	-81.25484,0.6191504,scRNA-seq,Endothelial cell,Endothelial cell,atlas_rna_dropseq
	-68.42469,2.5492392,scRNA-seq,Endothelial cell,Endothelial cell,atlas_rna_dropseq
	-59.68072,-7.2009583,scRNA-seq,Endothelial cell,Endothelial cell,atlas_rna_dropseq
	-89.24938,-22.30739,scRNA-seq,Endothelial cell,Endothelial cell,atlas_rna_dropseq
	34.444603,-45.15563,scRNA-seq,Cardiomyocytes,Cardiomyocytes,atlas_rna_dropseq
	-74.55597,1.8029425,scRNA-seq,Endothelial cell,Endothelial cell,atlas_rna_dropseq
	6.461133,-97.1905,scRNA-seq,Erythroblasts,Erythroblasts,atlas_rna_dropseq
	-78.8463,-3.514145,scRNA-seq,Endothelial cell,Endothelial cell,atlas_rna_dropseq
	-67.54955,-13.699471,scRNA-seq,Endothelial cell,Endothelial cell,atlas_rna_dropseq
	-76.241936,-6.8356447,scRNA-seq,Endothelial cell,Endothelial cell,atlas_rna_dropseq
	-81.104164,-0.6400103,scRNA-seq,Endothelial cell,Endothelial cell,atlas_rna_dropseq
	-66.35037,-18.816853,scRNA-seq,Endothelial cell,Endothelial cell,atlas_rna_dropseq
	-63.313606,-4.1085696,scRNA-seq,Endothelial cell,Endothelial cell,atlas_rna_dropseq
	6.2747645,-97.74927,scRNA-seq,Erythroblasts,Erythroblasts,atlas_rna_dropseq
	-31.690601,68.0533,scRNA-seq,Cardiomyocytes,Cardiomyocytes,atlas_rna_dropseq
	-51.065292,-22.619411,scRNA-seq,Endothelial cell,Endothelial cell,atlas_rna_dropseq
	-89.74147,-28.584635,scRNA-seq,Endothelial cell,Endothelial cell,atlas_rna_dropseq
	-41.696682,70.26325,scRNA-seq,Cardiomyocytes,Cardiomyocytes,atlas_rna_dropseq
	-39.16744,73.40627,scRNA-seq,Cardiomyocytes,Cardiomyocytes,atlas_rna_dropseq
	-60.337234,-12.641991,scRNA-seq,Endothelial cell,Endothelial cell,atlas_rna_dropseq
	-73.66892,-7.387888,scRNA-seq,Endothelial cell,Endothelial cell,atlas_rna_dropseq
	-82.77009,-5.0295444,scRNA-seq,Endothelial cell,Endothelial cell,atlas_rna_dropseq
	-74.61195,-15.290504,scRNA-seq,Endothelial cell,Endothelial cell,atlas_rna_dropseq
	52.092213,12.532942,scRNA-seq,Cardiomyocytes,Cardiomyocytes,atlas_rna_dropseq
	57.418266,-35.84594,scRNA-seq,Cardiomyocytes,Cardiomyocytes,atlas_rna_dropseq
	6.091876,-97.34168,scRNA-seq,Erythroblasts,Erythroblasts,atlas_rna_dropseq
	-85.80935,-11.283624,scRNA-seq,Endothelial cell,Endothelial cell,atlas_rna_dropseq
	-87.64824,-0.4255538,scRNA-seq,Endothelial cell,Endothelial cell,atlas_rna_dropseq
	-82.49188,-2.0025024,scRNA-seq,Endothelial cell,Endothelial cell,atlas_rna_dropseq
	-83.02792,-23.778374,scRNA-seq,Endothelial cell,Endothelial cell,atlas_rna_dropseq
	-65.6494,-2.0139103,scRNA-seq,Endothelial cell,Endothelial cell,atlas_rna_dropseq
	-94.130394,-17.272078,scRNA-seq,Endothelial cell,Endothelial cell,atlas_rna_dropseq
	52.42081,-5.7395453,scRNA-seq,Cardiomyocytes,Cardiomyocytes,atlas_rna_dropseq
	-35.764103,83.30718,scRNA-seq,Cardiomyocytes,Cardiomyocytes,atlas_rna_dropseq
	-69.01281,-25.636885,scRNA-seq,Endothelial cell,Endothelial cell,atlas_rna_dropseq
	-71.45843,-5.7933125,scRNA-seq,Endothelial cell,Endothelial cell,atlas_rna_dropseq
	6.040653,-97.48605,scRNA-seq,Erythroblasts,Erythroblasts,atlas_rna_dropseq
	7.520512,-97.733,scRNA-seq,Erythroblasts,Erythroblasts,atlas_rna_dropseq
	-50.236305,-21.823614,scRNA-seq,Endothelial cell,Endothelial cell,atlas_rna_dropseq
	-82.13473,-32.582615,scRNA-seq,Endothelial cell,Endothelial cell,atlas_rna_dropseq
	8.1601715,-97.023125,scRNA-seq,Erythroblasts,Erythroblasts,atlas_rna_dropseq
	-69.73059,-12.622089,scRNA-seq,Endothelial cell,Endothelial cell,atlas_rna_dropseq
	-82.22279,-15.290129,scRNA-seq,Endothelial cell,Endothelial cell,atlas_rna_dropseq
	-27.014221,71.086914,scRNA-seq,Cardiomyocytes,Cardiomyocytes,atlas_rna_dropseq
	7.340467,-97.115364,scRNA-seq,Erythroblasts,Erythroblasts,atlas_rna_dropseq
	3.0223248,51.749073,scRNA-seq,Cardiomyocytes,Cardiomyocytes,atlas_rna_dropseq
	33.28389,72.87826,scRNA-seq,Cardiomyocytes,Cardiomyocytes,atlas_rna_dropseq
	-34.084576,64.772194,scRNA-seq,Cardiomyocytes,Cardiomyocytes,atlas_rna_dropseq
	-35.355644,75.86613,scRNA-seq,Cardiomyocytes,Cardiomyocytes,atlas_rna_dropseq
	-94.79771,-18.408657,scRNA-seq,Endothelial cell,Endothelial cell,atlas_rna_dropseq
	-82.81272,3.6925943,scRNA-seq,Endothelial cell,Endothelial cell,atlas_rna_dropseq
	63.426247,-17.368547,scRNA-seq,Cardiomyocytes,Cardiomyocytes,atlas_rna_dropseq
	-83.24646,2.621698,scRNA-seq,Endothelial cell,Endothelial cell,atlas_rna_dropseq
	-94.93983,-17.945995,scRNA-seq,Endothelial cell,Endothelial cell,atlas_rna_dropseq
	-80.94339,-31.52777,scRNA-seq,Endothelial cell,Endothelial cell,atlas_rna_dropseq
	-54.136536,-14.196455,scRNA-seq,Endothelial cell,Endothelial cell,atlas_rna_dropseq
	7.413674,-97.58156,scRNA-seq,Erythroblasts,Erythroblasts,atlas_rna_dropseq
	-83.460945,-16.444798,scRNA-seq,Endothelial cell,Endothelial cell,atlas_rna_dropseq
	-57.84285,-27.135693,scRNA-seq,Endothelial cell,Endothelial cell,atlas_rna_dropseq
	-90.63408,-20.922304,scRNA-seq,Endothelial cell,Endothelial cell,atlas_rna_dropseq
	-39.10566,72.56217,scRNA-seq,Cardiomyocytes,Cardiomyocytes,atlas_rna_dropseq
	-86.41631,-3.8149137,scRNA-seq,Endothelial cell,Endothelial cell,atlas_rna_dropseq
	-37.04836,80.17118,scRNA-seq,Cardiomyocytes,Cardiomyocytes,atlas_rna_dropseq
	-41.16778,74.754654,scRNA-seq,Cardiomyocytes,Cardiomyocytes,atlas_rna_dropseq
	-66.4889,-8.196382,scRNA-seq,Endothelial cell,Endothelial cell,atlas_rna_dropseq
	-90.51971,-27.26121,scRNA-seq,Endothelial cell,Endothelial cell,atlas_rna_dropseq
	-36.968037,69.2833,scRNA-seq,Cardiomyocytes,Cardiomyocytes,atlas_rna_dropseq
	-34.186504,66.80514,scRNA-seq,Cardiomyocytes,Cardiomyocytes,atlas_rna_dropseq
	-63.132206,-3.3587775,scRNA-seq,Endothelial cell,Endothelial cell,atlas_rna_dropseq
	-76.88421,-24.350334,scRNA-seq,Endothelial cell,Endothelial cell,atlas_rna_dropseq
	-89.26948,-19.667082,scRNA-seq,Endothelial cell,Endothelial cell,atlas_rna_dropseq
	-89.392204,-19.26482,scRNA-seq,Endothelial cell,Endothelial cell,atlas_rna_dropseq
	-61.740612,-0.5684311,scRNA-seq,Endothelial cell,Endothelial cell,atlas_rna_dropseq
	6.382531,-97.86526,scRNA-seq,Erythroblasts,Erythroblasts,atlas_rna_dropseq
	-25.13297,70.417244,scRNA-seq,Cardiomyocytes,Cardiomyocytes,atlas_rna_dropseq
	-82.15797,-16.911127,scRNA-seq,Endothelial cell,Endothelial cell,atlas_rna_dropseq
	3.0208418,51.743813,scRNA-seq,Cardiomyocytes,Cardiomyocytes,atlas_rna_dropseq
	-15.582713,-70.83894,scRNA-seq,Erythroblasts,Erythroblasts,atlas_rna_dropseq
	-90.93344,-22.067945,scRNA-seq,Endothelial cell,Endothelial cell,atlas_rna_dropseq
	6.046357,-97.608505,scRNA-seq,Erythroblasts,Erythroblasts,atlas_rna_dropseq
	7.4098105,-97.01735,scRNA-seq,Erythroblasts,Erythroblasts,atlas_rna_dropseq
	17.47337,-92.92458,scRNA-seq,Erythroblasts,Erythroblasts,atlas_rna_dropseq
	-46.87862,-9.327876,scRNA-seq,Endothelial cell,Endothelial cell,atlas_rna_dropseq
	-1.2306087,-52.68271,scRNA-seq,Erythroblasts,Erythroblasts,atlas_rna_dropseq
	-91.73365,-17.755423,scRNA-seq,Endothelial cell,Endothelial cell,atlas_rna_dropseq
	-58.959644,-6.77784,scRNA-seq,Endothelial cell,Endothelial cell,atlas_rna_dropseq
	-83.665764,-9.750227,scRNA-seq,Endothelial cell,Endothelial cell,atlas_rna_dropseq
	-90.46982,-24.867214,scRNA-seq,Endothelial cell,Endothelial cell,atlas_rna_dropseq
	6.648174,-96.72372,scRNA-seq,Erythroblasts,Erythroblasts,atlas_rna_dropseq
	-64.971466,-14.457651,scRNA-seq,Endothelial cell,Endothelial cell,atlas_rna_dropseq
	-88.801926,-5.284175,scRNA-seq,Endothelial cell,Endothelial cell,atlas_rna_dropseq
	-9.708207,-88.75879,scRNA-seq,Cardiomyocytes,Cardiomyocytes,atlas_rna_dropseq
	-70.07396,-17.912186,scRNA-seq,Endothelial cell,Endothelial cell,atlas_rna_dropseq
	-75.62939,-14.013987,scRNA-seq,Endothelial cell,Endothelial cell,atlas_rna_dropseq
	-31.540974,75.31368,scRNA-seq,Cardiomyocytes,Cardiomyocytes,atlas_rna_dropseq
	-37.3331,65.72769,scRNA-seq,Cardiomyocytes,Cardiomyocytes,atlas_rna_dropseq
	7.1363378,-97.02613,scRNA-seq,Erythroblasts,Erythroblasts,atlas_rna_dropseq
	-72.93077,-12.165037,scRNA-seq,Endothelial cell,Endothelial cell,atlas_rna_dropseq
	-40.952957,69.941895,scRNA-seq,Cardiomyocytes,Cardiomyocytes,atlas_rna_dropseq
	-77.293655,-16.920649,scRNA-seq,Endothelial cell,Endothelial cell,atlas_rna_dropseq
	-39.31574,83.07768,scRNA-seq,Cardiomyocytes,Cardiomyocytes,atlas_rna_dropseq
	9.372067,-95.69935,scRNA-seq,Erythroblasts,Erythroblasts,atlas_rna_dropseq
	-77.342606,-21.407513,scRNA-seq,Endothelial cell,Endothelial cell,atlas_rna_dropseq
	-74.71317,-15.119859,scRNA-seq,Endothelial cell,Endothelial cell,atlas_rna_dropseq
	-40.31964,84.04902,scRNA-seq,Cardiomyocytes,Cardiomyocytes,atlas_rna_dropseq
	-91.72921,-18.456436,scRNA-seq,Endothelial cell,Endothelial cell,atlas_rna_dropseq
	-91.30471,-18.542343,scRNA-seq,Endothelial cell,Endothelial cell,atlas_rna_dropseq
	-53.522346,10.315059,scRNA-seq,Endothelial cell,Endothelial cell,atlas_rna_dropseq
	-73.00047,-16.401508,scRNA-seq,Endothelial cell,Endothelial cell,atlas_rna_dropseq
	39.60133,24.330017,scRNA-seq,Cardiomyocytes,Cardiomyocytes,atlas_rna_dropseq
	-69.164986,-4.3133454,scRNA-seq,Endothelial cell,Endothelial cell,atlas_rna_dropseq
	-37.024914,85.509125,scRNA-seq,Cardiomyocytes,Cardiomyocytes,atlas_rna_dropseq
	7.4078665,-97.606964,scRNA-seq,Erythroblasts,Erythroblasts,atlas_rna_dropseq
	-69.51508,-29.049227,scRNA-seq,Endothelial cell,Endothelial cell,atlas_rna_dropseq
	-57.2823,-5.0686855,scRNA-seq,Endothelial cell,Endothelial cell,atlas_rna_dropseq
	33.715866,-10.366477,scRNA-seq,Cardiomyocytes,Cardiomyocytes,atlas_rna_dropseq
	-84.63146,-7.3072634,scRNA-seq,Endothelial cell,Endothelial cell,atlas_rna_dropseq
	-35.884388,80.94825,scRNA-seq,Cardiomyocytes,Cardiomyocytes,atlas_rna_dropseq
	-72.445305,-21.58614,scRNA-seq,Endothelial cell,Endothelial cell,atlas_rna_dropseq
	-49.57596,-24.937243,scRNA-seq,Endothelial cell,Endothelial cell,atlas_rna_dropseq
	-88.540886,-13.368565,scRNA-seq,Endothelial cell,Endothelial cell,atlas_rna_dropseq
	13.239884,54.284527,scRNA-seq,Cardiomyocytes,Cardiomyocytes,atlas_rna_dropseq
	-92.8471,-15.765338,scRNA-seq,Endothelial cell,Endothelial cell,atlas_rna_dropseq
	7.555968,-97.79801,scRNA-seq,Erythroblasts,Erythroblasts,atlas_rna_dropseq
	-61.053646,-7.8945737,scRNA-seq,Endothelial cell,Endothelial cell,atlas_rna_dropseq
	-54.784214,-14.4655075,scRNA-seq,Endothelial cell,Endothelial cell,atlas_rna_dropseq
	-60.053032,0.83466965,scRNA-seq,Endothelial cell,Endothelial cell,atlas_rna_dropseq
	-66.200714,-14.069083,scRNA-seq,Endothelial cell,Endothelial cell,atlas_rna_dropseq
	-89.81338,-17.657211,scRNA-seq,Endothelial cell,Endothelial cell,atlas_rna_dropseq
	-65.4593,-13.896939,scRNA-seq,Endothelial cell,Endothelial cell,atlas_rna_dropseq
	5.9333916,-97.541115,scRNA-seq,Erythroblasts,Erythroblasts,atlas_rna_dropseq
	6.64011,-97.92577,scRNA-seq,Erythroblasts,Erythroblasts,atlas_rna_dropseq
	-41.129288,74.0867,scRNA-seq,Cardiomyocytes,Cardiomyocytes,atlas_rna_dropseq
	-76.56006,-5.0976343,scRNA-seq,Endothelial cell,Endothelial cell,atlas_rna_dropseq
	-62.383236,-10.878447,scRNA-seq,Endothelial cell,Endothelial cell,atlas_rna_dropseq
	-38.112694,82.732445,scRNA-seq,Cardiomyocytes,Cardiomyocytes,atlas_rna_dropseq
	-74.96759,-2.168749,scRNA-seq,Endothelial cell,Endothelial cell,atlas_rna_dropseq
	-67.69664,-32.29645,scRNA-seq,Endothelial cell,Endothelial cell,atlas_rna_dropseq
	-82.867165,-16.21823,scRNA-seq,Endothelial cell,Endothelial cell,atlas_rna_dropseq
	2.985206,51.69999,scRNA-seq,Cardiomyocytes,Cardiomyocytes,atlas_rna_dropseq
	6.6223044,-97.849335,scRNA-seq,Erythroblasts,Erythroblasts,atlas_rna_dropseq
	-62.987194,-14.144123,scRNA-seq,Endothelial cell,Endothelial cell,atlas_rna_dropseq
	-56.699234,-21.690018,scRNA-seq,Endothelial cell,Endothelial cell,atlas_rna_dropseq
	29.757475,-40.596966,scRNA-seq,Cardiomyocytes,Cardiomyocytes,atlas_rna_dropseq
	9.050139,-95.76739,scRNA-seq,Erythroblasts,Erythroblasts,atlas_rna_dropseq
	-55.800243,-30.0563,scRNA-seq,Endothelial cell,Endothelial cell,atlas_rna_dropseq
	-26.780237,83.41595,scRNA-seq,Cardiomyocytes,Cardiomyocytes,atlas_rna_dropseq
	-59.64982,-0.22918254,scRNA-seq,Endothelial cell,Endothelial cell,atlas_rna_dropseq
	-65.7082,-6.957187,scRNA-seq,Endothelial cell,Endothelial cell,atlas_rna_dropseq
	-77.239845,-1.4608518,scRNA-seq,Endothelial cell,Endothelial cell,atlas_rna_dropseq
	-84.23017,-3.22225,scRNA-seq,Endothelial cell,Endothelial cell,atlas_rna_dropseq
	-32.265892,75.708206,scRNA-seq,Cardiomyocytes,Cardiomyocytes,atlas_rna_dropseq
	-74.84548,-19.435513,scRNA-seq,Endothelial cell,Endothelial cell,atlas_rna_dropseq
	-87.45258,-27.724632,scRNA-seq,Endothelial cell,Endothelial cell,atlas_rna_dropseq
	-9.636445,-88.960075,scRNA-seq,Cardiomyocytes,Cardiomyocytes,atlas_rna_dropseq
	46.20069,15.025827,scRNA-seq,Cardiomyocytes,Cardiomyocytes,atlas_rna_dropseq
	-87.21213,-9.288438,scRNA-seq,Endothelial cell,Endothelial cell,atlas_rna_dropseq
	-79.69953,-17.711395,scRNA-seq,Endothelial cell,Endothelial cell,atlas_rna_dropseq
	7.4860272,-97.96189,scRNA-seq,Erythroblasts,Erythroblasts,atlas_rna_dropseq
	-67.455605,-3.388477,scRNA-seq,Endothelial cell,Endothelial cell,atlas_rna_dropseq
	5.997361,-97.334435,scRNA-seq,Erythroblasts,Erythroblasts,atlas_rna_dropseq
	-33.16798,81.9745,scRNA-seq,Cardiomyocytes,Cardiomyocytes,atlas_rna_dropseq
	-74.09393,-15.784011,scRNA-seq,Endothelial cell,Endothelial cell,atlas_rna_dropseq
	-61.831615,-3.3716753,scRNA-seq,Endothelial cell,Endothelial cell,atlas_rna_dropseq
	-30.279058,73.94298,scRNA-seq,Cardiomyocytes,Cardiomyocytes,atlas_rna_dropseq
	-27.356049,83.5317,scRNA-seq,Cardiomyocytes,Cardiomyocytes,atlas_rna_dropseq
	-76.69702,-10.794901,scRNA-seq,Endothelial cell,Endothelial cell,atlas_rna_dropseq
	-57.955956,-27.32096,scRNA-seq,Endothelial cell,Endothelial cell,atlas_rna_dropseq
	-71.284,-5.8476777,scRNA-seq,Endothelial cell,Endothelial cell,atlas_rna_dropseq
	-35.30044,81.120255,scRNA-seq,Cardiomyocytes,Cardiomyocytes,atlas_rna_dropseq
	4.6031895,-86.66208,scRNA-seq,Erythroblasts,Erythroblasts,atlas_rna_dropseq
	3.001808,51.718864,scRNA-seq,Cardiomyocytes,Cardiomyocytes,atlas_rna_dropseq
	-68.48237,-2.4110498,scRNA-seq,Endothelial cell,Endothelial cell,atlas_rna_dropseq
	-77.05266,-0.20040973,scRNA-seq,Endothelial cell,Endothelial cell,atlas_rna_dropseq
	20.691114,65.4448,scRNA-seq,Cardiomyocytes,Cardiomyocytes,atlas_rna_dropseq
	6.014918,-88.541824,scRNA-seq,Erythroblasts,Erythroblasts,atlas_rna_dropseq
	-86.265366,-3.9197607,scRNA-seq,Endothelial cell,Endothelial cell,atlas_rna_dropseq
	-69.00521,-4.259873,scRNA-seq,Endothelial cell,Endothelial cell,atlas_rna_dropseq
	-78.685936,0.88110787,scRNA-seq,Endothelial cell,Endothelial cell,atlas_rna_dropseq
	10.207733,-85.257195,scRNA-seq,Erythroblasts,Erythroblasts,atlas_rna_dropseq
	-57.214718,-2.9867103,scRNA-seq,Endothelial cell,Endothelial cell,atlas_rna_dropseq
	-67.22015,-15.044804,scRNA-seq,Endothelial cell,Endothelial cell,atlas_rna_dropseq
	-49.42299,-29.797428,scRNA-seq,Endothelial cell,Endothelial cell,atlas_rna_dropseq
	-79.38939,-24.356937,scRNA-seq,Endothelial cell,Endothelial cell,atlas_rna_dropseq
	-68.645706,-21.704521,scRNA-seq,Endothelial cell,Endothelial cell,atlas_rna_dropseq
	6.984387,-97.14084,scRNA-seq,Erythroblasts,Erythroblasts,atlas_rna_dropseq
	9.416699,-90.91764,scRNA-seq,Erythroblasts,Erythroblasts,atlas_rna_dropseq
	-36.62318,85.516075,scRNA-seq,Cardiomyocytes,Cardiomyocytes,atlas_rna_dropseq
	52.432632,-24.738338,scRNA-seq,Cardiomyocytes,Cardiomyocytes,atlas_rna_dropseq
	9.261429,-95.9062,scRNA-seq,Erythroblasts,Erythroblasts,atlas_rna_dropseq
	-93.51026,-18.504625,scRNA-seq,Endothelial cell,Endothelial cell,atlas_rna_dropseq
	-31.914192,58.19905,scRNA-seq,Cardiomyocytes,Cardiomyocytes,atlas_rna_dropseq
	-64.92356,-2.6181536,scRNA-seq,Endothelial cell,Endothelial cell,atlas_rna_dropseq
	-62.744495,-14.750202,scRNA-seq,Endothelial cell,Endothelial cell,atlas_rna_dropseq
	-83.39196,0.844625,scRNA-seq,Endothelial cell,Endothelial cell,atlas_rna_dropseq
	-85.00942,-34.16684,scRNA-seq,Endothelial cell,Endothelial cell,atlas_rna_dropseq
	-91.278244,-28.369085,scRNA-seq,Endothelial cell,Endothelial cell,atlas_rna_dropseq
	-64.6944,-1.2452859,scRNA-seq,Endothelial cell,Endothelial cell,atlas_rna_dropseq
	-68.414345,-8.395883,scRNA-seq,Endothelial cell,Endothelial cell,atlas_rna_dropseq
	-73.98366,-6.326872,scRNA-seq,Endothelial cell,Endothelial cell,atlas_rna_dropseq
	-54.6636,-24.718428,scRNA-seq,Endothelial cell,Endothelial cell,atlas_rna_dropseq
	-30.955711,70.59297,scRNA-seq,Cardiomyocytes,Cardiomyocytes,atlas_rna_dropseq
	8.151532,-96.6626,scRNA-seq,Erythroblasts,Erythroblasts,atlas_rna_dropseq
	-31.74112,83.685715,scRNA-seq,Cardiomyocytes,Cardiomyocytes,atlas_rna_dropseq
	-36.908447,85.60277,scRNA-seq,Cardiomyocytes,Cardiomyocytes,atlas_rna_dropseq
	-41.28115,75.042854,scRNA-seq,Cardiomyocytes,Cardiomyocytes,atlas_rna_dropseq
	-38.36409,71.87956,scRNA-seq,Cardiomyocytes,Cardiomyocytes,atlas_rna_dropseq
	-81.24139,0.8480446,scRNA-seq,Endothelial cell,Endothelial cell,atlas_rna_dropseq
	-67.90949,-10.622675,scRNA-seq,Endothelial cell,Endothelial cell,atlas_rna_dropseq
	-70.17322,-17.867514,scRNA-seq,Endothelial cell,Endothelial cell,atlas_rna_dropseq
	6.402767,-97.363106,scRNA-seq,Erythroblasts,Erythroblasts,atlas_rna_dropseq
	-52.71739,-4.2440343,scRNA-seq,Endothelial cell,Endothelial cell,atlas_rna_dropseq
	-90.05122,-20.039753,scRNA-seq,Endothelial cell,Endothelial cell,atlas_rna_dropseq
	-77.47819,-15.921467,scRNA-seq,Endothelial cell,Endothelial cell,atlas_rna_dropseq
	-90.22883,-27.920486,scRNA-seq,Endothelial cell,Endothelial cell,atlas_rna_dropseq
	-51.48607,-17.847904,scRNA-seq,Endothelial cell,Endothelial cell,atlas_rna_dropseq
	6.1271687,-97.74102,scRNA-seq,Erythroblasts,Erythroblasts,atlas_rna_dropseq
	-36.420456,66.31691,scRNA-seq,Cardiomyocytes,Cardiomyocytes,atlas_rna_dropseq
	-70.879,-12.22243,scRNA-seq,Endothelial cell,Endothelial cell,atlas_rna_dropseq
	-83.76284,-21.320057,scRNA-seq,Endothelial cell,Endothelial cell,atlas_rna_dropseq
	7.3840275,-97.65404,scRNA-seq,Erythroblasts,Erythroblasts,atlas_rna_dropseq
	-27.639286,82.23892,scRNA-seq,Cardiomyocytes,Cardiomyocytes,atlas_rna_dropseq
	-93.04383,-17.497921,scRNA-seq,Endothelial cell,Endothelial cell,atlas_rna_dropseq
	7.493939,-96.9742,scRNA-seq,Erythroblasts,Erythroblasts,atlas_rna_dropseq
	-57.689507,-13.169326,scRNA-seq,Endothelial cell,Endothelial cell,atlas_rna_dropseq
	-91.17726,-21.782764,scRNA-seq,Endothelial cell,Endothelial cell,atlas_rna_dropseq
	-85.80391,-31.887194,scRNA-seq,Endothelial cell,Endothelial cell,atlas_rna_dropseq
	45.847427,-27.598381,scRNA-seq,Cardiomyocytes,Cardiomyocytes,atlas_rna_dropseq
	57.152874,-56.193596,scRNA-seq,Cardiomyocytes,Cardiomyocytes,atlas_rna_dropseq
	-67.49174,-2.7555807,scRNA-seq,Endothelial cell,Endothelial cell,atlas_rna_dropseq
	46.43887,-9.375106,scRNA-seq,Cardiomyocytes,Cardiomyocytes,atlas_rna_dropseq
	-53.756268,-8.671055,scRNA-seq,Endothelial cell,Endothelial cell,atlas_rna_dropseq
	-35.38947,76.25133,scRNA-seq,Cardiomyocytes,Cardiomyocytes,atlas_rna_dropseq
	5.9886923,-97.50062,scRNA-seq,Erythroblasts,Erythroblasts,atlas_rna_dropseq
	-93.88358,-16.733915,scRNA-seq,Endothelial cell,Endothelial cell,atlas_rna_dropseq
	-86.63462,-30.303196,scRNA-seq,Endothelial cell,Endothelial cell,atlas_rna_dropseq
	-87.35764,-25.488523,scRNA-seq,Endothelial cell,Endothelial cell,atlas_rna_dropseq
	6.558146,-97.826225,scRNA-seq,Erythroblasts,Erythroblasts,atlas_rna_dropseq
	-75.923935,-11.103544,scRNA-seq,Endothelial cell,Endothelial cell,atlas_rna_dropseq
	-80.31067,0.29542008,scRNA-seq,Endothelial cell,Endothelial cell,atlas_rna_dropseq
	-37.620148,65.14825,scRNA-seq,Cardiomyocytes,Cardiomyocytes,atlas_rna_dropseq
	7.678697,-97.2196,scRNA-seq,Erythroblasts,Erythroblasts,atlas_rna_dropseq
	-41.428967,69.8341,scRNA-seq,Cardiomyocytes,Cardiomyocytes,atlas_rna_dropseq
	-78.14977,-3.1982884,scRNA-seq,Endothelial cell,Endothelial cell,atlas_rna_dropseq
	54.971844,-47.617058,scRNA-seq,Cardiomyocytes,Cardiomyocytes,atlas_rna_dropseq
	-34.99376,75.85298,scRNA-seq,Cardiomyocytes,Cardiomyocytes,atlas_rna_dropseq
	-36.74645,73.575745,scRNA-seq,Cardiomyocytes,Cardiomyocytes,atlas_rna_dropseq
	-65.73107,-6.8459496,scRNA-seq,Endothelial cell,Endothelial cell,atlas_rna_dropseq
	-32.03666,71.57613,scRNA-seq,Cardiomyocytes,Cardiomyocytes,atlas_rna_dropseq
	6.3287964,-97.7017,scRNA-seq,Erythroblasts,Erythroblasts,atlas_rna_dropseq
	-54.09875,-10.279072,scRNA-seq,Endothelial cell,Endothelial cell,atlas_rna_dropseq
	-81.51694,-6.3875885,scRNA-seq,Endothelial cell,Endothelial cell,atlas_rna_dropseq
	-85.87351,-11.767376,scRNA-seq,Endothelial cell,Endothelial cell,atlas_rna_dropseq
	7.623485,-97.909805,scRNA-seq,Erythroblasts,Erythroblasts,atlas_rna_dropseq
	-35.917507,81.56795,scRNA-seq,Cardiomyocytes,Cardiomyocytes,atlas_rna_dropseq
	-75.62384,-33.320045,scRNA-seq,Endothelial cell,Endothelial cell,atlas_rna_dropseq
	-38.20268,67.98646,scRNA-seq,Cardiomyocytes,Cardiomyocytes,atlas_rna_dropseq
	-77.37314,-2.2120922,scRNA-seq,Endothelial cell,Endothelial cell,atlas_rna_dropseq
	6.676393,-97.296265,scRNA-seq,Erythroblasts,Erythroblasts,atlas_rna_dropseq
	-33.847656,65.574486,scRNA-seq,Cardiomyocytes,Cardiomyocytes,atlas_rna_dropseq
	7.549728,-97.07582,scRNA-seq,Erythroblasts,Erythroblasts,atlas_rna_dropseq
	-77.22601,-2.0843961,scRNA-seq,Endothelial cell,Endothelial cell,atlas_rna_dropseq
	-59.43454,-22.129074,scRNA-seq,Endothelial cell,Endothelial cell,atlas_rna_dropseq
	-84.23424,-24.384462,scRNA-seq,Endothelial cell,Endothelial cell,atlas_rna_dropseq
	-87.92784,-13.732669,scRNA-seq,Endothelial cell,Endothelial cell,atlas_rna_dropseq
	7.0766873,-97.45306,scRNA-seq,Erythroblasts,Erythroblasts,atlas_rna_dropseq
	-79.53109,-18.456379,scRNA-seq,Endothelial cell,Endothelial cell,atlas_rna_dropseq
	15.5321,-84.21402,scRNA-seq,Erythroblasts,Erythroblasts,atlas_rna_dropseq
	-35.442787,80.61449,scRNA-seq,Cardiomyocytes,Cardiomyocytes,atlas_rna_dropseq
	-60.91218,-14.789083,scRNA-seq,Endothelial cell,Endothelial cell,atlas_rna_dropseq
	-56.901466,-8.906185,scRNA-seq,Endothelial cell,Endothelial cell,atlas_rna_dropseq
	6.166548,-97.602615,scRNA-seq,Erythroblasts,Erythroblasts,atlas_rna_dropseq
	-84.408844,-4.4413066,scRNA-seq,Endothelial cell,Endothelial cell,atlas_rna_dropseq
	-74.90876,-23.061005,scRNA-seq,Endothelial cell,Endothelial cell,atlas_rna_dropseq
	-86.016106,-7.3627443,scRNA-seq,Endothelial cell,Endothelial cell,atlas_rna_dropseq
	-90.63748,-20.866003,scRNA-seq,Endothelial cell,Endothelial cell,atlas_rna_dropseq
	-54.832104,-14.27306,scRNA-seq,Endothelial cell,Endothelial cell,atlas_rna_dropseq
	-83.41941,-12.297652,scRNA-seq,Endothelial cell,Endothelial cell,atlas_rna_dropseq
	7.6913223,-98.021095,scRNA-seq,Erythroblasts,Erythroblasts,atlas_rna_dropseq
	-83.721504,-13.615656,scRNA-seq,Endothelial cell,Endothelial cell,atlas_rna_dropseq
	9.321214,-95.69318,scRNA-seq,Erythroblasts,Erythroblasts,atlas_rna_dropseq
	8.336892,-97.100204,scRNA-seq,Erythroblasts,Erythroblasts,atlas_rna_dropseq
	-1.1230838,-52.64367,scRNA-seq,Erythroblasts,Erythroblasts,atlas_rna_dropseq
	7.500215,-97.87383,scRNA-seq,Erythroblasts,Erythroblasts,atlas_rna_dropseq
	-70.225494,-26.693691,scRNA-seq,Endothelial cell,Endothelial cell,atlas_rna_dropseq
	-75.73226,-22.440844,scRNA-seq,Endothelial cell,Endothelial cell,atlas_rna_dropseq
	-32.65078,61.720905,scRNA-seq,Cardiomyocytes,Cardiomyocytes,atlas_rna_dropseq
	-35.218365,59.783615,scRNA-seq,Cardiomyocytes,Cardiomyocytes,atlas_rna_dropseq
	-85.52044,-24.332937,scRNA-seq,Endothelial cell,Endothelial cell,atlas_rna_dropseq
	-33.10317,-82.87668,scRNA-seq,Kidney collecting duct cell,Kidney collecting duct cell,atlas_rna_dropseq
	6.1642704,-91.108765,scRNA-seq,Macrophages ,Macrophages ,atlas_rna_dropseq
	12.698436,-94.661125,scRNA-seq,Macrophages ,Macrophages ,atlas_rna_dropseq
	3.7330732,-90.76982,scRNA-seq,Macrophages ,Macrophages ,atlas_rna_dropseq
	9.410013,-88.68305,scRNA-seq,Macrophages ,Macrophages ,atlas_rna_dropseq
	-54.582775,-26.563084,scRNA-seq,Endothelial cell,Endothelial cell,atlas_rna_dropseq
	10.784964,-85.909615,scRNA-seq,Macrophages ,Macrophages ,atlas_rna_dropseq
	12.975389,-94.72577,scRNA-seq,Macrophages ,Macrophages ,atlas_rna_dropseq
	-33.11557,-83.14476,scRNA-seq,Kidney collecting duct cell,Kidney collecting duct cell,atlas_rna_dropseq
	14.45294,-88.2737,scRNA-seq,Macrophages ,Macrophages ,atlas_rna_dropseq
	-32.95371,-83.86939,scRNA-seq,Kidney collecting duct cell,Kidney collecting duct cell,atlas_rna_dropseq
	-33.416115,-83.03604,scRNA-seq,Kidney collecting duct cell,Kidney collecting duct cell,atlas_rna_dropseq
	-88.37387,-11.323709,scRNA-seq,Endothelial cell,Endothelial cell,atlas_rna_dropseq
	4.2093134,-89.901405,scRNA-seq,Macrophages ,Macrophages ,atlas_rna_dropseq
	9.106632,-86.96018,scRNA-seq,Macrophages ,Macrophages ,atlas_rna_dropseq
	10.136186,-93.61741,scRNA-seq,Macrophages ,Macrophages ,atlas_rna_dropseq
	4.037412,-89.37129,scRNA-seq,Macrophages ,Macrophages ,atlas_rna_dropseq
	11.414233,-91.16611,scRNA-seq,Macrophages ,Macrophages ,atlas_rna_dropseq
	-78.88752,-35.330044,scRNA-seq,Endothelial cell,Endothelial cell,atlas_rna_dropseq
	-33.405365,-83.47255,scRNA-seq,Kidney collecting duct cell,Kidney collecting duct cell,atlas_rna_dropseq
	11.401694,-88.806496,scRNA-seq,Macrophages ,Macrophages ,atlas_rna_dropseq
	16.228914,-88.3191,scRNA-seq,Macrophages ,Macrophages ,atlas_rna_dropseq
	12.141799,-91.248764,scRNA-seq,Macrophages ,Macrophages ,atlas_rna_dropseq
	7.3997827,-88.89923,scRNA-seq,Macrophages ,Macrophages ,atlas_rna_dropseq
	-33.489967,-82.98726,scRNA-seq,Kidney collecting duct cell,Kidney collecting duct cell,atlas_rna_dropseq
	-33.43656,-83.256996,scRNA-seq,Kidney collecting duct cell,Kidney collecting duct cell,atlas_rna_dropseq
	11.094899,-86.477974,scRNA-seq,Macrophages ,Macrophages ,atlas_rna_dropseq
	3.9119742,-91.67016,scRNA-seq,Macrophages ,Macrophages ,atlas_rna_dropseq
	-33.02057,-83.34661,scRNA-seq,Kidney collecting duct cell,Kidney collecting duct cell,atlas_rna_dropseq
	-33.36502,-83.05263,scRNA-seq,Kidney collecting duct cell,Kidney collecting duct cell,atlas_rna_dropseq
	7.2834682,-91.694176,scRNA-seq,Macrophages ,Macrophages ,atlas_rna_dropseq
	11.233517,-85.65005,scRNA-seq,Macrophages ,Macrophages ,atlas_rna_dropseq
	12.436356,-89.960754,scRNA-seq,Macrophages ,Macrophages ,atlas_rna_dropseq
	-33.862064,-83.21981,scRNA-seq,Kidney collecting duct cell,Kidney collecting duct cell,atlas_rna_dropseq
	7.2018924,-86.989944,scRNA-seq,Macrophages ,Macrophages ,atlas_rna_dropseq
	-33.317654,-83.59036,scRNA-seq,Kidney collecting duct cell,Kidney collecting duct cell,atlas_rna_dropseq
	6.7873287,-86.3291,scRNA-seq,Macrophages ,Macrophages ,atlas_rna_dropseq
	-85.06667,-29.719934,scRNA-seq,Endothelial cell,Endothelial cell,atlas_rna_dropseq
	3.7422314,-94.0519,scRNA-seq,Macrophages ,Macrophages ,atlas_rna_dropseq
	7.2148876,-93.09788,scRNA-seq,Macrophages ,Macrophages ,atlas_rna_dropseq
	-33.48253,-83.32502,scRNA-seq,Kidney collecting duct cell,Kidney collecting duct cell,atlas_rna_dropseq
	7.4399223,-88.94344,scRNA-seq,Macrophages ,Macrophages ,atlas_rna_dropseq
	9.903925,-87.15528,scRNA-seq,Macrophages ,Macrophages ,atlas_rna_dropseq
	13.309014,-93.00564,scRNA-seq,Macrophages ,Macrophages ,atlas_rna_dropseq
	10.978133,-84.539474,scRNA-seq,Macrophages ,Macrophages ,atlas_rna_dropseq
	9.269342,-95.021385,scRNA-seq,Macrophages ,Macrophages ,atlas_rna_dropseq
	12.008381,-91.38918,scRNA-seq,Macrophages ,Macrophages ,atlas_rna_dropseq
	-14.047211,-77.92669,scRNA-seq,Macrophages ,Macrophages ,atlas_rna_dropseq
	-33.564266,-83.258385,scRNA-seq,Kidney collecting duct cell,Kidney collecting duct cell,atlas_rna_dropseq
	7.632626,-88.973236,scRNA-seq,Macrophages ,Macrophages ,atlas_rna_dropseq
	-33.457306,-83.0278,scRNA-seq,Kidney collecting duct cell,Kidney collecting duct cell,atlas_rna_dropseq
	-32.97682,-83.86613,scRNA-seq,Kidney collecting duct cell,Kidney collecting duct cell,atlas_rna_dropseq
	-32.934883,-83.45762,scRNA-seq,Kidney collecting duct cell,Kidney collecting duct cell,atlas_rna_dropseq
	12.959078,-90.59824,scRNA-seq,Macrophages ,Macrophages ,atlas_rna_dropseq
	-32.761303,-83.63707,scRNA-seq,Kidney collecting duct cell,Kidney collecting duct cell,atlas_rna_dropseq
	-32.83027,-83.61145,scRNA-seq,Kidney collecting duct cell,Kidney collecting duct cell,atlas_rna_dropseq
	-33.475533,-82.89137,scRNA-seq,Kidney collecting duct cell,Kidney collecting duct cell,atlas_rna_dropseq
	6.237174,-90.97475,scRNA-seq,Macrophages ,Macrophages ,atlas_rna_dropseq
	-33.21827,-82.90503,scRNA-seq,Kidney collecting duct cell,Kidney collecting duct cell,atlas_rna_dropseq
	8.724109,-87.11135,scRNA-seq,Macrophages ,Macrophages ,atlas_rna_dropseq
	15.771943,-90.90988,scRNA-seq,Macrophages ,Macrophages ,atlas_rna_dropseq
	-60.96139,-8.554457,scRNA-seq,Endothelial cell,Endothelial cell,atlas_rna_dropseq
	-32.781647,-83.29776,scRNA-seq,Kidney collecting duct cell,Kidney collecting duct cell,atlas_rna_dropseq
	5.828307,-90.084816,scRNA-seq,Macrophages ,Macrophages ,atlas_rna_dropseq
	-33.149178,-83.835236,scRNA-seq,Kidney collecting duct cell,Kidney collecting duct cell,atlas_rna_dropseq
	-64.18216,-1.2957298,scRNA-seq,Endothelial cell,Endothelial cell,atlas_rna_dropseq
	7.326541,-88.333336,scRNA-seq,Macrophages ,Macrophages ,atlas_rna_dropseq
	17.62534,-86.01336,scRNA-seq,Macrophages ,Macrophages ,atlas_rna_dropseq
	7.967714,-92.16268,scRNA-seq,Macrophages ,Macrophages ,atlas_rna_dropseq
	4.4903226,-88.961555,scRNA-seq,Macrophages ,Macrophages ,atlas_rna_dropseq
	-33.23429,-83.39304,scRNA-seq,Kidney collecting duct cell,Kidney collecting duct cell,atlas_rna_dropseq
	5.6705933,-88.528946,scRNA-seq,Macrophages ,Macrophages ,atlas_rna_dropseq
	10.954998,-84.37208,scRNA-seq,Macrophages ,Macrophages ,atlas_rna_dropseq
	-34.27883,-83.23377,scRNA-seq,Kidney collecting duct cell,Kidney collecting duct cell,atlas_rna_dropseq
	6.750655,-96.170845,scRNA-seq,Macrophages ,Macrophages ,atlas_rna_dropseq
	14.448859,-87.79433,scRNA-seq,Macrophages ,Macrophages ,atlas_rna_dropseq
	1.904518,-94.069984,scRNA-seq,Macrophages ,Macrophages ,atlas_rna_dropseq
	15.424788,-88.296295,scRNA-seq,Macrophages ,Macrophages ,atlas_rna_dropseq
	-33.91858,-83.09785,scRNA-seq,Kidney collecting duct cell,Kidney collecting duct cell,atlas_rna_dropseq
	-10.873081,-75.25339,scRNA-seq,Macrophages ,Macrophages ,atlas_rna_dropseq
	5.0736537,-81.40334,scRNA-seq,Macrophages ,Macrophages ,atlas_rna_dropseq
	-82.725395,-9.888109,scRNA-seq,Endothelial cell,Endothelial cell,atlas_rna_dropseq
	-33.216892,-83.32019,scRNA-seq,Kidney collecting duct cell,Kidney collecting duct cell,atlas_rna_dropseq
	-33.938572,-83.16942,scRNA-seq,Kidney collecting duct cell,Kidney collecting duct cell,atlas_rna_dropseq
	13.22406,-88.02937,scRNA-seq,Macrophages ,Macrophages ,atlas_rna_dropseq
	11.546172,-91.44769,scRNA-seq,Macrophages ,Macrophages ,atlas_rna_dropseq
	-2.0139022,-42.708965,scRNA-seq,Macrophages ,Macrophages ,atlas_rna_dropseq
	6.526284,-93.822464,scRNA-seq,Macrophages ,Macrophages ,atlas_rna_dropseq
	12.33928,-89.64157,scRNA-seq,Macrophages ,Macrophages ,atlas_rna_dropseq
	-3.685262,-71.084206,scRNA-seq,Macrophages ,Macrophages ,atlas_rna_dropseq
	-32.810997,-83.4281,scRNA-seq,Kidney collecting duct cell,Kidney collecting duct cell,atlas_rna_dropseq
	9.488073,-93.702446,scRNA-seq,Macrophages ,Macrophages ,atlas_rna_dropseq
	13.170563,-88.997086,scRNA-seq,Macrophages ,Macrophages ,atlas_rna_dropseq
	-32.97681,-83.45428,scRNA-seq,Kidney collecting duct cell,Kidney collecting duct cell,atlas_rna_dropseq
	-57.61328,-35.40381,scRNA-seq,Endothelial cell,Endothelial cell,atlas_rna_dropseq
	-33.12843,-83.04495,scRNA-seq,Kidney collecting duct cell,Kidney collecting duct cell,atlas_rna_dropseq
	-79.02659,-34.67152,scRNA-seq,Endothelial cell,Endothelial cell,atlas_rna_dropseq
	-55.79671,-14.974474,scRNA-seq,Endothelial cell,Endothelial cell,atlas_rna_dropseq
	3.7673025,-91.66532,scRNA-seq,Macrophages ,Macrophages ,atlas_rna_dropseq
	-53.319157,-18.127195,scRNA-seq,Endothelial cell,Endothelial cell,atlas_rna_dropseq
	4.4183135,-59.05231,scRNA-seq,Macrophages ,Macrophages ,atlas_rna_dropseq
	-33.670074,-82.9892,scRNA-seq,Kidney collecting duct cell,Kidney collecting duct cell,atlas_rna_dropseq
	8.246601,-91.70027,scRNA-seq,Macrophages ,Macrophages ,atlas_rna_dropseq
	9.413007,-89.294876,scRNA-seq,Macrophages ,Macrophages ,atlas_rna_dropseq
	6.6662097,-94.62073,scRNA-seq,Macrophages ,Macrophages ,atlas_rna_dropseq
	-81.23835,-32.10732,scRNA-seq,Endothelial cell,Endothelial cell,atlas_rna_dropseq
	16.796041,-93.35281,scRNA-seq,Macrophages ,Macrophages ,atlas_rna_dropseq
	14.421147,-90.15092,scRNA-seq,Macrophages ,Macrophages ,atlas_rna_dropseq
	-3.1580763,-47.199806,scRNA-seq,Macrophages ,Macrophages ,atlas_rna_dropseq
	-32.887882,-83.27545,scRNA-seq,Kidney collecting duct cell,Kidney collecting duct cell,atlas_rna_dropseq
	-68.2091,-4.1179714,scRNA-seq,Endothelial cell,Endothelial cell,atlas_rna_dropseq
	-33.125614,-83.7985,scRNA-seq,Kidney collecting duct cell,Kidney collecting duct cell,atlas_rna_dropseq
	3.7905037,-91.99174,scRNA-seq,Macrophages ,Macrophages ,atlas_rna_dropseq
	-33.390873,-83.18778,scRNA-seq,Kidney collecting duct cell,Kidney collecting duct cell,atlas_rna_dropseq
	10.304845,-91.36826,scRNA-seq,Macrophages ,Macrophages ,atlas_rna_dropseq
	15.719884,-90.252045,scRNA-seq,Macrophages ,Macrophages ,atlas_rna_dropseq
	7.5657887,-88.99191,scRNA-seq,Macrophages ,Macrophages ,atlas_rna_dropseq
	10.223284,-82.83539,scRNA-seq,Macrophages ,Macrophages ,atlas_rna_dropseq
	9.14834,-94.732956,scRNA-seq,Macrophages ,Macrophages ,atlas_rna_dropseq
	9.941677,-83.04969,scRNA-seq,Macrophages ,Macrophages ,atlas_rna_dropseq
	6.9592957,-93.46563,scRNA-seq,Macrophages ,Macrophages ,atlas_rna_dropseq
	-85.764114,-11.026948,scRNA-seq,Endothelial cell,Endothelial cell,atlas_rna_dropseq
	-61.021,-18.096989,scRNA-seq,Endothelial cell,Endothelial cell,atlas_rna_dropseq
	-0.023186984,-46.65229,scRNA-seq,Macrophages ,Macrophages ,atlas_rna_dropseq
	8.113792,-94.41552,scRNA-seq,Macrophages ,Macrophages ,atlas_rna_dropseq
	-90.81998,-10.178965,scRNA-seq,Endothelial cell,Endothelial cell,atlas_rna_dropseq
	6.837132,-86.41096,scRNA-seq,Macrophages ,Macrophages ,atlas_rna_dropseq
	-33.58766,-83.217094,scRNA-seq,Kidney collecting duct cell,Kidney collecting duct cell,atlas_rna_dropseq
	5.141442,-94.80324,scRNA-seq,Macrophages ,Macrophages ,atlas_rna_dropseq
	18.617962,-85.76682,scRNA-seq,Macrophages ,Macrophages ,atlas_rna_dropseq
	10.115708,-85.243805,scRNA-seq,Macrophages ,Macrophages ,atlas_rna_dropseq
	-12.563106,-79.3317,scRNA-seq,Macrophages ,Macrophages ,atlas_rna_dropseq
	15.305305,-85.3457,scRNA-seq,Macrophages ,Macrophages ,atlas_rna_dropseq
	-34.189896,-83.32817,scRNA-seq,Kidney collecting duct cell,Kidney collecting duct cell,atlas_rna_dropseq
	-32.83872,-83.784,scRNA-seq,Kidney collecting duct cell,Kidney collecting duct cell,atlas_rna_dropseq
	-32.80917,-82.98523,scRNA-seq,Kidney collecting duct cell,Kidney collecting duct cell,atlas_rna_dropseq
	-33.636475,-83.36631,scRNA-seq,Kidney collecting duct cell,Kidney collecting duct cell,atlas_rna_dropseq
	3.8606186,-93.8823,scRNA-seq,Macrophages ,Macrophages ,atlas_rna_dropseq
	-70.43469,0.167637,scRNA-seq,Endothelial cell,Endothelial cell,atlas_rna_dropseq
	15.063748,-93.38682,scRNA-seq,Macrophages ,Macrophages ,atlas_rna_dropseq
	11.028995,-82.131256,scRNA-seq,Macrophages ,Macrophages ,atlas_rna_dropseq
	8.114467,-93.109604,scRNA-seq,Macrophages ,Macrophages ,atlas_rna_dropseq
	14.459483,-83.99419,scRNA-seq,Macrophages ,Macrophages ,atlas_rna_dropseq
	3.9152412,-60.565804,scRNA-seq,Macrophages ,Macrophages ,atlas_rna_dropseq
	-60.98068,0.77195984,scRNA-seq,Endothelial cell,Endothelial cell,atlas_rna_dropseq
	15.663758,-88.19054,scRNA-seq,Macrophages ,Macrophages ,atlas_rna_dropseq
	14.77011,-88.08593,scRNA-seq,Macrophages ,Macrophages ,atlas_rna_dropseq
	6.234384,-91.07903,scRNA-seq,Macrophages ,Macrophages ,atlas_rna_dropseq
	8.92028,-88.81187,scRNA-seq,Macrophages ,Macrophages ,atlas_rna_dropseq
	11.138624,-91.12149,scRNA-seq,Macrophages ,Macrophages ,atlas_rna_dropseq
	-33.54274,-82.93345,scRNA-seq,Kidney collecting duct cell,Kidney collecting duct cell,atlas_rna_dropseq
	-32.667736,-83.195724,scRNA-seq,Kidney collecting duct cell,Kidney collecting duct cell,atlas_rna_dropseq
	-33.482166,-84.45656,scRNA-seq,Kidney collecting duct cell,Kidney collecting duct cell,atlas_rna_dropseq
	3.9136703,-62.037052,scRNA-seq,Macrophages ,Macrophages ,atlas_rna_dropseq
	9.832106,-85.00628,scRNA-seq,Macrophages ,Macrophages ,atlas_rna_dropseq
	-85.126366,-29.553984,scRNA-seq,Endothelial cell,Endothelial cell,atlas_rna_dropseq
	6.7243223,-60.592033,scRNA-seq,Macrophages ,Macrophages ,atlas_rna_dropseq
	14.180711,-87.94818,scRNA-seq,Macrophages ,Macrophages ,atlas_rna_dropseq
	6.252118,-90.542625,scRNA-seq,Macrophages ,Macrophages ,atlas_rna_dropseq
	10.890458,-94.43051,scRNA-seq,Macrophages ,Macrophages ,atlas_rna_dropseq
	10.228582,-85.64641,scRNA-seq,Macrophages ,Macrophages ,atlas_rna_dropseq
	-33.91685,-82.93035,scRNA-seq,Kidney collecting duct cell,Kidney collecting duct cell,atlas_rna_dropseq
	14.262929,-88.59905,scRNA-seq,Macrophages ,Macrophages ,atlas_rna_dropseq
	8.476345,-86.95019,scRNA-seq,Macrophages ,Macrophages ,atlas_rna_dropseq
	18.164352,-86.620636,scRNA-seq,Macrophages ,Macrophages ,atlas_rna_dropseq
	-33.07271,-83.24828,scRNA-seq,Kidney collecting duct cell,Kidney collecting duct cell,atlas_rna_dropseq
	-80.1399,-22.983788,scRNA-seq,Endothelial cell,Endothelial cell,atlas_rna_dropseq
	-88.3293,-0.6966072,scRNA-seq,Endothelial cell,Endothelial cell,atlas_rna_dropseq
	7.265692,-87.78597,scRNA-seq,Macrophages ,Macrophages ,atlas_rna_dropseq
	-32.992207,-83.30675,scRNA-seq,Kidney collecting duct cell,Kidney collecting duct cell,atlas_rna_dropseq
	12.918879,-84.49685,scRNA-seq,Macrophages ,Macrophages ,atlas_rna_dropseq
	3.8914092,-93.87321,scRNA-seq,Macrophages ,Macrophages ,atlas_rna_dropseq
	10.119726,-85.42533,scRNA-seq,Macrophages ,Macrophages ,atlas_rna_dropseq
	4.413711,-89.08417,scRNA-seq,Macrophages ,Macrophages ,atlas_rna_dropseq
	-13.388343,-77.6044,scRNA-seq,Macrophages ,Macrophages ,atlas_rna_dropseq
	-33.035114,-83.43361,scRNA-seq,Kidney collecting duct cell,Kidney collecting duct cell,atlas_rna_dropseq
	-33.753166,-82.86161,scRNA-seq,Kidney collecting duct cell,Kidney collecting duct cell,atlas_rna_dropseq
	-33.39112,-83.16268,scRNA-seq,Kidney collecting duct cell,Kidney collecting duct cell,atlas_rna_dropseq
	5.785664,-87.05516,scRNA-seq,Macrophages ,Macrophages ,atlas_rna_dropseq
	12.9510145,-90.35299,scRNA-seq,Macrophages ,Macrophages ,atlas_rna_dropseq
	5.4405284,-91.33499,scRNA-seq,Macrophages ,Macrophages ,atlas_rna_dropseq
	11.051805,-91.733315,scRNA-seq,Macrophages ,Macrophages ,atlas_rna_dropseq
	-83.942085,2.3274963,scRNA-seq,Endothelial cell,Endothelial cell,atlas_rna_dropseq
	13.336455,-87.91339,scRNA-seq,Macrophages ,Macrophages ,atlas_rna_dropseq
	-33.39229,-83.35423,scRNA-seq,Kidney collecting duct cell,Kidney collecting duct cell,atlas_rna_dropseq
	7.7122045,-95.77499,scRNA-seq,Macrophages ,Macrophages ,atlas_rna_dropseq
	9.655671,-87.009026,scRNA-seq,Macrophages ,Macrophages ,atlas_rna_dropseq
	9.671695,-88.148636,scRNA-seq,Macrophages ,Macrophages ,atlas_rna_dropseq
	4.93308,-92.94334,scRNA-seq,Macrophages ,Macrophages ,atlas_rna_dropseq
	15.130773,-93.36021,scRNA-seq,Macrophages ,Macrophages ,atlas_rna_dropseq
	8.078822,-94.44222,scRNA-seq,Macrophages ,Macrophages ,atlas_rna_dropseq
	3.8851898,-88.53094,scRNA-seq,Macrophages ,Macrophages ,atlas_rna_dropseq
	-86.91201,-30.995325,scRNA-seq,Endothelial cell,Endothelial cell,atlas_rna_dropseq
	9.991847,-94.76215,scRNA-seq,Macrophages ,Macrophages ,atlas_rna_dropseq
	-33.362038,-83.061424,scRNA-seq,Kidney collecting duct cell,Kidney collecting duct cell,atlas_rna_dropseq
	-85.63254,-30.759703,scRNA-seq,Endothelial cell,Endothelial cell,atlas_rna_dropseq
	6.7353444,-94.58531,scRNA-seq,Macrophages ,Macrophages ,atlas_rna_dropseq
	-32.879433,-83.38633,scRNA-seq,Kidney collecting duct cell,Kidney collecting duct cell,atlas_rna_dropseq
	-79.04116,-34.47407,scRNA-seq,Endothelial cell,Endothelial cell,atlas_rna_dropseq
	-86.86181,-31.137733,scRNA-seq,Endothelial cell,Endothelial cell,atlas_rna_dropseq
	15.59219,-92.66358,scRNA-seq,Macrophages ,Macrophages ,atlas_rna_dropseq
	-84.752,-7.2353244,scRNA-seq,Endothelial cell,Endothelial cell,atlas_rna_dropseq
	-71.13135,-2.2161965,scRNA-seq,Endothelial cell,Endothelial cell,atlas_rna_dropseq
	0.41701734,-90.387985,scRNA-seq,Macrophages ,Macrophages ,atlas_rna_dropseq
	-80.802284,-2.431695,scRNA-seq,Endothelial cell,Endothelial cell,atlas_rna_dropseq
	-33.19857,-83.22112,scRNA-seq,Kidney collecting duct cell,Kidney collecting duct cell,atlas_rna_dropseq
	8.192211,-94.623764,scRNA-seq,Macrophages ,Macrophages ,atlas_rna_dropseq
	13.313942,-93.53361,scRNA-seq,Macrophages ,Macrophages ,atlas_rna_dropseq
	12.9117365,-95.54195,scRNA-seq,Macrophages ,Macrophages ,atlas_rna_dropseq
	-33.63412,-83.4141,scRNA-seq,Kidney collecting duct cell,Kidney collecting duct cell,atlas_rna_dropseq
	-81.51437,-4.609947,scRNA-seq,Endothelial cell,Endothelial cell,atlas_rna_dropseq
	-80.09394,-23.148138,scRNA-seq,Endothelial cell,Endothelial cell,atlas_rna_dropseq
	7.609136,-91.29974,scRNA-seq,Macrophages ,Macrophages ,atlas_rna_dropseq
	13.83441,-90.40813,scRNA-seq,Macrophages ,Macrophages ,atlas_rna_dropseq
	5.45584,-94.33822,scRNA-seq,Macrophages ,Macrophages ,atlas_rna_dropseq
	5.8074627,-91.32806,scRNA-seq,Macrophages ,Macrophages ,atlas_rna_dropseq
	-33.800762,-82.85186,scRNA-seq,Kidney collecting duct cell,Kidney collecting duct cell,atlas_rna_dropseq
	13.0363,-88.20314,scRNA-seq,Macrophages ,Macrophages ,atlas_rna_dropseq
	-13.482979,-79.62421,scRNA-seq,Macrophages ,Macrophages ,atlas_rna_dropseq
	-32.984196,-83.62627,scRNA-seq,Kidney collecting duct cell,Kidney collecting duct cell,atlas_rna_dropseq
	-78.922485,-22.040854,scRNA-seq,Endothelial cell,Endothelial cell,atlas_rna_dropseq
	-33.220985,-84.17951,scRNA-seq,Kidney collecting duct cell,Kidney collecting duct cell,atlas_rna_dropseq
	-86.62228,-32.70877,scRNA-seq,Endothelial cell,Endothelial cell,atlas_rna_dropseq
	-2.4918184,-88.88532,scRNA-seq,Macrophages ,Macrophages ,atlas_rna_dropseq
	-86.826096,-31.113958,scRNA-seq,Endothelial cell,Endothelial cell,atlas_rna_dropseq
	-33.586758,-82.97274,scRNA-seq,Kidney collecting duct cell,Kidney collecting duct cell,atlas_rna_dropseq
	-78.423225,-15.198653,scRNA-seq,Endothelial cell,Endothelial cell,atlas_rna_dropseq
	11.098276,-92.993576,scRNA-seq,Macrophages ,Macrophages ,atlas_rna_dropseq
	13.065636,-88.531845,scRNA-seq,Macrophages ,Macrophages ,atlas_rna_dropseq
	-74.16732,-3.5570745,scRNA-seq,Endothelial cell,Endothelial cell,atlas_rna_dropseq
	-33.627357,-83.2195,scRNA-seq,Kidney collecting duct cell,Kidney collecting duct cell,atlas_rna_dropseq
	13.171272,-93.43287,scRNA-seq,Macrophages ,Macrophages ,atlas_rna_dropseq
	-33.522114,-83.00993,scRNA-seq,Kidney collecting duct cell,Kidney collecting duct cell,atlas_rna_dropseq
	9.111394,-95.488556,scRNA-seq,Macrophages ,Macrophages ,atlas_rna_dropseq
	17.709787,-89.38044,scRNA-seq,Macrophages ,Macrophages ,atlas_rna_dropseq
	9.3198185,-89.20626,scRNA-seq,Macrophages ,Macrophages ,atlas_rna_dropseq
	-32.879135,-83.41873,scRNA-seq,Kidney collecting duct cell,Kidney collecting duct cell,atlas_rna_dropseq
	10.790027,-90.52549,scRNA-seq,Macrophages ,Macrophages ,atlas_rna_dropseq
	-15.7982,-78.57439,scRNA-seq,Macrophages ,Macrophages ,atlas_rna_dropseq
	2.7364824,-64.47102,scRNA-seq,Macrophages ,Macrophages ,atlas_rna_dropseq
	10.274121,-93.34818,scRNA-seq,Macrophages ,Macrophages ,atlas_rna_dropseq
	8.073156,-95.67028,scRNA-seq,Macrophages ,Macrophages ,atlas_rna_dropseq
	-86.977646,-33.155087,scRNA-seq,Endothelial cell,Endothelial cell,atlas_rna_dropseq
	-85.6786,-7.3569646,scRNA-seq,Endothelial cell,Endothelial cell,atlas_rna_dropseq
	9.232967,-95.166176,scRNA-seq,Macrophages ,Macrophages ,atlas_rna_dropseq
	-32.83584,-83.37017,scRNA-seq,Kidney collecting duct cell,Kidney collecting duct cell,atlas_rna_dropseq
	4.769749,-93.11479,scRNA-seq,Macrophages ,Macrophages ,atlas_rna_dropseq
	4.1356554,-93.006874,scRNA-seq,Macrophages ,Macrophages ,atlas_rna_dropseq
	-79.98109,-26.216522,scRNA-seq,Endothelial cell,Endothelial cell,atlas_rna_dropseq
	-33.410896,-83.12513,scRNA-seq,Kidney collecting duct cell,Kidney collecting duct cell,atlas_rna_dropseq
	4.7681127,-91.97038,scRNA-seq,Macrophages ,Macrophages ,atlas_rna_dropseq
	8.873223,-95.24137,scRNA-seq,Macrophages ,Macrophages ,atlas_rna_dropseq
	5.4332013,-96.056046,scRNA-seq,Macrophages ,Macrophages ,atlas_rna_dropseq
	-33.1966,-83.292595,scRNA-seq,Kidney collecting duct cell,Kidney collecting duct cell,atlas_rna_dropseq
	-86.44217,-8.648893,scRNA-seq,Endothelial cell,Endothelial cell,atlas_rna_dropseq
	-85.53673,-8.129981,scRNA-seq,Endothelial cell,Endothelial cell,atlas_rna_dropseq
	18.011217,-88.99138,scRNA-seq,Macrophages ,Macrophages ,atlas_rna_dropseq
	9.141924,-94.8061,scRNA-seq,Macrophages ,Macrophages ,atlas_rna_dropseq
	-32.9795,-83.26802,scRNA-seq,Kidney collecting duct cell,Kidney collecting duct cell,atlas_rna_dropseq
	5.8144145,-93.41658,scRNA-seq,Macrophages ,Macrophages ,atlas_rna_dropseq
	-76.533646,-0.06475509,scRNA-seq,Endothelial cell,Endothelial cell,atlas_rna_dropseq
	13.694856,-84.85778,scRNA-seq,Macrophages ,Macrophages ,atlas_rna_dropseq
	4.0986195,-92.79186,scRNA-seq,Macrophages ,Macrophages ,atlas_rna_dropseq
	4.0073624,-93.39256,scRNA-seq,Macrophages ,Macrophages ,atlas_rna_dropseq
	-33.22137,-83.269135,scRNA-seq,Kidney collecting duct cell,Kidney collecting duct cell,atlas_rna_dropseq
	4.129253,-92.93652,scRNA-seq,Macrophages ,Macrophages ,atlas_rna_dropseq
	15.283479,-90.33889,scRNA-seq,Macrophages ,Macrophages ,atlas_rna_dropseq
	-77.10759,1.3280188,scRNA-seq,Endothelial cell,Endothelial cell,atlas_rna_dropseq
	17.39612,-86.46572,scRNA-seq,Macrophages ,Macrophages ,atlas_rna_dropseq
	8.843316,-95.3003,scRNA-seq,Macrophages ,Macrophages ,atlas_rna_dropseq
	16.347271,-87.01874,scRNA-seq,Macrophages ,Macrophages ,atlas_rna_dropseq
	4.061634,-92.747734,scRNA-seq,Macrophages ,Macrophages ,atlas_rna_dropseq
	9.069981,-91.169235,scRNA-seq,Macrophages ,Macrophages ,atlas_rna_dropseq
	-33.90388,-82.85814,scRNA-seq,Kidney collecting duct cell,Kidney collecting duct cell,atlas_rna_dropseq
	2.92779,-92.03474,scRNA-seq,Macrophages ,Macrophages ,atlas_rna_dropseq
	15.795498,-87.525444,scRNA-seq,Macrophages ,Macrophages ,atlas_rna_dropseq
	10.816111,-92.73707,scRNA-seq,Macrophages ,Macrophages ,atlas_rna_dropseq
	-33.135914,-83.137344,scRNA-seq,Kidney collecting duct cell,Kidney collecting duct cell,atlas_rna_dropseq
	17.574352,-91.26969,scRNA-seq,Macrophages ,Macrophages ,atlas_rna_dropseq
	-32.90196,-83.35009,scRNA-seq,Kidney collecting duct cell,Kidney collecting duct cell,atlas_rna_dropseq
	17.102201,-86.306015,scRNA-seq,Macrophages ,Macrophages ,atlas_rna_dropseq
	12.871407,-93.4076,scRNA-seq,Macrophages ,Macrophages ,atlas_rna_dropseq
	12.758989,-90.52546,scRNA-seq,Macrophages ,Macrophages ,atlas_rna_dropseq
	17.772121,-89.16257,scRNA-seq,Macrophages ,Macrophages ,atlas_rna_dropseq
	10.640082,-85.29303,scRNA-seq,Macrophages ,Macrophages ,atlas_rna_dropseq
	10.06139,-86.09408,scRNA-seq,Macrophages ,Macrophages ,atlas_rna_dropseq
	-33.966213,-83.297676,scRNA-seq,Kidney collecting duct cell,Kidney collecting duct cell,atlas_rna_dropseq
	2.35443,-94.18549,scRNA-seq,Macrophages ,Macrophages ,atlas_rna_dropseq
	11.101934,-84.65604,scRNA-seq,Macrophages ,Macrophages ,atlas_rna_dropseq
	-33.36086,-82.98823,scRNA-seq,Kidney collecting duct cell,Kidney collecting duct cell,atlas_rna_dropseq
	-87.23774,-11.525102,scRNA-seq,Endothelial cell,Endothelial cell,atlas_rna_dropseq
	15.319636,-90.53248,scRNA-seq,Macrophages ,Macrophages ,atlas_rna_dropseq
	16.102747,-87.359344,scRNA-seq,Macrophages ,Macrophages ,atlas_rna_dropseq
	-77.094894,1.2419051,scRNA-seq,Endothelial cell,Endothelial cell,atlas_rna_dropseq
	-33.877064,-82.76425,scRNA-seq,Kidney collecting duct cell,Kidney collecting duct cell,atlas_rna_dropseq
	-15.113564,-70.38836,scRNA-seq,Macrophages ,Macrophages ,atlas_rna_dropseq
	-33.885685,-83.05144,scRNA-seq,Kidney collecting duct cell,Kidney collecting duct cell,atlas_rna_dropseq
	2.3510902,-92.40214,scRNA-seq,Macrophages ,Macrophages ,atlas_rna_dropseq
	-7.7484307,-9.262845,scRNA-seq,Hepatocytes,Hepatocytes,atlas_rna_dropseq
	-25.080112,-17.135881,scRNA-seq,Hepatocytes,Hepatocytes,atlas_rna_dropseq
	-14.9816675,-5.9859595,scRNA-seq,Hepatocytes,Hepatocytes,atlas_rna_dropseq
	-21.794939,-6.9871325,scRNA-seq,Hepatocytes,Hepatocytes,atlas_rna_dropseq
	-15.381957,-11.741189,scRNA-seq,Hepatocytes,Hepatocytes,atlas_rna_dropseq
	-22.896294,-4.7501135,scRNA-seq,Hepatocytes,Hepatocytes,atlas_rna_dropseq
	-17.91929,0.08429595,scRNA-seq,Hepatocytes,Hepatocytes,atlas_rna_dropseq
	-25.565485,-25.652765,scRNA-seq,Hepatocytes,Hepatocytes,atlas_rna_dropseq
	-8.797946,-0.6049603,scRNA-seq,Hepatocytes,Hepatocytes,atlas_rna_dropseq
	-8.884846,-11.4920435,scRNA-seq,Hepatocytes,Hepatocytes,atlas_rna_dropseq
	-23.169962,-14.866251,scRNA-seq,Hepatocytes,Hepatocytes,atlas_rna_dropseq
	-5.7171535,-14.674445,scRNA-seq,Hepatocytes,Hepatocytes,atlas_rna_dropseq
	-15.112571,-8.772631,scRNA-seq,Hepatocytes,Hepatocytes,atlas_rna_dropseq
	-13.867391,-5.037021,scRNA-seq,Hepatocytes,Hepatocytes,atlas_rna_dropseq
	-10.28041,-14.969852,scRNA-seq,Hepatocytes,Hepatocytes,atlas_rna_dropseq
	-18.798563,-12.997036,scRNA-seq,Hepatocytes,Hepatocytes,atlas_rna_dropseq
	-28.108503,-18.816132,scRNA-seq,Hepatocytes,Hepatocytes,atlas_rna_dropseq
	-6.505809,-0.29760188,scRNA-seq,Hepatocytes,Hepatocytes,atlas_rna_dropseq
	-27.94119,-18.751503,scRNA-seq,Hepatocytes,Hepatocytes,atlas_rna_dropseq
	-27.994064,-24.245636,scRNA-seq,Hepatocytes,Hepatocytes,atlas_rna_dropseq
	-10.983593,-7.7854586,scRNA-seq,Hepatocytes,Hepatocytes,atlas_rna_dropseq
	-23.00515,-14.833481,scRNA-seq,Hepatocytes,Hepatocytes,atlas_rna_dropseq
	-8.638632,-8.901528,scRNA-seq,Hepatocytes,Hepatocytes,atlas_rna_dropseq
	-20.457209,-21.177938,scRNA-seq,Hepatocytes,Hepatocytes,atlas_rna_dropseq
	-13.653602,-18.231686,scRNA-seq,Hepatocytes,Hepatocytes,atlas_rna_dropseq
	-6.8913326,-16.349672,scRNA-seq,Hepatocytes,Hepatocytes,atlas_rna_dropseq
	-8.929662,-10.643488,scRNA-seq,Hepatocytes,Hepatocytes,atlas_rna_dropseq
	-6.6333485,-2.6909227,scRNA-seq,Hepatocytes,Hepatocytes,atlas_rna_dropseq
	-22.362473,-12.5883665,scRNA-seq,Hepatocytes,Hepatocytes,atlas_rna_dropseq
	-20.08639,-9.107585,scRNA-seq,Hepatocytes,Hepatocytes,atlas_rna_dropseq
	-9.879157,-9.470898,scRNA-seq,Hepatocytes,Hepatocytes,atlas_rna_dropseq
	-14.53599,-4.5705404,scRNA-seq,Hepatocytes,Hepatocytes,atlas_rna_dropseq
	-19.6553,-12.084046,scRNA-seq,Hepatocytes,Hepatocytes,atlas_rna_dropseq
	-8.033397,-7.583015,scRNA-seq,Hepatocytes,Hepatocytes,atlas_rna_dropseq
	-11.847497,-5.787117,scRNA-seq,Hepatocytes,Hepatocytes,atlas_rna_dropseq
	-20.838526,-15.887093,scRNA-seq,Hepatocytes,Hepatocytes,atlas_rna_dropseq
	-24.790598,-11.314073,scRNA-seq,Hepatocytes,Hepatocytes,atlas_rna_dropseq
	-26.694336,-9.440273,scRNA-seq,Hepatocytes,Hepatocytes,atlas_rna_dropseq
	-8.83283,-19.025972,scRNA-seq,Hepatocytes,Hepatocytes,atlas_rna_dropseq
	-20.64126,-14.29976,scRNA-seq,Hepatocytes,Hepatocytes,atlas_rna_dropseq
	-8.833495,-2.8578012,scRNA-seq,Hepatocytes,Hepatocytes,atlas_rna_dropseq
	-65.49809,13.354684,scRNA-seq,Endothelial cell,Endothelial cell,atlas_rna_dropseq
	-4.5768223,-2.7586148,scRNA-seq,Hepatocytes,Hepatocytes,atlas_rna_dropseq
	-19.722792,-9.572179,scRNA-seq,Hepatocytes,Hepatocytes,atlas_rna_dropseq
	-11.047082,-13.120438,scRNA-seq,Hepatocytes,Hepatocytes,atlas_rna_dropseq
	-19.067425,1.1723548,scRNA-seq,Hepatocytes,Hepatocytes,atlas_rna_dropseq
	-8.53787,-3.7275436,scRNA-seq,Hepatocytes,Hepatocytes,atlas_rna_dropseq
	-14.998884,-11.52462,scRNA-seq,Hepatocytes,Hepatocytes,atlas_rna_dropseq
	-15.667243,1.085094,scRNA-seq,Hepatocytes,Hepatocytes,atlas_rna_dropseq
	-9.8753195,-4.6887794,scRNA-seq,Hepatocytes,Hepatocytes,atlas_rna_dropseq
	-14.607835,-9.858941,scRNA-seq,Hepatocytes,Hepatocytes,atlas_rna_dropseq
	-13.114496,-23.209307,scRNA-seq,Hepatocytes,Hepatocytes,atlas_rna_dropseq
	-23.264517,-15.183727,scRNA-seq,Hepatocytes,Hepatocytes,atlas_rna_dropseq
	-19.57158,-5.276273,scRNA-seq,Hepatocytes,Hepatocytes,atlas_rna_dropseq
	-10.929573,-8.588518,scRNA-seq,Hepatocytes,Hepatocytes,atlas_rna_dropseq
	-8.802859,-10.722438,scRNA-seq,Hepatocytes,Hepatocytes,atlas_rna_dropseq
	-16.777443,-5.8801193,scRNA-seq,Hepatocytes,Hepatocytes,atlas_rna_dropseq
	-15.806599,-21.66897,scRNA-seq,Hepatocytes,Hepatocytes,atlas_rna_dropseq
	-28.260862,-18.040506,scRNA-seq,Hepatocytes,Hepatocytes,atlas_rna_dropseq
	-10.921994,-11.68666,scRNA-seq,Hepatocytes,Hepatocytes,atlas_rna_dropseq
	-25.955704,-16.75579,scRNA-seq,Hepatocytes,Hepatocytes,atlas_rna_dropseq
	-3.2547233,-12.481417,scRNA-seq,Hepatocytes,Hepatocytes,atlas_rna_dropseq
	-5.011788,-4.5142903,scRNA-seq,Hepatocytes,Hepatocytes,atlas_rna_dropseq
	-21.502617,-17.056519,scRNA-seq,Hepatocytes,Hepatocytes,atlas_rna_dropseq
	-10.049703,-14.763042,scRNA-seq,Hepatocytes,Hepatocytes,atlas_rna_dropseq
	-15.361412,-27.04772,scRNA-seq,Hepatocytes,Hepatocytes,atlas_rna_dropseq
	-6.9148355,1.3691701,scRNA-seq,Hepatocytes,Hepatocytes,atlas_rna_dropseq
	-15.363145,-27.127651,scRNA-seq,Hepatocytes,Hepatocytes,atlas_rna_dropseq
	-10.887838,-8.803527,scRNA-seq,Hepatocytes,Hepatocytes,atlas_rna_dropseq
	-13.891094,-9.307995,scRNA-seq,Hepatocytes,Hepatocytes,atlas_rna_dropseq
	-9.310923,-7.8113675,scRNA-seq,Hepatocytes,Hepatocytes,atlas_rna_dropseq
	-13.066682,-23.71658,scRNA-seq,Hepatocytes,Hepatocytes,atlas_rna_dropseq
	-15.417363,-24.10122,scRNA-seq,Hepatocytes,Hepatocytes,atlas_rna_dropseq
	-9.318101,-2.2674646,scRNA-seq,Hepatocytes,Hepatocytes,atlas_rna_dropseq
	-8.432674,-7.855854,scRNA-seq,Hepatocytes,Hepatocytes,atlas_rna_dropseq
	-14.838305,-0.2005989,scRNA-seq,Hepatocytes,Hepatocytes,atlas_rna_dropseq
	-16.830008,-18.344748,scRNA-seq,Hepatocytes,Hepatocytes,atlas_rna_dropseq
	-21.023613,-13.683987,scRNA-seq,Hepatocytes,Hepatocytes,atlas_rna_dropseq
	-20.03563,-21.796734,scRNA-seq,Hepatocytes,Hepatocytes,atlas_rna_dropseq
	-20.520905,-9.894457,scRNA-seq,Hepatocytes,Hepatocytes,atlas_rna_dropseq
	-9.419289,-4.0092773,scRNA-seq,Hepatocytes,Hepatocytes,atlas_rna_dropseq
	-16.633575,-10.301418,scRNA-seq,Hepatocytes,Hepatocytes,atlas_rna_dropseq
	-20.385471,-14.143203,scRNA-seq,Hepatocytes,Hepatocytes,atlas_rna_dropseq
	-14.829801,-25.968287,scRNA-seq,Hepatocytes,Hepatocytes,atlas_rna_dropseq
	-20.844082,-10.230268,scRNA-seq,Hepatocytes,Hepatocytes,atlas_rna_dropseq
	-19.55493,-14.154144,scRNA-seq,Hepatocytes,Hepatocytes,atlas_rna_dropseq
	-13.540782,-4.158292,scRNA-seq,Hepatocytes,Hepatocytes,atlas_rna_dropseq
	-26.591417,-6.2022524,scRNA-seq,Hepatocytes,Hepatocytes,atlas_rna_dropseq
	-17.04692,-10.730899,scRNA-seq,Hepatocytes,Hepatocytes,atlas_rna_dropseq
	-7.4662137,-5.6381483,scRNA-seq,Hepatocytes,Hepatocytes,atlas_rna_dropseq
	-9.001492,-15.584028,scRNA-seq,Hepatocytes,Hepatocytes,atlas_rna_dropseq
	-7.4073057,-3.8147693,scRNA-seq,Hepatocytes,Hepatocytes,atlas_rna_dropseq
	-8.346541,-12.9362955,scRNA-seq,Hepatocytes,Hepatocytes,atlas_rna_dropseq
	-7.2900414,-1.5092359,scRNA-seq,Hepatocytes,Hepatocytes,atlas_rna_dropseq
	-18.788263,-21.676764,scRNA-seq,Hepatocytes,Hepatocytes,atlas_rna_dropseq
	-65.68202,13.034495,scRNA-seq,Endothelial cell,Endothelial cell,atlas_rna_dropseq
	-6.985986,-16.322594,scRNA-seq,Hepatocytes,Hepatocytes,atlas_rna_dropseq
	-31.591335,-0.44959876,scRNA-seq,Hepatocytes,Hepatocytes,atlas_rna_dropseq
	-8.552583,-5.0972166,scRNA-seq,Hepatocytes,Hepatocytes,atlas_rna_dropseq
	-11.026996,-8.129527,scRNA-seq,Hepatocytes,Hepatocytes,atlas_rna_dropseq
	-8.809372,-1.8851857,scRNA-seq,Hepatocytes,Hepatocytes,atlas_rna_dropseq
	-5.560977,-11.48907,scRNA-seq,Hepatocytes,Hepatocytes,atlas_rna_dropseq
	-29.258219,-16.095993,scRNA-seq,Hepatocytes,Hepatocytes,atlas_rna_dropseq
	-19.057896,-11.126318,scRNA-seq,Hepatocytes,Hepatocytes,atlas_rna_dropseq
	-14.670253,-25.33735,scRNA-seq,Hepatocytes,Hepatocytes,atlas_rna_dropseq
	-20.13061,-13.988517,scRNA-seq,Hepatocytes,Hepatocytes,atlas_rna_dropseq
	-11.87115,-2.518531,scRNA-seq,Hepatocytes,Hepatocytes,atlas_rna_dropseq
	-20.271048,-14.168874,scRNA-seq,Hepatocytes,Hepatocytes,atlas_rna_dropseq
	-5.995725,-16.667683,scRNA-seq,Hepatocytes,Hepatocytes,atlas_rna_dropseq
	-14.796866,-7.2582183,scRNA-seq,Hepatocytes,Hepatocytes,atlas_rna_dropseq
	-15.886952,0.3271583,scRNA-seq,Hepatocytes,Hepatocytes,atlas_rna_dropseq
	-21.505524,-6.8573318,scRNA-seq,Hepatocytes,Hepatocytes,atlas_rna_dropseq
	-22.07527,-20.66894,scRNA-seq,Hepatocytes,Hepatocytes,atlas_rna_dropseq
	-8.305029,2.5030258,scRNA-seq,Hepatocytes,Hepatocytes,atlas_rna_dropseq
	-9.438822,-8.524162,scRNA-seq,Hepatocytes,Hepatocytes,atlas_rna_dropseq
	-8.115333,-2.9178007,scRNA-seq,Hepatocytes,Hepatocytes,atlas_rna_dropseq
	-25.834028,-24.392902,scRNA-seq,Hepatocytes,Hepatocytes,atlas_rna_dropseq
	-65.53333,13.504103,scRNA-seq,Endothelial cell,Endothelial cell,atlas_rna_dropseq
	-20.335356,-7.7297626,scRNA-seq,Hepatocytes,Hepatocytes,atlas_rna_dropseq
	-5.877596,-10.238905,scRNA-seq,Hepatocytes,Hepatocytes,atlas_rna_dropseq
	-5.620948,-6.3071814,scRNA-seq,Hepatocytes,Hepatocytes,atlas_rna_dropseq
	-19.819754,-14.2830305,scRNA-seq,Hepatocytes,Hepatocytes,atlas_rna_dropseq
	-16.522148,-11.16994,scRNA-seq,Hepatocytes,Hepatocytes,atlas_rna_dropseq
	-13.976604,-7.6155243,scRNA-seq,Hepatocytes,Hepatocytes,atlas_rna_dropseq
	-23.326424,-5.106933,scRNA-seq,Hepatocytes,Hepatocytes,atlas_rna_dropseq
	-14.201333,1.0949202,scRNA-seq,Hepatocytes,Hepatocytes,atlas_rna_dropseq
	-28.119596,-26.38749,scRNA-seq,Hepatocytes,Hepatocytes,atlas_rna_dropseq
	-15.977001,-11.591804,scRNA-seq,Hepatocytes,Hepatocytes,atlas_rna_dropseq
	-13.587121,-11.659883,scRNA-seq,Hepatocytes,Hepatocytes,atlas_rna_dropseq
	-11.008088,-1.8461467,scRNA-seq,Hepatocytes,Hepatocytes,atlas_rna_dropseq
	-15.51121,-7.1398625,scRNA-seq,Hepatocytes,Hepatocytes,atlas_rna_dropseq
	-15.995282,-7.203441,scRNA-seq,Hepatocytes,Hepatocytes,atlas_rna_dropseq
	-16.967436,-12.280369,scRNA-seq,Hepatocytes,Hepatocytes,atlas_rna_dropseq
	-15.152225,-0.50024503,scRNA-seq,Hepatocytes,Hepatocytes,atlas_rna_dropseq
	-5.96779,-13.16222,scRNA-seq,Hepatocytes,Hepatocytes,atlas_rna_dropseq
	-21.364563,-5.4969525,scRNA-seq,Hepatocytes,Hepatocytes,atlas_rna_dropseq
	-18.6017,-10.999267,scRNA-seq,Hepatocytes,Hepatocytes,atlas_rna_dropseq
	-10.600055,-7.0142913,scRNA-seq,Hepatocytes,Hepatocytes,atlas_rna_dropseq
	-14.752307,-20.190926,scRNA-seq,Hepatocytes,Hepatocytes,atlas_rna_dropseq
	-14.427552,-8.115535,scRNA-seq,Hepatocytes,Hepatocytes,atlas_rna_dropseq
	-14.662573,-8.902142,scRNA-seq,Hepatocytes,Hepatocytes,atlas_rna_dropseq
	-13.572256,-7.6739287,scRNA-seq,Hepatocytes,Hepatocytes,atlas_rna_dropseq
	-8.482986,-4.0996413,scRNA-seq,Hepatocytes,Hepatocytes,atlas_rna_dropseq
	-7.145066,-6.9306564,scRNA-seq,Hepatocytes,Hepatocytes,atlas_rna_dropseq
	-5.543247,-6.2109485,scRNA-seq,Hepatocytes,Hepatocytes,atlas_rna_dropseq
	-22.067348,-12.974748,scRNA-seq,Hepatocytes,Hepatocytes,atlas_rna_dropseq
	-5.660277,-4.985893,scRNA-seq,Hepatocytes,Hepatocytes,atlas_rna_dropseq
	-24.215279,-26.654728,scRNA-seq,Hepatocytes,Hepatocytes,atlas_rna_dropseq
	-4.5046253,-8.134666,scRNA-seq,Hepatocytes,Hepatocytes,atlas_rna_dropseq
	-10.570308,-14.461685,scRNA-seq,Hepatocytes,Hepatocytes,atlas_rna_dropseq
	-20.581482,-16.163572,scRNA-seq,Hepatocytes,Hepatocytes,atlas_rna_dropseq
	-16.050417,-14.7274065,scRNA-seq,Hepatocytes,Hepatocytes,atlas_rna_dropseq
	-6.5464783,-3.8220937,scRNA-seq,Hepatocytes,Hepatocytes,atlas_rna_dropseq
	-20.764769,-16.255758,scRNA-seq,Hepatocytes,Hepatocytes,atlas_rna_dropseq
	-6.447291,-3.7144349,scRNA-seq,Hepatocytes,Hepatocytes,atlas_rna_dropseq
	-6.8086133,2.0756977,scRNA-seq,Hepatocytes,Hepatocytes,atlas_rna_dropseq
	-31.560589,-7.501962,scRNA-seq,Hepatocytes,Hepatocytes,atlas_rna_dropseq
	-19.382685,-15.955076,scRNA-seq,Hepatocytes,Hepatocytes,atlas_rna_dropseq
	-17.611502,-12.204577,scRNA-seq,Hepatocytes,Hepatocytes,atlas_rna_dropseq
	-16.710155,-12.20818,scRNA-seq,Hepatocytes,Hepatocytes,atlas_rna_dropseq
	-8.85256,-17.19247,scRNA-seq,Hepatocytes,Hepatocytes,atlas_rna_dropseq
	-25.85179,-11.825165,scRNA-seq,Hepatocytes,Hepatocytes,atlas_rna_dropseq
	-17.140478,-11.637042,scRNA-seq,Hepatocytes,Hepatocytes,atlas_rna_dropseq
	-15.791996,-0.42374423,scRNA-seq,Hepatocytes,Hepatocytes,atlas_rna_dropseq
	-17.471163,-11.617649,scRNA-seq,Hepatocytes,Hepatocytes,atlas_rna_dropseq
	-9.620835,-15.737032,scRNA-seq,Hepatocytes,Hepatocytes,atlas_rna_dropseq
	-8.46912,-6.026772,scRNA-seq,Hepatocytes,Hepatocytes,atlas_rna_dropseq
	-8.957226,-6.9750857,scRNA-seq,Hepatocytes,Hepatocytes,atlas_rna_dropseq
	-19.142996,-11.364441,scRNA-seq,Hepatocytes,Hepatocytes,atlas_rna_dropseq
	-16.25456,-6.699033,scRNA-seq,Hepatocytes,Hepatocytes,atlas_rna_dropseq
	-23.851042,-19.463139,scRNA-seq,Hepatocytes,Hepatocytes,atlas_rna_dropseq
	-15.102912,-8.249987,scRNA-seq,Hepatocytes,Hepatocytes,atlas_rna_dropseq
	-7.9559207,-5.149477,scRNA-seq,Hepatocytes,Hepatocytes,atlas_rna_dropseq
	-10.584556,-12.402571,scRNA-seq,Hepatocytes,Hepatocytes,atlas_rna_dropseq
	-21.687338,-14.533392,scRNA-seq,Hepatocytes,Hepatocytes,atlas_rna_dropseq
	-9.254372,-8.46219,scRNA-seq,Hepatocytes,Hepatocytes,atlas_rna_dropseq
	-16.5577,-3.2141082,scRNA-seq,Hepatocytes,Hepatocytes,atlas_rna_dropseq
	-20.834362,-5.2979093,scRNA-seq,Hepatocytes,Hepatocytes,atlas_rna_dropseq
	-21.174955,-27.498466,scRNA-seq,Hepatocytes,Hepatocytes,atlas_rna_dropseq
	-5.260018,-0.5415073,scRNA-seq,Hepatocytes,Hepatocytes,atlas_rna_dropseq
	-22.656342,-24.623934,scRNA-seq,Hepatocytes,Hepatocytes,atlas_rna_dropseq
	-30.692362,-24.021502,scRNA-seq,Hepatocytes,Hepatocytes,atlas_rna_dropseq
	-17.014618,-11.297994,scRNA-seq,Hepatocytes,Hepatocytes,atlas_rna_dropseq
	-16.085936,-10.720554,scRNA-seq,Hepatocytes,Hepatocytes,atlas_rna_dropseq
	-14.858013,-5.9243417,scRNA-seq,Hepatocytes,Hepatocytes,atlas_rna_dropseq
	-24.478783,-15.3601055,scRNA-seq,Hepatocytes,Hepatocytes,atlas_rna_dropseq
	-25.835333,-15.841864,scRNA-seq,Hepatocytes,Hepatocytes,atlas_rna_dropseq
	-19.746727,-12.594989,scRNA-seq,Hepatocytes,Hepatocytes,atlas_rna_dropseq
	-9.747837,-4.6240454,scRNA-seq,Hepatocytes,Hepatocytes,atlas_rna_dropseq
	-13.832243,-4.4098163,scRNA-seq,Hepatocytes,Hepatocytes,atlas_rna_dropseq
	-20.719946,-16.006271,scRNA-seq,Hepatocytes,Hepatocytes,atlas_rna_dropseq
	-5.906563,-1.7478853,scRNA-seq,Hepatocytes,Hepatocytes,atlas_rna_dropseq
	-20.948542,-12.468618,scRNA-seq,Hepatocytes,Hepatocytes,atlas_rna_dropseq
	-10.404536,-13.75571,scRNA-seq,Hepatocytes,Hepatocytes,atlas_rna_dropseq
	-9.924508,-7.974307,scRNA-seq,Hepatocytes,Hepatocytes,atlas_rna_dropseq
	-15.4592,-23.925797,scRNA-seq,Hepatocytes,Hepatocytes,atlas_rna_dropseq
	-10.005358,-15.234168,scRNA-seq,Hepatocytes,Hepatocytes,atlas_rna_dropseq
	-26.362844,-19.237667,scRNA-seq,Hepatocytes,Hepatocytes,atlas_rna_dropseq
	-6.1461997,-8.41078,scRNA-seq,Hepatocytes,Hepatocytes,atlas_rna_dropseq
	-19.90574,-13.145853,scRNA-seq,Hepatocytes,Hepatocytes,atlas_rna_dropseq
	-19.94867,-8.557231,scRNA-seq,Hepatocytes,Hepatocytes,atlas_rna_dropseq
	-7.2361317,-9.07873,scRNA-seq,Hepatocytes,Hepatocytes,atlas_rna_dropseq
	-25.325867,-15.558842,scRNA-seq,Hepatocytes,Hepatocytes,atlas_rna_dropseq
	-17.100687,-9.208442,scRNA-seq,Hepatocytes,Hepatocytes,atlas_rna_dropseq
	-5.7431273,0.46389914,scRNA-seq,Hepatocytes,Hepatocytes,atlas_rna_dropseq
	-22.17438,-13.467495,scRNA-seq,Hepatocytes,Hepatocytes,atlas_rna_dropseq
	-16.028671,-7.073298,scRNA-seq,Hepatocytes,Hepatocytes,atlas_rna_dropseq
	-9.215845,-8.648635,scRNA-seq,Hepatocytes,Hepatocytes,atlas_rna_dropseq
	-15.35016,-4.589409,scRNA-seq,Hepatocytes,Hepatocytes,atlas_rna_dropseq
	-12.317647,-2.8108623,scRNA-seq,Hepatocytes,Hepatocytes,atlas_rna_dropseq
	-20.319794,-14.112537,scRNA-seq,Hepatocytes,Hepatocytes,atlas_rna_dropseq
	-16.219404,-6.554742,scRNA-seq,Hepatocytes,Hepatocytes,atlas_rna_dropseq
	-15.908589,-13.666948,scRNA-seq,Hepatocytes,Hepatocytes,atlas_rna_dropseq
	-7.985336,-4.3836412,scRNA-seq,Hepatocytes,Hepatocytes,atlas_rna_dropseq
	-9.472507,-16.937634,scRNA-seq,Hepatocytes,Hepatocytes,atlas_rna_dropseq
	-11.963006,-13.851047,scRNA-seq,Hepatocytes,Hepatocytes,atlas_rna_dropseq
	-10.219298,-8.826721,scRNA-seq,Hepatocytes,Hepatocytes,atlas_rna_dropseq
	-14.775485,-3.487762,scRNA-seq,Hepatocytes,Hepatocytes,atlas_rna_dropseq
	-14.060231,-7.387404,scRNA-seq,Hepatocytes,Hepatocytes,atlas_rna_dropseq
	-7.0361614,-0.8221609,scRNA-seq,Hepatocytes,Hepatocytes,atlas_rna_dropseq
	-26.739155,-21.902369,scRNA-seq,Hepatocytes,Hepatocytes,atlas_rna_dropseq
	-29.154852,-16.843088,scRNA-seq,Hepatocytes,Hepatocytes,atlas_rna_dropseq
	-21.505863,-14.1264105,scRNA-seq,Hepatocytes,Hepatocytes,atlas_rna_dropseq
	-15.037455,2.4876747,scRNA-seq,Hepatocytes,Hepatocytes,atlas_rna_dropseq
	-10.439138,-15.009678,scRNA-seq,Hepatocytes,Hepatocytes,atlas_rna_dropseq
	-8.508333,-2.2514987,scRNA-seq,Hepatocytes,Hepatocytes,atlas_rna_dropseq
	-24.29283,-20.219654,scRNA-seq,Hepatocytes,Hepatocytes,atlas_rna_dropseq
	-15.737844,-0.9638246,scRNA-seq,Hepatocytes,Hepatocytes,atlas_rna_dropseq
	-9.106361,-16.01886,scRNA-seq,Hepatocytes,Hepatocytes,atlas_rna_dropseq
	-14.004228,-9.416637,scRNA-seq,Hepatocytes,Hepatocytes,atlas_rna_dropseq
	-16.743244,-3.6198716,scRNA-seq,Hepatocytes,Hepatocytes,atlas_rna_dropseq
	-5.876095,-3.9367793,scRNA-seq,Hepatocytes,Hepatocytes,atlas_rna_dropseq
	-14.291037,-23.667429,scRNA-seq,Hepatocytes,Hepatocytes,atlas_rna_dropseq
	-14.326055,-4.6750054,scRNA-seq,Hepatocytes,Hepatocytes,atlas_rna_dropseq
	-18.096125,-20.83513,scRNA-seq,Hepatocytes,Hepatocytes,atlas_rna_dropseq
	-8.734642,-2.5917687,scRNA-seq,Hepatocytes,Hepatocytes,atlas_rna_dropseq
	-16.98247,-10.458481,scRNA-seq,Hepatocytes,Hepatocytes,atlas_rna_dropseq
	-20.17091,-27.329853,scRNA-seq,Hepatocytes,Hepatocytes,atlas_rna_dropseq
	-19.213306,-11.3367,scRNA-seq,Hepatocytes,Hepatocytes,atlas_rna_dropseq
	-14.281563,-4.807846,scRNA-seq,Hepatocytes,Hepatocytes,atlas_rna_dropseq
	-21.7544,-12.142091,scRNA-seq,Hepatocytes,Hepatocytes,atlas_rna_dropseq
	-18.236145,-18.62014,scRNA-seq,Hepatocytes,Hepatocytes,atlas_rna_dropseq
	-9.5975895,-10.055662,scRNA-seq,Hepatocytes,Hepatocytes,atlas_rna_dropseq
	-20.889584,-9.846192,scRNA-seq,Hepatocytes,Hepatocytes,atlas_rna_dropseq
	-15.161341,-0.7335404,scRNA-seq,Hepatocytes,Hepatocytes,atlas_rna_dropseq
	-17.73599,-14.269364,scRNA-seq,Hepatocytes,Hepatocytes,atlas_rna_dropseq
	-28.3227,-15.694892,scRNA-seq,Hepatocytes,Hepatocytes,atlas_rna_dropseq
	-9.323475,-7.021383,scRNA-seq,Hepatocytes,Hepatocytes,atlas_rna_dropseq
	-19.24149,-14.364896,scRNA-seq,Hepatocytes,Hepatocytes,atlas_rna_dropseq
	-11.58707,-15.353407,scRNA-seq,Hepatocytes,Hepatocytes,atlas_rna_dropseq
	-14.181913,-11.170926,scRNA-seq,Hepatocytes,Hepatocytes,atlas_rna_dropseq
	-10.016543,-19.013823,scRNA-seq,Hepatocytes,Hepatocytes,atlas_rna_dropseq
	3.6813197,-77.1767,scRNA-seq,Hepatocytes,Hepatocytes,atlas_rna_dropseq
	-15.38898,-0.061478022,scRNA-seq,Hepatocytes,Hepatocytes,atlas_rna_dropseq
	-20.31834,-9.345843,scRNA-seq,Hepatocytes,Hepatocytes,atlas_rna_dropseq
	-16.635847,-4.3984447,scRNA-seq,Hepatocytes,Hepatocytes,atlas_rna_dropseq
	-16.777447,-5.830985,scRNA-seq,Hepatocytes,Hepatocytes,atlas_rna_dropseq
	-10.065268,-3.1832817,scRNA-seq,Hepatocytes,Hepatocytes,atlas_rna_dropseq
	-14.197396,-24.123577,scRNA-seq,Hepatocytes,Hepatocytes,atlas_rna_dropseq
	-1.5027806,-5.0039744,scRNA-seq,Hepatocytes,Hepatocytes,atlas_rna_dropseq
	-16.24552,-20.610197,scRNA-seq,Hepatocytes,Hepatocytes,atlas_rna_dropseq
	-22.580315,-16.428274,scRNA-seq,Hepatocytes,Hepatocytes,atlas_rna_dropseq
	-6.006646,-2.015153,scRNA-seq,Hepatocytes,Hepatocytes,atlas_rna_dropseq
	-19.409288,-11.449982,scRNA-seq,Hepatocytes,Hepatocytes,atlas_rna_dropseq
	-10.805368,-11.270464,scRNA-seq,Hepatocytes,Hepatocytes,atlas_rna_dropseq
	-27.28942,-8.274789,scRNA-seq,Hepatocytes,Hepatocytes,atlas_rna_dropseq
	-7.9972525,-12.912369,scRNA-seq,Hepatocytes,Hepatocytes,atlas_rna_dropseq
	-21.197723,-16.883766,scRNA-seq,Hepatocytes,Hepatocytes,atlas_rna_dropseq
	-13.494334,-12.340769,scRNA-seq,Hepatocytes,Hepatocytes,atlas_rna_dropseq
	-24.565233,-1.1035389,scRNA-seq,Hepatocytes,Hepatocytes,atlas_rna_dropseq
	-65.046074,12.585209,scRNA-seq,Endothelial cell,Endothelial cell,atlas_rna_dropseq
	-16.37449,-7.926136,scRNA-seq,Hepatocytes,Hepatocytes,atlas_rna_dropseq
	-29.937662,-14.816436,scRNA-seq,Hepatocytes,Hepatocytes,atlas_rna_dropseq
	-20.054077,-11.305217,scRNA-seq,Hepatocytes,Hepatocytes,atlas_rna_dropseq
	-6.7247415,-5.101478,scRNA-seq,Hepatocytes,Hepatocytes,atlas_rna_dropseq
	-26.655693,-13.326931,scRNA-seq,Hepatocytes,Hepatocytes,atlas_rna_dropseq
	-24.237999,-16.22957,scRNA-seq,Hepatocytes,Hepatocytes,atlas_rna_dropseq
	-15.212063,0.37288868,scRNA-seq,Hepatocytes,Hepatocytes,atlas_rna_dropseq
	-18.743301,-13.939256,scRNA-seq,Hepatocytes,Hepatocytes,atlas_rna_dropseq
	-8.348973,-10.594963,scRNA-seq,Hepatocytes,Hepatocytes,atlas_rna_dropseq
	-17.113989,-12.340503,scRNA-seq,Hepatocytes,Hepatocytes,atlas_rna_dropseq
	-26.191687,-17.095882,scRNA-seq,Hepatocytes,Hepatocytes,atlas_rna_dropseq
	-10.678055,-5.5561705,scRNA-seq,Hepatocytes,Hepatocytes,atlas_rna_dropseq
	-15.527218,-5.769677,scRNA-seq,Hepatocytes,Hepatocytes,atlas_rna_dropseq
	-17.776825,-13.480617,scRNA-seq,Hepatocytes,Hepatocytes,atlas_rna_dropseq
	-15.829376,-25.434614,scRNA-seq,Hepatocytes,Hepatocytes,atlas_rna_dropseq
	-14.052872,-6.150631,scRNA-seq,Hepatocytes,Hepatocytes,atlas_rna_dropseq
	-15.788325,-11.671674,scRNA-seq,Hepatocytes,Hepatocytes,atlas_rna_dropseq
	-20.481625,-10.152259,scRNA-seq,Hepatocytes,Hepatocytes,atlas_rna_dropseq
	-10.522023,-11.419509,scRNA-seq,Hepatocytes,Hepatocytes,atlas_rna_dropseq
	-21.204002,-5.661188,scRNA-seq,Hepatocytes,Hepatocytes,atlas_rna_dropseq
	-18.046696,-11.112894,scRNA-seq,Hepatocytes,Hepatocytes,atlas_rna_dropseq
	-16.057959,-10.014134,scRNA-seq,Hepatocytes,Hepatocytes,atlas_rna_dropseq
	-8.805868,-3.7924256,scRNA-seq,Hepatocytes,Hepatocytes,atlas_rna_dropseq
	-23.413937,-9.855914,scRNA-seq,Hepatocytes,Hepatocytes,atlas_rna_dropseq
	-6.7805166,-8.710528,scRNA-seq,Hepatocytes,Hepatocytes,atlas_rna_dropseq
	-16.065214,-5.0335636,scRNA-seq,Hepatocytes,Hepatocytes,atlas_rna_dropseq
	-19.536633,-16.03901,scRNA-seq,Hepatocytes,Hepatocytes,atlas_rna_dropseq
	-22.059496,-11.69365,scRNA-seq,Hepatocytes,Hepatocytes,atlas_rna_dropseq
	-11.17755,-14.196798,scRNA-seq,Hepatocytes,Hepatocytes,atlas_rna_dropseq
	-26.773027,-23.126158,scRNA-seq,Hepatocytes,Hepatocytes,atlas_rna_dropseq
	-7.5275764,-14.258806,scRNA-seq,Hepatocytes,Hepatocytes,atlas_rna_dropseq
	-26.392168,-18.029593,scRNA-seq,Hepatocytes,Hepatocytes,atlas_rna_dropseq
	-13.183965,-12.747406,scRNA-seq,Hepatocytes,Hepatocytes,atlas_rna_dropseq
	-9.633769,-10.126508,scRNA-seq,Hepatocytes,Hepatocytes,atlas_rna_dropseq
	-20.479065,-15.913052,scRNA-seq,Hepatocytes,Hepatocytes,atlas_rna_dropseq
	-25.958149,-24.377398,scRNA-seq,Hepatocytes,Hepatocytes,atlas_rna_dropseq
	-15.562671,0.61398154,scRNA-seq,Hepatocytes,Hepatocytes,atlas_rna_dropseq
	-16.896658,-17.743284,scRNA-seq,Hepatocytes,Hepatocytes,atlas_rna_dropseq
	-16.193644,-20.066399,scRNA-seq,Hepatocytes,Hepatocytes,atlas_rna_dropseq
	-2.7636397,2.4797976,scRNA-seq,Hepatocytes,Hepatocytes,atlas_rna_dropseq
	-28.26768,-15.621979,scRNA-seq,Hepatocytes,Hepatocytes,atlas_rna_dropseq
	-11.982221,-3.94715,scRNA-seq,Hepatocytes,Hepatocytes,atlas_rna_dropseq
	-21.77708,-18.319574,scRNA-seq,Hepatocytes,Hepatocytes,atlas_rna_dropseq
	-9.508034,-8.607917,scRNA-seq,Hepatocytes,Hepatocytes,atlas_rna_dropseq
	-3.4891152,-4.0896015,scRNA-seq,Hepatocytes,Hepatocytes,atlas_rna_dropseq
	-6.8129034,-5.202655,scRNA-seq,Hepatocytes,Hepatocytes,atlas_rna_dropseq
	-20.994642,-13.052436,scRNA-seq,Hepatocytes,Hepatocytes,atlas_rna_dropseq
	-16.798082,-21.242098,scRNA-seq,Hepatocytes,Hepatocytes,atlas_rna_dropseq
	-20.23251,-7.3628216,scRNA-seq,Hepatocytes,Hepatocytes,atlas_rna_dropseq
	-9.96486,-2.0719023,scRNA-seq,Hepatocytes,Hepatocytes,atlas_rna_dropseq
	-65.52569,13.584108,scRNA-seq,Endothelial cell,Endothelial cell,atlas_rna_dropseq
	-21.765001,-17.80161,scRNA-seq,Hepatocytes,Hepatocytes,atlas_rna_dropseq
	-7.7930784,-6.3140664,scRNA-seq,Hepatocytes,Hepatocytes,atlas_rna_dropseq
	-6.6344175,-3.7006238,scRNA-seq,Hepatocytes,Hepatocytes,atlas_rna_dropseq
	-6.7612014,-8.830838,scRNA-seq,Hepatocytes,Hepatocytes,atlas_rna_dropseq
	-17.426485,-12.83247,scRNA-seq,Hepatocytes,Hepatocytes,atlas_rna_dropseq
	-23.554785,-4.208913,scRNA-seq,Hepatocytes,Hepatocytes,atlas_rna_dropseq
	-5.804825,-0.7937014,scRNA-seq,Hepatocytes,Hepatocytes,atlas_rna_dropseq
	-24.49576,-15.672872,scRNA-seq,Hepatocytes,Hepatocytes,atlas_rna_dropseq
	-9.705591,-14.69908,scRNA-seq,Hepatocytes,Hepatocytes,atlas_rna_dropseq
	-7.3337693,-2.3643415,scRNA-seq,Hepatocytes,Hepatocytes,atlas_rna_dropseq
	-9.867842,-14.4099655,scRNA-seq,Hepatocytes,Hepatocytes,atlas_rna_dropseq
	-9.708487,-3.997627,scRNA-seq,Hepatocytes,Hepatocytes,atlas_rna_dropseq
	-15.325589,-8.7338,scRNA-seq,Hepatocytes,Hepatocytes,atlas_rna_dropseq
	-13.927276,-12.856166,scRNA-seq,Hepatocytes,Hepatocytes,atlas_rna_dropseq
	-8.3891945,-5.8435183,scRNA-seq,Hepatocytes,Hepatocytes,atlas_rna_dropseq
	-11.009999,-11.478993,scRNA-seq,Hepatocytes,Hepatocytes,atlas_rna_dropseq
	-21.824406,-19.95537,scRNA-seq,Hepatocytes,Hepatocytes,atlas_rna_dropseq
	-6.2068377,-8.357947,scRNA-seq,Hepatocytes,Hepatocytes,atlas_rna_dropseq
	-8.3878355,-9.645659,scRNA-seq,Hepatocytes,Hepatocytes,atlas_rna_dropseq
	-10.171955,-4.736172,scRNA-seq,Hepatocytes,Hepatocytes,atlas_rna_dropseq
	-16.5709,-10.5610485,scRNA-seq,Hepatocytes,Hepatocytes,atlas_rna_dropseq
	-25.858881,-16.226286,scRNA-seq,Hepatocytes,Hepatocytes,atlas_rna_dropseq
	-19.635572,-12.407446,scRNA-seq,Hepatocytes,Hepatocytes,atlas_rna_dropseq
	-7.431156,-9.43194,scRNA-seq,Hepatocytes,Hepatocytes,atlas_rna_dropseq
	-5.94045,-11.607622,scRNA-seq,Hepatocytes,Hepatocytes,atlas_rna_dropseq
	-18.931744,-12.167015,scRNA-seq,Hepatocytes,Hepatocytes,atlas_rna_dropseq
	-17.607689,-6.3382473,scRNA-seq,Hepatocytes,Hepatocytes,atlas_rna_dropseq
	-23.418852,-9.738392,scRNA-seq,Hepatocytes,Hepatocytes,atlas_rna_dropseq
	-13.964121,-7.5978484,scRNA-seq,Hepatocytes,Hepatocytes,atlas_rna_dropseq
	-8.756,-10.102765,scRNA-seq,Hepatocytes,Hepatocytes,atlas_rna_dropseq
	-15.3889475,-25.792032,scRNA-seq,Hepatocytes,Hepatocytes,atlas_rna_dropseq
	-9.923087,-15.576133,scRNA-seq,Hepatocytes,Hepatocytes,atlas_rna_dropseq
	-8.164593,-2.35069,scRNA-seq,Hepatocytes,Hepatocytes,atlas_rna_dropseq
	-6.623734,-4.767663,scRNA-seq,Hepatocytes,Hepatocytes,atlas_rna_dropseq
	-15.839094,-8.641718,scRNA-seq,Hepatocytes,Hepatocytes,atlas_rna_dropseq
	-15.02435,-4.6223807,scRNA-seq,Hepatocytes,Hepatocytes,atlas_rna_dropseq
	-7.7425065,-2.7832384,scRNA-seq,Hepatocytes,Hepatocytes,atlas_rna_dropseq
	-8.470603,-14.880576,scRNA-seq,Hepatocytes,Hepatocytes,atlas_rna_dropseq
	-13.9149475,-12.5003395,scRNA-seq,Hepatocytes,Hepatocytes,atlas_rna_dropseq
	-7.6826105,-15.744413,scRNA-seq,Hepatocytes,Hepatocytes,atlas_rna_dropseq
	-10.993321,-11.824796,scRNA-seq,Hepatocytes,Hepatocytes,atlas_rna_dropseq
	-8.697705,-14.69282,scRNA-seq,Hepatocytes,Hepatocytes,atlas_rna_dropseq
	-8.790793,-2.559494,scRNA-seq,Hepatocytes,Hepatocytes,atlas_rna_dropseq
	-13.994285,-5.0394044,scRNA-seq,Hepatocytes,Hepatocytes,atlas_rna_dropseq
	-28.151619,-25.477291,scRNA-seq,Hepatocytes,Hepatocytes,atlas_rna_dropseq
	-17.761456,-11.16663,scRNA-seq,Hepatocytes,Hepatocytes,atlas_rna_dropseq
	-6.027221,-2.4240227,scRNA-seq,Hepatocytes,Hepatocytes,atlas_rna_dropseq
	-15.211271,-25.898657,scRNA-seq,Hepatocytes,Hepatocytes,atlas_rna_dropseq
	-19.053837,-11.8046875,scRNA-seq,Hepatocytes,Hepatocytes,atlas_rna_dropseq
	-21.146223,-18.033436,scRNA-seq,Hepatocytes,Hepatocytes,atlas_rna_dropseq
	-13.580367,-11.415007,scRNA-seq,Hepatocytes,Hepatocytes,atlas_rna_dropseq
	-26.667027,-6.3762197,scRNA-seq,Hepatocytes,Hepatocytes,atlas_rna_dropseq
	-4.3053536,-19.164696,scRNA-seq,Hepatocytes,Hepatocytes,atlas_rna_dropseq
	-13.978968,-4.553098,scRNA-seq,Hepatocytes,Hepatocytes,atlas_rna_dropseq
	-8.311808,-9.378637,scRNA-seq,Hepatocytes,Hepatocytes,atlas_rna_dropseq
	-16.146927,-9.446536,scRNA-seq,Hepatocytes,Hepatocytes,atlas_rna_dropseq
	-19.281826,-9.503562,scRNA-seq,Hepatocytes,Hepatocytes,atlas_rna_dropseq
	-5.7805996,-8.119799,scRNA-seq,Hepatocytes,Hepatocytes,atlas_rna_dropseq
	-8.543154,-2.7493293,scRNA-seq,Hepatocytes,Hepatocytes,atlas_rna_dropseq
	-20.847712,-7.5140357,scRNA-seq,Hepatocytes,Hepatocytes,atlas_rna_dropseq
	-15.332076,-6.690398,scRNA-seq,Hepatocytes,Hepatocytes,atlas_rna_dropseq
	-22.127558,-5.2139826,scRNA-seq,Hepatocytes,Hepatocytes,atlas_rna_dropseq
	-18.038643,-11.305263,scRNA-seq,Hepatocytes,Hepatocytes,atlas_rna_dropseq
	-9.139235,-15.861626,scRNA-seq,Hepatocytes,Hepatocytes,atlas_rna_dropseq
	-18.599373,-12.359173,scRNA-seq,Hepatocytes,Hepatocytes,atlas_rna_dropseq
	-24.229818,-7.3008566,scRNA-seq,Hepatocytes,Hepatocytes,atlas_rna_dropseq
	-20.52738,-7.74158,scRNA-seq,Hepatocytes,Hepatocytes,atlas_rna_dropseq
	-11.549889,-0.7168571,scRNA-seq,Hepatocytes,Hepatocytes,atlas_rna_dropseq
	-10.480076,-10.386113,scRNA-seq,Hepatocytes,Hepatocytes,atlas_rna_dropseq
	-20.456635,-10.131614,scRNA-seq,Hepatocytes,Hepatocytes,atlas_rna_dropseq
	-13.209072,-4.5403934,scRNA-seq,Hepatocytes,Hepatocytes,atlas_rna_dropseq
	-10.145679,-9.3508415,scRNA-seq,Hepatocytes,Hepatocytes,atlas_rna_dropseq
	-5.0871663,-0.49771127,scRNA-seq,Hepatocytes,Hepatocytes,atlas_rna_dropseq
	-19.465347,-0.09331102,scRNA-seq,Hepatocytes,Hepatocytes,atlas_rna_dropseq
	-25.697357,-16.616825,scRNA-seq,Hepatocytes,Hepatocytes,atlas_rna_dropseq
	-25.109161,-20.813334,scRNA-seq,Hepatocytes,Hepatocytes,atlas_rna_dropseq
	-11.437496,1.7747675,scRNA-seq,Hepatocytes,Hepatocytes,atlas_rna_dropseq
	-12.040363,-1.1599227,scRNA-seq,Hepatocytes,Hepatocytes,atlas_rna_dropseq
	-7.803711,-7.7033887,scRNA-seq,Hepatocytes,Hepatocytes,atlas_rna_dropseq
	-13.852841,-9.285285,scRNA-seq,Hepatocytes,Hepatocytes,atlas_rna_dropseq
	-10.994528,-9.546415,scRNA-seq,Hepatocytes,Hepatocytes,atlas_rna_dropseq
	-19.207607,-17.005436,scRNA-seq,Hepatocytes,Hepatocytes,atlas_rna_dropseq
	-5.9593825,-0.6187697,scRNA-seq,Hepatocytes,Hepatocytes,atlas_rna_dropseq
	-8.42666,-6.169523,scRNA-seq,Hepatocytes,Hepatocytes,atlas_rna_dropseq
	-9.326175,-7.7513866,scRNA-seq,Hepatocytes,Hepatocytes,atlas_rna_dropseq
	-28.091204,-16.034212,scRNA-seq,Hepatocytes,Hepatocytes,atlas_rna_dropseq
	-12.953523,-4.623954,scRNA-seq,Hepatocytes,Hepatocytes,atlas_rna_dropseq
	-14.708158,-2.9001765,scRNA-seq,Hepatocytes,Hepatocytes,atlas_rna_dropseq
	-18.896654,-13.859197,scRNA-seq,Hepatocytes,Hepatocytes,atlas_rna_dropseq
	-15.659374,-5.458166,scRNA-seq,Hepatocytes,Hepatocytes,atlas_rna_dropseq
	-19.742952,-12.736355,scRNA-seq,Hepatocytes,Hepatocytes,atlas_rna_dropseq
	-10.625063,-13.920789,scRNA-seq,Hepatocytes,Hepatocytes,atlas_rna_dropseq
	-23.249372,-5.146321,scRNA-seq,Hepatocytes,Hepatocytes,atlas_rna_dropseq
	-20.790993,-12.751965,scRNA-seq,Hepatocytes,Hepatocytes,atlas_rna_dropseq
	-19.066347,-6.8295083,scRNA-seq,Hepatocytes,Hepatocytes,atlas_rna_dropseq
	-13.731718,-9.9206085,scRNA-seq,Hepatocytes,Hepatocytes,atlas_rna_dropseq
	-14.210947,1.1088578,scRNA-seq,Hepatocytes,Hepatocytes,atlas_rna_dropseq
	-21.164278,-7.1852193,scRNA-seq,Hepatocytes,Hepatocytes,atlas_rna_dropseq
	-13.984292,-6.440551,scRNA-seq,Hepatocytes,Hepatocytes,atlas_rna_dropseq
	-8.067389,-8.031301,scRNA-seq,Hepatocytes,Hepatocytes,atlas_rna_dropseq
	-14.587854,-7.513697,scRNA-seq,Hepatocytes,Hepatocytes,atlas_rna_dropseq
	-22.282104,-11.489838,scRNA-seq,Hepatocytes,Hepatocytes,atlas_rna_dropseq
	-18.774387,-14.821468,scRNA-seq,Hepatocytes,Hepatocytes,atlas_rna_dropseq
	-26.760773,-14.342076,scRNA-seq,Hepatocytes,Hepatocytes,atlas_rna_dropseq
	-21.457241,-9.610295,scRNA-seq,Hepatocytes,Hepatocytes,atlas_rna_dropseq
	-8.848199,-2.87433,scRNA-seq,Hepatocytes,Hepatocytes,atlas_rna_dropseq
	-8.876857,-9.182195,scRNA-seq,Hepatocytes,Hepatocytes,atlas_rna_dropseq
	-11.047907,-15.151046,scRNA-seq,Hepatocytes,Hepatocytes,atlas_rna_dropseq
	-3.0206163,-12.740394,scRNA-seq,Hepatocytes,Hepatocytes,atlas_rna_dropseq
	-17.697113,-11.798217,scRNA-seq,Hepatocytes,Hepatocytes,atlas_rna_dropseq
	-9.525043,-1.9483527,scRNA-seq,Hepatocytes,Hepatocytes,atlas_rna_dropseq
	-16.070763,-6.5280113,scRNA-seq,Hepatocytes,Hepatocytes,atlas_rna_dropseq
	-6.9858007,-20.506317,scRNA-seq,Hepatocytes,Hepatocytes,atlas_rna_dropseq
	-10.761222,-2.6136765,scRNA-seq,Hepatocytes,Hepatocytes,atlas_rna_dropseq
	-11.022209,-7.0379567,scRNA-seq,Hepatocytes,Hepatocytes,atlas_rna_dropseq
	-4.7415895,-3.903043,scRNA-seq,Hepatocytes,Hepatocytes,atlas_rna_dropseq
	-7.4251213,-10.323815,scRNA-seq,Hepatocytes,Hepatocytes,atlas_rna_dropseq
	-7.729996,-14.215258,scRNA-seq,Hepatocytes,Hepatocytes,atlas_rna_dropseq
	-15.167858,-21.811443,scRNA-seq,Hepatocytes,Hepatocytes,atlas_rna_dropseq
	-17.444584,-6.487238,scRNA-seq,Hepatocytes,Hepatocytes,atlas_rna_dropseq
	-15.004485,-0.2369565,scRNA-seq,Hepatocytes,Hepatocytes,atlas_rna_dropseq
	-16.723684,-4.300308,scRNA-seq,Hepatocytes,Hepatocytes,atlas_rna_dropseq
	-17.629555,-2.564901,scRNA-seq,Hepatocytes,Hepatocytes,atlas_rna_dropseq
	-3.6378312,-6.2600117,scRNA-seq,Hepatocytes,Hepatocytes,atlas_rna_dropseq
	-10.246641,-14.508212,scRNA-seq,Hepatocytes,Hepatocytes,atlas_rna_dropseq
	-16.821714,1.5160042,scRNA-seq,Hepatocytes,Hepatocytes,atlas_rna_dropseq
	-4.7459717,0.13612065,scRNA-seq,Hepatocytes,Hepatocytes,atlas_rna_dropseq
	-13.94189,-19.316916,scRNA-seq,Hepatocytes,Hepatocytes,atlas_rna_dropseq
	-11.836837,-4.777973,scRNA-seq,Hepatocytes,Hepatocytes,atlas_rna_dropseq
	-20.77849,-6.388137,scRNA-seq,Hepatocytes,Hepatocytes,atlas_rna_dropseq
	-13.482523,-4.4899583,scRNA-seq,Hepatocytes,Hepatocytes,atlas_rna_dropseq
	-13.457992,-23.675428,scRNA-seq,Hepatocytes,Hepatocytes,atlas_rna_dropseq
	-5.5005136,-15.736557,scRNA-seq,Hepatocytes,Hepatocytes,atlas_rna_dropseq
	-14.173779,-0.35341194,scRNA-seq,Hepatocytes,Hepatocytes,atlas_rna_dropseq
	-6.1199794,-19.402481,scRNA-seq,Hepatocytes,Hepatocytes,atlas_rna_dropseq
	-11.063605,-3.2797678,scRNA-seq,Hepatocytes,Hepatocytes,atlas_rna_dropseq
	-14.383075,-0.3317203,scRNA-seq,Hepatocytes,Hepatocytes,atlas_rna_dropseq
	-8.79399,-9.948616,scRNA-seq,Hepatocytes,Hepatocytes,atlas_rna_dropseq
	-9.949112,-6.5825195,scRNA-seq,Hepatocytes,Hepatocytes,atlas_rna_dropseq
	-65.67888,13.169456,scRNA-seq,Endothelial cell,Endothelial cell,atlas_rna_dropseq
	-19.586483,-6.463942,scRNA-seq,Hepatocytes,Hepatocytes,atlas_rna_dropseq
	-3.6080565,-93.92931,scRNA-seq,Hepatocytes,Hepatocytes,atlas_rna_dropseq
	-19.213064,-6.6524096,scRNA-seq,Hepatocytes,Hepatocytes,atlas_rna_dropseq
	-6.566601,-2.79224,scRNA-seq,Hepatocytes,Hepatocytes,atlas_rna_dropseq
	-12.137676,-2.5281773,scRNA-seq,Hepatocytes,Hepatocytes,atlas_rna_dropseq
	-6.6549664,-3.8449264,scRNA-seq,Hepatocytes,Hepatocytes,atlas_rna_dropseq
	-4.568363,-13.440295,scRNA-seq,Hepatocytes,Hepatocytes,atlas_rna_dropseq
	-6.786378,-10.748353,scRNA-seq,Hepatocytes,Hepatocytes,atlas_rna_dropseq
	-19.286413,-4.2409563,scRNA-seq,Hepatocytes,Hepatocytes,atlas_rna_dropseq
	-15.269722,-8.838224,scRNA-seq,Hepatocytes,Hepatocytes,atlas_rna_dropseq
	-16.014624,-6.496151,scRNA-seq,Hepatocytes,Hepatocytes,atlas_rna_dropseq
	-12.230881,-1.1276312,scRNA-seq,Hepatocytes,Hepatocytes,atlas_rna_dropseq
	-18.159533,-10.449574,scRNA-seq,Hepatocytes,Hepatocytes,atlas_rna_dropseq
	-9.032868,-9.1829195,scRNA-seq,Hepatocytes,Hepatocytes,atlas_rna_dropseq
	-24.76987,-15.811054,scRNA-seq,Hepatocytes,Hepatocytes,atlas_rna_dropseq
	-16.657057,-4.453051,scRNA-seq,Hepatocytes,Hepatocytes,atlas_rna_dropseq
	-14.623451,-10.193804,scRNA-seq,Hepatocytes,Hepatocytes,atlas_rna_dropseq
	-19.259867,-13.994234,scRNA-seq,Hepatocytes,Hepatocytes,atlas_rna_dropseq
	-8.702322,-3.8724532,scRNA-seq,Hepatocytes,Hepatocytes,atlas_rna_dropseq
	-3.6645944,-1.2333915,scRNA-seq,Hepatocytes,Hepatocytes,atlas_rna_dropseq
	-9.790785,-5.707032,scRNA-seq,Hepatocytes,Hepatocytes,atlas_rna_dropseq
	-21.956568,-13.561776,scRNA-seq,Hepatocytes,Hepatocytes,atlas_rna_dropseq
	-8.74089,-10.312693,scRNA-seq,Hepatocytes,Hepatocytes,atlas_rna_dropseq
	-16.578625,-18.352903,scRNA-seq,Hepatocytes,Hepatocytes,atlas_rna_dropseq
	-3.6288552,-93.94982,scRNA-seq,Hepatocytes,Hepatocytes,atlas_rna_dropseq
	-19.335732,-8.377913,scRNA-seq,Hepatocytes,Hepatocytes,atlas_rna_dropseq
	-14.227424,-26.313726,scRNA-seq,Hepatocytes,Hepatocytes,atlas_rna_dropseq
	-20.915552,-13.367252,scRNA-seq,Hepatocytes,Hepatocytes,atlas_rna_dropseq
	-18.18218,-19.795128,scRNA-seq,Hepatocytes,Hepatocytes,atlas_rna_dropseq
	-14.075029,-6.479902,scRNA-seq,Hepatocytes,Hepatocytes,atlas_rna_dropseq
	-6.721281,-10.931084,scRNA-seq,Hepatocytes,Hepatocytes,atlas_rna_dropseq
	-21.057806,-15.2559185,scRNA-seq,Hepatocytes,Hepatocytes,atlas_rna_dropseq
	-32.668972,-24.914286,scRNA-seq,Hepatocytes,Hepatocytes,atlas_rna_dropseq
	-65.72767,11.472618,scRNA-seq,Endothelial cell,Endothelial cell,atlas_rna_dropseq
	-26.765387,-16.187378,scRNA-seq,Hepatocytes,Hepatocytes,atlas_rna_dropseq
	-16.069798,-7.2290087,scRNA-seq,Hepatocytes,Hepatocytes,atlas_rna_dropseq
	-19.393408,-9.273091,scRNA-seq,Hepatocytes,Hepatocytes,atlas_rna_dropseq
	-8.920817,-3.1916003,scRNA-seq,Hepatocytes,Hepatocytes,atlas_rna_dropseq
	-8.801882,-5.99329,scRNA-seq,Hepatocytes,Hepatocytes,atlas_rna_dropseq
	-19.183695,-6.006285,scRNA-seq,Hepatocytes,Hepatocytes,atlas_rna_dropseq
	-19.934769,-7.7898517,scRNA-seq,Hepatocytes,Hepatocytes,atlas_rna_dropseq
	-10.144998,-9.264506,scRNA-seq,Hepatocytes,Hepatocytes,atlas_rna_dropseq
	-20.681612,-7.3847184,scRNA-seq,Hepatocytes,Hepatocytes,atlas_rna_dropseq
	-16.273218,-13.507097,scRNA-seq,Hepatocytes,Hepatocytes,atlas_rna_dropseq
	-23.08162,-13.694366,scRNA-seq,Hepatocytes,Hepatocytes,atlas_rna_dropseq
	-13.072104,-7.946979,scRNA-seq,Hepatocytes,Hepatocytes,atlas_rna_dropseq
	-22.139278,-11.100712,scRNA-seq,Hepatocytes,Hepatocytes,atlas_rna_dropseq
	-15.439493,-8.2085085,scRNA-seq,Hepatocytes,Hepatocytes,atlas_rna_dropseq
	-15.775679,-25.325731,scRNA-seq,Hepatocytes,Hepatocytes,atlas_rna_dropseq
	-20.15563,-14.171665,scRNA-seq,Hepatocytes,Hepatocytes,atlas_rna_dropseq
	-26.069891,-13.964854,scRNA-seq,Hepatocytes,Hepatocytes,atlas_rna_dropseq
	-29.670118,-23.88778,scRNA-seq,Hepatocytes,Hepatocytes,atlas_rna_dropseq
	-6.62844,-4.393002,scRNA-seq,Hepatocytes,Hepatocytes,atlas_rna_dropseq
	-26.606148,-6.0209694,scRNA-seq,Hepatocytes,Hepatocytes,atlas_rna_dropseq
	-13.633248,-4.562423,scRNA-seq,Hepatocytes,Hepatocytes,atlas_rna_dropseq
	-7.6995625,-2.8415287,scRNA-seq,Hepatocytes,Hepatocytes,atlas_rna_dropseq
	-16.658072,-10.479244,scRNA-seq,Hepatocytes,Hepatocytes,atlas_rna_dropseq
	-3.6111817,-93.94315,scRNA-seq,Hepatocytes,Hepatocytes,atlas_rna_dropseq
	-18.649757,-11.394331,scRNA-seq,Hepatocytes,Hepatocytes,atlas_rna_dropseq
	-9.531552,-8.506465,scRNA-seq,Hepatocytes,Hepatocytes,atlas_rna_dropseq
	-22.425348,-10.138724,scRNA-seq,Hepatocytes,Hepatocytes,atlas_rna_dropseq
	-15.681126,-4.6910863,scRNA-seq,Hepatocytes,Hepatocytes,atlas_rna_dropseq
	-18.928207,-12.304908,scRNA-seq,Hepatocytes,Hepatocytes,atlas_rna_dropseq
	-14.622493,-25.407253,scRNA-seq,Hepatocytes,Hepatocytes,atlas_rna_dropseq
	-29.430996,-16.068096,scRNA-seq,Hepatocytes,Hepatocytes,atlas_rna_dropseq
	-16.856588,-4.004746,scRNA-seq,Hepatocytes,Hepatocytes,atlas_rna_dropseq
	-16.44984,-25.9231,scRNA-seq,Hepatocytes,Hepatocytes,atlas_rna_dropseq
	-16.144262,-6.8429546,scRNA-seq,Hepatocytes,Hepatocytes,atlas_rna_dropseq
	-6.3624873,0.35069114,scRNA-seq,Hepatocytes,Hepatocytes,atlas_rna_dropseq
	-10.472528,-3.2050142,scRNA-seq,Hepatocytes,Hepatocytes,atlas_rna_dropseq
	-13.2807255,-12.610385,scRNA-seq,Hepatocytes,Hepatocytes,atlas_rna_dropseq
	-11.724804,-13.560652,scRNA-seq,Hepatocytes,Hepatocytes,atlas_rna_dropseq
	-10.363189,-2.0573378,scRNA-seq,Hepatocytes,Hepatocytes,atlas_rna_dropseq
	-3.317299,-3.4130142,scRNA-seq,Hepatocytes,Hepatocytes,atlas_rna_dropseq
	-24.287634,-16.118635,scRNA-seq,Hepatocytes,Hepatocytes,atlas_rna_dropseq
	-22.274462,-5.1353765,scRNA-seq,Hepatocytes,Hepatocytes,atlas_rna_dropseq
	-15.272277,0.08882275,scRNA-seq,Hepatocytes,Hepatocytes,atlas_rna_dropseq
	-10.213016,-3.1144283,scRNA-seq,Hepatocytes,Hepatocytes,atlas_rna_dropseq
	-16.0646,-6.4961524,scRNA-seq,Hepatocytes,Hepatocytes,atlas_rna_dropseq
	-19.187695,-14.567387,scRNA-seq,Hepatocytes,Hepatocytes,atlas_rna_dropseq
	-17.296436,-17.885735,scRNA-seq,Hepatocytes,Hepatocytes,atlas_rna_dropseq
	-4.807126,-3.6710768,scRNA-seq,Hepatocytes,Hepatocytes,atlas_rna_dropseq
	-18.207827,-10.608438,scRNA-seq,Hepatocytes,Hepatocytes,atlas_rna_dropseq
	-15.243387,-8.122029,scRNA-seq,Hepatocytes,Hepatocytes,atlas_rna_dropseq
	-3.592744,-93.941086,scRNA-seq,Hepatocytes,Hepatocytes,atlas_rna_dropseq
	-30.272762,-27.326221,scRNA-seq,Hepatocytes,Hepatocytes,atlas_rna_dropseq
	-6.693831,-16.248938,scRNA-seq,Hepatocytes,Hepatocytes,atlas_rna_dropseq
	-7.217503,-14.958728,scRNA-seq,Hepatocytes,Hepatocytes,atlas_rna_dropseq
	-11.707531,-14.743135,scRNA-seq,Hepatocytes,Hepatocytes,atlas_rna_dropseq
	-7.143685,1.7254916,scRNA-seq,Hepatocytes,Hepatocytes,atlas_rna_dropseq
	-20.014975,-8.385152,scRNA-seq,Hepatocytes,Hepatocytes,atlas_rna_dropseq
	-25.404564,-16.830284,scRNA-seq,Hepatocytes,Hepatocytes,atlas_rna_dropseq
	-32.62744,-24.998632,scRNA-seq,Endothelial cell,Endothelial cell,atlas_rna_dropseq
	-17.619137,-12.403906,scRNA-seq,Hepatocytes,Hepatocytes,atlas_rna_dropseq
	-14.207425,-0.6995678,scRNA-seq,Hepatocytes,Hepatocytes,atlas_rna_dropseq
	-17.23508,-11.064056,scRNA-seq,Hepatocytes,Hepatocytes,atlas_rna_dropseq
	-13.338672,-8.281821,scRNA-seq,Hepatocytes,Hepatocytes,atlas_rna_dropseq
	-8.668983,-0.6870418,scRNA-seq,Hepatocytes,Hepatocytes,atlas_rna_dropseq
	-5.983523,-8.269497,scRNA-seq,Hepatocytes,Hepatocytes,atlas_rna_dropseq
	-30.80738,-23.984432,scRNA-seq,Hepatocytes,Hepatocytes,atlas_rna_dropseq
	-27.63847,-23.675093,scRNA-seq,Hepatocytes,Hepatocytes,atlas_rna_dropseq
	-26.028759,-13.972831,scRNA-seq,Hepatocytes,Hepatocytes,atlas_rna_dropseq
	-67.37476,12.439559,scRNA-seq,Endothelial cell,Endothelial cell,atlas_rna_dropseq
	-16.705017,-18.319408,scRNA-seq,Hepatocytes,Hepatocytes,atlas_rna_dropseq
	-15.387248,-6.7467732,scRNA-seq,Hepatocytes,Hepatocytes,atlas_rna_dropseq
	-11.847254,-15.162386,scRNA-seq,Hepatocytes,Hepatocytes,atlas_rna_dropseq
	-17.189009,1.2374365,scRNA-seq,Hepatocytes,Hepatocytes,atlas_rna_dropseq
	-67.2493,13.977212,scRNA-seq,Endothelial cell,Endothelial cell,atlas_rna_dropseq
	-18.763027,-2.4918656,scRNA-seq,Hepatocytes,Hepatocytes,atlas_rna_dropseq
	-13.557822,-12.492118,scRNA-seq,Hepatocytes,Hepatocytes,atlas_rna_dropseq
	-17.571754,-27.022493,scRNA-seq,Hepatocytes,Hepatocytes,atlas_rna_dropseq
	-19.624622,-8.55129,scRNA-seq,Hepatocytes,Hepatocytes,atlas_rna_dropseq
	-18.20746,-1.9716687,scRNA-seq,Hepatocytes,Hepatocytes,atlas_rna_dropseq
	-18.126648,-7.373947,scRNA-seq,Hepatocytes,Hepatocytes,atlas_rna_dropseq
	-7.9087434,-6.5940733,scRNA-seq,Hepatocytes,Hepatocytes,atlas_rna_dropseq
	-28.438316,-16.350325,scRNA-seq,Hepatocytes,Hepatocytes,atlas_rna_dropseq
	-19.979599,-12.178863,scRNA-seq,Hepatocytes,Hepatocytes,atlas_rna_dropseq
	-5.5136814,0.13907987,scRNA-seq,Hepatocytes,Hepatocytes,atlas_rna_dropseq
	-15.771814,-25.077158,scRNA-seq,Hepatocytes,Hepatocytes,atlas_rna_dropseq
	-9.891097,-14.225215,scRNA-seq,Hepatocytes,Hepatocytes,atlas_rna_dropseq
	-3.6208818,-93.949234,scRNA-seq,Hepatocytes,Hepatocytes,atlas_rna_dropseq
	-20.593693,-7.915763,scRNA-seq,Hepatocytes,Hepatocytes,atlas_rna_dropseq
	-7.6466937,1.0278085,scRNA-seq,Hepatocytes,Hepatocytes,atlas_rna_dropseq
	-12.214293,-2.5545592,scRNA-seq,Hepatocytes,Hepatocytes,atlas_rna_dropseq
	-6.0164776,-7.97685,scRNA-seq,Hepatocytes,Hepatocytes,atlas_rna_dropseq
	-17.864698,-6.1528687,scRNA-seq,Hepatocytes,Hepatocytes,atlas_rna_dropseq
	-16.631592,-7.323914,scRNA-seq,Hepatocytes,Hepatocytes,atlas_rna_dropseq
	-6.677308,-14.293874,scRNA-seq,Hepatocytes,Hepatocytes,atlas_rna_dropseq
	-6.6723514,-8.902035,scRNA-seq,Hepatocytes,Hepatocytes,atlas_rna_dropseq
	-18.281471,-2.5572884,scRNA-seq,Hepatocytes,Hepatocytes,atlas_rna_dropseq
	-10.801938,-2.8797164,scRNA-seq,Hepatocytes,Hepatocytes,atlas_rna_dropseq
	-4.8524756,-2.4077036,scRNA-seq,Hepatocytes,Hepatocytes,atlas_rna_dropseq
	-5.5306735,-2.0550778,scRNA-seq,Hepatocytes,Hepatocytes,atlas_rna_dropseq
	-24.402542,-17.505548,scRNA-seq,Hepatocytes,Hepatocytes,atlas_rna_dropseq
	-13.592379,-6.561957,scRNA-seq,Hepatocytes,Hepatocytes,atlas_rna_dropseq
	-21.743746,-10.389708,scRNA-seq,Hepatocytes,Hepatocytes,atlas_rna_dropseq
	-7.6157613,-13.869832,scRNA-seq,Hepatocytes,Hepatocytes,atlas_rna_dropseq
	-12.116436,-14.7390375,scRNA-seq,Hepatocytes,Hepatocytes,atlas_rna_dropseq
	-18.341736,-28.600283,scRNA-seq,Hepatocytes,Hepatocytes,atlas_rna_dropseq
	-16.672789,-10.435708,scRNA-seq,Hepatocytes,Hepatocytes,atlas_rna_dropseq
	-4.45681,-15.63508,scRNA-seq,Hepatocytes,Hepatocytes,atlas_rna_dropseq
	-3.6050246,-93.93665,scRNA-seq,Hepatocytes,Hepatocytes,atlas_rna_dropseq
	-15.576497,-16.560064,scRNA-seq,Hepatocytes,Hepatocytes,atlas_rna_dropseq
	-22.217455,-18.250492,scRNA-seq,Hepatocytes,Hepatocytes,atlas_rna_dropseq
	-4.156944,-7.9537573,scRNA-seq,Hepatocytes,Hepatocytes,atlas_rna_dropseq
	-25.764463,-20.250631,scRNA-seq,Hepatocytes,Hepatocytes,atlas_rna_dropseq
	-20.969736,-12.136015,scRNA-seq,Hepatocytes,Hepatocytes,atlas_rna_dropseq
	-8.295966,-5.8034573,scRNA-seq,Hepatocytes,Hepatocytes,atlas_rna_dropseq
	-9.199749,-9.983594,scRNA-seq,Hepatocytes,Hepatocytes,atlas_rna_dropseq
	-5.6470766,-9.345959,scRNA-seq,Hepatocytes,Hepatocytes,atlas_rna_dropseq
	-15.765568,-8.670951,scRNA-seq,Hepatocytes,Hepatocytes,atlas_rna_dropseq
	-6.996004,-10.104414,scRNA-seq,Hepatocytes,Hepatocytes,atlas_rna_dropseq
	-25.067385,-20.414143,scRNA-seq,Hepatocytes,Hepatocytes,atlas_rna_dropseq
	-26.444105,-16.788677,scRNA-seq,Hepatocytes,Hepatocytes,atlas_rna_dropseq
	-3.414366,-6.9724727,scRNA-seq,Hepatocytes,Hepatocytes,atlas_rna_dropseq
	-14.0612135,-0.11213993,scRNA-seq,Hepatocytes,Hepatocytes,atlas_rna_dropseq
	-20.029335,-11.502697,scRNA-seq,Hepatocytes,Hepatocytes,atlas_rna_dropseq
	-13.00032,-5.737886,scRNA-seq,Hepatocytes,Hepatocytes,atlas_rna_dropseq
	-7.7121973,-0.48558113,scRNA-seq,Hepatocytes,Hepatocytes,atlas_rna_dropseq
	-17.085922,-4.3981223,scRNA-seq,Hepatocytes,Hepatocytes,atlas_rna_dropseq
	-18.11504,-20.676004,scRNA-seq,Hepatocytes,Hepatocytes,atlas_rna_dropseq
	-7.9643645,-2.6913583,scRNA-seq,Hepatocytes,Hepatocytes,atlas_rna_dropseq
	-16.284508,-11.405789,scRNA-seq,Hepatocytes,Hepatocytes,atlas_rna_dropseq
	-10.829246,-8.330733,scRNA-seq,Hepatocytes,Hepatocytes,atlas_rna_dropseq
	-6.8410897,-2.0544436,scRNA-seq,Hepatocytes,Hepatocytes,atlas_rna_dropseq
	-26.299828,-17.047121,scRNA-seq,Hepatocytes,Hepatocytes,atlas_rna_dropseq
	-17.122154,-10.154287,scRNA-seq,Hepatocytes,Hepatocytes,atlas_rna_dropseq
	-13.830148,-5.56858,scRNA-seq,Hepatocytes,Hepatocytes,atlas_rna_dropseq
	-13.778161,-4.48211,scRNA-seq,Hepatocytes,Hepatocytes,atlas_rna_dropseq
	-10.90985,-8.3773775,scRNA-seq,Hepatocytes,Hepatocytes,atlas_rna_dropseq
	-11.245049,-11.812162,scRNA-seq,Hepatocytes,Hepatocytes,atlas_rna_dropseq
	-28.56147,-24.039528,scRNA-seq,Hepatocytes,Hepatocytes,atlas_rna_dropseq
	-5.4351773,-15.837446,scRNA-seq,Hepatocytes,Hepatocytes,atlas_rna_dropseq
	-6.9342747,-10.77046,scRNA-seq,Hepatocytes,Hepatocytes,atlas_rna_dropseq
	-5.2386217,-5.950377,scRNA-seq,Hepatocytes,Hepatocytes,atlas_rna_dropseq
	-20.935692,-7.9491334,scRNA-seq,Hepatocytes,Hepatocytes,atlas_rna_dropseq
	-15.178783,-7.1420584,scRNA-seq,Hepatocytes,Hepatocytes,atlas_rna_dropseq
	-10.655079,-3.094207,scRNA-seq,Hepatocytes,Hepatocytes,atlas_rna_dropseq
	-24.978685,-20.696383,scRNA-seq,Hepatocytes,Hepatocytes,atlas_rna_dropseq
	-7.0213895,-5.8380365,scRNA-seq,Hepatocytes,Hepatocytes,atlas_rna_dropseq
	-10.894306,-12.72272,scRNA-seq,Hepatocytes,Hepatocytes,atlas_rna_dropseq
	-15.569524,-11.853618,scRNA-seq,Hepatocytes,Hepatocytes,atlas_rna_dropseq
	-24.428343,-5.4909964,scRNA-seq,Hepatocytes,Hepatocytes,atlas_rna_dropseq
	-10.795106,-2.8378818,scRNA-seq,Hepatocytes,Hepatocytes,atlas_rna_dropseq
	-12.321361,-10.395321,scRNA-seq,Hepatocytes,Hepatocytes,atlas_rna_dropseq
	-6.8521824,-11.42287,scRNA-seq,Hepatocytes,Hepatocytes,atlas_rna_dropseq
	-7.7997003,-14.012918,scRNA-seq,Hepatocytes,Hepatocytes,atlas_rna_dropseq
	-13.227383,-8.520221,scRNA-seq,Hepatocytes,Hepatocytes,atlas_rna_dropseq
	-13.897801,-2.9886608,scRNA-seq,Hepatocytes,Hepatocytes,atlas_rna_dropseq
	-15.82894,-13.693215,scRNA-seq,Hepatocytes,Hepatocytes,atlas_rna_dropseq
	-8.617659,-10.124881,scRNA-seq,Hepatocytes,Hepatocytes,atlas_rna_dropseq
	-8.07838,-7.411288,scRNA-seq,Hepatocytes,Hepatocytes,atlas_rna_dropseq
	-6.604078,-10.899894,scRNA-seq,Hepatocytes,Hepatocytes,atlas_rna_dropseq
	-14.596738,-1.0780478,scRNA-seq,Hepatocytes,Hepatocytes,atlas_rna_dropseq
	-12.984519,-5.4362874,scRNA-seq,Hepatocytes,Hepatocytes,atlas_rna_dropseq
	-24.752405,-5.5962224,scRNA-seq,Hepatocytes,Hepatocytes,atlas_rna_dropseq
	-18.817408,-21.888601,scRNA-seq,Hepatocytes,Hepatocytes,atlas_rna_dropseq
	-8.551197,-10.222058,scRNA-seq,Hepatocytes,Hepatocytes,atlas_rna_dropseq
	-19.590067,-14.088857,scRNA-seq,Hepatocytes,Hepatocytes,atlas_rna_dropseq
	-17.715527,-5.9378643,scRNA-seq,Hepatocytes,Hepatocytes,atlas_rna_dropseq
	-15.944583,-19.979952,scRNA-seq,Hepatocytes,Hepatocytes,atlas_rna_dropseq
	-23.677864,6.256797,scRNA-seq,Hepatocytes,Hepatocytes,atlas_rna_dropseq
	-9.076946,-15.04843,scRNA-seq,Hepatocytes,Hepatocytes,atlas_rna_dropseq
	-5.0752344,-0.2717899,scRNA-seq,Hepatocytes,Hepatocytes,atlas_rna_dropseq
	-24.061966,-26.42965,scRNA-seq,Hepatocytes,Hepatocytes,atlas_rna_dropseq
	44.861973,12.500996,scRNA-seq,Hepatocytes,Hepatocytes,atlas_rna_dropseq
	-15.104349,-11.89905,scRNA-seq,Hepatocytes,Hepatocytes,atlas_rna_dropseq
	-12.40092,-7.481603,scRNA-seq,Hepatocytes,Hepatocytes,atlas_rna_dropseq
	-13.903211,-4.3569546,scRNA-seq,Hepatocytes,Hepatocytes,atlas_rna_dropseq
	-20.218716,-15.044573,scRNA-seq,Hepatocytes,Hepatocytes,atlas_rna_dropseq
	-5.3130207,-4.5984683,scRNA-seq,Hepatocytes,Hepatocytes,atlas_rna_dropseq
	-3.6314135,-93.94702,scRNA-seq,Hepatocytes,Hepatocytes,atlas_rna_dropseq
	-87.67466,-11.842205,scRNA-seq,Endothelial cell,Endothelial cell,atlas_rna_dropseq
	-10.033623,-16.738222,scRNA-seq,Hepatocytes,Hepatocytes,atlas_rna_dropseq
	-5.335836,-4.8219233,scRNA-seq,Hepatocytes,Hepatocytes,atlas_rna_dropseq
	-22.65326,-10.9485855,scRNA-seq,Hepatocytes,Hepatocytes,atlas_rna_dropseq
	-24.776863,-15.049515,scRNA-seq,Hepatocytes,Hepatocytes,atlas_rna_dropseq
	-20.87181,-15.372296,scRNA-seq,Hepatocytes,Hepatocytes,atlas_rna_dropseq
	-25.80319,-24.414429,scRNA-seq,Hepatocytes,Hepatocytes,atlas_rna_dropseq
	-3.5962567,-93.937775,scRNA-seq,Hepatocytes,Hepatocytes,atlas_rna_dropseq
	-6.2757745,-3.7343721,scRNA-seq,Hepatocytes,Hepatocytes,atlas_rna_dropseq
	-19.307209,1.3560208,scRNA-seq,Hepatocytes,Hepatocytes,atlas_rna_dropseq
	-14.519155,-5.240508,scRNA-seq,Hepatocytes,Hepatocytes,atlas_rna_dropseq
	-19.101906,-11.293142,scRNA-seq,Hepatocytes,Hepatocytes,atlas_rna_dropseq
	-26.667421,-28.744717,scRNA-seq,Hepatocytes,Hepatocytes,atlas_rna_dropseq
	-65.47352,13.302348,scRNA-seq,Endothelial cell,Endothelial cell,atlas_rna_dropseq
	-10.506902,-10.300057,scRNA-seq,Hepatocytes,Hepatocytes,atlas_rna_dropseq
	-13.045105,-2.3073075,scRNA-seq,Hepatocytes,Hepatocytes,atlas_rna_dropseq
	-10.562144,-2.3584456,scRNA-seq,Hepatocytes,Hepatocytes,atlas_rna_dropseq
	-23.15603,-15.274735,scRNA-seq,Hepatocytes,Hepatocytes,atlas_rna_dropseq
	-14.0269785,-9.9240055,scRNA-seq,Hepatocytes,Hepatocytes,atlas_rna_dropseq
	-9.499378,-11.696312,scRNA-seq,Hepatocytes,Hepatocytes,atlas_rna_dropseq
	-11.118329,-13.888422,scRNA-seq,Hepatocytes,Hepatocytes,atlas_rna_dropseq
	-18.210888,-2.3925788,scRNA-seq,Hepatocytes,Hepatocytes,atlas_rna_dropseq
	-8.584995,-3.9244647,scRNA-seq,Hepatocytes,Hepatocytes,atlas_rna_dropseq
	-8.406421,-9.952213,scRNA-seq,Hepatocytes,Hepatocytes,atlas_rna_dropseq
	-26.114445,-24.350182,scRNA-seq,Hepatocytes,Hepatocytes,atlas_rna_dropseq
	-14.906837,-25.361143,scRNA-seq,Hepatocytes,Hepatocytes,atlas_rna_dropseq
	-7.5060377,-17.552082,scRNA-seq,Hepatocytes,Hepatocytes,atlas_rna_dropseq
	-20.810837,-16.680067,scRNA-seq,Hepatocytes,Hepatocytes,atlas_rna_dropseq
	-25.107174,-20.918514,scRNA-seq,Hepatocytes,Hepatocytes,atlas_rna_dropseq
	-7.730902,-6.856692,scRNA-seq,Hepatocytes,Hepatocytes,atlas_rna_dropseq
	-19.383823,-20.304249,scRNA-seq,Hepatocytes,Hepatocytes,atlas_rna_dropseq
	-14.295615,-7.6736145,scRNA-seq,Hepatocytes,Hepatocytes,atlas_rna_dropseq
	-15.4806595,-10.302603,scRNA-seq,Hepatocytes,Hepatocytes,atlas_rna_dropseq
	-18.310757,-1.2664014,scRNA-seq,Hepatocytes,Hepatocytes,atlas_rna_dropseq
	-15.912136,-8.987635,scRNA-seq,Hepatocytes,Hepatocytes,atlas_rna_dropseq
	-10.397179,-9.272169,scRNA-seq,Hepatocytes,Hepatocytes,atlas_rna_dropseq
	-28.684507,-20.110855,scRNA-seq,Hepatocytes,Hepatocytes,atlas_rna_dropseq
	-6.8077583,-10.843108,scRNA-seq,Hepatocytes,Hepatocytes,atlas_rna_dropseq
	-24.301256,-15.45267,scRNA-seq,Hepatocytes,Hepatocytes,atlas_rna_dropseq
	83.374214,13.605961,scRNA-seq,Hepatocytes,Hepatocytes,atlas_rna_dropseq
	-7.694084,-4.0861406,scRNA-seq,Hepatocytes,Hepatocytes,atlas_rna_dropseq
	-14.137003,-2.1064613,scRNA-seq,Hepatocytes,Hepatocytes,atlas_rna_dropseq
	-4.9536066,-0.66375256,scRNA-seq,Hepatocytes,Hepatocytes,atlas_rna_dropseq
	-25.872952,-16.236006,scRNA-seq,Hepatocytes,Hepatocytes,atlas_rna_dropseq
	-16.931335,0.653742,scRNA-seq,Hepatocytes,Hepatocytes,atlas_rna_dropseq
	-10.173649,-2.135679,scRNA-seq,Hepatocytes,Hepatocytes,atlas_rna_dropseq
	-20.628197,-11.049755,scRNA-seq,Hepatocytes,Hepatocytes,atlas_rna_dropseq
	-16.34317,-10.452736,scRNA-seq,Hepatocytes,Hepatocytes,atlas_rna_dropseq
	-14.583322,-14.161422,scRNA-seq,Hepatocytes,Hepatocytes,atlas_rna_dropseq
	-3.542635,-93.89066,scRNA-seq,Hepatocytes,Hepatocytes,atlas_rna_dropseq
	-15.170618,-4.222983,scRNA-seq,Hepatocytes,Hepatocytes,atlas_rna_dropseq
	-15.372896,-10.269955,scRNA-seq,Hepatocytes,Hepatocytes,atlas_rna_dropseq
	-16.102188,-13.575398,scRNA-seq,Hepatocytes,Hepatocytes,atlas_rna_dropseq
	-12.8432665,-4.710364,scRNA-seq,Hepatocytes,Hepatocytes,atlas_rna_dropseq
	-5.986179,-11.173083,scRNA-seq,Hepatocytes,Hepatocytes,atlas_rna_dropseq
	-7.2101016,-15.692803,scRNA-seq,Hepatocytes,Hepatocytes,atlas_rna_dropseq
	-6.896124,-7.9964256,scRNA-seq,Hepatocytes,Hepatocytes,atlas_rna_dropseq
	-10.770941,-12.141706,scRNA-seq,Hepatocytes,Hepatocytes,atlas_rna_dropseq
	-65.642525,11.760114,scRNA-seq,Endothelial cell,Endothelial cell,atlas_rna_dropseq
	-16.99688,-11.623922,scRNA-seq,Hepatocytes,Hepatocytes,atlas_rna_dropseq
	-14.555707,-24.574774,scRNA-seq,Hepatocytes,Hepatocytes,atlas_rna_dropseq
	-9.387342,2.2715216,scRNA-seq,Hepatocytes,Hepatocytes,atlas_rna_dropseq
	-14.555444,-24.29136,scRNA-seq,Hepatocytes,Hepatocytes,atlas_rna_dropseq
	-16.207394,-13.074179,scRNA-seq,Hepatocytes,Hepatocytes,atlas_rna_dropseq
	-8.485952,-1.2575301,scRNA-seq,Hepatocytes,Hepatocytes,atlas_rna_dropseq
	-15.126508,-9.544226,scRNA-seq,Hepatocytes,Hepatocytes,atlas_rna_dropseq
	-9.249771,-8.308958,scRNA-seq,Hepatocytes,Hepatocytes,atlas_rna_dropseq
	-78.79991,1.7123438,scRNA-seq,Endothelial cell,Endothelial cell,atlas_rna_dropseq
	-27.458517,-19.757217,scRNA-seq,Hepatocytes,Hepatocytes,atlas_rna_dropseq
	-17.936441,0.10413534,scRNA-seq,Hepatocytes,Hepatocytes,atlas_rna_dropseq
	-15.101051,-23.975828,scRNA-seq,Hepatocytes,Hepatocytes,atlas_rna_dropseq
	-16.643187,-13.722061,scRNA-seq,Hepatocytes,Hepatocytes,atlas_rna_dropseq
	-6.23125,-6.0462055,scRNA-seq,Hepatocytes,Hepatocytes,atlas_rna_dropseq
	-13.928775,-20.788433,scRNA-seq,Hepatocytes,Hepatocytes,atlas_rna_dropseq
	-19.159521,-11.998823,scRNA-seq,Hepatocytes,Hepatocytes,atlas_rna_dropseq
	-6.8297744,-5.7674417,scRNA-seq,Hepatocytes,Hepatocytes,atlas_rna_dropseq
	-27.011717,-16.833677,scRNA-seq,Hepatocytes,Hepatocytes,atlas_rna_dropseq
	-18.401634,-13.920567,scRNA-seq,Hepatocytes,Hepatocytes,atlas_rna_dropseq
	-6.763963,-16.434464,scRNA-seq,Hepatocytes,Hepatocytes,atlas_rna_dropseq
	-10.994061,-2.2968307,scRNA-seq,Hepatocytes,Hepatocytes,atlas_rna_dropseq
	-6.5859494,-4.6527853,scRNA-seq,Hepatocytes,Hepatocytes,atlas_rna_dropseq
	-13.956437,-6.5397415,scRNA-seq,Hepatocytes,Hepatocytes,atlas_rna_dropseq
	-17.203817,-3.1046999,scRNA-seq,Hepatocytes,Hepatocytes,atlas_rna_dropseq
	-20.505508,-10.6931505,scRNA-seq,Hepatocytes,Hepatocytes,atlas_rna_dropseq
	-13.971088,-2.9097471,scRNA-seq,Hepatocytes,Hepatocytes,atlas_rna_dropseq
	-14.608341,-24.337889,scRNA-seq,Hepatocytes,Hepatocytes,atlas_rna_dropseq
	-6.6129007,-1.0880834,scRNA-seq,Hepatocytes,Hepatocytes,atlas_rna_dropseq
	-10.218904,-15.653125,scRNA-seq,Hepatocytes,Hepatocytes,atlas_rna_dropseq
	-18.694952,-12.947576,scRNA-seq,Hepatocytes,Hepatocytes,atlas_rna_dropseq
	-20.219942,-12.64273,scRNA-seq,Hepatocytes,Hepatocytes,atlas_rna_dropseq
	-21.28869,-20.169062,scRNA-seq,Hepatocytes,Hepatocytes,atlas_rna_dropseq
	-18.025244,-11.058948,scRNA-seq,Hepatocytes,Hepatocytes,atlas_rna_dropseq
	-11.607992,-26.482101,scRNA-seq,Hepatocytes,Hepatocytes,atlas_rna_dropseq
	-3.5672607,-93.89298,scRNA-seq,Hepatocytes,Hepatocytes,atlas_rna_dropseq
	-65.06961,12.450234,scRNA-seq,Endothelial cell,Endothelial cell,atlas_rna_dropseq
	-6.680688,1.0859118,scRNA-seq,Hepatocytes,Hepatocytes,atlas_rna_dropseq
	-14.99836,-26.802078,scRNA-seq,Hepatocytes,Hepatocytes,atlas_rna_dropseq
	-14.004249,-12.701604,scRNA-seq,Hepatocytes,Hepatocytes,atlas_rna_dropseq
	-3.5123286,-1.0090706,scRNA-seq,Hepatocytes,Hepatocytes,atlas_rna_dropseq
	-23.498583,-2.4864032,scRNA-seq,Hepatocytes,Hepatocytes,atlas_rna_dropseq
	-17.985603,-12.131848,scRNA-seq,Hepatocytes,Hepatocytes,atlas_rna_dropseq
	-8.429211,-3.7880144,scRNA-seq,Hepatocytes,Hepatocytes,atlas_rna_dropseq
	-16.333958,-3.3658204,scRNA-seq,Hepatocytes,Hepatocytes,atlas_rna_dropseq
	-7.794339,-16.672525,scRNA-seq,Hepatocytes,Hepatocytes,atlas_rna_dropseq
	-20.116125,-13.147054,scRNA-seq,Hepatocytes,Hepatocytes,atlas_rna_dropseq
	-20.116537,-5.4377165,scRNA-seq,Hepatocytes,Hepatocytes,atlas_rna_dropseq
	-25.371872,-11.526335,scRNA-seq,Hepatocytes,Hepatocytes,atlas_rna_dropseq
	-3.5779943,-10.736959,scRNA-seq,Hepatocytes,Hepatocytes,atlas_rna_dropseq
	-6.4900312,-2.5403488,scRNA-seq,Hepatocytes,Hepatocytes,atlas_rna_dropseq
	-14.637027,-24.588041,scRNA-seq,Hepatocytes,Hepatocytes,atlas_rna_dropseq
	-10.601525,-6.78505,scRNA-seq,Hepatocytes,Hepatocytes,atlas_rna_dropseq
	-18.633326,-11.701304,scRNA-seq,Hepatocytes,Hepatocytes,atlas_rna_dropseq
	-9.062001,-15.452927,scRNA-seq,Hepatocytes,Hepatocytes,atlas_rna_dropseq
	-26.715475,-18.17754,scRNA-seq,Hepatocytes,Hepatocytes,atlas_rna_dropseq
	-11.027447,-16.131922,scRNA-seq,Hepatocytes,Hepatocytes,atlas_rna_dropseq
	-15.491325,-8.397392,scRNA-seq,Hepatocytes,Hepatocytes,atlas_rna_dropseq
	-13.4782095,-4.533673,scRNA-seq,Hepatocytes,Hepatocytes,atlas_rna_dropseq
	-3.686186,-12.293864,scRNA-seq,Hepatocytes,Hepatocytes,atlas_rna_dropseq
	-17.04807,-12.625326,scRNA-seq,Hepatocytes,Hepatocytes,atlas_rna_dropseq
	-26.839888,-9.323789,scRNA-seq,Hepatocytes,Hepatocytes,atlas_rna_dropseq
	-15.583951,-4.6697173,scRNA-seq,Hepatocytes,Hepatocytes,atlas_rna_dropseq
	-22.296959,-11.251446,scRNA-seq,Hepatocytes,Hepatocytes,atlas_rna_dropseq
	-12.60568,-13.935364,scRNA-seq,Hepatocytes,Hepatocytes,atlas_rna_dropseq
	-11.05189,-3.363255,scRNA-seq,Hepatocytes,Hepatocytes,atlas_rna_dropseq
	-5.6429553,-9.065647,scRNA-seq,Hepatocytes,Hepatocytes,atlas_rna_dropseq
	-6.394152,-16.489075,scRNA-seq,Hepatocytes,Hepatocytes,atlas_rna_dropseq
	-10.459218,-12.587359,scRNA-seq,Hepatocytes,Hepatocytes,atlas_rna_dropseq
	-5.979122,-20.609526,scRNA-seq,Hepatocytes,Hepatocytes,atlas_rna_dropseq
	-20.478407,-14.380419,scRNA-seq,Hepatocytes,Hepatocytes,atlas_rna_dropseq
	-12.712522,-8.356176,scRNA-seq,Hepatocytes,Hepatocytes,atlas_rna_dropseq
	-3.4726086,-10.048764,scRNA-seq,Hepatocytes,Hepatocytes,atlas_rna_dropseq
	-16.72507,-0.7782665,scRNA-seq,Hepatocytes,Hepatocytes,atlas_rna_dropseq
	-8.877885,-2.654056,scRNA-seq,Hepatocytes,Hepatocytes,atlas_rna_dropseq
	-15.680892,-7.8474584,scRNA-seq,Hepatocytes,Hepatocytes,atlas_rna_dropseq
	-15.71764,-25.921833,scRNA-seq,Hepatocytes,Hepatocytes,atlas_rna_dropseq
	-19.489729,-20.530977,scRNA-seq,Hepatocytes,Hepatocytes,atlas_rna_dropseq
	-13.372081,-9.324624,scRNA-seq,Hepatocytes,Hepatocytes,atlas_rna_dropseq
	-2.4954228,-1.2044379,scRNA-seq,Hepatocytes,Hepatocytes,atlas_rna_dropseq
	-10.905002,-10.803683,scRNA-seq,Hepatocytes,Hepatocytes,atlas_rna_dropseq
	-7.8710027,-8.121207,scRNA-seq,Hepatocytes,Hepatocytes,atlas_rna_dropseq
	-9.7983675,-16.261236,scRNA-seq,Hepatocytes,Hepatocytes,atlas_rna_dropseq
	-11.01728,-4.0278754,scRNA-seq,Hepatocytes,Hepatocytes,atlas_rna_dropseq
	-20.434837,-19.99368,scRNA-seq,Hepatocytes,Hepatocytes,atlas_rna_dropseq
	-6.73469,-1.722127,scRNA-seq,Hepatocytes,Hepatocytes,atlas_rna_dropseq
	-18.161875,-10.641425,scRNA-seq,Hepatocytes,Hepatocytes,atlas_rna_dropseq
	-7.1698484,-13.149861,scRNA-seq,Hepatocytes,Hepatocytes,atlas_rna_dropseq
	-19.82488,-5.541158,scRNA-seq,Hepatocytes,Hepatocytes,atlas_rna_dropseq
	-19.476717,-14.735924,scRNA-seq,Hepatocytes,Hepatocytes,atlas_rna_dropseq
	-14.971765,-8.24608,scRNA-seq,Hepatocytes,Hepatocytes,atlas_rna_dropseq
	-15.355928,0.17065224,scRNA-seq,Hepatocytes,Hepatocytes,atlas_rna_dropseq
	-14.450633,-0.34594086,scRNA-seq,Hepatocytes,Hepatocytes,atlas_rna_dropseq
	-29.018942,-24.43868,scRNA-seq,Hepatocytes,Hepatocytes,atlas_rna_dropseq
	-17.51049,-9.048203,scRNA-seq,Hepatocytes,Hepatocytes,atlas_rna_dropseq
	-26.006989,-24.517971,scRNA-seq,Hepatocytes,Hepatocytes,atlas_rna_dropseq
	-13.969687,-3.719047,scRNA-seq,Hepatocytes,Hepatocytes,atlas_rna_dropseq
	-13.479361,-4.271206,scRNA-seq,Hepatocytes,Hepatocytes,atlas_rna_dropseq
	-3.6192937,-93.95208,scRNA-seq,Hepatocytes,Hepatocytes,atlas_rna_dropseq
	-20.276842,-20.083612,scRNA-seq,Hepatocytes,Hepatocytes,atlas_rna_dropseq
	-19.979616,-11.688298,scRNA-seq,Hepatocytes,Hepatocytes,atlas_rna_dropseq
	-6.3678412,-2.8531551,scRNA-seq,Hepatocytes,Hepatocytes,atlas_rna_dropseq
	-9.904182,-14.36185,scRNA-seq,Hepatocytes,Hepatocytes,atlas_rna_dropseq
	-7.138036,-20.318775,scRNA-seq,Hepatocytes,Hepatocytes,atlas_rna_dropseq
	-8.940706,-7.8719716,scRNA-seq,Hepatocytes,Hepatocytes,atlas_rna_dropseq
	-23.009964,-14.6620455,scRNA-seq,Hepatocytes,Hepatocytes,atlas_rna_dropseq
	-10.261029,-2.3812826,scRNA-seq,Hepatocytes,Hepatocytes,atlas_rna_dropseq
	-10.561386,-4.776054,scRNA-seq,Hepatocytes,Hepatocytes,atlas_rna_dropseq
	-14.3092985,-6.4515233,scRNA-seq,Hepatocytes,Hepatocytes,atlas_rna_dropseq
	-11.014524,-0.30587038,scRNA-seq,Hepatocytes,Hepatocytes,atlas_rna_dropseq
	-29.711617,-23.401503,scRNA-seq,Hepatocytes,Hepatocytes,atlas_rna_dropseq
	-20.634304,-12.85696,scRNA-seq,Hepatocytes,Hepatocytes,atlas_rna_dropseq
	-14.809186,-7.3183527,scRNA-seq,Hepatocytes,Hepatocytes,atlas_rna_dropseq
	-13.618933,-4.4488864,scRNA-seq,Hepatocytes,Hepatocytes,atlas_rna_dropseq
	-20.161991,-7.6280584,scRNA-seq,Hepatocytes,Hepatocytes,atlas_rna_dropseq
	-9.105644,-15.321126,scRNA-seq,Hepatocytes,Hepatocytes,atlas_rna_dropseq
	-20.214981,-15.436065,scRNA-seq,Hepatocytes,Hepatocytes,atlas_rna_dropseq
	-13.500892,-11.23012,scRNA-seq,Hepatocytes,Hepatocytes,atlas_rna_dropseq
	-16.018034,-13.084131,scRNA-seq,Hepatocytes,Hepatocytes,atlas_rna_dropseq
	-16.819199,-25.757181,scRNA-seq,Hepatocytes,Hepatocytes,atlas_rna_dropseq
	-10.869132,-12.811592,scRNA-seq,Hepatocytes,Hepatocytes,atlas_rna_dropseq
	-5.7593403,-13.293806,scRNA-seq,Hepatocytes,Hepatocytes,atlas_rna_dropseq
	-10.203014,-9.128146,scRNA-seq,Hepatocytes,Hepatocytes,atlas_rna_dropseq
	-8.549832,-9.9781685,scRNA-seq,Hepatocytes,Hepatocytes,atlas_rna_dropseq
	-3.7372925,-0.93242306,scRNA-seq,Hepatocytes,Hepatocytes,atlas_rna_dropseq
	-15.065056,-11.662785,scRNA-seq,Hepatocytes,Hepatocytes,atlas_rna_dropseq
	-17.806232,-9.998045,scRNA-seq,Hepatocytes,Hepatocytes,atlas_rna_dropseq
	-9.76627,-15.193234,scRNA-seq,Hepatocytes,Hepatocytes,atlas_rna_dropseq
	-6.4998107,-4.983432,scRNA-seq,Hepatocytes,Hepatocytes,atlas_rna_dropseq
	-13.189802,-12.596331,scRNA-seq,Hepatocytes,Hepatocytes,atlas_rna_dropseq
	-23.172354,-13.0375,scRNA-seq,Hepatocytes,Hepatocytes,atlas_rna_dropseq
	-10.8967705,-1.9959738,scRNA-seq,Hepatocytes,Hepatocytes,atlas_rna_dropseq
	-9.756662,-5.3429003,scRNA-seq,Hepatocytes,Hepatocytes,atlas_rna_dropseq
	-3.2240534,-17.01045,scRNA-seq,Hepatocytes,Hepatocytes,atlas_rna_dropseq
	-18.88099,-16.849146,scRNA-seq,Hepatocytes,Hepatocytes,atlas_rna_dropseq
	-20.514046,-15.197621,scRNA-seq,Hepatocytes,Hepatocytes,atlas_rna_dropseq
	-20.901678,-16.164244,scRNA-seq,Hepatocytes,Hepatocytes,atlas_rna_dropseq
	-17.721813,-20.975786,scRNA-seq,Hepatocytes,Hepatocytes,atlas_rna_dropseq
	-16.341257,-9.761479,scRNA-seq,Hepatocytes,Hepatocytes,atlas_rna_dropseq
	-8.194437,-16.012419,scRNA-seq,Hepatocytes,Hepatocytes,atlas_rna_dropseq
	-13.603332,-22.633532,scRNA-seq,Hepatocytes,Hepatocytes,atlas_rna_dropseq
	-13.814103,-5.9774814,scRNA-seq,Hepatocytes,Hepatocytes,atlas_rna_dropseq
	-28.787374,-16.555517,scRNA-seq,Hepatocytes,Hepatocytes,atlas_rna_dropseq
	-6.8036246,-4.124692,scRNA-seq,Hepatocytes,Hepatocytes,atlas_rna_dropseq
	-27.39435,-14.12928,scRNA-seq,Hepatocytes,Hepatocytes,atlas_rna_dropseq
	-14.875415,-26.601126,scRNA-seq,Hepatocytes,Hepatocytes,atlas_rna_dropseq
	-17.200718,-21.874914,scRNA-seq,Hepatocytes,Hepatocytes,atlas_rna_dropseq
	-17.393166,-26.831957,scRNA-seq,Hepatocytes,Hepatocytes,atlas_rna_dropseq
	-13.680311,-3.1506,scRNA-seq,Hepatocytes,Hepatocytes,atlas_rna_dropseq
	-9.004836,-15.929337,scRNA-seq,Hepatocytes,Hepatocytes,atlas_rna_dropseq
	-10.908059,-2.7475016,scRNA-seq,Hepatocytes,Hepatocytes,atlas_rna_dropseq
	-13.894126,-16.600231,scRNA-seq,Hepatocytes,Hepatocytes,atlas_rna_dropseq
	-7.427032,-8.180679,scRNA-seq,Hepatocytes,Hepatocytes,atlas_rna_dropseq
	-17.951254,-11.559456,scRNA-seq,Hepatocytes,Hepatocytes,atlas_rna_dropseq
	-23.159048,-13.406569,scRNA-seq,Hepatocytes,Hepatocytes,atlas_rna_dropseq
	-15.774145,-11.749955,scRNA-seq,Hepatocytes,Hepatocytes,atlas_rna_dropseq
	-22.27642,-11.790305,scRNA-seq,Hepatocytes,Hepatocytes,atlas_rna_dropseq
	-15.751967,-8.871784,scRNA-seq,Hepatocytes,Hepatocytes,atlas_rna_dropseq
	-16.514307,-3.0918996,scRNA-seq,Hepatocytes,Hepatocytes,atlas_rna_dropseq
	-15.785915,-12.680811,scRNA-seq,Hepatocytes,Hepatocytes,atlas_rna_dropseq
	-8.739707,-10.299134,scRNA-seq,Hepatocytes,Hepatocytes,atlas_rna_dropseq
	-14.009337,-4.5818415,scRNA-seq,Hepatocytes,Hepatocytes,atlas_rna_dropseq
	-65.812706,11.278494,scRNA-seq,Endothelial cell,Endothelial cell,atlas_rna_dropseq
	-10.319884,-16.186113,scRNA-seq,Hepatocytes,Hepatocytes,atlas_rna_dropseq
	-21.799229,-17.76108,scRNA-seq,Hepatocytes,Hepatocytes,atlas_rna_dropseq
	-14.479049,-7.1391015,scRNA-seq,Hepatocytes,Hepatocytes,atlas_rna_dropseq
	-13.073456,-21.786839,scRNA-seq,Hepatocytes,Hepatocytes,atlas_rna_dropseq
	-16.889475,-14.109739,scRNA-seq,Hepatocytes,Hepatocytes,atlas_rna_dropseq
	-14.916592,-11.575042,scRNA-seq,Hepatocytes,Hepatocytes,atlas_rna_dropseq
	-18.931976,-24.739475,scRNA-seq,Hepatocytes,Hepatocytes,atlas_rna_dropseq
	-14.571509,-24.118347,scRNA-seq,Hepatocytes,Hepatocytes,atlas_rna_dropseq
	-12.863041,-4.5894756,scRNA-seq,Hepatocytes,Hepatocytes,atlas_rna_dropseq
	-8.0940485,-6.935764,scRNA-seq,Hepatocytes,Hepatocytes,atlas_rna_dropseq
	-17.436455,-6.004582,scRNA-seq,Hepatocytes,Hepatocytes,atlas_rna_dropseq
	-20.094662,-15.777458,scRNA-seq,Hepatocytes,Hepatocytes,atlas_rna_dropseq
	-9.169432,-12.714487,scRNA-seq,Hepatocytes,Hepatocytes,atlas_rna_dropseq
	-2.4580798,-10.659224,scRNA-seq,Hepatocytes,Hepatocytes,atlas_rna_dropseq
	-9.12396,-15.948599,scRNA-seq,Hepatocytes,Hepatocytes,atlas_rna_dropseq
	-5.79487,-1.7544938,scRNA-seq,Hepatocytes,Hepatocytes,atlas_rna_dropseq
	-26.202646,-16.964533,scRNA-seq,Hepatocytes,Hepatocytes,atlas_rna_dropseq
	-15.80336,-10.240315,scRNA-seq,Hepatocytes,Hepatocytes,atlas_rna_dropseq
	-17.989464,-27.094648,scRNA-seq,Hepatocytes,Hepatocytes,atlas_rna_dropseq
	-5.872003,-13.243614,scRNA-seq,Hepatocytes,Hepatocytes,atlas_rna_dropseq
	-13.379592,-3.8281648,scRNA-seq,Hepatocytes,Hepatocytes,atlas_rna_dropseq
	-13.151327,-23.709196,scRNA-seq,Hepatocytes,Hepatocytes,atlas_rna_dropseq
	-5.1012936,-3.2264555,scRNA-seq,Hepatocytes,Hepatocytes,atlas_rna_dropseq
	-14.148023,-2.9188588,scRNA-seq,Hepatocytes,Hepatocytes,atlas_rna_dropseq
	-3.628946,-93.954704,scRNA-seq,Hepatocytes,Hepatocytes,atlas_rna_dropseq
	-21.926764,-13.757753,scRNA-seq,Hepatocytes,Hepatocytes,atlas_rna_dropseq
	-64.950264,13.402334,scRNA-seq,Endothelial cell,Endothelial cell,atlas_rna_dropseq
	-5.6532536,-10.641124,scRNA-seq,Hepatocytes,Hepatocytes,atlas_rna_dropseq
	-10.055472,-4.587024,scRNA-seq,Hepatocytes,Hepatocytes,atlas_rna_dropseq
	-19.95037,-8.847159,scRNA-seq,Hepatocytes,Hepatocytes,atlas_rna_dropseq
	-14.103551,-7.422626,scRNA-seq,Hepatocytes,Hepatocytes,atlas_rna_dropseq
	-15.962427,-8.982467,scRNA-seq,Hepatocytes,Hepatocytes,atlas_rna_dropseq
	-16.248491,-6.9652195,scRNA-seq,Hepatocytes,Hepatocytes,atlas_rna_dropseq
	-65.55363,13.49979,scRNA-seq,Endothelial cell,Endothelial cell,atlas_rna_dropseq
	-17.019253,-5.713257,scRNA-seq,Hepatocytes,Hepatocytes,atlas_rna_dropseq
	-19.202534,-0.499836,scRNA-seq,Hepatocytes,Hepatocytes,atlas_rna_dropseq
	-20.918917,-13.575688,scRNA-seq,Hepatocytes,Hepatocytes,atlas_rna_dropseq
	-6.2897043,-0.7305114,scRNA-seq,Hepatocytes,Hepatocytes,atlas_rna_dropseq
	-4.9118457,-12.12572,scRNA-seq,Hepatocytes,Hepatocytes,atlas_rna_dropseq
	-23.048428,-15.783758,scRNA-seq,Hepatocytes,Hepatocytes,atlas_rna_dropseq
	-5.3567653,-14.180314,scRNA-seq,Hepatocytes,Hepatocytes,atlas_rna_dropseq
	-13.631388,-2.7171104,scRNA-seq,Hepatocytes,Hepatocytes,atlas_rna_dropseq
	-18.975204,-3.1911776,scRNA-seq,Hepatocytes,Hepatocytes,atlas_rna_dropseq
	-9.333326,-5.734794,scRNA-seq,Hepatocytes,Hepatocytes,atlas_rna_dropseq
	-10.615697,-2.7160008,scRNA-seq,Hepatocytes,Hepatocytes,atlas_rna_dropseq
	-9.305582,-19.202467,scRNA-seq,Hepatocytes,Hepatocytes,atlas_rna_dropseq
	-14.713558,-26.70047,scRNA-seq,Hepatocytes,Hepatocytes,atlas_rna_dropseq
	-10.50636,-12.742648,scRNA-seq,Hepatocytes,Hepatocytes,atlas_rna_dropseq
	-7.8749127,1.055514,scRNA-seq,Hepatocytes,Hepatocytes,atlas_rna_dropseq
	-14.081901,-2.9201138,scRNA-seq,Hepatocytes,Hepatocytes,atlas_rna_dropseq
	-15.554463,-25.613356,scRNA-seq,Hepatocytes,Hepatocytes,atlas_rna_dropseq
	-23.199022,-9.230134,scRNA-seq,Hepatocytes,Hepatocytes,atlas_rna_dropseq
	-27.539507,-23.296204,scRNA-seq,Hepatocytes,Hepatocytes,atlas_rna_dropseq
	-7.415225,-15.714439,scRNA-seq,Hepatocytes,Hepatocytes,atlas_rna_dropseq
	-11.090732,-12.156695,scRNA-seq,Hepatocytes,Hepatocytes,atlas_rna_dropseq
	-15.953785,-10.095377,scRNA-seq,Hepatocytes,Hepatocytes,atlas_rna_dropseq
	-7.073494,-11.654972,scRNA-seq,Hepatocytes,Hepatocytes,atlas_rna_dropseq
	-18.77152,-13.546744,scRNA-seq,Hepatocytes,Hepatocytes,atlas_rna_dropseq
	-23.27429,-14.596266,scRNA-seq,Hepatocytes,Hepatocytes,atlas_rna_dropseq
	-25.888765,-11.329851,scRNA-seq,Hepatocytes,Hepatocytes,atlas_rna_dropseq
	-24.403027,-24.43606,scRNA-seq,Hepatocytes,Hepatocytes,atlas_rna_dropseq
	-15.612689,-4.45543,scRNA-seq,Hepatocytes,Hepatocytes,atlas_rna_dropseq
	-2.863933,-16.823488,scRNA-seq,Hepatocytes,Hepatocytes,atlas_rna_dropseq
	-8.765056,-7.306449,scRNA-seq,Hepatocytes,Hepatocytes,atlas_rna_dropseq
	-6.7558618,-2.992766,scRNA-seq,Hepatocytes,Hepatocytes,atlas_rna_dropseq
	-10.102283,-19.349293,scRNA-seq,Hepatocytes,Hepatocytes,atlas_rna_dropseq
	-19.282633,-14.276948,scRNA-seq,Hepatocytes,Hepatocytes,atlas_rna_dropseq
	-6.061245,-10.421995,scRNA-seq,Hepatocytes,Hepatocytes,atlas_rna_dropseq
	-14.355811,-25.191206,scRNA-seq,Hepatocytes,Hepatocytes,atlas_rna_dropseq
	-11.021495,-17.893766,scRNA-seq,Hepatocytes,Hepatocytes,atlas_rna_dropseq
	-23.430206,-5.0463057,scRNA-seq,Hepatocytes,Hepatocytes,atlas_rna_dropseq
	-19.04083,-14.90528,scRNA-seq,Hepatocytes,Hepatocytes,atlas_rna_dropseq
	-9.690273,-9.221424,scRNA-seq,Hepatocytes,Hepatocytes,atlas_rna_dropseq
	-9.548763,-10.135233,scRNA-seq,Hepatocytes,Hepatocytes,atlas_rna_dropseq
	-2.6669197,-8.045372,scRNA-seq,Hepatocytes,Hepatocytes,atlas_rna_dropseq
	-8.577909,-5.8218403,scRNA-seq,Hepatocytes,Hepatocytes,atlas_rna_dropseq
	-17.98984,-21.06256,scRNA-seq,Hepatocytes,Hepatocytes,atlas_rna_dropseq
	-8.846497,-6.456577,scRNA-seq,Hepatocytes,Hepatocytes,atlas_rna_dropseq
	-65.618614,13.249075,scRNA-seq,Endothelial cell,Endothelial cell,atlas_rna_dropseq
	-15.046451,-25.499279,scRNA-seq,Hepatocytes,Hepatocytes,atlas_rna_dropseq
	-7.513846,-11.044217,scRNA-seq,Hepatocytes,Hepatocytes,atlas_rna_dropseq
	-20.982384,-15.083544,scRNA-seq,Hepatocytes,Hepatocytes,atlas_rna_dropseq
	-29.785984,-14.48178,scRNA-seq,Hepatocytes,Hepatocytes,atlas_rna_dropseq
	-19.068098,-11.638338,scRNA-seq,Hepatocytes,Hepatocytes,atlas_rna_dropseq
	-21.944683,-8.877779,scRNA-seq,Hepatocytes,Hepatocytes,atlas_rna_dropseq
	-25.141285,-25.715792,scRNA-seq,Hepatocytes,Hepatocytes,atlas_rna_dropseq
	-6.561789,-11.19999,scRNA-seq,Hepatocytes,Hepatocytes,atlas_rna_dropseq
	-17.289686,-10.23622,scRNA-seq,Hepatocytes,Hepatocytes,atlas_rna_dropseq
	-22.411205,-11.181579,scRNA-seq,Hepatocytes,Hepatocytes,atlas_rna_dropseq
	-4.762116,-8.435241,scRNA-seq,Hepatocytes,Hepatocytes,atlas_rna_dropseq
	-15.376594,-25.778597,scRNA-seq,Hepatocytes,Hepatocytes,atlas_rna_dropseq
	-18.35668,-11.789321,scRNA-seq,Hepatocytes,Hepatocytes,atlas_rna_dropseq
	-24.202024,-15.183876,scRNA-seq,Hepatocytes,Hepatocytes,atlas_rna_dropseq
	-21.549973,-27.513735,scRNA-seq,Hepatocytes,Hepatocytes,atlas_rna_dropseq
	-16.827381,-17.932274,scRNA-seq,Hepatocytes,Hepatocytes,atlas_rna_dropseq
	-19.621382,-21.823116,scRNA-seq,Hepatocytes,Hepatocytes,atlas_rna_dropseq
	-10.659645,-11.770532,scRNA-seq,Hepatocytes,Hepatocytes,atlas_rna_dropseq
	-18.715477,-11.750909,scRNA-seq,Hepatocytes,Hepatocytes,atlas_rna_dropseq
	-6.7494626,-1.2916608,scRNA-seq,Hepatocytes,Hepatocytes,atlas_rna_dropseq
	-6.1515646,-12.9490385,scRNA-seq,Hepatocytes,Hepatocytes,atlas_rna_dropseq
	-22.528349,-24.885088,scRNA-seq,Hepatocytes,Hepatocytes,atlas_rna_dropseq
	-14.529768,-6.7749248,scRNA-seq,Hepatocytes,Hepatocytes,atlas_rna_dropseq
	-23.940094,-24.29264,scRNA-seq,Hepatocytes,Hepatocytes,atlas_rna_dropseq
	-8.572677,-15.90326,scRNA-seq,Hepatocytes,Hepatocytes,atlas_rna_dropseq
	-9.519788,-7.0610676,scRNA-seq,Hepatocytes,Hepatocytes,atlas_rna_dropseq
	-65.5663,13.069643,scRNA-seq,Endothelial cell,Endothelial cell,atlas_rna_dropseq
	-19.04364,-14.562502,scRNA-seq,Hepatocytes,Hepatocytes,atlas_rna_dropseq
	-4.0066695,-10.634407,scRNA-seq,Hepatocytes,Hepatocytes,atlas_rna_dropseq
	-9.762911,-6.1221833,scRNA-seq,Hepatocytes,Hepatocytes,atlas_rna_dropseq
	-15.09998,-3.8285189,scRNA-seq,Hepatocytes,Hepatocytes,atlas_rna_dropseq
	-10.370719,-7.5179386,scRNA-seq,Hepatocytes,Hepatocytes,atlas_rna_dropseq
	-3.87878,-18.875097,scRNA-seq,Hepatocytes,Hepatocytes,atlas_rna_dropseq
	-13.819733,-18.943197,scRNA-seq,Hepatocytes,Hepatocytes,atlas_rna_dropseq
	-18.971401,-22.23365,scRNA-seq,Hepatocytes,Hepatocytes,atlas_rna_dropseq
	-5.5870557,-14.140904,scRNA-seq,Hepatocytes,Hepatocytes,atlas_rna_dropseq
	-18.24772,-12.255666,scRNA-seq,Hepatocytes,Hepatocytes,atlas_rna_dropseq
	-10.442331,-10.87761,scRNA-seq,Hepatocytes,Hepatocytes,atlas_rna_dropseq
	-22.89963,-16.162577,scRNA-seq,Hepatocytes,Hepatocytes,atlas_rna_dropseq
	-30.937595,-25.193565,scRNA-seq,Hepatocytes,Hepatocytes,atlas_rna_dropseq
	-7.3426356,1.9420154,scRNA-seq,Hepatocytes,Hepatocytes,atlas_rna_dropseq
	-10.106434,-5.2207923,scRNA-seq,Hepatocytes,Hepatocytes,atlas_rna_dropseq
	-14.455372,-12.449404,scRNA-seq,Hepatocytes,Hepatocytes,atlas_rna_dropseq
	-5.565516,-9.07911,scRNA-seq,Hepatocytes,Hepatocytes,atlas_rna_dropseq
	-15.863718,-21.240433,scRNA-seq,Hepatocytes,Hepatocytes,atlas_rna_dropseq
	-18.608707,-22.079308,scRNA-seq,Hepatocytes,Hepatocytes,atlas_rna_dropseq
	-20.86973,-13.133775,scRNA-seq,Hepatocytes,Hepatocytes,atlas_rna_dropseq
	-21.744783,-18.063808,scRNA-seq,Hepatocytes,Hepatocytes,atlas_rna_dropseq
	-15.012858,-11.473808,scRNA-seq,Hepatocytes,Hepatocytes,atlas_rna_dropseq
	-11.548251,-15.655835,scRNA-seq,Hepatocytes,Hepatocytes,atlas_rna_dropseq
	-6.0426345,-5.926833,scRNA-seq,Hepatocytes,Hepatocytes,atlas_rna_dropseq
	-4.9340415,-3.5776052,scRNA-seq,Hepatocytes,Hepatocytes,atlas_rna_dropseq
	-8.543598,-88.99668,scRNA-seq,Macrophages ,Macrophages ,atlas_rna_dropseq
	13.769286,-90.33012,scRNA-seq,Macrophages ,Macrophages ,atlas_rna_dropseq
	40.938408,-66.04879,scRNA-seq,B cell,B cell,atlas_rna_dropseq
	75.5774,14.22797,scRNA-seq,NK cell ,NK cell ,atlas_rna_dropseq
	16.161697,42.0615,scRNA-seq,T cell ,T cell ,atlas_rna_dropseq
	10.60188,-92.0072,scRNA-seq,Macrophages ,Macrophages ,atlas_rna_dropseq
	-72.50197,-29.527042,scRNA-seq,Endothelial cell,Endothelial cell,atlas_rna_dropseq
	-45.943962,-0.34993604,scRNA-seq,Endothelial cell,Endothelial cell,atlas_rna_dropseq
	3.8634143,-86.901886,scRNA-seq,Macrophages ,Macrophages ,atlas_rna_dropseq
	-65.709885,-13.762123,scRNA-seq,Endothelial cell,Endothelial cell,atlas_rna_dropseq
	5.9297113,-92.033226,scRNA-seq,Macrophages ,Macrophages ,atlas_rna_dropseq
	85.02821,11.527698,scRNA-seq,NK cell ,NK cell ,atlas_rna_dropseq
	13.052077,-91.92103,scRNA-seq,Macrophages ,Macrophages ,atlas_rna_dropseq
	-15.899231,-71.408424,scRNA-seq,Dendritic cell,Dendritic cell,atlas_rna_dropseq
	11.076601,-92.356865,scRNA-seq,Macrophages ,Macrophages ,atlas_rna_dropseq
	-50.820045,-27.975086,scRNA-seq,Endothelial cell,Endothelial cell,atlas_rna_dropseq
	10.549305,-88.37043,scRNA-seq,Macrophages ,Macrophages ,atlas_rna_dropseq
	-85.84354,-29.075834,scRNA-seq,Endothelial cell,Endothelial cell,atlas_rna_dropseq
	14.115003,-90.04163,scRNA-seq,Macrophages ,Macrophages ,atlas_rna_dropseq
	13.619796,-88.330635,scRNA-seq,Macrophages ,Macrophages ,atlas_rna_dropseq
	-16.55803,-75.342606,scRNA-seq,Dendritic cell,Dendritic cell,atlas_rna_dropseq
	13.308864,-94.879524,scRNA-seq,Macrophages ,Macrophages ,atlas_rna_dropseq
	16.979729,49.08807,scRNA-seq,T cell ,T cell ,atlas_rna_dropseq
	-69.81291,-36.130592,scRNA-seq,Endothelial cell,Endothelial cell,atlas_rna_dropseq
	-15.039169,-77.05089,scRNA-seq,Dendritic cell,Dendritic cell,atlas_rna_dropseq
	-87.19402,-24.77144,scRNA-seq,Endothelial cell,Endothelial cell,atlas_rna_dropseq
	11.220566,-90.827354,scRNA-seq,Macrophages ,Macrophages ,atlas_rna_dropseq
	11.969873,-89.28264,scRNA-seq,Macrophages ,Macrophages ,atlas_rna_dropseq
	14.2298765,-87.57231,scRNA-seq,Macrophages ,Macrophages ,atlas_rna_dropseq
	-60.246113,-14.688085,scRNA-seq,Endothelial cell,Endothelial cell,atlas_rna_dropseq
	13.274175,-82.30443,scRNA-seq,Macrophages ,Macrophages ,atlas_rna_dropseq
	5.2618604,-62.642376,scRNA-seq,Macrophages ,Macrophages ,atlas_rna_dropseq
	93.560234,11.632335,scRNA-seq,NK cell ,NK cell ,atlas_rna_dropseq
	89.95598,16.800735,scRNA-seq,NK cell ,NK cell ,atlas_rna_dropseq
	13.694233,-90.82914,scRNA-seq,Macrophages ,Macrophages ,atlas_rna_dropseq
	92.12281,10.629879,scRNA-seq,NK cell ,NK cell ,atlas_rna_dropseq
	-15.177724,-71.3203,scRNA-seq,Dendritic cell,Dendritic cell,atlas_rna_dropseq
	49.805805,-46.628998,scRNA-seq,B cell,B cell,atlas_rna_dropseq
	-73.87169,-30.393843,scRNA-seq,Endothelial cell,Endothelial cell,atlas_rna_dropseq
	-9.42086,-41.494728,scRNA-seq,Monocytes ,Monocytes ,atlas_rna_dropseq
	-3.5809813,-43.6164,scRNA-seq,Monocytes ,Monocytes ,atlas_rna_dropseq
	-7.6616807,-43.755573,scRNA-seq,Monocytes ,Monocytes ,atlas_rna_dropseq
	6.5004597,-92.601204,scRNA-seq,Macrophages ,Macrophages ,atlas_rna_dropseq
	-4.7147884,-44.622913,scRNA-seq,Monocytes ,Monocytes ,atlas_rna_dropseq
	-82.610466,-23.936491,scRNA-seq,Endothelial cell,Endothelial cell,atlas_rna_dropseq
	-58.85295,-17.563126,scRNA-seq,Endothelial cell,Endothelial cell,atlas_rna_dropseq
	-57.394913,-3.7737029,scRNA-seq,Endothelial cell,Endothelial cell,atlas_rna_dropseq
	14.556673,-84.250946,scRNA-seq,Macrophages ,Macrophages ,atlas_rna_dropseq
	-39.426056,19.115639,scRNA-seq,Type II pneumocyte ,Type II pneumocyte ,atlas_rna_dropseq
	-52.34001,-29.405502,scRNA-seq,Endothelial cell,Endothelial cell,atlas_rna_dropseq
	-8.213094,-41.57167,scRNA-seq,Monocytes ,Monocytes ,atlas_rna_dropseq
	-80.50363,4.80151,scRNA-seq,Endothelial cell,Endothelial cell,atlas_rna_dropseq
	12.735961,-90.082245,scRNA-seq,Macrophages ,Macrophages ,atlas_rna_dropseq
	15.233344,-84.67015,scRNA-seq,Macrophages ,Macrophages ,atlas_rna_dropseq
	-6.4334393,-44.475285,scRNA-seq,Monocytes ,Monocytes ,atlas_rna_dropseq
	-16.544304,-78.21485,scRNA-seq,Dendritic cell,Dendritic cell,atlas_rna_dropseq
	8.927707,-88.28066,scRNA-seq,Macrophages ,Macrophages ,atlas_rna_dropseq
	-51.945515,-25.402372,scRNA-seq,Endothelial cell,Endothelial cell,atlas_rna_dropseq
	47.457874,43.862564,scRNA-seq,T cell ,T cell ,atlas_rna_dropseq
	4.5036716,-91.956375,scRNA-seq,Macrophages ,Macrophages ,atlas_rna_dropseq
	7.710896,-96.672,scRNA-seq,Macrophages ,Macrophages ,atlas_rna_dropseq
	11.58493,-89.283195,scRNA-seq,Macrophages ,Macrophages ,atlas_rna_dropseq
	37.67912,68.33872,scRNA-seq,T cell ,T cell ,atlas_rna_dropseq
	13.527962,-91.55015,scRNA-seq,Macrophages ,Macrophages ,atlas_rna_dropseq
	3.0670347,-93.782455,scRNA-seq,NK cell ,NK cell ,atlas_rna_dropseq
	12.244863,-89.75337,scRNA-seq,Macrophages ,Macrophages ,atlas_rna_dropseq
	15.267801,-86.42132,scRNA-seq,Macrophages ,Macrophages ,atlas_rna_dropseq
	11.846385,-86.19939,scRNA-seq,Macrophages ,Macrophages ,atlas_rna_dropseq
	-15.378853,-72.038315,scRNA-seq,Dendritic cell,Dendritic cell,atlas_rna_dropseq
	6.9034004,-87.52551,scRNA-seq,Macrophages ,Macrophages ,atlas_rna_dropseq
	-90.338715,-27.117746,scRNA-seq,Endothelial cell,Endothelial cell,atlas_rna_dropseq
	87.689606,15.75728,scRNA-seq,NK cell ,NK cell ,atlas_rna_dropseq
	44.234425,-62.33979,scRNA-seq,B cell,B cell,atlas_rna_dropseq
	-3.1088448,-53.042397,scRNA-seq,Macrophages ,Macrophages ,atlas_rna_dropseq
	36.67136,44.59013,scRNA-seq,T cell ,T cell ,atlas_rna_dropseq
	-71.02766,-19.817076,scRNA-seq,Endothelial cell,Endothelial cell,atlas_rna_dropseq
	13.815926,51.474575,scRNA-seq,T cell ,T cell ,atlas_rna_dropseq
	13.33986,-89.21454,scRNA-seq,Macrophages ,Macrophages ,atlas_rna_dropseq
	-7.694649,-44.21746,scRNA-seq,Monocytes ,Monocytes ,atlas_rna_dropseq
	-59.076836,-1.7958738,scRNA-seq,Endothelial cell,Endothelial cell,atlas_rna_dropseq
	28.624226,-31.709158,scRNA-seq,B cell,B cell,atlas_rna_dropseq
	9.909232,-92.11141,scRNA-seq,Macrophages ,Macrophages ,atlas_rna_dropseq
	-69.89103,-30.237617,scRNA-seq,Endothelial cell,Endothelial cell,atlas_rna_dropseq
	47.87443,-31.42791,scRNA-seq,B cell,B cell,atlas_rna_dropseq
	92.1788,16.009315,scRNA-seq,NK cell ,NK cell ,atlas_rna_dropseq
	9.223462,-89.2263,scRNA-seq,Macrophages ,Macrophages ,atlas_rna_dropseq
	-6.7267876,-41.893463,scRNA-seq,Monocytes ,Monocytes ,atlas_rna_dropseq
	13.046553,46.698154,scRNA-seq,T cell ,T cell ,atlas_rna_dropseq
	-6.218333,-38.694878,scRNA-seq,Monocytes ,Monocytes ,atlas_rna_dropseq
	36.371014,-53.183167,scRNA-seq,B cell,B cell,atlas_rna_dropseq
	-71.788345,-5.922423,scRNA-seq,Endothelial cell,Endothelial cell,atlas_rna_dropseq
	-4.7988873,-41.853733,scRNA-seq,Monocytes ,Monocytes ,atlas_rna_dropseq
	-76.876656,-24.127607,scRNA-seq,Endothelial cell,Endothelial cell,atlas_rna_dropseq
	-65.66517,-10.905499,scRNA-seq,Endothelial cell,Endothelial cell,atlas_rna_dropseq
	-59.99781,-14.579205,scRNA-seq,Endothelial cell,Endothelial cell,atlas_rna_dropseq
	11.418815,-82.69833,scRNA-seq,Macrophages ,Macrophages ,atlas_rna_dropseq
	6.9173427,-89.30911,scRNA-seq,Macrophages ,Macrophages ,atlas_rna_dropseq
	-4.0283947,-43.487576,scRNA-seq,Monocytes ,Monocytes ,atlas_rna_dropseq
	-69.443436,-8.890344,scRNA-seq,Endothelial cell,Endothelial cell,atlas_rna_dropseq
	-63.030052,-24.59249,scRNA-seq,Endothelial cell,Endothelial cell,atlas_rna_dropseq
	63.18693,-58.88931,scRNA-seq,B cell,B cell,atlas_rna_dropseq
	-5.802952,-34.456684,scRNA-seq,Monocytes ,Monocytes ,atlas_rna_dropseq
	93.251076,13.531189,scRNA-seq,NK cell ,NK cell ,atlas_rna_dropseq
	-61.306282,-22.19238,scRNA-seq,Endothelial cell,Endothelial cell,atlas_rna_dropseq
	7.232595,-86.28302,scRNA-seq,Macrophages ,Macrophages ,atlas_rna_dropseq
	10.336463,-95.51522,scRNA-seq,Macrophages ,Macrophages ,atlas_rna_dropseq
	15.456467,-90.97447,scRNA-seq,Macrophages ,Macrophages ,atlas_rna_dropseq
	33.50685,-48.08775,scRNA-seq,B cell,B cell,atlas_rna_dropseq
	-7.9389477,-44.36915,scRNA-seq,Dendritic cell,Dendritic cell,atlas_rna_dropseq
	16.25411,-88.221085,scRNA-seq,Macrophages ,Macrophages ,atlas_rna_dropseq
	14.104699,-90.0731,scRNA-seq,Macrophages ,Macrophages ,atlas_rna_dropseq
	40.672817,73.47826,scRNA-seq,T cell ,T cell ,atlas_rna_dropseq
	-85.86919,-23.083881,scRNA-seq,Endothelial cell,Endothelial cell,atlas_rna_dropseq
	-76.77699,-18.487036,scRNA-seq,Endothelial cell,Endothelial cell,atlas_rna_dropseq
	-85.26421,-22.976109,scRNA-seq,Endothelial cell,Endothelial cell,atlas_rna_dropseq
	-82.07706,-11.483959,scRNA-seq,Endothelial cell,Endothelial cell,atlas_rna_dropseq
	6.5662174,-91.47626,scRNA-seq,Macrophages ,Macrophages ,atlas_rna_dropseq
	13.477777,-91.51076,scRNA-seq,Macrophages ,Macrophages ,atlas_rna_dropseq
	-6.423349,-37.56705,scRNA-seq,Monocytes ,Monocytes ,atlas_rna_dropseq
	-16.248163,-78.6962,scRNA-seq,Dendritic cell,Dendritic cell,atlas_rna_dropseq
	4.8987346,-85.379486,scRNA-seq,Macrophages ,Macrophages ,atlas_rna_dropseq
	3.0516026,-83.60514,scRNA-seq,Macrophages ,Macrophages ,atlas_rna_dropseq
	11.110031,-84.93604,scRNA-seq,Macrophages ,Macrophages ,atlas_rna_dropseq
	-63.526127,-15.653962,scRNA-seq,Endothelial cell,Endothelial cell,atlas_rna_dropseq
	-58.243885,-21.356493,scRNA-seq,Endothelial cell,Endothelial cell,atlas_rna_dropseq
	-37.850445,16.489527,scRNA-seq,Type II pneumocyte ,Type II pneumocyte ,atlas_rna_dropseq
	-15.8137665,-71.91301,scRNA-seq,Dendritic cell,Dendritic cell,atlas_rna_dropseq
	10.346747,-90.66068,scRNA-seq,Macrophages ,Macrophages ,atlas_rna_dropseq
	75.0934,14.632098,scRNA-seq,T cell ,T cell ,atlas_rna_dropseq
	5.471428,-94.28548,scRNA-seq,Macrophages ,Macrophages ,atlas_rna_dropseq
	-36.58093,18.382996,scRNA-seq,Type II pneumocyte ,Type II pneumocyte ,atlas_rna_dropseq
	13.073352,-84.837685,scRNA-seq,Macrophages ,Macrophages ,atlas_rna_dropseq
	8.586845,-92.64044,scRNA-seq,Macrophages ,Macrophages ,atlas_rna_dropseq
	-79.84162,-24.587425,scRNA-seq,Endothelial cell,Endothelial cell,atlas_rna_dropseq
	-93.47059,-11.420679,scRNA-seq,Endothelial cell,Endothelial cell,atlas_rna_dropseq
	7.4951873,-90.4779,scRNA-seq,Macrophages ,Macrophages ,atlas_rna_dropseq
	-16.40433,-75.290825,scRNA-seq,Dendritic cell,Dendritic cell,atlas_rna_dropseq
	-79.9943,-4.8053756,scRNA-seq,Endothelial cell,Endothelial cell,atlas_rna_dropseq
	-68.84619,-20.856716,scRNA-seq,Endothelial cell,Endothelial cell,atlas_rna_dropseq
	11.2222,-84.97023,scRNA-seq,Macrophages ,Macrophages ,atlas_rna_dropseq
	18.085545,60.24279,scRNA-seq,T cell ,T cell ,atlas_rna_dropseq
	-15.748579,-70.87606,scRNA-seq,Dendritic cell,Dendritic cell,atlas_rna_dropseq
	-15.838627,-76.64463,scRNA-seq,Dendritic cell,Dendritic cell,atlas_rna_dropseq
	7.1989117,-90.55199,scRNA-seq,Macrophages ,Macrophages ,atlas_rna_dropseq
	-54.562424,-28.480623,scRNA-seq,Endothelial cell,Endothelial cell,atlas_rna_dropseq
	-88.494896,-25.2156,scRNA-seq,Endothelial cell,Endothelial cell,atlas_rna_dropseq
	17.09751,-88.211784,scRNA-seq,Macrophages ,Macrophages ,atlas_rna_dropseq
	7.1521306,-91.9809,scRNA-seq,Macrophages ,Macrophages ,atlas_rna_dropseq
	24.561068,43.834015,scRNA-seq,T cell ,T cell ,atlas_rna_dropseq
	-85.761665,-12.811365,scRNA-seq,Endothelial cell,Endothelial cell,atlas_rna_dropseq
	-38.48779,17.124218,scRNA-seq,Type II pneumocyte ,Type II pneumocyte ,atlas_rna_dropseq
	14.858304,-84.79749,scRNA-seq,Macrophages ,Macrophages ,atlas_rna_dropseq
	38.736427,-51.26248,scRNA-seq,B cell,B cell,atlas_rna_dropseq
	-3.674653,-43.57329,scRNA-seq,Monocytes ,Monocytes ,atlas_rna_dropseq
	-5.2069373,-44.79662,scRNA-seq,Monocytes ,Monocytes ,atlas_rna_dropseq
	-76.296486,-31.014616,scRNA-seq,Endothelial cell,Endothelial cell,atlas_rna_dropseq
	-56.08001,3.5292747,scRNA-seq,Endothelial cell,Endothelial cell,atlas_rna_dropseq
	88.484276,14.217308,scRNA-seq,NK cell ,NK cell ,atlas_rna_dropseq
	-6.202136,-38.713264,scRNA-seq,Monocytes ,Monocytes ,atlas_rna_dropseq
	-6.8821054,-41.00814,scRNA-seq,Monocytes ,Monocytes ,atlas_rna_dropseq
	6.836061,-89.04823,scRNA-seq,Macrophages ,Macrophages ,atlas_rna_dropseq
	11.548294,-86.87799,scRNA-seq,Macrophages ,Macrophages ,atlas_rna_dropseq
	-79.60398,2.276093,scRNA-seq,Endothelial cell,Endothelial cell,atlas_rna_dropseq
	12.1810465,-92.54819,scRNA-seq,Macrophages ,Macrophages ,atlas_rna_dropseq
	-66.46958,-20.387735,scRNA-seq,Endothelial cell,Endothelial cell,atlas_rna_dropseq
	-6.2945113,-44.71415,scRNA-seq,Monocytes ,Monocytes ,atlas_rna_dropseq
	4.832547,-86.65331,scRNA-seq,Macrophages ,Macrophages ,atlas_rna_dropseq
	12.798696,-89.79372,scRNA-seq,Macrophages ,Macrophages ,atlas_rna_dropseq
	-7.349304,-39.874947,scRNA-seq,Monocytes ,Monocytes ,atlas_rna_dropseq
	12.7184725,-90.057755,scRNA-seq,Macrophages ,Macrophages ,atlas_rna_dropseq
	-6.8324924,-42.932514,scRNA-seq,Monocytes ,Monocytes ,atlas_rna_dropseq
	-36.68237,18.525213,scRNA-seq,Type II pneumocyte ,Type II pneumocyte ,atlas_rna_dropseq
	2.279258,-83.14786,scRNA-seq,Macrophages ,Macrophages ,atlas_rna_dropseq
	-38.450775,16.309614,scRNA-seq,Type II pneumocyte ,Type II pneumocyte ,atlas_rna_dropseq
	-72.373955,-27.379887,scRNA-seq,Endothelial cell,Endothelial cell,atlas_rna_dropseq
	15.302227,-90.20466,scRNA-seq,Macrophages ,Macrophages ,atlas_rna_dropseq
	81.31441,14.418133,scRNA-seq,NK cell ,NK cell ,atlas_rna_dropseq
	-6.1088605,-38.54726,scRNA-seq,Monocytes ,Monocytes ,atlas_rna_dropseq
	-7.26145,-40.763252,scRNA-seq,Monocytes ,Monocytes ,atlas_rna_dropseq
	-38.335804,16.63488,scRNA-seq,Type II pneumocyte ,Type II pneumocyte ,atlas_rna_dropseq
	10.109964,-92.02657,scRNA-seq,Macrophages ,Macrophages ,atlas_rna_dropseq
	21.935425,47.498882,scRNA-seq,T cell ,T cell ,atlas_rna_dropseq
	2.1608179,-84.53582,scRNA-seq,Macrophages ,Macrophages ,atlas_rna_dropseq
	-74.27205,-30.43991,scRNA-seq,Endothelial cell,Endothelial cell,atlas_rna_dropseq
	-85.466995,-19.839876,scRNA-seq,Endothelial cell,Endothelial cell,atlas_rna_dropseq
	94.086685,10.8307295,scRNA-seq,NK cell ,NK cell ,atlas_rna_dropseq
	-15.182795,-79.08849,scRNA-seq,Dendritic cell,Dendritic cell,atlas_rna_dropseq
	16.971052,-88.65312,scRNA-seq,Macrophages ,Macrophages ,atlas_rna_dropseq
	87.001274,15.110444,scRNA-seq,NK cell ,NK cell ,atlas_rna_dropseq
	-38.118824,16.392033,scRNA-seq,Type II pneumocyte ,Type II pneumocyte ,atlas_rna_dropseq
	11.487314,-89.36191,scRNA-seq,Macrophages ,Macrophages ,atlas_rna_dropseq
	-17.77903,-75.2346,scRNA-seq,Dendritic cell,Dendritic cell,atlas_rna_dropseq
	32.39937,-31.952429,scRNA-seq,B cell,B cell,atlas_rna_dropseq
	3.2221081,-93.741646,scRNA-seq,Macrophages ,Macrophages ,atlas_rna_dropseq
	50.169724,66.00979,scRNA-seq,T cell ,T cell ,atlas_rna_dropseq
	-70.43855,-12.098962,scRNA-seq,Endothelial cell,Endothelial cell,atlas_rna_dropseq
	-7.1730075,-39.53605,scRNA-seq,Monocytes ,Monocytes ,atlas_rna_dropseq
	92.06897,13.579675,scRNA-seq,NK cell ,NK cell ,atlas_rna_dropseq
	-6.7960577,-40.910984,scRNA-seq,Monocytes ,Monocytes ,atlas_rna_dropseq
	-64.464516,-13.4702425,scRNA-seq,Endothelial cell,Endothelial cell,atlas_rna_dropseq
	-53.347736,-11.583122,scRNA-seq,Endothelial cell,Endothelial cell,atlas_rna_dropseq
	88.963875,12.110157,scRNA-seq,NK cell ,NK cell ,atlas_rna_dropseq
	94.04743,14.629133,scRNA-seq,NK cell ,NK cell ,atlas_rna_dropseq
	-17.866714,-76.16479,scRNA-seq,Dendritic cell,Dendritic cell,atlas_rna_dropseq
	12.92137,-91.275444,scRNA-seq,Macrophages ,Macrophages ,atlas_rna_dropseq
	-75.180214,-5.0045795,scRNA-seq,Endothelial cell,Endothelial cell,atlas_rna_dropseq
	-71.284424,-31.231955,scRNA-seq,Endothelial cell,Endothelial cell,atlas_rna_dropseq
	-75.62793,-32.31181,scRNA-seq,Endothelial cell,Endothelial cell,atlas_rna_dropseq
	-73.14602,-6.109449,scRNA-seq,Endothelial cell,Endothelial cell,atlas_rna_dropseq
	-7.8654623,-43.86001,scRNA-seq,Monocytes ,Monocytes ,atlas_rna_dropseq
	55.762585,61.020676,scRNA-seq,T cell ,T cell ,atlas_rna_dropseq
	11.217248,50.26659,scRNA-seq,T cell ,T cell ,atlas_rna_dropseq
	93.949,9.291862,scRNA-seq,NK cell ,NK cell ,atlas_rna_dropseq
	92.58269,14.628176,scRNA-seq,NK cell ,NK cell ,atlas_rna_dropseq
	66.81519,-32.19809,scRNA-seq,B cell,B cell,atlas_rna_dropseq
	11.368065,-85.39934,scRNA-seq,Macrophages ,Macrophages ,atlas_rna_dropseq
	-6.953439,-39.94895,scRNA-seq,Monocytes ,Monocytes ,atlas_rna_dropseq
	8.954887,-89.47544,scRNA-seq,Macrophages ,Macrophages ,atlas_rna_dropseq
	92.94777,9.040643,scRNA-seq,NK cell ,NK cell ,atlas_rna_dropseq
	8.451573,-88.27886,scRNA-seq,Macrophages ,Macrophages ,atlas_rna_dropseq
	-14.770667,-79.83535,scRNA-seq,Dendritic cell,Dendritic cell,atlas_rna_dropseq
	7.2713056,-87.24055,scRNA-seq,Macrophages ,Macrophages ,atlas_rna_dropseq
	-16.126913,-76.157425,scRNA-seq,Dendritic cell,Dendritic cell,atlas_rna_dropseq
	-9.626894,-66.30676,scRNA-seq,Endothelial cell,Endothelial cell,atlas_rna_dropseq
	-64.861435,-31.815077,scRNA-seq,Endothelial cell,Endothelial cell,atlas_rna_dropseq
	-81.113594,3.7185287,scRNA-seq,Endothelial cell,Endothelial cell,atlas_rna_dropseq
	-82.88441,-9.552192,scRNA-seq,Endothelial cell,Endothelial cell,atlas_rna_dropseq
	44.255756,-53.284847,scRNA-seq,B cell,B cell,atlas_rna_dropseq
	-80.57142,2.0882034,scRNA-seq,Endothelial cell,Endothelial cell,atlas_rna_dropseq
	-66.90461,-11.567224,scRNA-seq,Endothelial cell,Endothelial cell,atlas_rna_dropseq
	50.028435,-38.138332,scRNA-seq,B cell,B cell,atlas_rna_dropseq
	27.448956,46.08313,scRNA-seq,T cell ,T cell ,atlas_rna_dropseq
	4.5917344,-79.44605,scRNA-seq,Macrophages ,Macrophages ,atlas_rna_dropseq
	-16.348078,-75.207924,scRNA-seq,Dendritic cell,Dendritic cell,atlas_rna_dropseq
	-15.127071,-77.94347,scRNA-seq,Dendritic cell,Dendritic cell,atlas_rna_dropseq
	15.00534,-89.94419,scRNA-seq,Macrophages ,Macrophages ,atlas_rna_dropseq
	-74.33446,-10.818986,scRNA-seq,Endothelial cell,Endothelial cell,atlas_rna_dropseq
	-54.962723,-25.652197,scRNA-seq,Endothelial cell,Endothelial cell,atlas_rna_dropseq
	-63.61401,-2.5021384,scRNA-seq,Endothelial cell,Endothelial cell,atlas_rna_dropseq
	-15.279854,-70.36855,scRNA-seq,Monocytes ,Monocytes ,atlas_rna_dropseq
	-79.89685,-9.170771,scRNA-seq,Endothelial cell,Endothelial cell,atlas_rna_dropseq
	-68.67558,-15.044763,scRNA-seq,Endothelial cell,Endothelial cell,atlas_rna_dropseq
	58.40248,-21.629906,scRNA-seq,B cell,B cell,atlas_rna_dropseq
	-15.593201,-77.0092,scRNA-seq,Dendritic cell,Dendritic cell,atlas_rna_dropseq
	-55.795982,-30.30235,scRNA-seq,Endothelial cell,Endothelial cell,atlas_rna_dropseq
	65.07494,26.293066,scRNA-seq,T cell ,T cell ,atlas_rna_dropseq
	93.41808,11.824653,scRNA-seq,NK cell ,NK cell ,atlas_rna_dropseq
	51.752396,56.490124,scRNA-seq,T cell ,T cell ,atlas_rna_dropseq
	-88.35229,-9.04332,scRNA-seq,Endothelial cell,Endothelial cell,atlas_rna_dropseq
	5.039567,-86.822174,scRNA-seq,Macrophages ,Macrophages ,atlas_rna_dropseq
	-54.763554,-2.3151202,scRNA-seq,Endothelial cell,Endothelial cell,atlas_rna_dropseq
	8.357502,-88.3833,scRNA-seq,Macrophages ,Macrophages ,atlas_rna_dropseq
	28.368303,-51.01808,scRNA-seq,B cell,B cell,atlas_rna_dropseq
	-61.930855,-0.8277378,scRNA-seq,Endothelial cell,Endothelial cell,atlas_rna_dropseq
	47.96836,15.363878,scRNA-seq,T cell ,T cell ,atlas_rna_dropseq
	24.477968,67.19711,scRNA-seq,T cell ,T cell ,atlas_rna_dropseq
	-80.0427,-7.2052255,scRNA-seq,Endothelial cell,Endothelial cell,atlas_rna_dropseq
	-55.85806,-5.226729,scRNA-seq,Endothelial cell,Endothelial cell,atlas_rna_dropseq
	-59.270115,-5.073913,scRNA-seq,Endothelial cell,Endothelial cell,atlas_rna_dropseq
	91.53036,14.013341,scRNA-seq,NK cell ,NK cell ,atlas_rna_dropseq
	-76.99532,0.47610906,scRNA-seq,Endothelial cell,Endothelial cell,atlas_rna_dropseq
	-7.3565173,-40.894485,scRNA-seq,Monocytes ,Monocytes ,atlas_rna_dropseq
	13.319876,-91.478,scRNA-seq,Macrophages ,Macrophages ,atlas_rna_dropseq
	-7.4885697,-39.993973,scRNA-seq,Monocytes ,Monocytes ,atlas_rna_dropseq
	-73.09086,-29.338034,scRNA-seq,Endothelial cell,Endothelial cell,atlas_rna_dropseq
	4.0302944,-39.27159,scRNA-seq,Monocytes ,Monocytes ,atlas_rna_dropseq
	8.4536915,44.53275,scRNA-seq,T cell ,T cell ,atlas_rna_dropseq
	-65.0371,-9.328906,scRNA-seq,Endothelial cell,Endothelial cell,atlas_rna_dropseq
	-4.2655616,-42.922337,scRNA-seq,Monocytes ,Monocytes ,atlas_rna_dropseq
	-79.383026,-1.8580663,scRNA-seq,Endothelial cell,Endothelial cell,atlas_rna_dropseq
	-16.292595,-71.43982,scRNA-seq,Dendritic cell,Dendritic cell,atlas_rna_dropseq
	-76.5948,-3.061967,scRNA-seq,Endothelial cell,Endothelial cell,atlas_rna_dropseq
	-15.294723,-76.378105,scRNA-seq,Dendritic cell,Dendritic cell,atlas_rna_dropseq
	-38.38693,18.110022,scRNA-seq,Type II pneumocyte ,Type II pneumocyte ,atlas_rna_dropseq
	-7.8056827,-44.079266,scRNA-seq,Monocytes ,Monocytes ,atlas_rna_dropseq
	10.547185,-88.84891,scRNA-seq,Macrophages ,Macrophages ,atlas_rna_dropseq
	28.165855,-38.92003,scRNA-seq,B cell,B cell,atlas_rna_dropseq
	11.1561985,-88.357025,scRNA-seq,Macrophages ,Macrophages ,atlas_rna_dropseq
	-71.1295,-15.03705,scRNA-seq,Endothelial cell,Endothelial cell,atlas_rna_dropseq
	-38.323456,16.77886,scRNA-seq,Type II pneumocyte ,Type II pneumocyte ,atlas_rna_dropseq
	46.89842,15.402151,scRNA-seq,T cell ,T cell ,atlas_rna_dropseq
	-52.884975,-27.68115,scRNA-seq,Endothelial cell,Endothelial cell,atlas_rna_dropseq
	-17.066685,-78.643974,scRNA-seq,Dendritic cell,Dendritic cell,atlas_rna_dropseq
	13.219117,-86.44392,scRNA-seq,Macrophages ,Macrophages ,atlas_rna_dropseq
	16.02709,-89.74085,scRNA-seq,Macrophages ,Macrophages ,atlas_rna_dropseq
	14.34972,-91.6233,scRNA-seq,Macrophages ,Macrophages ,atlas_rna_dropseq
	-50.862064,-22.97121,scRNA-seq,Endothelial cell,Endothelial cell,atlas_rna_dropseq
	14.368673,-90.52663,scRNA-seq,Macrophages ,Macrophages ,atlas_rna_dropseq
	92.152885,10.847317,scRNA-seq,NK cell ,NK cell ,atlas_rna_dropseq
	-88.18682,-9.3653345,scRNA-seq,Endothelial cell,Endothelial cell,atlas_rna_dropseq
	11.100053,-90.058655,scRNA-seq,Macrophages ,Macrophages ,atlas_rna_dropseq
[truncated: 63,536 more rows]

## Sheet: Sheet B.xlsx
FIg 2a-2b	cell,tech,V1,V2,celltype
	Bladder_10X_P4_3_AAGACCTAGATCCGAG,Droplet,-8.451525778,4.271794983,Endothelial cell
	Bladder_10X_P4_3_GTGTGCGTCAGTTCGA,Droplet,-9.183683648,3.936511224,Endothelial cell
	Bladder_10X_P4_3_TTGCCGTCACGCCAGT,Droplet,-9.070522162,4.03135259,Endothelial cell
	Bladder_10X_P4_4_AACCGCGGTGATGCCC,Droplet,-16.68430322,-2.701937139,Endothelial cell
	Bladder_10X_P4_4_AATCGGTAGGTGACCA,Droplet,-9.413580404,3.300627921,Endothelial cell
	Bladder_10X_P4_4_ACAGCTAAGCTGATAA,Droplet,-21.21906724,5.170791615,Endothelial cell
	Bladder_10X_P4_4_ACGAGGACAGCTGCTG,Droplet,-16.74322908,-2.672789597,Endothelial cell
	Bladder_10X_P4_4_ACGCCGAGTCTCCATC,Droplet,-17.09767672,0.297383463,Endothelial cell
	Bladder_10X_P4_4_ACGGCCACATCTGGTA,Droplet,-8.427546239,4.347664909,Endothelial cell
	Bladder_10X_P4_4_ACTGAGTTCATCGATG,Droplet,-17.15358311,0.378181567,Endothelial cell
	Bladder_10X_P4_4_ACTTGTTCAATGAAAC,Droplet,-16.67595432,-2.707428994,Endothelial cell
	Bladder_10X_P4_4_AGAATAGCAGCCAGAA,Droplet,-9.276498698,4.613487921,Endothelial cell
	Bladder_10X_P4_4_AGAGCGAAGTCAAGGC,Droplet,-9.681453955,3.607791189,Endothelial cell
	Bladder_10X_P4_4_AGGTCATAGAACTGTA,Droplet,-8.296643431,3.303713441,Endothelial cell
	Bladder_10X_P4_4_ATGTGTGAGATGTTAG,Droplet,-9.676450499,3.413456441,Endothelial cell
	Bladder_10X_P4_4_ATTACTCCAGCGTCCA,Droplet,-9.486405031,3.37905178,Endothelial cell
	Bladder_10X_P4_4_CAGCAGCGTATTACCG,Droplet,-17.03660838,0.174045067,Endothelial cell
	Bladder_10X_P4_4_CAGTAACCATGCAACT,Droplet,25.10195086,-1.734842101,Endothelial cell
	Bladder_10X_P4_4_CCAATCCTCGATCCCT,Droplet,-16.96586092,-2.442508279,Endothelial cell
	Bladder_10X_P4_4_CCATGTCAGGTAGCCA,Droplet,-16.70596166,-2.692922767,Endothelial cell
	Bladder_10X_P4_4_CCCAGTTCACCAGTTA,Droplet,-17.06817533,0.197165059,Endothelial cell
	Bladder_10X_P4_4_CCCATACGTAGGGTAC,Droplet,-8.668209678,4.28421512,Endothelial cell
	Bladder_10X_P4_4_CGCTATCAGAACAACT,Droplet,-9.13871931,3.856374125,Endothelial cell
	Bladder_10X_P4_4_CTACACCTCCCGGATG,Droplet,-9.145590224,3.962202214,Endothelial cell
	Bladder_10X_P4_4_CTCGTCAGTCGCGGTT,Droplet,-16.96918134,-2.441725177,Endothelial cell
	Bladder_10X_P4_4_CTCTACGAGCGATCCC,Droplet,-17.0799457,0.2198585,Endothelial cell
	Bladder_10X_P4_4_GACGTTAAGCGCTCCA,Droplet,-24.7850738,2.766961094,Endothelial cell
	Bladder_10X_P4_4_GATCAGTTCCCAGGTG,Droplet,-9.164032185,3.925200327,Endothelial cell
	Bladder_10X_P4_4_GCAAACTCAAGAAGAG,Droplet,14.89063364,2.347941296,Endothelial cell
	Bladder_10X_P4_4_GCATGCGCAGTGGGAT,Droplet,-17.12448472,0.249666525,Endothelial cell
	Bladder_10X_P4_4_GCTCCTACATGCTGGC,Droplet,-9.05717573,3.998015146,Endothelial cell
	Bladder_10X_P4_4_GCTGCAGCATTGGTAC,Droplet,-8.591760121,4.319894649,Endothelial cell
	Bladder_10X_P4_4_GGAATAATCACTTATC,Droplet,-16.75443315,-2.66145666,Endothelial cell
	Bladder_10X_P4_4_GGAATAATCCAGATCA,Droplet,-6.755730172,2.955325457,Endothelial cell
	Bladder_10X_P4_4_GTCTTCGAGACACGAC,Droplet,-9.026141528,4.017261745,Endothelial cell
	Bladder_10X_P4_4_GTGGGTCAGATCCGAG,Droplet,-17.0973139,0.281015976,Endothelial cell
	Bladder_10X_P4_4_GTTAAGCCACGCTTTC,Droplet,-8.981831904,4.045633522,Endothelial cell
	Bladder_10X_P4_4_TACTCGCAGCCTCGTG,Droplet,-9.16560039,3.915918043,Endothelial cell
	Bladder_10X_P4_4_TACTTACGTGTTTGGT,Droplet,-20.9714809,4.902028673,Endothelial cell
	Bladder_10X_P4_4_TAGTGGTGTCATATGC,Droplet,-7.716504634,4.398975416,Endothelial cell
	Bladder_10X_P4_4_TCAATCTCATGCCACG,Droplet,-17.04746696,0.213457551,Endothelial cell
	Bladder_10X_P4_4_TCAGGTAAGATGCCTT,Droplet,-7.894985518,4.377524793,Endothelial cell
	Bladder_10X_P4_4_TCGGTAACACCAGGTC,Droplet,-8.069367905,4.297075864,Endothelial cell
	Bladder_10X_P4_4_TGCTACCCACCGCTAG,Droplet,-9.086525508,3.959443547,Endothelial cell
	Bladder_10X_P4_4_TGGGAAGAGCTCCTCT,Droplet,-16.9714725,-2.403730512,Endothelial cell
	Bladder_10X_P4_4_TGGGCGTTCCTGTAGA,Droplet,-9.216472998,3.922147799,Endothelial cell
	Bladder_10X_P4_4_TTCGAAGAGGAGTCTG,Droplet,-17.01367069,-2.389240154,Endothelial cell
	Bladder_10X_P4_4_TTGCCGTAGGGTGTGT,Droplet,-8.653897387,4.267911508,Endothelial cell
	Bladder_10X_P7_7_ACCCACTGTCCGACGT,Droplet,-17.09225617,0.208695288,Endothelial cell
	Bladder_10X_P7_7_AGAGCGACATCTGGTA,Droplet,-17.66229905,-0.14719786,Endothelial cell
	Bladder_10X_P7_7_AGCGTCGGTCCGCTGA,Droplet,-9.176238683,3.911148497,Endothelial cell
	Bladder_10X_P7_7_ATGTGTGAGCAGGTCA,Droplet,-17.040047,0.144122757,Endothelial cell
	Bladder_10X_P7_7_CATATGGCATCTGGTA,Droplet,-17.23827516,0.483872451,Endothelial cell
	Bladder_10X_P7_7_CATCCACGTCGAACAG,Droplet,-9.346317001,3.32136787,Endothelial cell
	Bladder_10X_P7_7_CGAGAAGGTCCGTTAA,Droplet,-21.09595266,5.702212182,Endothelial cell
	Bladder_10X_P7_7_CTCCTAGGTCAGAATA,Droplet,-7.699430243,3.959260681,Endothelial cell
	Bladder_10X_P7_7_CTCGTCAAGATGCCTT,Droplet,25.58663941,-1.550649241,Endothelial cell
	Bladder_10X_P7_7_GACCTGGAGCGATATA,Droplet,-9.187910378,3.740835883,Endothelial cell
	Bladder_10X_P7_7_GAGGTGACAACTGGCC,Droplet,-17.19037932,0.059559915,Endothelial cell
	Bladder_10X_P7_7_GCATGCGCATGGGACA,Droplet,-17.07710547,0.118215776,Endothelial cell
	Bladder_10X_P7_7_GTGCAGCCAGTTAACC,Droplet,-8.926257404,4.103904944,Endothelial cell
	Bladder_10X_P7_7_GTGCTTCAGGTAGCTG,Droplet,-9.132878392,3.328057835,Endothelial cell
	Bladder_10X_P7_7_TACCTATCAGGAATCG,Droplet,-19.47582748,3.82860553,Endothelial cell
	Bladder_10X_P7_7_TCAATCTTCAACGGGA,Droplet,-9.058630935,3.983279327,Endothelial cell
	Bladder_10X_P7_7_TGAGAGGAGACCGGAT,Droplet,-20.82955244,5.642339084,Endothelial cell
	Bladder_10X_P7_7_TGGCGCAAGCGTTCCG,Droplet,-8.586757491,4.310119548,Endothelial cell
	Bladder_10X_P7_7_TTATGCTCAGCGTTCG,Droplet,-21.17745026,5.9500491,Endothelial cell
	Bladder_10X_P7_7_TTATGCTTCCGAACGC,Droplet,-8.017774924,4.721788033,Endothelial cell
	Heart_and_Aorta_10X_P7_4_AAACCTGCACGACGAA,Droplet,11.91202535,17.8470159,Endothelial cell
	Heart_and_Aorta_10X_P7_4_AAACCTGTCTCGATGA,Droplet,12.18298252,18.00664442,Endothelial cell
	Heart_and_Aorta_10X_P7_4_AAACGGGAGCGCTCCA,Droplet,-16.88567457,5.382917434,Cardiomyocytes
	Heart_and_Aorta_10X_P7_4_AAATGCCCAGTAAGAT,Droplet,-29.08440568,-18.816771,Cardiomyocytes
	Heart_and_Aorta_10X_P7_4_AACTCAGTCACTTCAT,Droplet,-29.16241334,-18.44931372,Cardiomyocytes
	Heart_and_Aorta_10X_P7_4_AACTCTTGTCTTGCGG,Droplet,12.66381625,17.66509951,Endothelial cell
	Heart_and_Aorta_10X_P7_4_AACTTTCCACGAAGCA,Droplet,-18.92797077,-1.464556303,Erythroblasts
	Heart_and_Aorta_10X_P7_4_AAGACCTCAGGTTTCA,Droplet,14.02441335,0.617103355,Cardiomyocytes
	Heart_and_Aorta_10X_P7_4_AAGACCTTCTCAAACG,Droplet,10.72903539,17.88546761,Endothelial cell
	Heart_and_Aorta_10X_P7_4_AAGGAGCAGCCAGAAC,Droplet,-18.43713343,-0.685984454,Erythroblasts
	Heart_and_Aorta_10X_P7_4_AAGGCAGAGCTCAACT,Droplet,-19.82511447,-4.821556122,Erythroblasts
	Heart_and_Aorta_10X_P7_4_AAGGTTCCAGCTATTG,Droplet,12.49574674,17.90717071,Endothelial cell
	Heart_and_Aorta_10X_P7_4_AAGGTTCGTATAGTAG,Droplet,-29.14476646,-18.59074081,Cardiomyocytes
	Heart_and_Aorta_10X_P7_4_AATCCAGCATGATCCA,Droplet,13.91605595,17.41114901,Endothelial cell
	Heart_and_Aorta_10X_P7_4_AATCCAGTCAGTTAGC,Droplet,-29.17786835,-18.36251422,Cardiomyocytes
	Heart_and_Aorta_10X_P7_4_ACACCGGTCTAACTGG,Droplet,11.44500789,17.49268396,Endothelial cell
	Heart_and_Aorta_10X_P7_4_ACAGCCGGTAGCGTAG,Droplet,-16.91895763,5.408853243,Cardiomyocytes
	Heart_and_Aorta_10X_P7_4_ACATACGTCACTGGGC,Droplet,-18.28071526,-0.62926155,Erythroblasts
	Heart_and_Aorta_10X_P7_4_ACATCAGAGTTTAGGA,Droplet,-29.07395534,-18.86212198,Cardiomyocytes
	Heart_and_Aorta_10X_P7_4_ACATCAGTCTCTTGAT,Droplet,10.99683383,17.77000016,Endothelial cell
	Heart_and_Aorta_10X_P7_4_ACATGGTAGCTAAGAT,Droplet,12.10002766,17.94098455,Endothelial cell
	Heart_and_Aorta_10X_P7_4_ACATGGTGTAAGTTCC,Droplet,-29.17426361,-18.37682697,Cardiomyocytes
	Heart_and_Aorta_10X_P7_4_ACATGGTTCCACGTGG,Droplet,12.00266836,18.09489069,Endothelial cell
	Heart_and_Aorta_10X_P7_4_ACCCACTAGATATACG,Droplet,14.1207821,17.09754971,Endothelial cell
	Heart_and_Aorta_10X_P7_4_ACCGTAAAGGATGGTC,Droplet,12.74748764,17.66696806,Endothelial cell
	Heart_and_Aorta_10X_P7_4_ACGAGCCAGCGCTCCA,Droplet,-29.15633581,-18.45717266,Cardiomyocytes
	Heart_and_Aorta_10X_P7_4_ACGAGCCAGCTCTCGG,Droplet,-29.09350635,-18.7699368,Cardiomyocytes
	Heart_and_Aorta_10X_P7_4_ACGATACAGCCGTCGT,Droplet,11.85862552,18.00008455,Endothelial cell
	Heart_and_Aorta_10X_P7_4_ACGATGTCAAACAACA,Droplet,10.41952909,17.40728273,Endothelial cell
	Heart_and_Aorta_10X_P7_4_ACGGGCTAGTAGATGT,Droplet,7.872368049,15.00898123,Endothelial cell
	Heart_and_Aorta_10X_P7_4_ACGGGCTGTTTGTTTC,Droplet,11.28102944,17.91329348,Endothelial cell
	Heart_and_Aorta_10X_P7_4_ACGGGTCCAGGCTCAC,Droplet,-12.84964712,7.187943428,Cardiomyocytes
	Heart_and_Aorta_10X_P7_4_ACTGATGAGCTCTCGG,Droplet,9.142426907,16.49673127,Endothelial cell
	Heart_and_Aorta_10X_P7_4_ACTGCTCAGAGGGCTT,Droplet,-18.27377766,-0.593325456,Erythroblasts
	Heart_and_Aorta_10X_P7_4_ACTGCTCGTGCGGTAA,Droplet,11.81934277,18.23057838,Endothelial cell
	Heart_and_Aorta_10X_P7_4_ACTTACTAGAAACCGC,Droplet,12.56014675,18.09425485,Endothelial cell
	Heart_and_Aorta_10X_P7_4_ACTTGTTCATCCAACA,Droplet,9.430548221,16.79458966,Endothelial cell
	Heart_and_Aorta_10X_P7_4_AGAGCGAAGCACGCCT,Droplet,12.11591886,17.98634199,Endothelial cell
	Heart_and_Aorta_10X_P7_4_AGAGCTTAGTACGTTC,Droplet,11.34989249,18.00936123,Endothelial cell
	Heart_and_Aorta_10X_P7_4_AGAGTGGAGTCCGTAT,Droplet,12.3758114,18.12586816,Endothelial cell
	Heart_and_Aorta_10X_P7_4_AGATCTGGTCTCTTTA,Droplet,-19.00919106,0.029616426,Erythroblasts
	Heart_and_Aorta_10X_P7_4_AGATCTGTCTGTACGA,Droplet,-29.09978862,-18.74192282,Cardiomyocytes
	Heart_and_Aorta_10X_P7_4_AGCATACGTTACGTCA,Droplet,9.262347945,16.67130953,Endothelial cell
	Heart_and_Aorta_10X_P7_4_AGCGGTCAGTATCTCG,Droplet,11.33986407,17.57360136,Endothelial cell
	Heart_and_Aorta_10X_P7_4_AGCTTGAAGGGATGGG,Droplet,-29.10206484,-18.71873435,Cardiomyocytes
	Heart_and_Aorta_10X_P7_4_AGGCCACAGCGCTCCA,Droplet,-29.09230518,-18.77750722,Cardiomyocytes
	Heart_and_Aorta_10X_P7_4_AGGCCACGTATCGCAT,Droplet,12.21493331,17.8950006,Endothelial cell
	Heart_and_Aorta_10X_P7_4_AGGTCATGTATTCGTG,Droplet,12.81839692,17.89174267,Endothelial cell
	Heart_and_Aorta_10X_P7_4_AGGTCATGTTACGACT,Droplet,12.15981837,15.94576004,Endothelial cell
	Heart_and_Aorta_10X_P7_4_AGGTCCGCACCACGTG,Droplet,10.17349712,17.05078032,Endothelial cell
	Heart_and_Aorta_10X_P7_4_AGTCTTTCAGTGGGAT,Droplet,14.38124537,1.772535236,Cardiomyocytes
	Heart_and_Aorta_10X_P7_4_AGTGAGGCACATTCGA,Droplet,-17.83526046,7.453299389,Cardiomyocytes
	Heart_and_Aorta_10X_P7_4_AGTGAGGGTAATCACC,Droplet,-19.07255487,-0.159987812,Erythroblasts
	Heart_and_Aorta_10X_P7_4_AGTGTCAAGCCACCTG,Droplet,9.160801321,16.15112819,Endothelial cell
	Heart_and_Aorta_10X_P7_4_AGTTGGTGTGACTACT,Droplet,11.25770992,17.88468396,Endothelial cell
	Heart_and_Aorta_10X_P7_4_ATAAGAGAGTACGCGA,Droplet,12.51494738,17.97411475,Endothelial cell
	Heart_and_Aorta_10X_P7_4_ATAAGAGGTGTGCCTG,Droplet,12.59526301,17.30491281,Endothelial cell
	Heart_and_Aorta_10X_P7_4_ATAGACCTCTCACATT,Droplet,12.19122001,17.37988134,Endothelial cell
	Heart_and_Aorta_10X_P7_4_ATCACGATCAACACCA,Droplet,10.54202195,18.80298795,Endothelial cell
	Heart_and_Aorta_10X_P7_4_ATCCACCAGAAACCTA,Droplet,-8.644758246,7.132246058,Cardiomyocytes
	Heart_and_Aorta_10X_P7_4_ATCGAGTAGGGTGTTG,Droplet,-29.1684315,-18.42780779,Cardiomyocytes
	Heart_and_Aorta_10X_P7_4_ATCGAGTGTCGAACAG,Droplet,8.992268005,16.4094939,Endothelial cell
	Heart_and_Aorta_10X_P7_4_ATCTACTGTTGAGTTC,Droplet,8.338494548,15.50633863,Endothelial cell
	Heart_and_Aorta_10X_P7_4_ATGAGGGTCGGACAAG,Droplet,-19.08963327,-0.248041468,Erythroblasts
	Heart_and_Aorta_10X_P7_4_ATTATCCCACCGAATT,Droplet,-18.22536672,-0.586761742,Erythroblasts
	Heart_and_Aorta_10X_P7_4_ATTATCCGTCTTCGTC,Droplet,11.92157536,17.99143373,Endothelial cell
	Heart_and_Aorta_10X_P7_4_ATTGGACCATGCAATC,Droplet,11.42808699,17.16882233,Endothelial cell
	Heart_and_Aorta_10X_P7_4_ATTTCTGCACCACCAG,Droplet,-18.2561906,-0.598037318,Erythroblasts
	Heart_and_Aorta_10X_P7_4_CAACCAACAGCTATTG,Droplet,13.55837351,17.46018628,Endothelial cell
	Heart_and_Aorta_10X_P7_4_CAACCTCCATTAGGCT,Droplet,10.27762168,17.51486126,Endothelial cell
	Heart_and_Aorta_10X_P7_4_CAACTAGCACATAACC,Droplet,-29.15874528,-18.52796852,Cardiomyocytes
	Heart_and_Aorta_10X_P7_4_CAACTAGGTTAGATGA,Droplet,-27.51947743,-4.79790802,Erythroblasts
	Heart_and_Aorta_10X_P7_4_CAACTAGTCCTGTACC,Droplet,24.70048654,-2.201778505,Cardiomyocytes
	Heart_and_Aorta_10X_P7_4_CAAGTTGAGATCTGAA,Droplet,21.5398844,-4.098999982,Cardiomyocytes
	Heart_and_Aorta_10X_P7_4_CAAGTTGCAATCTGCA,Droplet,-29.09627337,-18.75741084,Cardiomyocytes
	Heart_and_Aorta_10X_P7_4_CACACAAAGCCCTAAT,Droplet,-29.09395444,-18.77413302,Cardiomyocytes
	Heart_and_Aorta_10X_P7_4_CACATAGTCCCAAGTA,Droplet,10.53361465,18.50057702,Endothelial cell
	Heart_and_Aorta_10X_P7_4_CACATTTTCTGTCAAG,Droplet,11.3762401,17.87413913,Endothelial cell
	Heart_and_Aorta_10X_P7_4_CACTCCATCCGCAGTG,Droplet,-10.11606077,6.431259489,Cardiomyocytes
	Heart_and_Aorta_10X_P7_4_CACTCCATCGTGTAGT,Droplet,11.13267508,17.71801231,Endothelial cell
	Heart_and_Aorta_10X_P7_4_CAGAGAGCACCTTGTC,Droplet,10.5392049,18.97228981,Endothelial cell
	Heart_and_Aorta_10X_P7_4_CAGATCAAGAAGGCCT,Droplet,8.930063728,16.31889185,Endothelial cell
	Heart_and_Aorta_10X_P7_4_CAGATCAGTACGCACC,Droplet,13.15081831,17.79071512,Endothelial cell
	Heart_and_Aorta_10X_P7_4_CAGCAGCGTGAAAGAG,Droplet,-18.93508377,-1.398734183,Erythroblasts
	Heart_and_Aorta_10X_P7_4_CAGCAGCGTTGTTTGG,Droplet,10.83562388,17.85033225,Endothelial cell
	Heart_and_Aorta_10X_P7_4_CAGCGACCAAACGCGA,Droplet,13.98473348,17.37856288,Endothelial cell
	Heart_and_Aorta_10X_P7_4_CAGCTAACAAGAGTCG,Droplet,10.59792852,16.29898284,Endothelial cell
	Heart_and_Aorta_10X_P7_4_CAGGTGCTCACCACCT,Droplet,-29.07588044,-18.85524019,Cardiomyocytes
	Heart_and_Aorta_10X_P7_4_CAGGTGCTCTCCGGTT,Droplet,9.02983953,16.45745173,Endothelial cell
	Heart_and_Aorta_10X_P7_4_CAGTAACAGTGGTAAT,Droplet,-29.08136809,-18.83276269,Cardiomyocytes
	Heart_and_Aorta_10X_P7_4_CAGTCCTAGGATTCGG,Droplet,-29.05519851,-18.94364746,Cardiomyocytes
	Heart_and_Aorta_10X_P7_4_CAGTCCTGTGAGCGAT,Droplet,11.68206485,17.40580264,Endothelial cell
	Heart_and_Aorta_10X_P7_4_CATATGGTCAGGTAAA,Droplet,8.719140206,16.09294738,Endothelial cell
	Heart_and_Aorta_10X_P7_4_CATATTCAGACGCTTT,Droplet,-29.1416557,-18.54232621,Cardiomyocytes
	Heart_and_Aorta_10X_P7_4_CATCCACCAATACGCT,Droplet,-29.09702314,-18.77030251,Cardiomyocytes
	Heart_and_Aorta_10X_P7_4_CATCGGGCAGCTGTAT,Droplet,12.36795666,18.00753176,Endothelial cell
	Heart_and_Aorta_10X_P7_4_CATCGGGCATAAAGGT,Droplet,13.62885739,17.58240833,Endothelial cell
	Heart_and_Aorta_10X_P7_4_CATCGGGGTTGTACAC,Droplet,11.96083661,17.73725465,Endothelial cell
	Heart_and_Aorta_10X_P7_4_CATGCCTCATTGGCGC,Droplet,10.3296991,17.54394524,Endothelial cell
	Heart_and_Aorta_10X_P7_4_CATGGCGCACCCATGG,Droplet,13.21590723,17.75392569,Endothelial cell
	Heart_and_Aorta_10X_P7_4_CATGGCGGTGCAGGTA,Droplet,-18.63409935,-0.890855945,Erythroblasts
	Heart_and_Aorta_10X_P7_4_CCAATCCCACTACAGT,Droplet,-29.16314542,-18.49821186,Cardiomyocytes
	Heart_and_Aorta_10X_P7_4_CCACCTAAGGCCCGTT,Droplet,11.23195719,17.90487699,Endothelial cell
	Heart_and_Aorta_10X_P7_4_CCACCTATCAGCATGT,Droplet,21.28754126,-3.968091139,Cardiomyocytes
	Heart_and_Aorta_10X_P7_4_CCACGGAAGGCCCGTT,Droplet,13.49788934,20.68601829,Erythroblasts
	Heart_and_Aorta_10X_P7_4_CCATGTCCACTTGGAT,Droplet,11.26649508,17.93705087,Endothelial cell
	Heart_and_Aorta_10X_P7_4_CCATGTCTCCCATTAT,Droplet,-18.27140676,-0.597723336,Erythroblasts
	Heart_and_Aorta_10X_P7_4_CCCAATCCAGGTGGAT,Droplet,-25.7750642,-4.596826451,Erythroblasts
	Heart_and_Aorta_10X_P7_4_CCCAGTTCATCGTCGG,Droplet,-18.20786829,-0.348962209,Erythroblasts
	Heart_and_Aorta_10X_P7_4_CCCATACGTAGCTAAA,Droplet,13.75433978,17.39482726,Endothelial cell
	Heart_and_Aorta_10X_P7_4_CCCTCCTTCAAACAAG,Droplet,11.21518796,4.052956093,Erythroblasts
	Heart_and_Aorta_10X_P7_4_CCGTACTCATCGGGTC,Droplet,12.11685569,17.88194894,Endothelial cell
	Heart_and_Aorta_10X_P7_4_CCGTGGAAGTAACCCT,Droplet,13.71926389,17.48567735,Endothelial cell
	Heart_and_Aorta_10X_P7_4_CCTAAAGGTTCGTCTC,Droplet,9.160942874,16.58546111,Endothelial cell
	Heart_and_Aorta_10X_P7_4_CCTACACCAACTGCTA,Droplet,10.91870624,17.35066299,Endothelial cell
	Heart_and_Aorta_10X_P7_4_CCTACCAGTAGGGTAC,Droplet,-19.04198852,-0.357570251,Erythroblasts
	Heart_and_Aorta_10X_P7_4_CCTACCATCGCTTGTC,Droplet,13.99334034,17.35690095,Endothelial cell
	Heart_and_Aorta_10X_P7_4_CCTAGCTGTGCATCTA,Droplet,11.17785612,17.83141594,Endothelial cell
	Heart_and_Aorta_10X_P7_4_CCTATTAGTCGCATAT,Droplet,-6.706094498,3.564885253,Cardiomyocytes
	Heart_and_Aorta_10X_P7_4_CCTCAGTCAGCAGTTT,Droplet,11.89267879,17.76826732,Endothelial cell
	Heart_and_Aorta_10X_P7_4_CCTCTGAAGAAGATTC,Droplet,12.60728794,18.08095049,Endothelial cell
	Heart_and_Aorta_10X_P7_4_CGAATGTAGAGCTGCA,Droplet,-29.1154038,-18.66120442,Cardiomyocytes
	Heart_and_Aorta_10X_P7_4_CGACTTCTCTGATACG,Droplet,-29.06858004,-18.89204728,Cardiomyocytes
	Heart_and_Aorta_10X_P7_4_CGAGAAGGTTGCGTTA,Droplet,-21.22778343,5.872500739,Erythroblasts
	Heart_and_Aorta_10X_P7_4_CGAGAAGTCTAGCACA,Droplet,9.662179594,4.486762216,Endothelial cell
	Heart_and_Aorta_10X_P7_4_CGATGTATCCCTTGTG,Droplet,-29.07086395,-18.88157182,Cardiomyocytes
	Heart_and_Aorta_10X_P7_4_CGATGTATCGAGAACG,Droplet,11.7008699,17.85158262,Endothelial cell
	Heart_and_Aorta_10X_P7_4_CGCGGTACAGCCTTGG,Droplet,-29.06931261,-18.87950282,Cardiomyocytes
	Heart_and_Aorta_10X_P7_4_CGCGTTTGTTCCACAA,Droplet,-18.28244781,-0.576746956,Erythroblasts
	Heart_and_Aorta_10X_P7_4_CGCTATCCACTGCCAG,Droplet,12.88096512,17.8260129,Endothelial cell
	Heart_and_Aorta_10X_P7_4_CGCTATCCATCTATGG,Droplet,11.02496782,18.09657805,Endothelial cell
	Heart_and_Aorta_10X_P7_4_CGGACACAGGCTACGA,Droplet,-29.12235374,-18.64262245,Cardiomyocytes
	Heart_and_Aorta_10X_P7_4_CGGACACAGTAGGCCA,Droplet,10.94947142,18.85843327,Endothelial cell
	Heart_and_Aorta_10X_P7_4_CGGACGTAGGCTAGCA,Droplet,9.014538331,16.38288187,Endothelial cell
	Heart_and_Aorta_10X_P7_4_CGGAGCTTCCTGCAGG,Droplet,13.57826608,17.52961288,Endothelial cell
	Heart_and_Aorta_10X_P7_4_CGGAGTCCAGACACTT,Droplet,8.062254904,15.08418465,Endothelial cell
	Heart_and_Aorta_10X_P7_4_CGGGTCATCCCAGGTG,Droplet,15.04599567,0.9017456,Cardiomyocytes
	Heart_and_Aorta_10X_P7_4_CGGGTCATCTGCGTAA,Droplet,11.21059434,17.97831002,Endothelial cell
	Heart_and_Aorta_10X_P7_4_CGGTTAATCTGTCCGT,Droplet,-29.09640388,-18.77567642,Cardiomyocytes
	Heart_and_Aorta_10X_P7_4_CGTAGCGCACCACGTG,Droplet,-18.27622293,-0.515627884,Erythroblasts
	Heart_and_Aorta_10X_P7_4_CGTCACTGTAACGCGA,Droplet,12.61483883,17.79411822,Endothelial cell
	Heart_and_Aorta_10X_P7_4_CGTCCATAGACAATAC,Droplet,13.97535596,17.33467181,Endothelial cell
	Heart_and_Aorta_10X_P7_4_CGTCCATCAGCTCGAC,Droplet,-15.5010175,7.320627702,Cardiomyocytes
	Heart_and_Aorta_10X_P7_4_CGTGAGCAGGGCATGT,Droplet,11.26113892,17.99751013,Endothelial cell
	Heart_and_Aorta_10X_P7_4_CGTGAGCAGTACACCT,Droplet,-29.06767351,-18.88358163,Cardiomyocytes
	Heart_and_Aorta_10X_P7_4_CGTGTCTCACTCTGTC,Droplet,8.963701836,16.35491742,Endothelial cell
	Heart_and_Aorta_10X_P7_4_CTAAGACGTACATCCA,Droplet,13.74746173,17.50626865,Endothelial cell
	Heart_and_Aorta_10X_P7_4_CTAAGACGTGACAAAT,Droplet,9.086369539,16.47579748,Endothelial cell
	Heart_and_Aorta_10X_P7_4_CTAAGACGTTGACGTT,Droplet,18.4793256,-14.55184496,Cardiomyocytes
	Heart_and_Aorta_10X_P7_4_CTAATGGGTACAGTGG,Droplet,10.62542117,18.68798459,Endothelial cell
	Heart_and_Aorta_10X_P7_4_CTACATTAGTATTGGA,Droplet,-18.2027438,-0.572032426,Erythroblasts
	Heart_and_Aorta_10X_P7_4_CTAGCCTGTTCGCGAC,Droplet,12.58856064,17.99475994,Endothelial cell
	Heart_and_Aorta_10X_P7_4_CTAGTGATCTCCCTGA,Droplet,14.37662485,16.95471343,Endothelial cell
	Heart_and_Aorta_10X_P7_4_CTCAGAACACCCTATC,Droplet,12.51097895,17.93740878,Endothelial cell
	Heart_and_Aorta_10X_P7_4_CTCATTACACGAAATA,Droplet,11.28449317,18.06381996,Endothelial cell
	Heart_and_Aorta_10X_P7_4_CTCGGAGGTCAACTGT,Droplet,11.08791069,18.07017212,Endothelial cell
	Heart_and_Aorta_10X_P7_4_CTCGGAGTCATCACCC,Droplet,13.94616257,17.43520027,Endothelial cell
	Heart_and_Aorta_10X_P7_4_CTCGGAGTCCTCTAGC,Droplet,-18.97218194,-0.295599708,Erythroblasts
	Heart_and_Aorta_10X_P7_4_CTCGTCAGTATGAATG,Droplet,-18.60593212,-0.917020906,Erythroblasts
	Heart_and_Aorta_10X_P7_4_CTCTAATAGGGTCGAT,Droplet,-29.06853023,-18.89824681,Cardiomyocytes
	Heart_and_Aorta_10X_P7_4_CTCTACGAGTGGAGAA,Droplet,12.78564212,17.91763529,Endothelial cell
	Heart_and_Aorta_10X_P7_4_CTCTGGTGTTCCCGAG,Droplet,14.05857415,17.26289794,Endothelial cell
	Heart_and_Aorta_10X_P7_4_CTGAAGTGTAGAGCTG,Droplet,-29.08401275,-18.81738618,Cardiomyocytes
	Heart_and_Aorta_10X_P7_4_CTGATCCCAAGCCCAC,Droplet,13.34694691,17.5682651,Endothelial cell
	Heart_and_Aorta_10X_P7_4_CTGTTTAGTTAAAGTG,Droplet,13.07042145,17.37121447,Endothelial cell
	Heart_and_Aorta_10X_P7_4_CTTACCGAGTCCATAC,Droplet,12.60371902,18.12823443,Endothelial cell
	Heart_and_Aorta_10X_P7_4_CTTACCGTCTTGCAAG,Droplet,21.17527332,-3.880509414,Cardiomyocytes
	Heart_and_Aorta_10X_P7_4_CTTGGCTAGACTTTCG,Droplet,-18.33412365,-0.558376178,Erythroblasts
	Heart_and_Aorta_10X_P7_4_GAAGCAGTCACTATTC,Droplet,12.62657056,17.89184683,Endothelial cell
	Heart_and_Aorta_10X_P7_4_GAAGCAGTCGAATCCA,Droplet,9.179204737,16.63810259,Endothelial cell
	Heart_and_Aorta_10X_P7_4_GAATGAATCGAATGCT,Droplet,-14.97170859,6.236936787,Cardiomyocytes
	Heart_and_Aorta_10X_P7_4_GACAGAGGTATTCGTG,Droplet,-18.48858799,-0.712024144,Erythroblasts
	Heart_and_Aorta_10X_P7_4_GACAGAGGTGCACGAA,Droplet,10.58640019,17.72891066,Endothelial cell
	Heart_and_Aorta_10X_P7_4_GACCTGGTCATAACCG,Droplet,-29.16915317,-18.46183493,Cardiomyocytes
	Heart_and_Aorta_10X_P7_4_GACGTTAAGTGTACCT,Droplet,12.88542139,17.69901752,Endothelial cell
	Heart_and_Aorta_10X_P7_4_GACTACACAAGCTGAG,Droplet,13.54863899,17.45793077,Endothelial cell
	Heart_and_Aorta_10X_P7_4_GACTGCGGTGCAACTT,Droplet,8.637158398,16.11148201,Endothelial cell
	Heart_and_Aorta_10X_P7_4_GAGCAGAAGATATGCA,Droplet,11.33051732,17.92824309,Endothelial cell
	Heart_and_Aorta_10X_P7_4_GATCGATCACATGGGA,Droplet,-29.156889,-18.4597062,Cardiomyocytes
	Heart_and_Aorta_10X_P7_4_GATCGCGAGGGCTCTC,Droplet,4.953588466,4.120416717,Endothelial cell
	Heart_and_Aorta_10X_P7_4_GATCGTATCTCGGACG,Droplet,11.18735392,17.95372911,Endothelial cell
	Heart_and_Aorta_10X_P7_4_GATCTAGGTCTAGAGG,Droplet,-7.171671707,3.808275135,Cardiomyocytes
	Heart_and_Aorta_10X_P7_4_GATGAAAAGACGACGT,Droplet,15.09212729,0.898605701,Cardiomyocytes
	Heart_and_Aorta_10X_P7_4_GCAAACTGTTTCCACC,Droplet,11.09250626,18.6749776,Endothelial cell
	Heart_and_Aorta_10X_P7_4_GCACTCTGTAAACCTC,Droplet,11.66463572,16.80621523,Endothelial cell
	Heart_and_Aorta_10X_P7_4_GCAGCCAGTTGAACTC,Droplet,-18.26107695,-0.520757448,Erythroblasts
	Heart_and_Aorta_10X_P7_4_GCAGTTATCGCACTCT,Droplet,12.91214771,17.94318507,Endothelial cell
	Heart_and_Aorta_10X_P7_4_GCATGCGCAGCTGCTG,Droplet,-18.49871246,-0.731928868,Erythroblasts
	Heart_and_Aorta_10X_P7_4_GCATGTACACCTCGTT,Droplet,-29.12896319,-18.6114781,Cardiomyocytes
	Heart_and_Aorta_10X_P7_4_GCCTCTACATCGGAAG,Droplet,10.39463209,17.35421609,Endothelial cell
	Heart_and_Aorta_10X_P7_4_GCCTCTATCAAGAAGT,Droplet,12.61063069,17.94801659,Endothelial cell
	Heart_and_Aorta_10X_P7_4_GCGACCAAGTGACATA,Droplet,-29.09917513,-18.7464772,Cardiomyocytes
	Heart_and_Aorta_10X_P7_4_GCGCGATGTGCTGTAT,Droplet,-29.16834185,-18.46259751,Cardiomyocytes
	Heart_and_Aorta_10X_P7_4_GCTCTGTAGTCGTTTG,Droplet,13.25109094,17.52714547,Endothelial cell
	Heart_and_Aorta_10X_P7_4_GCTCTGTGTCTAAAGA,Droplet,12.74237648,17.48157844,Endothelial cell
	Heart_and_Aorta_10X_P7_4_GCTGCAGTCAACGGGA,Droplet,11.08817322,18.14098598,Endothelial cell
	Heart_and_Aorta_10X_P7_4_GCTGGGTCAATGAATG,Droplet,-29.1415353,-18.53225019,Cardiomyocytes
	Heart_and_Aorta_10X_P7_4_GCTTCCAAGTGAAGTT,Droplet,-8.850255272,3.253530907,Erythroblasts
	Heart_and_Aorta_10X_P7_4_GGAACTTTCTGAGTGT,Droplet,25.50760897,-1.459459332,Cardiomyocytes
	Heart_and_Aorta_10X_P7_4_GGAGCAATCTGTCAAG,Droplet,12.37780595,18.1163611,Endothelial cell
	Heart_and_Aorta_10X_P7_4_GGATGTTAGTGTACGG,Droplet,8.174931536,15.33599027,Endothelial cell
	Heart_and_Aorta_10X_P7_4_GGATGTTTCGTGGTCG,Droplet,14.65719871,1.040815475,Cardiomyocytes
	Heart_and_Aorta_10X_P7_4_GGATTACAGAGGACGG,Droplet,-18.48279623,-0.779564884,Erythroblasts
	Heart_and_Aorta_10X_P7_4_GGCAATTCATGATCCA,Droplet,11.47135694,17.97800818,Endothelial cell
	Heart_and_Aorta_10X_P7_4_GGCAATTGTAAATACG,Droplet,11.60299972,18.00942229,Endothelial cell
	Heart_and_Aorta_10X_P7_4_GGCCGATCAAGGACTG,Droplet,13.30339055,17.73541159,Endothelial cell
	Heart_and_Aorta_10X_P7_4_GGCGACTCAGTATAAG,Droplet,-25.86981539,-4.719357184,Erythroblasts
	Heart_and_Aorta_10X_P7_4_GGCTCGATCACATACG,Droplet,13.81603646,17.54384809,Endothelial cell
	Heart_and_Aorta_10X_P7_4_GGCTGGTCAGGGCATA,Droplet,13.83800347,17.39085015,Endothelial cell
	Heart_and_Aorta_10X_P7_4_GGCTGGTGTGTCGCTG,Droplet,10.15366978,17.0432109,Endothelial cell
	Heart_and_Aorta_10X_P7_4_GGGAATGTCCGCAGTG,Droplet,11.56738454,18.14179202,Endothelial cell
	Heart_and_Aorta_10X_P7_4_GGGACCTCACTCTGTC,Droplet,13.12113035,17.71570643,Endothelial cell
	Heart_and_Aorta_10X_P7_4_GGGACCTCAGACGCAA,Droplet,-18.43116333,-0.651547157,Erythroblasts
	Heart_and_Aorta_10X_P7_4_GGGACCTGTTATCGGT,Droplet,-19.74401337,-1.062347146,Erythroblasts
	Heart_and_Aorta_10X_P7_4_GGGAGATAGGTGCTTT,Droplet,-29.07187216,-18.88973339,Cardiomyocytes
	Heart_and_Aorta_10X_P7_4_GGGATGATCCGAAGAG,Droplet,-12.42624476,6.604998877,Cardiomyocytes
	Heart_and_Aorta_10X_P7_4_GGGCATCGTACCCAAT,Droplet,-18.85215974,-1.413138501,Erythroblasts
	Heart_and_Aorta_10X_P7_4_GGTGAAGTCGACCAGC,Droplet,10.84843568,18.65079232,Endothelial cell
	Heart_and_Aorta_10X_P7_4_GGTGTTAAGCTAGTGG,Droplet,6.267716269,-33.57915599,Cardiomyocytes
	Heart_and_Aorta_10X_P7_4_GTAACGTGTTGAGTTC,Droplet,12.46977033,17.83379675,Endothelial cell
	Heart_and_Aorta_10X_P7_4_GTAGGCCCAGCCTATA,Droplet,9.496602436,16.66104636,Endothelial cell
	Heart_and_Aorta_10X_P7_4_GTAGGCCTCAACGGGA,Droplet,10.10063827,16.13678463,Endothelial cell
	Heart_and_Aorta_10X_P7_4_GTATCTTAGGTGATAT,Droplet,8.319511649,15.52075029,Endothelial cell
	Heart_and_Aorta_10X_P7_4_GTATTCTTCACCATAG,Droplet,10.53236476,17.64036926,Endothelial cell
	Heart_and_Aorta_10X_P7_4_GTCACAAGTTCCTCCA,Droplet,14.08451928,17.27119663,Endothelial cell
	Heart_and_Aorta_10X_P7_4_GTCACGGCATGGATGG,Droplet,10.7030205,17.75996864,Endothelial cell
	Heart_and_Aorta_10X_P7_4_GTCATTTAGTGTGAAT,Droplet,11.35717589,17.97213331,Endothelial cell
	Heart_and_Aorta_10X_P7_4_GTCATTTTCACCGTAA,Droplet,13.97546944,17.04824136,Endothelial cell
	Heart_and_Aorta_10X_P7_4_GTCCTCATCTGTCCGT,Droplet,-29.16352921,-18.47725337,Cardiomyocytes
	Heart_and_Aorta_10X_P7_4_GTCGTAATCTTTAGTC,Droplet,-25.74433006,-4.617808822,Erythroblasts
	Heart_and_Aorta_10X_P7_4_GTGCAGCGTTGGAGGT,Droplet,-29.17500877,-18.39728108,Cardiomyocytes
	Heart_and_Aorta_10X_P7_4_GTGCGGTCACGAAATA,Droplet,-29.0697031,-18.87546232,Cardiomyocytes
	Heart_and_Aorta_10X_P7_4_GTGCTTCCACATAACC,Droplet,-29.07504598,-18.85968574,Cardiomyocytes
	Heart_and_Aorta_10X_P7_4_GTGGGTCAGAGGTTGC,Droplet,-29.06477105,-18.89838646,Cardiomyocytes
	Heart_and_Aorta_10X_P7_4_GTGTTAGAGCTGCAAG,Droplet,12.86563533,17.90788355,Endothelial cell
	Heart_and_Aorta_10X_P7_4_GTGTTAGCAACTGCTA,Droplet,12.31260443,17.88413686,Endothelial cell
	Heart_and_Aorta_10X_P7_4_GTTCTCGAGGCATGTG,Droplet,11.54517113,17.79297545,Endothelial cell
	Heart_and_Aorta_10X_P7_4_GTTCTCGAGTACGTTC,Droplet,-18.5843115,-0.333373552,Erythroblasts
	Heart_and_Aorta_10X_P7_4_GTTCTCGGTCTAGCGC,Droplet,12.74136861,17.92483661,Endothelial cell
	Heart_and_Aorta_10X_P7_4_GTTTCTACAGATCCAT,Droplet,11.00084579,17.80205058,Endothelial cell
	Heart_and_Aorta_10X_P7_4_TAAACCGAGCCACCTG,Droplet,11.87331428,17.7283503,Endothelial cell
	Heart_and_Aorta_10X_P7_4_TAAGAGACACGTAAGG,Droplet,11.31282058,17.90479275,Endothelial cell
	Heart_and_Aorta_10X_P7_4_TAAGAGATCCCGGATG,Droplet,10.36910113,17.49218052,Endothelial cell
	Heart_and_Aorta_10X_P7_4_TACAGTGGTTCCACGG,Droplet,-18.97727849,-0.200661459,Erythroblasts
	Heart_and_Aorta_10X_P7_4_TACCTTATCGTGGGAA,Droplet,-29.12960096,-18.60972973,Cardiomyocytes
	Heart_and_Aorta_10X_P7_4_TACGGATAGGCAATTA,Droplet,13.05133419,17.26462943,Endothelial cell
	Heart_and_Aorta_10X_P7_4_TACGGGCAGTCTCGGC,Droplet,8.576923598,15.80392703,Endothelial cell
	Heart_and_Aorta_10X_P7_4_TACTTACTCTCCAACC,Droplet,-18.33817408,-0.662899785,Erythroblasts
	Heart_and_Aorta_10X_P7_4_TAGCCGGGTTCGTGAT,Droplet,-29.16223499,-18.51235802,Cardiomyocytes
	Heart_and_Aorta_10X_P7_4_TAGGCATTCAAACCAC,Droplet,11.48199742,18.48367262,Endothelial cell
	Heart_and_Aorta_10X_P7_4_TAGTTGGAGTGTTGAA,Droplet,-18.90152847,-1.421001139,Erythroblasts
	Heart_and_Aorta_10X_P7_4_TAGTTGGGTAGTACCT,Droplet,13.57836402,17.53095828,Endothelial cell
	Heart_and_Aorta_10X_P7_4_TAGTTGGTCACGAAGG,Droplet,10.97943776,18.03601274,Endothelial cell
	Heart_and_Aorta_10X_P7_4_TATCTCACAAGGACAC,Droplet,8.508876413,15.63458121,Endothelial cell
	Heart_and_Aorta_10X_P7_4_TATCTCACAATCACAC,Droplet,-12.08792563,6.987431686,Cardiomyocytes
	Heart_and_Aorta_10X_P7_4_TATTACCCACCGAAAG,Droplet,-16.88945199,5.42053085,Cardiomyocytes
	Heart_and_Aorta_10X_P7_4_TCAACGATCTTTAGGG,Droplet,11.45518097,17.74111123,Endothelial cell
	Heart_and_Aorta_10X_P7_4_TCACAAGAGTAGCGGT,Droplet,-15.26747297,4.795758801,Cardiomyocytes
	Heart_and_Aorta_10X_P7_4_TCAGCTCAGTCGCCGT,Droplet,12.68591051,17.87978764,Endothelial cell
	Heart_and_Aorta_10X_P7_4_TCAGCTCAGTGCTGCC,Droplet,-29.08510945,-18.81198349,Cardiomyocytes
	Heart_and_Aorta_10X_P7_4_TCAGCTCGTGGACGAT,Droplet,-19.07924675,-0.222562201,Erythroblasts
	Heart_and_Aorta_10X_P7_4_TCAGGATCACTGTGTA,Droplet,11.76294551,18.12276743,Endothelial cell
	Heart_and_Aorta_10X_P7_4_TCAGGATGTCTAGTCA,Droplet,11.21413314,17.77886786,Endothelial cell
	Heart_and_Aorta_10X_P7_4_TCAGGTACATAACCTG,Droplet,10.91269644,17.64817641,Endothelial cell
	Heart_and_Aorta_10X_P7_4_TCCACACCACTCGACG,Droplet,-18.22207711,-0.593390325,Erythroblasts
	Heart_and_Aorta_10X_P7_4_TCCCGATTCCGTAGGC,Droplet,11.34581677,17.83219461,Endothelial cell
	Heart_and_Aorta_10X_P7_4_TCGCGAGGTTGGGACA,Droplet,11.10434397,17.86650652,Endothelial cell
	Heart_and_Aorta_10X_P7_4_TCGGGACAGTCAAGGC,Droplet,-29.08998622,-18.7943323,Cardiomyocytes
	Heart_and_Aorta_10X_P7_4_TCGGGACCAGGTGCCT,Droplet,-18.96282952,-1.518342857,Erythroblasts
	Heart_and_Aorta_10X_P7_4_TCGGGACCATCACCCT,Droplet,-29.06684271,-18.90328936,Cardiomyocytes
	Heart_and_Aorta_10X_P7_4_TCGGGACGTTCGGGCT,Droplet,11.45595616,17.77379835,Endothelial cell
	Heart_and_Aorta_10X_P7_4_TCGTACCTCTGTACGA,Droplet,-18.26125366,15.74115957,Cardiomyocytes
	Heart_and_Aorta_10X_P7_4_TCTCATAGTGTAACGG,Droplet,-29.08224429,-18.82780638,Cardiomyocytes
	Heart_and_Aorta_10X_P7_4_TCTGAGACAGCTGTGC,Droplet,-29.08388793,-18.81313509,Cardiomyocytes
	Heart_and_Aorta_10X_P7_4_TCTGGAATCGAGCCCA,Droplet,12.72807162,17.52418853,Endothelial cell
	Heart_and_Aorta_10X_P7_4_TCTTCGGGTAGGACAC,Droplet,-29.08106519,-18.82568001,Cardiomyocytes
	Heart_and_Aorta_10X_P7_4_TGACAACAGATATGGT,Droplet,-18.51284317,-0.773644037,Erythroblasts
	Heart_and_Aorta_10X_P7_4_TGACTTTCATTCTCAT,Droplet,12.42995122,18.00488579,Endothelial cell
	Heart_and_Aorta_10X_P7_4_TGACTTTTCAAACCGT,Droplet,11.19799215,17.04393338,Endothelial cell
	Heart_and_Aorta_10X_P7_4_TGAGGGAAGCGTGAAC,Droplet,11.01191488,18.09809623,Endothelial cell
	Heart_and_Aorta_10X_P7_4_TGAGGGACATACCATG,Droplet,-18.44761119,-0.769546411,Erythroblasts
	Heart_and_Aorta_10X_P7_4_TGCACCTCAAGTTCTG,Droplet,-29.07272545,-18.87581011,Cardiomyocytes
	Heart_and_Aorta_10X_P7_4_TGCACCTTCCAAGTAC,Droplet,11.06492869,17.21468041,Endothelial cell
	Heart_and_Aorta_10X_P7_4_TGCCAAAGTGTGCCTG,Droplet,-29.07446484,-18.85591202,Cardiomyocytes
	Heart_and_Aorta_10X_P7_4_TGCGCAGCACTTCGAA,Droplet,11.96912103,17.86178234,Endothelial cell
	Heart_and_Aorta_10X_P7_4_TGCTACCTCACAAACC,Droplet,-18.29366227,-0.561683146,Erythroblasts
	Heart_and_Aorta_10X_P7_4_TGCTACCTCCCTTGCA,Droplet,-29.05183769,-18.96730897,Cardiomyocytes
	Heart_and_Aorta_10X_P7_4_TGCTGCTCATCGACGC,Droplet,-18.82305773,-1.337135046,Erythroblasts
	Heart_and_Aorta_10X_P7_4_TGGACGCGTTACGACT,Droplet,9.198792178,16.78749755,Endothelial cell
	Heart_and_Aorta_10X_P7_4_TGGACGCTCTGGCGTG,Droplet,13.96520625,17.34955763,Endothelial cell
	Heart_and_Aorta_10X_P7_4_TGGCGCAGTAAGTAGT,Droplet,11.25508561,18.00068129,Endothelial cell
	Heart_and_Aorta_10X_P7_4_TGGGAAGAGGCGCTCT,Droplet,8.921336717,16.35220696,Endothelial cell
	Heart_and_Aorta_10X_P7_4_TGGGAAGGTACAAGTA,Droplet,-18.83658768,-0.542572589,Erythroblasts
	Heart_and_Aorta_10X_P7_4_TGGGCGTCATAGGATA,Droplet,11.50663576,17.65625569,Endothelial cell
	Heart_and_Aorta_10X_P7_4_TGGTTAGCAAGAAGAG,Droplet,-19.7080293,-0.958622757,Erythroblasts
	Heart_and_Aorta_10X_P7_4_TGTCCCACAGCTGTTA,Droplet,-29.07369169,-18.87069857,Cardiomyocytes
	Heart_and_Aorta_10X_P7_4_TGTCCCAGTCGCGTGT,Droplet,13.5232096,17.60430781,Endothelial cell
	Heart_and_Aorta_10X_P7_4_TGTGGTAGTTCCAACA,Droplet,9.639815841,4.362976772,Endothelial cell
	Heart_and_Aorta_10X_P7_4_TGTGTTTCATTACGAC,Droplet,-19.01217592,0.039544771,Erythroblasts
	Heart_and_Aorta_10X_P7_4_TTAGGCAGTACTCGCG,Droplet,12.61128337,17.80665206,Endothelial cell
	Heart_and_Aorta_10X_P7_4_TTAGTTCGTCTTCTCG,Droplet,13.8421249,17.44719922,Endothelial cell
	Heart_and_Aorta_10X_P7_4_TTAGTTCTCTCTGCTG,Droplet,12.25451668,17.01956481,Endothelial cell
	Heart_and_Aorta_10X_P7_4_TTATGCTTCCCAAGTA,Droplet,10.42661162,16.4287628,Endothelial cell
	Heart_and_Aorta_10X_P7_4_TTCCCAGGTTGTTTGG,Droplet,12.79105576,18.01279814,Endothelial cell
	Heart_and_Aorta_10X_P7_4_TTCTACAAGAGCAATT,Droplet,11.85144204,18.05064959,Endothelial cell
	Heart_and_Aorta_10X_P7_4_TTCTCCTTCACCGTAA,Droplet,-18.2386021,-0.573290712,Erythroblasts
	Heart_and_Aorta_10X_P7_4_TTCTTAGTCATGGTCA,Droplet,14.34570991,17.04056147,Endothelial cell
	Heart_and_Aorta_10X_P7_4_TTGCCGTGTTGCGCAC,Droplet,-18.58206059,-1.096812655,Erythroblasts
	Heart_and_Aorta_10X_P7_4_TTGCCGTGTTGTTTGG,Droplet,-18.53128868,-0.790459434,Erythroblasts
	Heart_and_Aorta_10X_P7_4_TTGCGTCAGCAGATCG,Droplet,11.21225915,4.042375319,Erythroblasts
	Heart_and_Aorta_10X_P7_4_TTTCCTCGTATCACCA,Droplet,-18.06326753,-0.587949324,Erythroblasts
	Heart_and_Aorta_10X_P7_4_TTTCCTCTCCAGGGCT,Droplet,11.32407187,17.88280034,Endothelial cell
	Heart_and_Aorta_10X_P7_4_TTTGCGCAGGACAGCT,Droplet,8.971991652,16.39497162,Endothelial cell
	Heart_and_Aorta_10X_P7_4_TTTGGTTCAGACTCGC,Droplet,-29.11051629,-18.69856374,Cardiomyocytes
	Heart_and_Aorta_10X_P7_4_TTTGTCAAGTGGAGAA,Droplet,-29.07372934,-18.864963,Cardiomyocytes
	Heart_and_Aorta_10X_P7_4_TTTGTCAGTCGATTGT,Droplet,9.815408245,16.80026365,Endothelial cell
	Kidney_10X_P4_5_AAACGGGAGCTGAACG,Droplet,15.13830635,-30.79747315,Kidney collecting duct cell
	Kidney_10X_P4_5_AACCGCGAGGATATAC,Droplet,-27.31759193,-4.37687769,Macrophages
	Kidney_10X_P4_5_AACTCTTGTTGCTCCT,Droplet,-7.847409178,2.296689192,Macrophages
	Kidney_10X_P4_5_ACACCAACACGTAAGG,Droplet,-27.14199096,-5.231332873,Macrophages
	Kidney_10X_P4_5_ACGATACTCCAAGTAC,Droplet,-27.46135534,-4.747555712,Macrophages
	Kidney_10X_P4_5_ACTATCTTCATCTGTT,Droplet,15.88562062,6.896789009,Endothelial cell
	Kidney_10X_P4_5_ACTGATGTCTAGCACA,Droplet,-27.87084104,-4.901487908,Macrophages
	Kidney_10X_P4_5_ACTTACTCATAGACTC,Droplet,-27.44605664,-4.934045781,Macrophages
	Kidney_10X_P4_5_AGAATAGAGAAACGCC,Droplet,15.20450018,-30.98681647,Kidney collecting duct cell
	Kidney_10X_P4_5_AGAGCGAGTTGGACCC,Droplet,-27.3414911,-4.898306642,Macrophages
	Kidney_10X_P4_5_AGCATACTCAGCGATT,Droplet,15.04671744,-30.54424551,Kidney collecting duct cell
	Kidney_10X_P4_5_AGCGTATGTATATGAG,Droplet,15.21141733,-31.00665132,Kidney collecting duct cell
	Kidney_10X_P4_5_AGCTCTCAGGAATGGA,Droplet,15.8457854,6.900240571,Endothelial cell
	Kidney_10X_P4_5_AGCTTGATCAAAGTAG,Droplet,-5.219000385,4.319959114,Macrophages
	Kidney_10X_P4_5_AGGGATGGTACCTACA,Droplet,-27.61346395,-4.66223033,Macrophages
	Kidney_10X_P4_5_AGTAGTCAGAGGTAGA,Droplet,-27.53898126,-4.557230039,Macrophages
	Kidney_10X_P4_5_ATCACGATCTGTCCGT,Droplet,-6.938373893,3.468441478,Macrophages
	Kidney_10X_P4_5_ATGAGGGTCGTTACAG,Droplet,-27.70982215,-4.811525908,Macrophages
	Kidney_10X_P4_5_ATTTCTGAGATATACG,Droplet,15.86755481,6.904614523,Endothelial cell
	Kidney_10X_P4_5_ATTTCTGGTTTACTCT,Droplet,15.19837546,-30.97060519,Kidney collecting duct cell
	Kidney_10X_P4_5_CAAGGCCCAAGTCATC,Droplet,-21.46081686,6.051554499,Macrophages
	Kidney_10X_P4_5_CAAGTTGGTGCATCTA,Droplet,-27.86487319,-4.947246955,Macrophages
	Kidney_10X_P4_5_CAGATCATCCCGGATG,Droplet,-27.64947852,-4.856613179,Macrophages
	Kidney_10X_P4_5_CAGTCCTCATTACGAC,Droplet,-20.30347385,1.554009231,Macrophages
	Kidney_10X_P4_5_CATTATCTCTTAGAGC,Droplet,15.15759047,-30.85205686,Kidney collecting duct cell
	Kidney_10X_P4_5_CATTCGCGTACCGTAT,Droplet,15.05351411,-30.56367894,Kidney collecting duct cell
	Kidney_10X_P4_5_CCGGTAGGTTTGGCGC,Droplet,-27.66836621,-4.883169493,Macrophages
	Kidney_10X_P4_5_CCTAGCTTCCACGTTC,Droplet,-22.69510575,4.581338802,Macrophages
	Kidney_10X_P4_5_CCTCAGTGTCATCCCT,Droplet,15.13188585,-30.77706496,Kidney collecting duct cell
	Kidney_10X_P4_5_CGACTTCAGGATCGCA,Droplet,15.1645677,-30.87120106,Kidney collecting duct cell
	Kidney_10X_P4_5_CGCTATCGTGGCGAAT,Droplet,-21.49452914,6.068181098,Macrophages
	Kidney_10X_P4_5_CGTAGCGTCAACCAAC,Droplet,-21.54018006,6.0650713,Macrophages
	Kidney_10X_P4_5_CGTGTCTAGTGTCCCG,Droplet,-21.40633161,6.04532253,Macrophages
	Kidney_10X_P4_5_CGTTAGAAGTTGCAGG,Droplet,15.16754788,-30.87884963,Kidney collecting duct cell
	Kidney_10X_P4_5_CTAAGACAGGCCGAAT,Droplet,-27.46543099,-4.559234215,Macrophages
	Kidney_10X_P4_5_CTAGAGTAGCCAACAG,Droplet,15.04962452,-30.55265638,Kidney collecting duct cell
	Kidney_10X_P4_5_CTCGGAGCAACTTGAC,Droplet,-19.44754325,-3.074072646,Macrophages
	Kidney_10X_P4_5_CTCGGAGCAGTAGAGC,Droplet,15.87046821,6.910143428,Endothelial cell
	Kidney_10X_P4_5_CTCTACGCAGCCTTGG,Droplet,-6.578968492,3.444092365,Macrophages
	Kidney_10X_P4_5_CTCTGGTCAGATGGGT,Droplet,-27.43845687,-5.103975482,Macrophages
	Kidney_10X_P4_5_CTGCTGTCAATGGACG,Droplet,15.15871669,-30.85423304,Kidney collecting duct cell
	Kidney_10X_P4_5_CTTCTCTGTGTTTGGT,Droplet,-18.26467269,-0.5442344,Macrophages
	Kidney_10X_P4_5_CTTGGCTCATCGGTTA,Droplet,-21.50329538,6.049588036,Macrophages
	Kidney_10X_P4_5_GACACGCCAAGCGTAG,Droplet,-21.60605422,6.020387124,Macrophages
	Kidney_10X_P4_5_GACCAATCATTCTCAT,Droplet,-27.69591552,-5.079903991,Macrophages
	Kidney_10X_P4_5_GCAGTTAAGCCCAACC,Droplet,-27.43355655,-4.805341924,Macrophages
	Kidney_10X_P4_5_GCGCAACAGGTGCACA,Droplet,-21.06640599,5.588277765,Macrophages
	Kidney_10X_P4_5_GGCTCGATCTATCCTA,Droplet,15.76282212,18.66361834,Macrophages
	Kidney_10X_P4_5_GTCATTTAGGTGGGTT,Droplet,15.20654577,-30.99283288,Kidney collecting duct cell
	Kidney_10X_P4_5_GTCTCGTCAGCCACCA,Droplet,-18.26339307,-0.594752413,Macrophages
	Kidney_10X_P4_5_GTCTTCGCATTGTGCA,Droplet,15.19303998,-30.95350856,Kidney collecting duct cell
	Kidney_10X_P4_5_GTGCTTCCAAGCCGTC,Droplet,15.21478618,-31.01710152,Kidney collecting duct cell
	Kidney_10X_P4_5_TAAGTGCGTAGCCTCG,Droplet,15.12670242,-30.76695965,Kidney collecting duct cell
	Kidney_10X_P4_5_TACAGTGGTCGCCATG,Droplet,-21.47297502,6.04566596,Macrophages
	Kidney_10X_P4_5_TATGCCCTCTGGAGCC,Droplet,15.09172455,-30.66883003,Kidney collecting duct cell
	Kidney_10X_P4_5_TCACAAGAGTCGAGTG,Droplet,15.04194381,-30.52610785,Kidney collecting duct cell
	Kidney_10X_P4_5_TCAGCTCCACACGCTG,Droplet,15.0969223,-30.68320647,Kidney collecting duct cell
	Kidney_10X_P4_5_TCATTACTCATTTGGG,Droplet,-8.89029423,3.310621199,Macrophages
	Kidney_10X_P4_5_TGACTAGTCTGGGCCA,Droplet,15.08683353,-30.65752957,Kidney collecting duct cell
	Kidney_10X_P4_5_TGCCCATCAGACAAGC,Droplet,-21.34904244,6.048021893,Macrophages
	Kidney_10X_P4_5_TGCCCTACAGTCCTTC,Droplet,-27.12232073,-5.049400416,Macrophages
	Kidney_10X_P4_5_TTATGCTAGGGAAACA,Droplet,14.70186839,6.574937358,Endothelial cell
	Kidney_10X_P4_5_TTCTCAATCACATACG,Droplet,15.06173494,-30.58336688,Kidney collecting duct cell
	Kidney_10X_P4_5_TTGGCAACACCAGCAC,Droplet,-4.99953259,4.284239925,Macrophages
	Kidney_10X_P4_5_TTGGCAAGTAAGGGAA,Droplet,15.07935342,-30.63108189,Kidney collecting duct cell
	Kidney_10X_P4_6_AAACCTGCAGACACTT,Droplet,15.82519489,6.911436292,Endothelial cell
	Kidney_10X_P4_6_AAACCTGTCAGGCCCA,Droplet,-21.25621729,5.15719429,Macrophages
	Kidney_10X_P4_6_AAACCTGTCCGCATCT,Droplet,-21.54998192,6.086183837,Macrophages
	Kidney_10X_P4_6_AACTCTTCAACGCACC,Droplet,-27.49357088,-5.104456479,Macrophages
	Kidney_10X_P4_6_AACTCTTCATTGCGGC,Droplet,-21.4717502,5.963830719,Macrophages
	Kidney_10X_P4_6_AACTGGTGTTCTCATT,Droplet,15.15861001,-30.85606321,Kidney collecting duct cell
	Kidney_10X_P4_6_AACTTTCCACTACAGT,Droplet,-27.31897863,-4.307182512,Macrophages
	Kidney_10X_P4_6_AAGGCAGAGGAGTACC,Droplet,-27.74935166,-5.087865089,Macrophages
	Kidney_10X_P4_6_AAGTCTGAGATCCGAG,Droplet,15.21649312,-31.01979038,Kidney collecting duct cell
	Kidney_10X_P4_6_ACACCCTCACGGTTTA,Droplet,-27.18934034,-5.171202332,Macrophages
	Kidney_10X_P4_6_ACGCAGCGTCAAAGAT,Droplet,-20.63759455,5.02596551,Macrophages
	Kidney_10X_P4_6_AGAGCGACAATCTGCA,Droplet,-6.384543153,3.433454753,Macrophages
	Kidney_10X_P4_6_AGAGCTTAGGACACCA,Droplet,-2.780000859,31.17996471,Macrophages
	Kidney_10X_P4_6_AGAGCTTTCTACTATC,Droplet,15.07165698,-30.61236334,Kidney collecting duct cell
	Kidney_10X_P4_6_AGCTTGAAGCCCTAAT,Droplet,16.45457092,19.26732497,Macrophages
	Kidney_10X_P4_6_AGGTCATTCCGAACGC,Droplet,-27.90839333,-5.043674477,Macrophages
	Kidney_10X_P4_6_AGTGAGGCATATACCG,Droplet,15.86682765,6.905480585,Endothelial cell
	Kidney_10X_P4_6_ATAAGAGCATTCTTAC,Droplet,15.16498736,-30.87456658,Kidney collecting duct cell
	Kidney_10X_P4_6_ATAAGAGTCTAGAGTC,Droplet,15.17237981,-30.89533026,Kidney collecting duct cell
	Kidney_10X_P4_6_ATCCACCTCTACTCAT,Droplet,-27.37872991,-5.11034628,Macrophages
	Kidney_10X_P4_6_ATCTACTCATTACCTT,Droplet,-27.67286097,-4.709696945,Macrophages
	Kidney_10X_P4_6_ATCTGCCCAAAGCGGT,Droplet,14.05636576,21.81034342,Macrophages
	Kidney_10X_P4_6_ATGCGATGTGGTGTAG,Droplet,-7.882368794,2.342777428,Macrophages
	Kidney_10X_P4_6_ATTCTACAGTACATGA,Droplet,-21.47305857,6.045073432,Macrophages
	Kidney_10X_P4_6_ATTTCTGAGGATGTAT,Droplet,11.20235416,4.061988176,Macrophages
	Kidney_10X_P4_6_CACAAACTCTGACCTC,Droplet,15.06565644,-30.5955239,Kidney collecting duct cell
	Kidney_10X_P4_6_CACCTTGGTTATGTGC,Droplet,-27.34112955,-5.132859738,Macrophages
	Kidney_10X_P4_6_CACCTTGTCTCAAACG,Droplet,-7.774171538,2.465764487,Macrophages
	Kidney_10X_P4_6_CAGAGAGCAGTGAGTG,Droplet,15.0692764,-30.60648604,Kidney collecting duct cell
	Kidney_10X_P4_6_CAGCTAATCAACACTG,Droplet,15.84214971,6.914574322,Endothelial cell
	Kidney_10X_P4_6_CAGGTGCTCCGTCATC,Droplet,15.06099608,-30.58223812,Kidney collecting duct cell
	Kidney_10X_P4_6_CATCGAAAGTGCCATT,Droplet,15.85863463,6.906129318,Endothelial cell
	Kidney_10X_P4_6_CATGACACATGTCGAT,Droplet,15.86830687,6.9023226,Endothelial cell
	Kidney_10X_P4_6_CATTATCTCTAGAGTC,Droplet,-27.23908089,-5.11690046,Macrophages
	Kidney_10X_P4_6_CCACCTAAGGCACATG,Droplet,15.85542166,6.903077665,Endothelial cell
	Kidney_10X_P4_6_CCATGTCTCGTGGTCG,Droplet,-8.907279452,0.385211356,Macrophages
	Kidney_10X_P4_6_CCATTCGAGGGAACGG,Droplet,15.20450755,-30.98651667,Kidney collecting duct cell
	Kidney_10X_P4_6_CCCAGTTTCATACGGT,Droplet,-8.357367592,3.006862106,Macrophages
	Kidney_10X_P4_6_CCGGGATCACATCCAA,Droplet,-21.31110969,6.038437803,Macrophages
	Kidney_10X_P4_6_CCGGGATTCTTAGCCC,Droplet,-27.32267937,-5.137657743,Macrophages
	Kidney_10X_P4_6_CCTAAAGTCAATCACG,Droplet,15.86205078,6.907192658,Endothelial cell
	Kidney_10X_P4_6_CGACCTTGTGGTACAG,Droplet,-27.76108154,-4.897775905,Macrophages
	Kidney_10X_P4_6_CGATGGCCATCACAAC,Droplet,-3.376543426,32.08139602,Macrophages
	Kidney_10X_P4_6_CGATTGAGTCCTCTTG,Droplet,13.63462784,20.96820318,Macrophages
	Kidney_10X_P4_6_CGCTGGAGTTAGGGTG,Droplet,15.20273118,-30.98202752,Kidney collecting duct cell
	Kidney_10X_P4_6_CGCTTCAGTGGACGAT,Droplet,15.84865264,6.895825725,Endothelial cell
	Kidney_10X_P4_6_CGTAGCGAGATGAGAG,Droplet,15.09145921,-30.66973866,Kidney collecting duct cell
	Kidney_10X_P4_6_CGTAGGCGTCTGGAGA,Droplet,-21.601246,5.924125938,Macrophages
	Kidney_10X_P4_6_CGTCTACAGAGTGAGA,Droplet,15.20118099,-30.97738372,Kidney collecting duct cell
	Kidney_10X_P4_6_CGTGAGCAGGACTGGT,Droplet,-27.84579138,-4.857153125,Macrophages
	Kidney_10X_P4_6_CTAAGACGTGCAGTAG,Droplet,-21.54112821,6.035511611,Macrophages
	Kidney_10X_P4_6_CTACACCAGGGCATGT,Droplet,-19.65121175,3.957655578,Macrophages
	Kidney_10X_P4_6_CTAGAGTGTTCGGCAC,Droplet,-27.8076022,-4.770688003,Macrophages
	Kidney_10X_P4_6_CTAGTGAGTGAGTATA,Droplet,-21.51672401,6.007938427,Macrophages
	Kidney_10X_P4_6_CTCATTAGTATGGTTC,Droplet,-27.91731832,-4.954690075,Macrophages
	Kidney_10X_P4_6_CTCTAATAGACTGGGT,Droplet,-27.55898013,-5.048762841,Macrophages
	Kidney_10X_P4_6_CTCTAATAGTGGGCTA,Droplet,15.66694838,6.717417968,Endothelial cell
	Kidney_10X_P4_6_CTGAAGTTCGTAGGAG,Droplet,15.8579612,6.906741477,Endothelial cell
	Kidney_10X_P4_6_CTGCGGAGTTCGCTAA,Droplet,13.83568272,21.7812129,Macrophages
	Kidney_10X_P4_6_CTGCTGTTCCGAATGT,Droplet,-12.34278016,-0.33619216,Macrophages
	Kidney_10X_P4_6_CTGTGCTAGATCCGAG,Droplet,15.95255683,6.844835858,Endothelial cell
	Kidney_10X_P4_6_CTTTGCGAGTTCCACA,Droplet,-27.74843275,-4.818502405,Macrophages
	Kidney_10X_P4_6_GAACCTAAGATTACCC,Droplet,15.22363201,-31.04197686,Kidney collecting duct cell
	Kidney_10X_P4_6_GAACCTATCAGTTGAC,Droplet,-8.713912569,3.130014087,Macrophages
	Kidney_10X_P4_6_GACCAATGTTCCGGCA,Droplet,-27.78626958,-5.107651115,Macrophages
	Kidney_10X_P4_6_GACCTGGCAGCTATTG,Droplet,-27.72071068,-4.928404068,Macrophages
	Kidney_10X_P4_6_GACGGCTAGATGCCAG,Droplet,15.90724861,19.99588835,Macrophages
	Kidney_10X_P4_6_GAGCAGACAACGATGG,Droplet,-27.8298777,-4.95678567,Macrophages
	Kidney_10X_P4_6_GAGGTGACAAGAGTCG,Droplet,15.08986743,-30.66920554,Kidney collecting duct cell
	Kidney_10X_P4_6_GAGTCCGCAAATCCGT,Droplet,15.1088721,-30.71536708,Kidney collecting duct cell
	Kidney_10X_P4_6_GATCGTAAGCTATGCT,Droplet,15.08942309,-30.66472607,Kidney collecting duct cell
	Kidney_10X_P4_6_GATGAGGAGCAACGGT,Droplet,15.13866756,-30.79410335,Kidney collecting duct cell
	Kidney_10X_P4_6_GCAATCAAGTCAATAG,Droplet,-7.270963961,3.486539314,Macrophages
	Kidney_10X_P4_6_GCAGCCACAACTTGAC,Droplet,15.60812513,6.712351388,Endothelial cell
	Kidney_10X_P4_6_GCGAGAACACAGGAGT,Droplet,-21.54667755,5.816293207,Macrophages
	Kidney_10X_P4_6_GCTCCTAGTGATGTCT,Droplet,-27.76126484,-4.898143069,Macrophages
	Kidney_10X_P4_6_GCTTCCACATTCCTGC,Droplet,-7.687143059,2.44310463,Macrophages
	Kidney_10X_P4_6_GGAATAAGTACTCTCC,Droplet,-27.69084656,-4.935591535,Macrophages
	Kidney_10X_P4_6_GGACAGAGTGATAAAC,Droplet,-9.229963489,1.352113338,Macrophages
	Kidney_10X_P4_6_GGACGTCTCTTATCTG,Droplet,15.36869945,6.771411462,Endothelial cell
	Kidney_10X_P4_6_GGAGCAAAGTAGTGCG,Droplet,-20.95703031,5.678914153,Macrophages
	Kidney_10X_P4_6_GGCAATTAGTACGACG,Droplet,-6.340228163,4.070451534,Macrophages
	Kidney_10X_P4_6_GGCGACTCACCCATGG,Droplet,-27.41734542,-4.856699821,Macrophages
	Kidney_10X_P4_6_GGGAATGCAAGGACAC,Droplet,-21.31704967,6.009131138,Macrophages
	Kidney_10X_P4_6_GGGATGAGTGCAACGA,Droplet,-27.68179073,-4.844833345,Macrophages
	Kidney_10X_P4_6_GGGATGATCGTGACAT,Droplet,15.10870432,-30.71599068,Kidney collecting duct cell
	Kidney_10X_P4_6_GGGCACTGTTCCCGAG,Droplet,15.15905148,-30.85585332,Kidney collecting duct cell
	Kidney_10X_P4_6_GGTGCGTTCACGCATA,Droplet,15.12584174,-30.75946381,Kidney collecting duct cell
	Kidney_10X_P4_6_GTACGTACAAGTAGTA,Droplet,12.97056146,19.95306684,Macrophages
	Kidney_10X_P4_6_GTCATTTGTACTCGCG,Droplet,-27.40932641,-4.948871982,Macrophages
	Kidney_10X_P4_6_GTGCAGCCAGTATAAG,Droplet,15.8435911,6.922592747,Endothelial cell
	Kidney_10X_P4_6_GTTCGGGGTACCCAAT,Droplet,12.9664185,19.94738346,Macrophages
	Kidney_10X_P4_6_GTTCGGGGTGAAGGCT,Droplet,-27.23980902,-5.125551271,Macrophages
	Kidney_10X_P4_6_TACAGTGTCCACGTGG,Droplet,-27.31624764,-4.092718708,Macrophages
	Kidney_10X_P4_6_TAGACCATCGTGGACC,Droplet,-21.49955712,5.491842655,Macrophages
	Kidney_10X_P4_6_TAGAGCTTCACATGCA,Droplet,-27.81866549,-4.952820381,Macrophages
	Kidney_10X_P4_6_TATCAGGTCTGGTGTA,Droplet,15.16104601,-30.86047437,Kidney collecting duct cell
	Kidney_10X_P4_6_TCAGGATAGTCGTTTG,Droplet,-12.71032776,-0.471142864,Macrophages
	Kidney_10X_P4_6_TCGCGTTGTACGCTGC,Droplet,-27.36748942,-5.156539267,Macrophages
	Kidney_10X_P4_6_TCGGGACCAGATCGGA,Droplet,-27.88904485,-4.921797838,Macrophages
	Kidney_10X_P4_6_TCGTAGACACGGCTAC,Droplet,15.20510488,-30.98788134,Kidney collecting duct cell
	Kidney_10X_P4_6_TCTGGAAGTTAGTGGG,Droplet,15.84775751,6.894093656,Endothelial cell
	Kidney_10X_P4_6_TGCACCTGTGGCCCTA,Droplet,15.82531838,6.88590624,Endothelial cell
	Kidney_10X_P4_6_TGCGCAGCAGACAAAT,Droplet,-27.33801659,-5.149760539,Macrophages
	Kidney_10X_P4_6_TGCGGGTAGCAGGTCA,Droplet,15.18728706,-30.93710176,Kidney collecting duct cell
	Kidney_10X_P4_6_TGCGTGGGTAAGTAGT,Droplet,-27.85285388,-4.855901126,Macrophages
	Kidney_10X_P4_6_TGCGTGGGTACTTGAC,Droplet,-5.159794636,4.327957142,Macrophages
	Kidney_10X_P4_6_TGCTGCTAGATCCCAT,Droplet,-27.72983344,-4.860314767,Macrophages
	Kidney_10X_P4_6_TGGACGCTCAACACGT,Droplet,-21.50980711,5.633258504,Macrophages
	Kidney_10X_P4_6_TGGGCGTCAGGATCGA,Droplet,16.36183404,19.36140127,Macrophages
	Kidney_10X_P4_6_TGGTTAGTCGCCTGAG,Droplet,15.16955549,-30.88426771,Kidney collecting duct cell
	Kidney_10X_P4_6_TGTATTCTCAACGGGA,Droplet,15.20474123,-30.98757853,Kidney collecting duct cell
	Kidney_10X_P4_6_TTAGGCAGTCCGACGT,Droplet,15.22811812,-31.0529911,Kidney collecting duct cell
	Kidney_10X_P4_6_TTCTACAAGTGAAGTT,Droplet,-7.725649303,3.090678696,Macrophages
	Kidney_10X_P4_6_TTCTTAGGTACGACCC,Droplet,-27.53426526,-4.505656565,Macrophages
	Kidney_10X_P4_6_TTGAACGCATCACAAC,Droplet,-7.307631834,3.426229495,Macrophages
	Kidney_10X_P4_6_TTGGCAAGTTGAACTC,Droplet,-27.4923206,-4.302441346,Macrophages
	Kidney_10X_P7_5_AAACGGGTCATGCATG,Droplet,15.85654876,6.848282768,Endothelial cell
	Kidney_10X_P7_5_AAAGATGTCAACACAC,Droplet,-27.22991752,-4.212846508,Macrophages
	Kidney_10X_P7_5_AACCATGCATTAGCCA,Droplet,15.16780982,-30.8807212,Kidney collecting duct cell
	Kidney_10X_P7_5_AACGTTGTCTAACTTC,Droplet,-21.20121863,5.939693632,Macrophages
	Kidney_10X_P7_5_AACTCAGAGCCAACAG,Droplet,-21.47617834,6.086610974,Macrophages
	Kidney_10X_P7_5_AACTCCCTCCATGCTC,Droplet,-21.37789451,6.077063908,Macrophages
	Kidney_10X_P7_5_AACTTTCGTTCATGGT,Droplet,-8.598922389,1.491533684,Macrophages
	Kidney_10X_P7_5_AAGGAGCGTAGGAGTC,Droplet,-5.001583025,4.351172807,Macrophages
	Kidney_10X_P7_5_ACATACGGTGTTTGTG,Droplet,-21.31172424,6.034424251,Macrophages
	Kidney_10X_P7_5_ACCCACTCAGATCCAT,Droplet,-7.830804392,4.056795319,Macrophages
	Kidney_10X_P7_5_ACCGTAAAGAAGCCCA,Droplet,15.87273278,6.906855293,Endothelial cell
	Kidney_10X_P7_5_ACGATGTCAGTAAGAT,Droplet,-27.73532833,-4.772809776,Macrophages
	Kidney_10X_P7_5_ACGCCGATCAGCGACC,Droplet,15.14359308,-30.81344999,Kidney collecting duct cell
	Kidney_10X_P7_5_ACTGATGAGCCGGTAA,Droplet,15.85196615,6.915297613,Endothelial cell
	Kidney_10X_P7_5_ACTGCTCTCTTTACGT,Droplet,-21.54217755,6.051124464,Macrophages
	Kidney_10X_P7_5_AGAATAGTCATTATCC,Droplet,15.07048512,-30.6101826,Kidney collecting duct cell
	Kidney_10X_P7_5_AGCATACCAATGGAAT,Droplet,15.86244772,6.897162125,Endothelial cell
	Kidney_10X_P7_5_AGCTCTCCATAGACTC,Droplet,15.87323467,6.905209923,Endothelial cell
	Kidney_10X_P7_5_AGCTTGAAGAATAGGG,Droplet,-21.33937596,6.017749791,Macrophages
	Kidney_10X_P7_5_AGGCCGTCACGGCCAT,Droplet,15.71867301,6.78656746,Endothelial cell
	Kidney_10X_P7_5_AGGCCGTCATGGTTGT,Droplet,15.78173002,6.84932166,Endothelial cell
	Kidney_10X_P7_5_AGGTCCGAGGCAAAGA,Droplet,-7.436231841,3.919797533,Macrophages
	Kidney_10X_P7_5_AGGTCCGGTAAGTAGT,Droplet,15.86115648,6.897704343,Endothelial cell
	Kidney_10X_P7_5_AGTCTTTGTAAGTAGT,Droplet,15.11072689,-30.72001862,Kidney collecting duct cell
	Kidney_10X_P7_5_ATAACGCAGACTAGGC,Droplet,-21.41042028,5.975717322,Macrophages
	Kidney_10X_P7_5_ATCATCTGTCTGATTG,Droplet,-27.48085112,-4.553912095,Macrophages
	Kidney_10X_P7_5_ATCATGGCAAGTCTGT,Droplet,-8.478783089,3.042504844,Macrophages
	Kidney_10X_P7_5_ATCATGGTCGCGTTTC,Droplet,15.11732866,-30.73864658,Kidney collecting duct cell
	Kidney_10X_P7_5_ATGAGGGTCATGCAAC,Droplet,15.87612871,6.890155537,Endothelial cell
	Kidney_10X_P7_5_ATGGGAGCAGATCGGA,Droplet,15.8666648,6.896652722,Endothelial cell
	Kidney_10X_P7_5_ATTGGACGTAGCTCCG,Droplet,-21.47751305,6.075202789,Macrophages
	Kidney_10X_P7_5_CAACCTCGTAGCAAAT,Droplet,-27.4357679,-4.350514658,Macrophages
	Kidney_10X_P7_5_CAAGATCAGCCACTAT,Droplet,-8.730267384,3.505497966,Macrophages
	Kidney_10X_P7_5_CAAGATCCACTAAGTC,Droplet,-27.44883619,-4.3153369,Macrophages
	Kidney_10X_P7_5_CACACTCGTCCATCCT,Droplet,15.10661142,-30.70433866,Kidney collecting duct cell
	Kidney_10X_P7_5_CACATAGGTAGCGTAG,Droplet,-21.44404476,6.036827812,Macrophages
	Kidney_10X_P7_5_CACCACTTCAGGTAAA,Droplet,16.49285611,19.27705569,Macrophages
	Kidney_10X_P7_5_CACCAGGTCGTTTAGG,Droplet,15.07282333,-30.61420506,Kidney collecting duct cell
	Kidney_10X_P7_5_CACTCCATCGGCGGTT,Droplet,15.8561189,6.89375221,Endothelial cell
	Kidney_10X_P7_5_CATGCCTTCTTGAGGT,Droplet,15.03196342,-30.49616238,Kidney collecting duct cell
	Kidney_10X_P7_5_CATTCGCCAATAGAGT,Droplet,15.85673445,6.902889835,Endothelial cell
	Kidney_10X_P7_5_CCACTACAGGCTCATT,Droplet,-27.53466727,-5.200552964,Macrophages
	Kidney_10X_P7_5_CCATGTCGTTCGTGAT,Droplet,15.84615338,6.911885535,Endothelial cell
	Kidney_10X_P7_5_CCCTCCTCATATACGC,Droplet,15.19648912,-30.96103276,Kidney collecting duct cell
	Kidney_10X_P7_5_CCGGTAGGTTTGGGCC,Droplet,15.84507759,6.889175235,Endothelial cell
	Kidney_10X_P7_5_CCGTGGACACGGCCAT,Droplet,-21.33070449,5.952397007,Macrophages
	Kidney_10X_P7_5_CGAGCCAAGCTAAGAT,Droplet,-27.6828744,-4.758490521,Macrophages
	Kidney_10X_P7_5_CGAGCCAAGTAAGTAC,Droplet,15.82244692,6.892735177,Endothelial cell
	Kidney_10X_P7_5_CGATGGCTCACAATGC,Droplet,15.09457234,-30.6767065,Kidney collecting duct cell
	Kidney_10X_P7_5_CGATGTAGTGTGACGA,Droplet,-27.37251244,-4.790408853,Macrophages
	Kidney_10X_P7_5_CGCCAAGGTTCACGGC,Droplet,15.21986443,-31.03117122,Kidney collecting duct cell
	Kidney_10X_P7_5_CGGACACGTCCGTGAC,Droplet,-21.46457511,6.046549113,Macrophages
	Kidney_10X_P7_5_CGGACACGTGGGTATG,Droplet,-27.46310011,-4.926060252,Macrophages
	Kidney_10X_P7_5_CGGACTGCATGGTCAT,Droplet,-21.4006228,6.008263939,Macrophages
	Kidney_10X_P7_5_CGGCTAGTCTCGCATC,Droplet,15.11552397,-30.73213203,Kidney collecting duct cell
	Kidney_10X_P7_5_CTAACTTTCGCGTAGC,Droplet,-27.49870941,-4.55054514,Macrophages
	Kidney_10X_P7_5_CTAGAGTTCCGATATG,Droplet,16.45628101,19.12079112,Macrophages
	Kidney_10X_P7_5_CTAGCCTCATGACGGA,Droplet,-7.257702165,2.524724465,Macrophages
	Kidney_10X_P7_5_CTAGTGACAGTCTTCC,Droplet,-20.8512119,5.507892879,Macrophages
	Kidney_10X_P7_5_CTCGGAGAGTTCGCAT,Droplet,-27.49748847,-4.604642209,Macrophages
	Kidney_10X_P7_5_CTCGGGATCTCGGACG,Droplet,15.85687126,6.890952924,Endothelial cell
	Kidney_10X_P7_5_CTGAAACTCAGTTAGC,Droplet,15.82235316,6.87790974,Endothelial cell
	Kidney_10X_P7_5_CTGGTCTAGCGTTTAC,Droplet,-21.41930476,6.095434389,Macrophages
	Kidney_10X_P7_5_CTTAACTGTTCCTCCA,Droplet,15.15680771,-30.84845769,Kidney collecting duct cell
	Kidney_10X_P7_5_GAATAAGTCCTATGTT,Droplet,-21.59148026,5.99369501,Macrophages
	Kidney_10X_P7_5_GACGCGTAGTGACTCT,Droplet,-21.61176093,5.939606211,Macrophages
	Kidney_10X_P7_5_GACGCGTTCGCATGAT,Droplet,15.91914386,6.868943866,Endothelial cell
	Kidney_10X_P7_5_GACGGCTTCTCTTGAT,Droplet,15.05441478,-30.56263666,Kidney collecting duct cell
	Kidney_10X_P7_5_GACTAACGTCATGCCG,Droplet,-21.54825565,6.064697805,Macrophages
	Kidney_10X_P7_5_GACTACACACGGCCAT,Droplet,-21.04946374,5.729776844,Macrophages
	Kidney_10X_P7_5_GAGCAGAAGGCATGGT,Droplet,-7.084185062,3.277058652,Macrophages
	Kidney_10X_P7_5_GATCAGTGTACTTCTT,Droplet,15.07560022,-30.62234597,Kidney collecting duct cell
	Kidney_10X_P7_5_GATCGCGGTGTAACGG,Droplet,15.87509866,6.889107281,Endothelial cell
	Kidney_10X_P7_5_GATCGTAAGTCGTACT,Droplet,15.88122891,6.89661762,Endothelial cell
	Kidney_10X_P7_5_GCAGCCAGTTAAGATG,Droplet,-22.65199136,1.282669714,Macrophages
	Kidney_10X_P7_5_GCCAAATCACTTACGA,Droplet,-21.45572486,6.077516927,Macrophages
	Kidney_10X_P7_5_GCGCCAATCAACGGGA,Droplet,15.10782582,-30.71145205,Kidney collecting duct cell
	Kidney_10X_P7_5_GCGGGTTCAGACTCGC,Droplet,-8.822453634,3.176196336,Macrophages
	Kidney_10X_P7_5_GCTCCTACACTTGGAT,Droplet,15.79306981,6.857057888,Endothelial cell
	Kidney_10X_P7_5_GGACAGACAGCATGAG,Droplet,-21.38173955,6.064921684,Macrophages
	Kidney_10X_P7_5_GGACAGAGTTACCAGT,Droplet,-27.4638516,-4.786845792,Macrophages
	Kidney_10X_P7_5_GGCGTGTTCGGCATCG,Droplet,-8.086349304,4.2485859,Macrophages
	Kidney_10X_P7_5_GGGAATGTCCATGAGT,Droplet,15.11219812,-30.7213805,Kidney collecting duct cell
	Kidney_10X_P7_5_GGGCATCAGGGCACTA,Droplet,-21.62677347,5.808600537,Macrophages
	Kidney_10X_P7_5_GGTGTTATCGTGGGAA,Droplet,-27.38599703,-4.575581299,Macrophages
	Kidney_10X_P7_5_GTACGTATCAGCTCGG,Droplet,15.85591881,6.89434805,Endothelial cell
	Kidney_10X_P7_5_GTAGGCCGTAGCGTGA,Droplet,-27.70898178,-5.081140054,Macrophages
	Kidney_10X_P7_5_GTCAAGTCAAGTCTGT,Droplet,-18.29775989,-0.445595703,Macrophages
	Kidney_10X_P7_5_GTCATTTAGAGTCGGT,Droplet,-18.15224666,-0.424145024,Macrophages
	Kidney_10X_P7_5_GTGCATACATTACCTT,Droplet,-21.59128613,5.845847743,Macrophages
	Kidney_10X_P7_5_GTGCATATCACAACGT,Droplet,-21.43342006,6.009740098,Macrophages
	Kidney_10X_P7_5_GTGCGGTGTCAGGACA,Droplet,15.06659698,-30.59520753,Kidney collecting duct cell
	Kidney_10X_P7_5_GTTCATTAGTCATGCT,Droplet,-26.97787463,-5.113724371,Macrophages
	Kidney_10X_P7_5_TACACGACATTCTTAC,Droplet,-21.38858599,6.034114736,Macrophages
	Kidney_10X_P7_5_TATCTCACACCCTATC,Droplet,-27.84527058,-4.942919356,Macrophages
	Kidney_10X_P7_5_TCAACGATCCTCAACC,Droplet,15.09181014,-30.66490656,Kidney collecting duct cell
	Kidney_10X_P7_5_TCAGCTCTCCTTGGTC,Droplet,-27.74087335,-4.944865546,Macrophages
	Kidney_10X_P7_5_TCAGCTCTCTCTGTCG,Droplet,15.04873605,-30.54878699,Kidney collecting duct cell
	Kidney_10X_P7_5_TCATTTGGTATAAACG,Droplet,-27.78834746,-5.031432616,Macrophages
	Kidney_10X_P7_5_TCGCGAGTCGTTTAGG,Droplet,-27.80681918,-4.994291787,Macrophages
	Kidney_10X_P7_5_TCGGGACCATAAAGGT,Droplet,-21.48887882,6.035471501,Macrophages
	Kidney_10X_P7_5_TGACTAGTCGCTAGCG,Droplet,-9.799639404,1.300838359,Macrophages
	Kidney_10X_P7_5_TGCGCAGCAAAGCGGT,Droplet,-21.49334746,6.06770592,Macrophages
	Kidney_10X_P7_5_TGCGCAGGTTAAGACA,Droplet,-27.84569739,-4.952639887,Macrophages
	Kidney_10X_P7_5_TGCTGCTGTATAGGTA,Droplet,15.06284032,-30.58694614,Kidney collecting duct cell
	Kidney_10X_P7_5_TGGCCAGCAGGACCCT,Droplet,-5.473248507,3.413573326,Macrophages
	Kidney_10X_P7_5_TGGCTGGGTATGCTTG,Droplet,-27.75485009,-5.014624679,Macrophages
	Kidney_10X_P7_5_TGGGAAGCAAGTCTGT,Droplet,15.05538056,-30.56453998,Kidney collecting duct cell
	Kidney_10X_P7_5_TGTTCCGAGGAGCGTT,Droplet,15.85617829,6.895499792,Endothelial cell
	Kidney_10X_P7_5_TTAGGACTCTTGCCGT,Droplet,-27.32578638,-4.284113246,Macrophages
	Kidney_10X_P7_5_TTCCCAGAGCAGCGTA,Droplet,-20.92962773,5.654523294,Macrophages
	Kidney_10X_P7_5_TTCTACAGTAAGTGGC,Droplet,16.03323655,6.786744578,Endothelial cell
	Kidney_10X_P7_5_TTGACTTTCAACCAAC,Droplet,15.18738401,-30.93388305,Kidney collecting duct cell
	Kidney_10X_P7_5_TTGTAGGGTTCCATGA,Droplet,14.70528308,19.1834868,Macrophages
	Kidney_10X_P7_5_TTTACTGTCATCACCC,Droplet,15.14928034,-30.83250471,Kidney collecting duct cell
	Kidney_10X_P7_5_TTTGGTTTCTCGTATT,Droplet,-27.02627568,-5.190211801,Macrophages
	Liver_10X_P4_2_AAACCTGAGCTACCTA,Droplet,16.6921168,9.1854687,Hepatocytes
	Liver_10X_P4_2_AAACCTGCATGCCTTC,Droplet,16.67564283,8.998287814,Hepatocytes
	Liver_10X_P4_2_AAAGCAAAGTTGAGTA,Droplet,16.59440958,9.293851511,Hepatocytes
	Liver_10X_P4_2_AAATGCCTCCCATTAT,Droplet,18.31793513,9.982104715,Hepatocytes
	Liver_10X_P4_2_AACCGCGCATAAAGGT,Droplet,21.74615445,8.733977055,Hepatocytes
	Liver_10X_P4_2_AACTCCCAGACGCACA,Droplet,18.51000005,9.849413779,Hepatocytes
	Liver_10X_P4_2_AACTCCCAGCCGGTAA,Droplet,16.03498468,9.757642535,Hepatocytes
	Liver_10X_P4_2_AACTCCCCAAAGCGGT,Droplet,16.02657926,9.34053623,Hepatocytes
	Liver_10X_P4_2_AACTCTTGTGAGCGAT,Droplet,21.94916454,7.966143952,Hepatocytes
	Liver_10X_P4_2_AACTTTCAGACAAGCC,Droplet,21.70693862,7.463501415,Hepatocytes
	Liver_10X_P4_2_AACTTTCCACACATGT,Droplet,20.91617565,10.32061838,Hepatocytes
	Liver_10X_P4_2_AAGGAGCAGTCGATAA,Droplet,22.08209046,9.808061628,Hepatocytes
	Liver_10X_P4_2_AAGGAGCTCAAAGTAG,Droplet,20.81474636,8.239000719,Hepatocytes
	Liver_10X_P4_2_AAGGCAGAGGACATTA,Droplet,18.29172639,9.685259873,Hepatocytes
	Liver_10X_P4_2_AAGGCAGGTGCCTGGT,Droplet,22.2681815,8.819813658,Hepatocytes
	Liver_10X_P4_2_AAGGTTCAGAGGTTGC,Droplet,21.11485065,9.763582893,Hepatocytes
	Liver_10X_P4_2_AAGGTTCGTTCTCATT,Droplet,23.18331238,6.967170498,Hepatocytes
	Liver_10X_P4_2_AATCCAGAGCATCATC,Droplet,15.5174553,10.0729033,Hepatocytes
	Liver_10X_P4_2_ACACCAACACCCATGG,Droplet,16.57661882,8.966064952,Hepatocytes
	Liver_10X_P4_2_ACACCAACAGGCAGTA,Droplet,21.27563429,8.356368501,Hepatocytes
	Liver_10X_P4_2_ACACCCTTCCCAACGG,Droplet,20.5625974,8.773913858,Hepatocytes
	Liver_10X_P4_2_ACACCGGAGATCTGCT,Droplet,21.48537238,8.110612778,Hepatocytes
	Liver_10X_P4_2_ACACTGATCTTATCTG,Droplet,20.73966182,8.101960503,Hepatocytes
	Liver_10X_P4_2_ACAGCCGGTCTCTTAT,Droplet,22.37022548,7.718512922,Hepatocytes
	Liver_10X_P4_2_ACAGCTACATAGAAAC,Droplet,22.03855394,9.865063422,Hepatocytes
	Liver_10X_P4_2_ACAGCTAGTTTGGGCC,Droplet,16.44249223,9.324058616,Hepatocytes
	Liver_10X_P4_2_ACATGGTTCCTGCAGG,Droplet,19.54965737,9.593248977,Hepatocytes
	Liver_10X_P4_2_ACCGTAAGTGAGGGTT,Droplet,18.32509258,9.814884459,Hepatocytes
	Liver_10X_P4_2_ACGAGCCAGTGTACTC,Droplet,20.06851242,8.326359031,Hepatocytes
	Liver_10X_P4_2_ACGAGGAAGAGCTGCA,Droplet,20.7025317,8.304552085,Hepatocytes
	Liver_10X_P4_2_ACGAGGACAAGCGAGT,Droplet,20.86646369,10.7674244,Hepatocytes
	Liver_10X_P4_2_ACGCCAGCACACTGCG,Droplet,18.69814672,10.61815237,Hepatocytes
	Liver_10X_P4_2_ACGCCGAGTGTCAATC,Droplet,15.93978433,9.501557373,Hepatocytes
	Liver_10X_P4_2_ACGGAGATCAACACAC,Droplet,21.10466395,9.796297899,Hepatocytes
	Liver_10X_P4_2_ACGGAGATCTCCCTGA,Droplet,20.68689596,6.864742779,Hepatocytes
	Liver_10X_P4_2_ACGGCCACACGTTGGC,Droplet,18.35788265,9.670438427,Hepatocytes
	Liver_10X_P4_2_ACGGCCACAGACTCGC,Droplet,19.30740978,10.3103883,Hepatocytes
	Liver_10X_P4_2_ACGGGTCAGGTGCTTT,Droplet,21.89484535,7.646156618,Hepatocytes
	Liver_10X_P4_2_ACGTCAAAGGCACATG,Droplet,20.20837469,8.30713341,Hepatocytes
	Liver_10X_P4_2_ACGTCAACAAACTGCT,Droplet,20.30027738,8.36944869,Hepatocytes
	Liver_10X_P4_2_ACTATCTCACACTGCG,Droplet,20.63703707,8.153152218,Hepatocytes
	Liver_10X_P4_2_ACTGAACTCTACCTGC,Droplet,-23.40254622,20.9289902,Endothelial cell
	Liver_10X_P4_2_ACTGAGTTCTCTGCTG,Droplet,19.38309248,8.283287165,Hepatocytes
	Liver_10X_P4_2_ACTGCTCTCTGTCAAG,Droplet,20.25251102,8.459512725,Hepatocytes
	Liver_10X_P4_2_ACTTACTCAGTCTTCC,Droplet,18.47233201,9.333828728,Hepatocytes
	Liver_10X_P4_2_ACTTTCACAGCTATTG,Droplet,20.47037372,8.043073969,Hepatocytes
	Liver_10X_P4_2_AGAATAGAGTTAGGTA,Droplet,15.58570683,10.07618752,Hepatocytes
	Liver_10X_P4_2_AGAGTGGAGCGTTGCC,Droplet,20.83028526,8.919152646,Hepatocytes
	Liver_10X_P4_2_AGAGTGGAGTGGCACA,Droplet,16.237698,9.924632039,Hepatocytes
	Liver_10X_P4_2_AGCGGTCAGTAGGCCA,Droplet,18.2036364,9.671269833,Hepatocytes
	Liver_10X_P4_2_AGCGTCGTCCAGAAGG,Droplet,20.92950463,8.531503806,Hepatocytes
	Liver_10X_P4_2_AGCTCCTGTGACGGTA,Droplet,19.87681216,7.727149848,Hepatocytes
	Liver_10X_P4_2_AGCTTGAAGGATTCGG,Droplet,19.51108342,8.467285428,Hepatocytes
	Liver_10X_P4_2_AGGCCACTCCGCATCT,Droplet,15.51474381,10.02519062,Hepatocytes
	Liver_10X_P4_2_AGGCCGTGTATAGGTA,Droplet,21.23405144,7.702287795,Hepatocytes
	Liver_10X_P4_2_AGGCCGTTCGGAATCT,Droplet,19.54034572,8.953001944,Hepatocytes
	Liver_10X_P4_2_AGGGTGAAGTCTTGCA,Droplet,18.43116164,10.11916683,Hepatocytes
	Liver_10X_P4_2_AGGGTGAGTGCCTTGG,Droplet,21.1035952,8.799772385,Hepatocytes
	Liver_10X_P4_2_AGGTCATCATACGCTA,Droplet,23.14487392,7.004594447,Hepatocytes
	Liver_10X_P4_2_AGGTCCGGTGTAATGA,Droplet,19.10684003,10.15795454,Hepatocytes
	Liver_10X_P4_2_AGGTCCGTCGGAAACG,Droplet,16.44029186,9.120037304,Hepatocytes
	Liver_10X_P4_2_AGTAGTCCAAGTTGTC,Droplet,21.30039127,10.00546067,Hepatocytes
	Liver_10X_P4_2_AGTAGTCGTGCACCAC,Droplet,20.52024436,8.550303745,Hepatocytes
	Liver_10X_P4_2_AGTGAGGGTAGCTGCC,Droplet,20.8445049,10.71607675,Hepatocytes
	Liver_10X_P4_2_AGTGGGAAGCAATATG,Droplet,20.05384966,8.245673976,Hepatocytes
	Liver_10X_P4_2_AGTGGGAGTGATGTGG,Droplet,16.04028429,9.320334309,Hepatocytes
	Liver_10X_P4_2_AGTGTCAAGCGGCTTC,Droplet,18.08977002,9.378614931,Hepatocytes
	Liver_10X_P4_2_AGTGTCACATCACAAC,Droplet,21.98557778,7.78833868,Hepatocytes
	Liver_10X_P4_2_ATAACGCAGAGTTGGC,Droplet,16.26152575,9.269799944,Hepatocytes
	Liver_10X_P4_2_ATAACGCCATACCATG,Droplet,19.44796306,10.33209314,Hepatocytes
	Liver_10X_P4_2_ATAAGAGAGAATGTGT,Droplet,21.34300115,7.458803654,Hepatocytes
	Liver_10X_P4_2_ATAAGAGCATTAGGCT,Droplet,21.22033266,10.37843329,Hepatocytes
	Liver_10X_P4_2_ATCATCTGTTTGTGTG,Droplet,22.22098842,9.685654438,Hepatocytes
	Liver_10X_P4_2_ATCATGGGTGCGGTAA,Droplet,20.1436839,8.31363825,Hepatocytes
	Liver_10X_P4_2_ATCCACCGTCAATGTC,Droplet,19.80561637,8.302954661,Hepatocytes
	Liver_10X_P4_2_ATCGAGTAGGATGCGT,Droplet,18.52223087,10.11561226,Hepatocytes
	Liver_10X_P4_2_ATCGAGTCACCAGTTA,Droplet,21.15400639,10.74282374,Hepatocytes
	Liver_10X_P4_2_ATCTACTAGATGGCGT,Droplet,21.32694134,10.20932058,Hepatocytes
	Liver_10X_P4_2_ATCTACTAGTCGTTTG,Droplet,22.4949926,7.39873296,Hepatocytes
	Liver_10X_P4_2_ATCTGCCAGTGTGGCA,Droplet,18.5032509,10.23348276,Hepatocytes
	Liver_10X_P4_2_ATCTGCCCACCTCGTT,Droplet,19.07206325,9.621297268,Hepatocytes
	Liver_10X_P4_2_ATGAGGGCAGACGCTC,Droplet,19.70579495,8.644863433,Hepatocytes
	Liver_10X_P4_2_ATGCGATCAAGAGGCT,Droplet,19.36874055,9.24725821,Hepatocytes
	Liver_10X_P4_2_ATGTGTGTCCGCGCAA,Droplet,20.96509518,8.642282745,Hepatocytes
	Liver_10X_P4_2_ATTACTCCAATACGCT,Droplet,21.10715304,7.598896353,Hepatocytes
	Liver_10X_P4_2_ATTACTCTCTTGACGA,Droplet,15.57821455,10.05343257,Hepatocytes
	Liver_10X_P4_2_ATTCTACGTGTTGAGG,Droplet,19.22200728,10.77528343,Hepatocytes
	Liver_10X_P4_2_ATTGGTGAGAAAGTGG,Droplet,20.73402471,9.367854945,Hepatocytes
	Liver_10X_P4_2_ATTTCTGAGACTCGGA,Droplet,20.67966195,8.419142418,Hepatocytes
	Liver_10X_P4_2_ATTTCTGCAGACAAAT,Droplet,20.1497378,9.994299949,Hepatocytes
	Liver_10X_P4_2_CAACCTCCAGTTAACC,Droplet,19.60712175,9.953895713,Hepatocytes
	Liver_10X_P4_2_CAACCTCCATGAACCT,Droplet,20.47833017,10.72996816,Hepatocytes
	Liver_10X_P4_2_CAACTAGAGTGACATA,Droplet,19.43893089,9.280560549,Hepatocytes
	Liver_10X_P4_2_CAACTAGCATTAACCG,Droplet,18.56882294,9.516757273,Hepatocytes
	Liver_10X_P4_2_CAAGTTGAGGCCCGTT,Droplet,23.29685584,5.780850853,Hepatocytes
	Liver_10X_P4_2_CACACAAGTGTATGGG,Droplet,-23.67193527,20.99052084,Endothelial cell
	Liver_10X_P4_2_CACAGTAAGCAGATCG,Droplet,21.68836986,8.279331156,Hepatocytes
	Liver_10X_P4_2_CACATTTTCTGGTATG,Droplet,21.85663661,21.06221238,Hepatocytes
	Liver_10X_P4_2_CACCACTCAGATGGGT,Droplet,21.03409996,8.726937887,Hepatocytes
	Liver_10X_P4_2_CACCACTCATGCCACG,Droplet,16.59098339,9.186081081,Hepatocytes
	Liver_10X_P4_2_CACCACTTCAGTTCGA,Droplet,18.81237111,10.59740598,Hepatocytes
	Liver_10X_P4_2_CACCAGGTCGCATGGC,Droplet,19.65436781,8.206873673,Hepatocytes
	Liver_10X_P4_2_CACTCCACACCAGATT,Droplet,22.19854473,6.917495709,Hepatocytes
	Liver_10X_P4_2_CAGAATCGTGTTGGGA,Droplet,22.04155359,8.525971306,Hepatocytes
	Liver_10X_P4_2_CAGAATCTCGTCCGTT,Droplet,15.75890748,9.685422556,Hepatocytes
	Liver_10X_P4_2_CAGAGAGAGTTAAGTG,Droplet,18.64744195,10.07353155,Hepatocytes
	Liver_10X_P4_2_CAGCAGCGTTCGTCTC,Droplet,20.91029261,7.902488117,Hepatocytes
	Liver_10X_P4_2_CAGCATATCACCGGGT,Droplet,18.49751736,9.973500169,Hepatocytes
	Liver_10X_P4_2_CAGCATATCCCATTAT,Droplet,22.45099041,8.527761708,Hepatocytes
	Liver_10X_P4_2_CAGCGACCAAGGACAC,Droplet,16.6971984,9.305509885,Hepatocytes
	Liver_10X_P4_2_CAGCGACCAAGTACCT,Droplet,15.88846967,9.976909345,Hepatocytes
	Liver_10X_P4_2_CAGCGACCAGCTGCAC,Droplet,18.58855055,10.19191423,Hepatocytes
	Liver_10X_P4_2_CAGCGACTCCAAAGTC,Droplet,23.08111882,6.629428185,Hepatocytes
	Liver_10X_P4_2_CAGCGACTCCATTCTA,Droplet,20.54770503,9.658894823,Hepatocytes
	Liver_10X_P4_2_CAGCTAACAGTCCTTC,Droplet,16.0303506,9.523220234,Hepatocytes
	Liver_10X_P4_2_CAGCTGGAGTTCCACA,Droplet,20.07064573,8.61102216,Hepatocytes
	Liver_10X_P4_2_CAGCTGGGTCCGAATT,Droplet,15.96219464,9.418059238,Hepatocytes
	Liver_10X_P4_2_CAGGTGCAGAAACGAG,Droplet,-23.23246234,20.88736932,Endothelial cell
	Liver_10X_P4_2_CAGTAACAGAATGTTG,Droplet,20.97179212,7.69920847,Hepatocytes
	Liver_10X_P4_2_CATATTCCACTTGGAT,Droplet,20.70053117,8.428503637,Hepatocytes
	Liver_10X_P4_2_CATATTCCATCGGAAG,Droplet,18.83657522,8.901466801,Hepatocytes
	Liver_10X_P4_2_CATATTCGTAGGGTAC,Droplet,20.29272202,8.705877387,Hepatocytes
	Liver_10X_P4_2_CATCAAGAGCGTGAAC,Droplet,20.86276828,8.088710721,Hepatocytes
	Liver_10X_P4_2_CATCAAGGTAAACGCG,Droplet,19.88781101,8.424649925,Hepatocytes
	Liver_10X_P4_2_CATCAGACAGACGTAG,Droplet,20.17742926,7.46161671,Hepatocytes
	Liver_10X_P4_2_CATCGAAAGCATCATC,Droplet,16.23470265,9.435381041,Hepatocytes
	Liver_10X_P4_2_CATCGAATCGATCCCT,Droplet,16.29143528,8.955997012,Hepatocytes
	Liver_10X_P4_2_CATGACAAGTCGATAA,Droplet,19.70645843,8.49595446,Hepatocytes
	Liver_10X_P4_2_CATTATCCAGTCGTGC,Droplet,20.21991044,8.23443433,Hepatocytes
	Liver_10X_P4_2_CCAATCCAGATGTAAC,Droplet,19.82102454,7.622263629,Hepatocytes
	Liver_10X_P4_2_CCAATCCAGATGTTAG,Droplet,19.63344529,8.827621548,Hepatocytes
	Liver_10X_P4_2_CCAATCCTCAACACAC,Droplet,16.0991132,9.49931266,Hepatocytes
	Liver_10X_P4_2_CCACCTAAGATTACCC,Droplet,22.85441324,6.875143599,Hepatocytes
	Liver_10X_P4_2_CCACCTAAGCTCCTTC,Droplet,18.38146215,9.889550989,Hepatocytes
	Liver_10X_P4_2_CCACCTAGTCGAATCT,Droplet,16.04241759,9.514405842,Hepatocytes
	Liver_10X_P4_2_CCACCTAGTCTTCTCG,Droplet,20.21200554,8.447365592,Hepatocytes
	Liver_10X_P4_2_CCACTACCACCGTTGG,Droplet,15.97371531,9.4399424,Hepatocytes
	Liver_10X_P4_2_CCAGCGAAGTGGACGT,Droplet,19.54872745,8.306586341,Hepatocytes
	Liver_10X_P4_2_CCAGCGAGTTAAGATG,Droplet,17.46886676,8.868736336,Hepatocytes
	Liver_10X_P4_2_CCATGTCTCGTCGTTC,Droplet,21.29459273,8.37074343,Hepatocytes
	Liver_10X_P4_2_CCATTCGGTATCAGTC,Droplet,22.47541011,8.262995463,Hepatocytes
	Liver_10X_P4_2_CCCATACAGTCGCCGT,Droplet,18.94885501,9.573493259,Hepatocytes
	Liver_10X_P4_2_CCCTCCTCAACTGCTA,Droplet,15.99058551,9.840407416,Hepatocytes
	Liver_10X_P4_2_CCGGGATCAAAGTCAA,Droplet,18.67592219,9.368985041,Hepatocytes
	Liver_10X_P4_2_CCGGGATGTACGAAAT,Droplet,20.76643333,10.09071042,Hepatocytes
	Liver_10X_P4_2_CCGGTAGGTACAGACG,Droplet,19.36223782,10.23639175,Hepatocytes
	Liver_10X_P4_2_CCTAGCTAGCACCGTC,Droplet,20.73592098,8.140238096,Hepatocytes
	Liver_10X_P4_2_CCTCAGTTCCGAACGC,Droplet,16.6273402,9.004508239,Hepatocytes
	Liver_10X_P4_2_CCTTACGGTGCAGACA,Droplet,20.13220287,7.56174553,Hepatocytes
	Liver_10X_P4_2_CCTTCGACATGTCGAT,Droplet,15.68495472,9.806193995,Hepatocytes
	Liver_10X_P4_2_CCTTCGAGTACTCTCC,Droplet,15.77255411,9.931773497,Hepatocytes
	Liver_10X_P4_2_CCTTTCTTCTGCAAGT,Droplet,21.21649384,7.529015123,Hepatocytes
	Liver_10X_P4_2_CGAACATCATCGGGTC,Droplet,17.33831075,9.036643799,Hepatocytes
	Liver_10X_P4_2_CGAATGTAGTAATCCC,Droplet,20.6646543,9.132985248,Hepatocytes
	Liver_10X_P4_2_CGAATGTTCAATAAGG,Droplet,16.62870013,9.077953603,Hepatocytes
	Liver_10X_P4_2_CGACCTTAGCGACGTA,Droplet,20.12390248,8.49990826,Hepatocytes
	Liver_10X_P4_2_CGACCTTGTTAAGGGC,Droplet,22.31090271,6.080325019,Hepatocytes
	Liver_10X_P4_2_CGACTTCAGATCGATA,Droplet,20.85366516,7.990917252,Hepatocytes
	Liver_10X_P4_2_CGAGCACAGTCGCCGT,Droplet,16.00205089,9.565039412,Hepatocytes
	Liver_10X_P4_2_CGAGCCAGTGCACTTA,Droplet,15.89423876,9.880732425,Hepatocytes
	Liver_10X_P4_2_CGAGCCAGTTGCCTCT,Droplet,21.55496968,7.532551115,Hepatocytes
	Liver_10X_P4_2_CGATGGCAGCCATCGC,Droplet,22.63210382,8.862859082,Hepatocytes
	Liver_10X_P4_2_CGATGGCAGGATGTAT,Droplet,15.49774673,10.07483327,Hepatocytes
	Liver_10X_P4_2_CGATGTAGTGCGAAAC,Droplet,15.77971364,10.06340423,Hepatocytes
	Liver_10X_P4_2_CGATTGAGTATGGTTC,Droplet,15.67978467,9.787509275,Hepatocytes
	Liver_10X_P4_2_CGCCAAGGTTGCTCCT,Droplet,23.14780112,7.175203116,Hepatocytes
	Liver_10X_P4_2_CGCGGTAAGGATGCGT,Droplet,15.84496106,10.03746843,Hepatocytes
	Liver_10X_P4_2_CGCGGTACAAGTCATC,Droplet,21.09977243,7.915126311,Hepatocytes
	Liver_10X_P4_2_CGCGGTACAATCGAAA,Droplet,20.57101033,10.4927177,Hepatocytes
	Liver_10X_P4_2_CGCGTTTCATGATCCA,Droplet,21.09755553,8.406419343,Hepatocytes
	Liver_10X_P4_2_CGCTATCAGTCGTACT,Droplet,15.68804759,10.0821116,Hepatocytes
	Liver_10X_P4_2_CGCTGGATCTTACCGC,Droplet,18.43747545,10.1131557,Hepatocytes
	Liver_10X_P4_2_CGCTTCAGTCTGCAAT,Droplet,16.82072336,8.986703086,Hepatocytes
	Liver_10X_P4_2_CGGCTAGGTCGCATAT,Droplet,21.2412472,7.360808091,Hepatocytes
	Liver_10X_P4_2_CGGCTAGTCAAGAAGT,Droplet,20.16318851,8.448452126,Hepatocytes
	Liver_10X_P4_2_CGGGTCACATCCCACT,Droplet,17.02138125,9.024844672,Hepatocytes
	Liver_10X_P4_2_CGGTTAATCCTTGGTC,Droplet,19.20342248,9.70458228,Hepatocytes
	Liver_10X_P4_2_CGTAGCGCATACGCTA,Droplet,21.19856814,8.747441422,Hepatocytes
	Liver_10X_P4_2_CGTAGCGGTTTGGGCC,Droplet,23.06381751,6.948837996,Hepatocytes
	Liver_10X_P4_2_CGTCAGGAGAAGGTTT,Droplet,17.54821962,9.317224601,Hepatocytes
	Liver_10X_P4_2_CGTCAGGAGGAGCGAG,Droplet,22.96688924,8.923576743,Hepatocytes
	Liver_10X_P4_2_CGTCCATCATCGTCGG,Droplet,15.83829727,8.964640153,Hepatocytes
	Liver_10X_P4_2_CGTGTCTGTAGGCATG,Droplet,16.02270483,9.649396318,Hepatocytes
	Liver_10X_P4_2_CGTTAGAAGGAGTTGC,Droplet,20.06558897,9.374878599,Hepatocytes
	Liver_10X_P4_2_CGTTAGAGTTGTACAC,Droplet,20.21568804,7.673005113,Hepatocytes
	Liver_10X_P4_2_CGTTCTGGTCCAACTA,Droplet,15.86703922,9.718087307,Hepatocytes
	Liver_10X_P4_2_CGTTGGGTCATGCAAC,Droplet,16.16938323,9.217934025,Hepatocytes
	Liver_10X_P4_2_CTAACTTTCCTCCTAG,Droplet,21.39563572,8.336763853,Hepatocytes
	Liver_10X_P4_2_CTACACCAGGATGGAA,Droplet,18.18446043,8.664284891,Hepatocytes
	Liver_10X_P4_2_CTACACCTCAACGAAA,Droplet,16.72619786,9.1828323,Hepatocytes
	Liver_10X_P4_2_CTACGTCCACGAGAGT,Droplet,21.07964927,10.89870642,Hepatocytes
	Liver_10X_P4_2_CTAGAGTGTTGTTTGG,Droplet,17.74950663,9.204416752,Hepatocytes
	Liver_10X_P4_2_CTCAGAAAGCCGTCGT,Droplet,21.72980155,9.168847739,Hepatocytes
	Liver_10X_P4_2_CTCATTATCCAAGCCG,Droplet,20.0411498,8.862400964,Hepatocytes
	Liver_10X_P4_2_CTCCTAGCACCACGTG,Droplet,19.15429656,10.61047242,Hepatocytes
	Liver_10X_P4_2_CTCGAGGTCGTAGGTT,Droplet,21.93156242,7.931307127,Hepatocytes
	Liver_10X_P4_2_CTCGGAGAGCTAAACA,Droplet,20.46837211,9.441296909,Hepatocytes
	Liver_10X_P4_2_CTCGGAGCAAGACACG,Droplet,20.00463632,7.516468128,Hepatocytes
	Liver_10X_P4_2_CTCGGAGGTCCGAAGA,Droplet,20.95986638,7.580031263,Hepatocytes
	Liver_10X_P4_2_CTCGGGATCCAAAGTC,Droplet,16.59164042,8.987405066,Hepatocytes
	Liver_10X_P4_2_CTCGGGATCGCCGTGA,Droplet,18.3369234,10.10139815,Hepatocytes
	Liver_10X_P4_2_CTCGTACAGTCCTCCT,Droplet,15.73928275,9.668095651,Hepatocytes
	Liver_10X_P4_2_CTCGTACTCCACGACG,Droplet,16.5637032,8.947376757,Hepatocytes
	Liver_10X_P4_2_CTCTACGAGACCTTTG,Droplet,22.38188493,7.753894267,Hepatocytes
	Liver_10X_P4_2_CTCTACGGTCAGTGGA,Droplet,19.67481814,8.91957067,Hepatocytes
	Liver_10X_P4_2_CTCTGGTCAAAGGAAG,Droplet,20.3319942,8.760973423,Hepatocytes
	Liver_10X_P4_2_CTCTGGTTCCCAACGG,Droplet,15.83747618,9.944410087,Hepatocytes
	Liver_10X_P4_2_CTGAAACAGCGAAGGG,Droplet,15.69127576,9.769459659,Hepatocytes
	Liver_10X_P4_2_CTGAAGTCATCGTCGG,Droplet,19.97288795,7.64575254,Hepatocytes
	Liver_10X_P4_2_CTGAAGTTCGTGGACC,Droplet,18.78161579,9.567737727,Hepatocytes
	Liver_10X_P4_2_CTGATAGTCCGAACGC,Droplet,18.27608458,9.942060629,Hepatocytes
	Liver_10X_P4_2_CTGATCCAGGCATTGG,Droplet,20.35189327,8.322438644,Hepatocytes
	Liver_10X_P4_2_CTGATCCAGGCTCATT,Droplet,16.06097554,9.30489946,Hepatocytes
	Liver_10X_P4_2_CTGATCCGTTTGACAC,Droplet,20.47526012,10.08915253,Hepatocytes
	Liver_10X_P4_2_CTGCGGAGTGACGGTA,Droplet,21.49189643,9.63327871,Hepatocytes
	Liver_10X_P4_2_CTGCTGTAGGCAATTA,Droplet,16.83980959,8.996020765,Hepatocytes
	Liver_10X_P4_2_CTGCTGTTCATACGGT,Droplet,17.00937843,9.128954116,Hepatocytes
	Liver_10X_P4_2_CTGGTCTGTGCTTCTC,Droplet,22.16966532,7.25972003,Hepatocytes
	Liver_10X_P4_2_CTGGTCTTCGATAGAA,Droplet,17.26345053,9.246817688,Hepatocytes
	Liver_10X_P4_2_CTGTGCTGTCATCGGC,Droplet,15.8144185,9.848495534,Hepatocytes
	Liver_10X_P4_2_CTGTGCTTCTATCGCC,Droplet,16.42824503,8.991310749,Hepatocytes
	Liver_10X_P4_2_CTTAACTAGGGTCGAT,Droplet,20.89028421,7.817617509,Hepatocytes
	Liver_10X_P4_2_CTTAACTGTACAGACG,Droplet,15.74426544,9.650366893,Hepatocytes
	Liver_10X_P4_2_CTTAACTGTTTACTCT,Droplet,17.81770387,9.341056237,Hepatocytes
	Liver_10X_P4_2_CTTGGCTAGACCCACC,Droplet,21.85227723,7.856994475,Hepatocytes
	Liver_10X_P4_2_CTTGGCTCACATGGGA,Droplet,18.51359005,10.18810522,Hepatocytes
	Liver_10X_P4_2_CTTGGCTGTTCAGGCC,Droplet,22.34131885,9.6863714,Hepatocytes
	Liver_10X_P4_2_CTTTGCGAGGCCCTTG,Droplet,16.52265906,9.31878729,Hepatocytes
	Liver_10X_P4_2_GAAACTCAGCGTTCCG,Droplet,20.34429126,9.811677983,Hepatocytes
	Liver_10X_P4_2_GAACATCCATATGAGA,Droplet,18.57555692,8.821224068,Hepatocytes
	Liver_10X_P4_2_GAACCTAAGTTGAGTA,Droplet,20.59514156,8.794972169,Hepatocytes
	Liver_10X_P4_2_GAAGCAGTCATTTGGG,Droplet,20.54568333,8.225905526,Hepatocytes
	Liver_10X_P4_2_GAATAAGCACTAAGTC,Droplet,20.75226842,8.035071482,Hepatocytes
	Liver_10X_P4_2_GAATGAAGTGCACGAA,Droplet,16.06034942,9.477709996,Hepatocytes
	Liver_10X_P4_2_GACACGCCACGTCTCT,Droplet,23.04348922,7.164967723,Hepatocytes
	Liver_10X_P4_2_GACACGCCAGAAGCAC,Droplet,15.5092531,10.05932263,Hepatocytes
	Liver_10X_P4_2_GACAGAGGTGAGGCTA,Droplet,20.61727814,6.906385041,Hepatocytes
	Liver_10X_P4_2_GACCAATGTCAGAATA,Droplet,16.1698628,9.081859972,Hepatocytes
	Liver_10X_P4_2_GACCTGGCACGGCGTT,Droplet,15.89902469,9.996996903,Hepatocytes
	Liver_10X_P4_2_GACGGCTAGCAATATG,Droplet,15.55174852,10.01052408,Hepatocytes
	Liver_10X_P4_2_GACGGCTGTCCCGACA,Droplet,20.01254632,8.13259823,Hepatocytes
	Liver_10X_P4_2_GACGTGCTCCCTAATT,Droplet,23.17695015,7.741061972,Hepatocytes
	Liver_10X_P4_2_GACGTTACACCCATGG,Droplet,16.01458218,9.402811307,Hepatocytes
	Liver_10X_P4_2_GACTAACTCAGCCTAA,Droplet,18.38952836,10.09157498,Hepatocytes
	Liver_10X_P4_2_GACTACAAGCCACCTG,Droplet,18.89035663,9.183405847,Hepatocytes
	Liver_10X_P4_2_GAGCAGAAGGCGACAT,Droplet,21.13371479,10.73846215,Hepatocytes
	Liver_10X_P4_2_GAGGTGACATGGTCAT,Droplet,22.94236773,7.136163496,Hepatocytes
	Liver_10X_P4_2_GAGGTGAGTTGTGGCC,Droplet,22.50045861,8.043131255,Hepatocytes
	Liver_10X_P4_2_GATCAGTTCTCTGCTG,Droplet,20.15402201,9.680282852,Hepatocytes
	Liver_10X_P4_2_GATCGATGTAGCTTGT,Droplet,16.68313089,9.033517019,Hepatocytes
	Liver_10X_P4_2_GATCGATTCCGTTGCT,Droplet,16.43543279,9.013227823,Hepatocytes
	Liver_10X_P4_2_GATCGCGGTTTGACAC,Droplet,15.43078467,10.23141178,Hepatocytes
	Liver_10X_P4_2_GATCGCGTCACCCTCA,Droplet,21.9020365,21.02565021,Hepatocytes
	Liver_10X_P4_2_GATCTAGCATCACGAT,Droplet,19.84632644,9.202117268,Hepatocytes
	Liver_10X_P4_2_GATGAGGAGCCTCGTG,Droplet,15.8099497,9.928248024,Hepatocytes
	Liver_10X_P4_2_GATTCAGGTTTGTTTC,Droplet,20.01183836,7.618044877,Hepatocytes
	Liver_10X_P4_2_GATTCAGTCTTCGAGA,Droplet,19.27662441,9.121989668,Hepatocytes
	Liver_10X_P4_2_GCAAACTCATGAGCGA,Droplet,16.2223594,9.369662123,Hepatocytes
	Liver_10X_P4_2_GCAAACTCATTACCTT,Droplet,21.82618725,9.899362288,Hepatocytes
	Liver_10X_P4_2_GCACATATCGACAGCC,Droplet,21.68858597,8.27365868,Hepatocytes
	Liver_10X_P4_2_GCAGCCAAGACTTGAA,Droplet,21.66079964,8.439927591,Hepatocytes
	Liver_10X_P4_2_GCAGCCAAGTGGGTTG,Droplet,21.10432645,10.26700415,Hepatocytes
	Liver_10X_P4_2_GCAGCCACACGAAACG,Droplet,15.57594194,10.08949866,Hepatocytes
	Liver_10X_P4_2_GCAGTTAAGAGGTACC,Droplet,21.24347845,8.999037205,Hepatocytes
	Liver_10X_P4_2_GCAGTTATCGGCGCTA,Droplet,15.59953544,9.978277745,Hepatocytes
	Liver_10X_P4_2_GCATGATAGCTCTCGG,Droplet,18.5228291,10.23338031,Hepatocytes
	Liver_10X_P4_2_GCATGCGAGCCCAACC,Droplet,21.36365027,8.32646845,Hepatocytes
	Liver_10X_P4_2_GCATGCGCAAGTACCT,Droplet,20.14885183,9.936995843,Hepatocytes
	Liver_10X_P4_2_GCATGCGGTTATGCGT,Droplet,21.28049292,9.607576131,Hepatocytes
	Liver_10X_P4_2_GCCAAATTCACGCGGT,Droplet,15.52167284,10.20652873,Hepatocytes
	Liver_10X_P4_2_GCGAGAAGTCCAGTAT,Droplet,-23.62007006,20.94969433,Endothelial cell
	Liver_10X_P4_2_GCGCAACGTTCATGGT,Droplet,16.61501668,8.915494211,Hepatocytes
	Liver_10X_P4_2_GCGCGATAGAGTAAGG,Droplet,22.96939409,6.724106567,Hepatocytes
	Liver_10X_P4_2_GCGCGATCACAAGTAA,Droplet,20.72779479,8.090863106,Hepatocytes
	Liver_10X_P4_2_GCTCCTACACAACGTT,Droplet,21.42644069,9.811807689,Hepatocytes
	Liver_10X_P4_2_GCTGCAGAGGCCCGTT,Droplet,15.87772635,9.61576593,Hepatocytes
	Liver_10X_P4_2_GCTGCAGAGGCTAGCA,Droplet,15.8746574,9.607561047,Hepatocytes
	Liver_10X_P4_2_GCTGCTTAGACGCAAC,Droplet,15.41143439,10.2257994,Hepatocytes
	Liver_10X_P4_2_GCTGCTTAGCGCCTTG,Droplet,21.50012865,7.202705539,Hepatocytes
	Liver_10X_P4_2_GCTTGAACACATAACC,Droplet,23.65409837,7.320175691,Hepatocytes
	Liver_10X_P4_2_GGAATAACAAGACACG,Droplet,16.22530833,9.480748531,Hepatocytes
	Liver_10X_P4_2_GGAATAAGTCTCTTTA,Droplet,15.79808821,9.627494407,Hepatocytes
	Liver_10X_P4_2_GGACAAGCAGTTCATG,Droplet,15.58245051,10.10458562,Hepatocytes
	Liver_10X_P4_2_GGACAAGGTGCAGACA,Droplet,15.5345412,10.06043429,Hepatocytes
	Liver_10X_P4_2_GGACATTCAGCATGAG,Droplet,22.29744933,9.815624709,Hepatocytes
	Liver_10X_P4_2_GGACGTCCACGAAGCA,Droplet,16.01063657,9.403473802,Hepatocytes
	Liver_10X_P4_2_GGACGTCCACTTAACG,Droplet,16.42461438,9.831409824,Hepatocytes
	Liver_10X_P4_2_GGACGTCCATCCTAGA,Droplet,21.1656681,8.184647005,Hepatocytes
	Liver_10X_P4_2_GGACGTCTCTGAAAGA,Droplet,20.57390541,8.512913989,Hepatocytes
	Liver_10X_P4_2_GGAGCAAGTTTGTTTC,Droplet,20.91847812,8.693964637,Hepatocytes
	Liver_10X_P4_2_GGAGCAATCAACACTG,Droplet,15.77790403,9.980232519,Hepatocytes
	Liver_10X_P4_2_GGAGCAATCAGGCAAG,Droplet,16.26948579,9.313250158,Hepatocytes
	Liver_10X_P4_2_GGATGTTGTGCACGAA,Droplet,20.56784279,9.584314759,Hepatocytes
	Liver_10X_P4_2_GGATTACGTAAATACG,Droplet,20.90839654,7.60270417,Hepatocytes
	Liver_10X_P4_2_GGCAATTGTCTTCAAG,Droplet,20.31402934,9.272446743,Hepatocytes
	Liver_10X_P4_2_GGCAATTGTTCCGTCT,Droplet,19.04999844,9.142157181,Hepatocytes
	Liver_10X_P4_2_GGCTCGAGTTGGTTTG,Droplet,16.51125505,9.23322207,Hepatocytes
	Liver_10X_P4_2_GGCTGGTGTTATGTGC,Droplet,17.73362752,8.885455745,Hepatocytes
	Liver_10X_P4_2_GGCTGGTGTTGCGTTA,Droplet,17.3911518,9.339776104,Hepatocytes
	Liver_10X_P4_2_GGGAATGGTGAGCGAT,Droplet,23.19207834,7.706967302,Hepatocytes
	Liver_10X_P4_2_GGGAATGGTGTCAATC,Droplet,21.22031538,10.7629507,Hepatocytes
	Liver_10X_P4_2_GGGAATGTCATCACCC,Droplet,19.86932887,8.210181727,Hepatocytes
	Liver_10X_P4_2_GGGACCTAGTATCTCG,Droplet,16.07216778,9.189344313,Hepatocytes
	Liver_10X_P4_2_GGGATGATCGAATCCA,Droplet,22.15723355,8.465391846,Hepatocytes
	Liver_10X_P4_2_GGGCACTAGTATCGAA,Droplet,16.17091816,9.359274999,Hepatocytes
	Liver_10X_P4_2_GGGCACTTCAATAAGG,Droplet,15.69575663,9.793444177,Hepatocytes
	Liver_10X_P4_2_GGGCACTTCAGGCGAA,Droplet,22.56356366,8.473303437,Hepatocytes
	Liver_10X_P4_2_GGGCATCAGCGATAGC,Droplet,18.95702402,10.40736285,Hepatocytes
	Liver_10X_P4_2_GGGTCTGCAGGGTTAG,Droplet,20.4707654,10.70386522,Hepatocytes
	Liver_10X_P4_2_GGTATTGAGCAGCGTA,Droplet,21.54649096,7.666894675,Hepatocytes
	Liver_10X_P4_2_GGTGAAGCATCGGTTA,Droplet,22.19459433,9.658721833,Hepatocytes
	Liver_10X_P4_2_GGTGCGTGTTCAGCGC,Droplet,20.37283603,7.649982016,Hepatocytes
	Liver_10X_P4_2_GGTGTTAAGTGTGGCA,Droplet,19.37801358,8.907046431,Hepatocytes
	Liver_10X_P4_2_GGTGTTACACCAACCG,Droplet,20.21988069,9.941266693,Hepatocytes
	Liver_10X_P4_2_GGTGTTACACCAGATT,Droplet,15.9980422,9.380909858,Hepatocytes
	Liver_10X_P4_2_GGTGTTATCACCACCT,Droplet,15.80809481,9.733898674,Hepatocytes
	Liver_10X_P4_2_GTAACGTGTCGAAAGC,Droplet,22.15760199,6.864468251,Hepatocytes
	Liver_10X_P4_2_GTAACTGCAAGTAATG,Droplet,19.47681054,8.805574591,Hepatocytes
	Liver_10X_P4_2_GTACTCCGTACAGACG,Droplet,15.64193969,9.790377755,Hepatocytes
	Liver_10X_P4_2_GTACTCCTCTAAGCCA,Droplet,19.90931502,8.290255544,Hepatocytes
	Liver_10X_P4_2_GTACTTTCAATGGACG,Droplet,20.61936402,7.242612086,Hepatocytes
	Liver_10X_P4_2_GTACTTTTCCGTCATC,Droplet,-23.15064546,20.86834632,Endothelial cell
	Liver_10X_P4_2_GTAGGCCAGGCGTACA,Droplet,21.73167523,7.145973672,Hepatocytes
	Liver_10X_P4_2_GTATCTTAGGGAACGG,Droplet,19.7208164,8.497897226,Hepatocytes
	Liver_10X_P4_2_GTATCTTCAGTGGGAT,Droplet,20.98102073,7.345338788,Hepatocytes
	Liver_10X_P4_2_GTATTCTAGCGTCAAG,Droplet,20.45979041,9.817458122,Hepatocytes
	Liver_10X_P4_2_GTATTCTCACCTGGTG,Droplet,21.01149946,10.82445183,Hepatocytes
	Liver_10X_P4_2_GTATTCTTCCGTTGCT,Droplet,19.20980569,10.6710172,Hepatocytes
	Liver_10X_P4_2_GTCATTTCAGACACTT,Droplet,15.49494181,10.19209268,Hepatocytes
	Liver_10X_P4_2_GTCCTCACATGTCGAT,Droplet,21.85860505,7.156279661,Hepatocytes
	Liver_10X_P4_2_GTCGTAAGTACGACCC,Droplet,20.55732051,8.273003798,Hepatocytes
	Liver_10X_P4_2_GTCTCGTAGACGACGT,Droplet,21.11825977,9.308320058,Hepatocytes
	Liver_10X_P4_2_GTCTCGTCAACACCCG,Droplet,21.22700784,7.387460312,Hepatocytes
	Liver_10X_P4_2_GTCTCGTCAGCGTCCA,Droplet,20.3211245,8.906232151,Hepatocytes
	Liver_10X_P4_2_GTCTCGTCAGGCAGTA,Droplet,20.51620663,7.871139243,Hepatocytes
	Liver_10X_P4_2_GTGAAGGTCGTGGACC,Droplet,16.77495372,9.170481556,Hepatocytes
	Liver_10X_P4_2_GTGCAGCAGGAACTGC,Droplet,15.91733419,9.665745313,Hepatocytes
	Liver_10X_P4_2_GTGCAGCGTCCTAGCG,Droplet,21.27505201,8.338867056,Hepatocytes
	Liver_10X_P4_2_GTGCAGCTCCTGCAGG,Droplet,22.34382537,7.818825233,Hepatocytes
	Liver_10X_P4_2_GTGCATAAGAAACCAT,Droplet,20.30016929,8.801027502,Hepatocytes
	Liver_10X_P4_2_GTGCATAGTAAGTTCC,Droplet,21.82775139,8.592136393,Hepatocytes
	Liver_10X_P4_2_GTGCTTCCACAAGACG,Droplet,19.67774459,11.39811124,Hepatocytes
	Liver_10X_P4_2_GTGGGTCCACGTCTCT,Droplet,15.79461332,9.740386453,Hepatocytes
	Liver_10X_P4_2_GTGTGCGAGCTTCGCG,Droplet,23.05467942,8.85402615,Hepatocytes
	Liver_10X_P4_2_GTGTGCGCAATCGGTT,Droplet,20.63074154,8.917822488,Hepatocytes
	Liver_10X_P4_2_GTGTGCGCACATGGGA,Droplet,20.71154836,9.982209315,Hepatocytes
	Liver_10X_P4_2_GTTAAGCAGTAATCCC,Droplet,21.09668856,8.244122999,Hepatocytes
	Liver_10X_P4_2_GTTACAGAGTGTTAGA,Droplet,21.35798602,9.931283722,Hepatocytes
	Liver_10X_P4_2_GTTACAGTCACATAGC,Droplet,18.42234058,9.913476585,Hepatocytes
	Liver_10X_P4_2_GTTCTCGCATCCCATC,Droplet,18.7713543,9.661702932,Hepatocytes
	Liver_10X_P4_2_GTTCTCGGTTGGACCC,Droplet,19.69658866,9.309165382,Hepatocytes
	Liver_10X_P4_2_GTTTCTAAGATGGGTC,Droplet,16.61677202,8.951450946,Hepatocytes
	Liver_10X_P4_2_TAAGAGAAGCCCTAAT,Droplet,22.4169094,8.745303185,Hepatocytes
	Liver_10X_P4_2_TAAGTGCGTGTGAATA,Droplet,15.96329693,9.479113285,Hepatocytes
	Liver_10X_P4_2_TACACGAGTACATGTC,Droplet,20.5167462,8.355631425,Hepatocytes
	Liver_10X_P4_2_TACAGTGCAGCTGTAT,Droplet,16.0075624,9.630874314,Hepatocytes
	Liver_10X_P4_2_TACCTATGTTGAGGTG,Droplet,18.49994395,9.829345829,Hepatocytes
	Liver_10X_P4_2_TACCTATTCTGGCGAC,Droplet,20.80880094,7.954695652,Hepatocytes
	Liver_10X_P4_2_TACCTTAGTCCTCCAT,Droplet,20.03528361,8.667809504,Hepatocytes
	Liver_10X_P4_2_TACCTTATCATGTCCC,Droplet,16.06695712,9.308211474,Hepatocytes
	Liver_10X_P4_2_TACGGATGTGCCTGCA,Droplet,21.22756953,10.78935588,Hepatocytes
	Liver_10X_P4_2_TACGGTACACAAGACG,Droplet,15.90495666,9.476698616,Hepatocytes
	Liver_10X_P4_2_TACGGTAGTCGAGATG,Droplet,16.5391732,9.372458668,Hepatocytes
	Liver_10X_P4_2_TACGGTATCGCCTGTT,Droplet,21.34792259,9.377525917,Hepatocytes
	Liver_10X_P4_2_TACTCATGTTCCAACA,Droplet,16.42400006,9.165076622,Hepatocytes
	Liver_10X_P4_2_TACTTACAGCCTATGT,Droplet,19.18713596,9.730236934,Hepatocytes
	Liver_10X_P4_2_TACTTGTCATGTAGTC,Droplet,16.1408149,9.258286882,Hepatocytes
	Liver_10X_P4_2_TAGACCACAGCATACT,Droplet,20.76173105,9.357583578,Hepatocytes
	Liver_10X_P4_2_TAGCCGGAGATATGGT,Droplet,18.60699036,8.744234892,Hepatocytes
	Liver_10X_P4_2_TATCAGGTCAGCTCGG,Droplet,22.53152024,8.686843184,Hepatocytes
	Liver_10X_P4_2_TATTACCAGATACACA,Droplet,20.88606161,8.540696677,Hepatocytes
	Liver_10X_P4_2_TATTACCCAGGTGGAT,Droplet,19.73186057,9.619028876,Hepatocytes
	Liver_10X_P4_2_TATTACCTCGAATGCT,Droplet,19.98922314,8.910636919,Hepatocytes
	Liver_10X_P4_2_TCACAAGTCACAGGCC,Droplet,19.13547344,9.569029578,Hepatocytes
	Liver_10X_P4_2_TCAGCAACATGCGCAC,Droplet,15.54221166,10.10883814,Hepatocytes
	Liver_10X_P4_2_TCAGCTCAGACCTTTG,Droplet,15.62367219,10.13167478,Hepatocytes
	Liver_10X_P4_2_TCAGCTCCACAGCCCA,Droplet,15.84140436,10.0087963,Hepatocytes
	Liver_10X_P4_2_TCAGCTCCATGCAACT,Droplet,21.62745164,8.278568242,Hepatocytes
	Liver_10X_P4_2_TCAGCTCGTATGCTTG,Droplet,16.28382825,9.263136235,Hepatocytes
	Liver_10X_P4_2_TCAGGATAGGGCTCTC,Droplet,21.1960008,7.486570235,Hepatocytes
	Liver_10X_P4_2_TCAGGATTCCGGGTGT,Droplet,18.49354936,10.14052019,Hepatocytes
	Liver_10X_P4_2_TCAGGATTCTTCATGT,Droplet,19.75346609,10.16366027,Hepatocytes
	Liver_10X_P4_2_TCAGGTATCTTGACGA,Droplet,19.99068202,8.388935251,Hepatocytes
	Liver_10X_P4_2_TCATTACTCAGGCAAG,Droplet,15.57249981,9.922747671,Hepatocytes
	Liver_10X_P4_2_TCATTTGCACTGTGTA,Droplet,22.76685372,7.275058836,Hepatocytes
	Liver_10X_P4_2_TCATTTGTCGGCCGAT,Droplet,22.09574272,8.530684804,Hepatocytes
	Liver_10X_P4_2_TCCACACCAGCCACCA,Droplet,16.69414035,9.029680362,Hepatocytes
	Liver_10X_P4_2_TCCCGATTCCAGTAGT,Droplet,15.5797201,10.17957289,Hepatocytes
	Liver_10X_P4_2_TCGAGGCAGGAATTAC,Droplet,18.43824946,10.03598742,Hepatocytes
	Liver_10X_P4_2_TCGAGGCGTGCAGTAG,Droplet,15.49682946,10.14971151,Hepatocytes
	Liver_10X_P4_2_TCGAGGCTCCTGCCAT,Droplet,16.65112809,9.123736528,Hepatocytes
	Liver_10X_P4_2_TCGCGAGAGGACCACA,Droplet,18.42699627,10.01237487,Hepatocytes
	Liver_10X_P4_2_TCGCGAGAGTGCCAGA,Droplet,18.35892527,9.542828933,Hepatocytes
	Liver_10X_P4_2_TCGTAGAAGGGCTCTC,Droplet,21.18600171,8.644211879,Hepatocytes
	Liver_10X_P4_2_TCTATTGAGAGTTGGC,Droplet,19.75039035,7.584185939,Hepatocytes
	Liver_10X_P4_2_TCTATTGGTCTTCTCG,Droplet,21.04718322,7.150296868,Hepatocytes
	Liver_10X_P4_2_TCTATTGTCCCTCTTT,Droplet,16.01925914,9.394744463,Hepatocytes
	Liver_10X_P4_2_TCTCATAAGAAACCTA,Droplet,23.16005129,6.806066715,Hepatocytes
	Liver_10X_P4_2_TCTCATAAGATATGGT,Droplet,18.65789485,8.450509998,Hepatocytes
	Liver_10X_P4_2_TCTGAGAAGGGTGTTG,Droplet,16.79399077,9.063741242,Hepatocytes
	Liver_10X_P4_2_TCTGAGAGTACGACCC,Droplet,15.49403215,10.06710893,Hepatocytes
	Liver_10X_P4_2_TCTTCGGTCAGCTCGG,Droplet,17.12941826,9.221428964,Hepatocytes
	Liver_10X_P4_2_TCTTTCCCACCGGAAA,Droplet,16.5549943,9.097142482,Hepatocytes
	Liver_10X_P4_2_TGACAACCAATGACCT,Droplet,16.28990044,9.383718152,Hepatocytes
	Liver_10X_P4_2_TGAGCATCAATCTACG,Droplet,19.69822046,8.775185065,Hepatocytes
	Liver_10X_P4_2_TGAGCCGCACTCAGGC,Droplet,15.77214115,9.96577411,Hepatocytes
	Liver_10X_P4_2_TGAGGGAAGCTAACTC,Droplet,22.04285411,8.365689825,Hepatocytes
	Liver_10X_P4_2_TGAGGGACACGACTCG,Droplet,16.4848486,9.017319173,Hepatocytes
	Liver_10X_P4_2_TGAGGGAGTTGGGACA,Droplet,19.79144111,8.209327698,Hepatocytes
	Liver_10X_P4_2_TGCCAAAAGCATGGCA,Droplet,15.96881471,9.915021231,Hepatocytes
	Liver_10X_P4_2_TGCCAAACACGAAATA,Droplet,16.68067123,9.139910639,Hepatocytes
	Liver_10X_P4_2_TGCCAAACAGGGTACA,Droplet,19.09385742,10.3726073,Hepatocytes
	Liver_10X_P4_2_TGCGCAGTCCATGAGT,Droplet,20.80189741,10.34352452,Hepatocytes
	Liver_10X_P4_2_TGCGCAGTCTAACTCT,Droplet,19.68034283,8.163591814,Hepatocytes
	Liver_10X_P4_2_TGCGGGTTCCCACTTG,Droplet,18.46998568,9.969347004,Hepatocytes
	Liver_10X_P4_2_TGCGTGGGTATTAGCC,Droplet,16.83718563,8.987581536,Hepatocytes
	Liver_10X_P4_2_TGCGTGGGTCGTGGCT,Droplet,19.54328874,9.708581188,Hepatocytes
	Liver_10X_P4_2_TGCTACCTCCTAGAAC,Droplet,19.56407937,9.031419552,Hepatocytes
	Liver_10X_P4_2_TGCTGCTGTCTAAACC,Droplet,15.42574504,10.2121719,Hepatocytes
	Liver_10X_P4_2_TGCTGCTTCGGCGGTT,Droplet,19.64416981,8.51912864,Hepatocytes
	Liver_10X_P4_2_TGGACGCGTATTAGCC,Droplet,18.45073361,9.643638694,Hepatocytes
	Liver_10X_P4_2_TGGCCAGGTGAAATCA,Droplet,21.19818483,7.957247861,Hepatocytes
	Liver_10X_P4_2_TGGGAAGCACATGACT,Droplet,15.77956067,9.696663341,Hepatocytes
	Liver_10X_P4_2_TGGGAAGGTATAGTAG,Droplet,16.17022579,9.61679881,Hepatocytes
	Liver_10X_P4_2_TGGGAAGTCAGAAATG,Droplet,19.96218528,8.199891132,Hepatocytes
	Liver_10X_P4_2_TGGTTAGCAGATCGGA,Droplet,16.77869671,8.935741106,Hepatocytes
	Liver_10X_P4_2_TGTATTCGTAGAGGAA,Droplet,19.37775912,8.76508155,Hepatocytes
	Liver_10X_P4_2_TGTATTCTCGCACTCT,Droplet,20.16765995,7.890068412,Hepatocytes
	Liver_10X_P4_2_TGTGTTTGTCTCTTAT,Droplet,19.73789273,9.164042039,Hepatocytes
	Liver_10X_P4_2_TGTTCCGGTACACCGC,Droplet,15.94409761,9.786843422,Hepatocytes
	Liver_10X_P4_2_TGTTCCGGTTGAACTC,Droplet,20.34832695,9.380493449,Hepatocytes
	Liver_10X_P4_2_TTAACTCAGAGAACAG,Droplet,15.95594347,9.574545171,Hepatocytes
	Liver_10X_P4_2_TTAACTCCACCAGTTA,Droplet,19.0909393,9.067794497,Hepatocytes
	Liver_10X_P4_2_TTAACTCCACTTCTGC,Droplet,15.90315677,9.81427344,Hepatocytes
	Liver_10X_P4_2_TTAGTTCAGATTACCC,Droplet,21.82150219,8.57504243,Hepatocytes
	Liver_10X_P4_2_TTAGTTCGTTCCCTTG,Droplet,15.77042487,10.07499361,Hepatocytes
	Liver_10X_P4_2_TTAGTTCGTTTAAGCC,Droplet,18.66430255,9.702363216,Hepatocytes
	Liver_10X_P4_2_TTATGCTAGGTGTTAA,Droplet,16.65578389,9.083864193,Hepatocytes
	Liver_10X_P4_2_TTATGCTCACCGATAT,Droplet,20.59476123,7.766326858,Hepatocytes
	Liver_10X_P4_2_TTATGCTTCACTCCTG,Droplet,19.7003185,8.102409233,Hepatocytes
	Liver_10X_P4_2_TTATGCTTCATGTAGC,Droplet,19.73488248,8.083151868,Hepatocytes
	Liver_10X_P4_2_TTCCCAGTCATCGCTC,Droplet,19.99059812,8.778514548,Hepatocytes
	Liver_10X_P4_2_TTCCCAGTCCAATGGT,Droplet,15.52601807,10.12110825,Hepatocytes
	Liver_10X_P4_2_TTCGGTCGTAAACACA,Droplet,19.5858012,10.07521543,Hepatocytes
	Liver_10X_P4_2_TTCGGTCTCGTAGGTT,Droplet,19.93792575,9.129086268,Hepatocytes
	Liver_10X_P4_2_TTCTACACACTTCTGC,Droplet,19.58515924,9.66311016,Hepatocytes
	Liver_10X_P4_2_TTCTACATCCTACAGA,Droplet,21.11763821,8.473090227,Hepatocytes
	Liver_10X_P4_2_TTCTCCTAGCAGGTCA,Droplet,18.36403863,10.02254035,Hepatocytes
	Liver_10X_P4_2_TTCTTAGAGTGTCCCG,Droplet,15.78808314,10.00038808,Hepatocytes
	Liver_10X_P4_2_TTCTTAGGTAGGGACT,Droplet,16.50146552,9.156193915,Hepatocytes
	Liver_10X_P4_2_TTGAACGAGGCATGTG,Droplet,19.47742943,10.84184725,Hepatocytes
	Liver_10X_P4_2_TTGAACGGTCATATCG,Droplet,18.32844565,9.786998044,Hepatocytes
	Liver_10X_P4_2_TTGGAACAGCGATAGC,Droplet,16.00454522,9.504327032,Hepatocytes
	Liver_10X_P4_2_TTTACTGAGTAGGTGC,Droplet,21.30841723,7.289629309,Hepatocytes
	Liver_10X_P4_2_TTTATGCAGGAGTCTG,Droplet,23.57062701,5.819415226,Hepatocytes
	Liver_10X_P4_2_TTTCCTCGTTTCGCTC,Droplet,15.89799588,9.949241122,Hepatocytes
	Liver_10X_P4_2_TTTGCGCAGGGCATGT,Droplet,20.66525133,9.556229792,Hepatocytes
	Liver_10X_P4_2_TTTGCGCCAATAGCAA,Droplet,20.97350833,10.35571685,Hepatocytes
	Liver_10X_P4_2_TTTGGTTGTTGTCGCG,Droplet,19.93186484,8.601795545,Hepatocytes
	Liver_10X_P4_2_TTTGTCAAGCACAGGT,Droplet,20.31707758,8.677716595,Hepatocytes
	Liver_10X_P7_0_AAACGGGTCCACGAAT,Droplet,18.52237547,10.25160287,Hepatocytes
	Liver_10X_P7_0_AAAGATGTCATGCATG,Droplet,-23.72034345,21.01064936,Endothelial cell
	Liver_10X_P7_0_AAATGCCGTTGATTGC,Droplet,20.85029044,10.14774492,Hepatocytes
	Liver_10X_P7_0_AACCGCGTCAGCGATT,Droplet,-22.59859116,-6.707737822,Hepatocytes
	Liver_10X_P7_0_AACTCCCCACATTTCT,Droplet,20.96455413,10.18323728,Hepatocytes
	Liver_10X_P7_0_AACTCCCTCTTTAGTC,Droplet,18.82691662,10.36177523,Hepatocytes
	Liver_10X_P7_0_AACTCTTCAACGATCT,Droplet,19.47273968,9.690009268,Hepatocytes
	Liver_10X_P7_0_AACTGGTGTAGAGTGC,Droplet,20.96536755,9.837734238,Hepatocytes
	Liver_10X_P7_0_AACTGGTTCAAGGTAA,Droplet,22.07570562,9.78885456,Hepatocytes
	Liver_10X_P7_0_AAGCCGCCATCACGAT,Droplet,21.36860941,7.529192442,Hepatocytes
	Liver_10X_P7_0_AAGCCGCTCGTGGTCG,Droplet,19.34264931,8.22580767,Hepatocytes
	Liver_10X_P7_0_AAGGAGCGTGACAAAT,Droplet,16.91771884,9.315537813,Hepatocytes
	Liver_10X_P7_0_AAGGAGCGTGTATGGG,Droplet,18.58336908,9.234320044,Hepatocytes
	Liver_10X_P7_0_AAGGAGCGTTCAGACT,Droplet,19.0022621,8.7716305,Hepatocytes
	Liver_10X_P7_0_AAGGCAGTCACCCTCA,Droplet,19.88677244,9.586154679,Hepatocytes
	Liver_10X_P7_0_AAGGTTCCATGCTGGC,Droplet,19.35570387,8.905480643,Hepatocytes
	Liver_10X_P7_0_AAGGTTCGTGAACCTT,Droplet,22.13228656,9.630234295,Hepatocytes
	Liver_10X_P7_0_AATCCAGAGAAGCCCA,Droplet,19.16122675,9.354352934,Hepatocytes
	Liver_10X_P7_0_AATCCAGAGCGTAGTG,Droplet,20.25344458,9.392854368,Hepatocytes
	Liver_10X_P7_0_AATCCAGCACTAGTAC,Droplet,19.77035013,9.15708472,Hepatocytes
	Liver_10X_P7_0_AATCGGTTCACCACCT,Droplet,18.7143979,8.709357519,Hepatocytes
	Liver_10X_P7_0_ACACCCTAGTGCCATT,Droplet,19.02486207,9.15086427,Hepatocytes
	Liver_10X_P7_0_ACACCGGAGCACACAG,Droplet,17.24979028,9.34804039,Hepatocytes
	Liver_10X_P7_0_ACACCGGTCAATCTCT,Droplet,21.17238224,9.093932172,Hepatocytes
	Liver_10X_P7_0_ACAGCTATCGTCTGCT,Droplet,20.66060411,6.87373273,Hepatocytes
	Liver_10X_P7_0_ACATCAGAGATGTTAG,Droplet,21.15602706,9.332182269,Hepatocytes
	Liver_10X_P7_0_ACATGGTGTCAAACTC,Droplet,-22.62658683,-6.736842063,Hepatocytes
	Liver_10X_P7_0_ACCTTTACAAGCTGGA,Droplet,19.93511343,10.01002678,Hepatocytes
	Liver_10X_P7_0_ACCTTTAGTCGCTTCT,Droplet,22.564131,9.605006581,Hepatocytes
	Liver_10X_P7_0_ACGATACAGATGTTAG,Droplet,23.07814723,9.428470535,Hepatocytes
	Liver_10X_P7_0_ACGCCGAGTCTCTTAT,Droplet,21.01572199,10.75827364,Hepatocytes
	Liver_10X_P7_0_ACGGGCTAGCCTCGTG,Droplet,15.97233978,10.01442419,Hepatocytes
	Liver_10X_P7_0_ACTGAACCAATGTAAG,Droplet,21.85964481,9.760363178,Hepatocytes
	Liver_10X_P7_0_ACTGAGTGTGGCCCTA,Droplet,19.67735025,9.213991499,Hepatocytes
	Liver_10X_P7_0_ACTGAGTTCGACAGCC,Droplet,-23.98175655,20.48220301,Hepatocytes
	Liver_10X_P7_0_ACTGATGAGGAGTCTG,Droplet,-24.03224693,21.09197235,Endothelial cell
	Liver_10X_P7_0_ACTGATGGTATAAACG,Droplet,21.12895824,9.999219072,Hepatocytes
	Liver_10X_P7_0_ACTGCTCTCGCCATAA,Droplet,21.07397537,10.79128185,Hepatocytes
	Liver_10X_P7_0_ACTGCTCTCTGATACG,Droplet,21.57475196,9.978594356,Hepatocytes
	Liver_10X_P7_0_ACTGTCCAGCGGATCA,Droplet,18.4032123,8.767075657,Hepatocytes
	Liver_10X_P7_0_ACTTTCACACCAGGCT,Droplet,19.73428838,10.47100494,Hepatocytes
	Liver_10X_P7_0_ACTTTCATCCAAGCCG,Droplet,20.13890795,10.11170786,Hepatocytes
	Liver_10X_P7_0_AGAATAGGTAGCGTCC,Droplet,19.94886306,9.960340142,Hepatocytes
	Liver_10X_P7_0_AGACGTTAGATCGGGT,Droplet,19.92720172,8.95731954,Hepatocytes
	Liver_10X_P7_0_AGAGCGAAGGCAGTCA,Droplet,20.93117738,9.23970199,Hepatocytes
	Liver_10X_P7_0_AGAGTGGTCTTTAGGG,Droplet,21.08869749,9.586648067,Hepatocytes
	Liver_10X_P7_0_AGATCTGTCAGCTCGG,Droplet,20.9031597,9.186869447,Hepatocytes
	Liver_10X_P7_0_AGATCTGTCCATTCTA,Droplet,21.16268129,9.794511542,Hepatocytes
	Liver_10X_P7_0_AGATTGCGTGATAAGT,Droplet,20.64598735,9.011319557,Hepatocytes
	Liver_10X_P7_0_AGCAGCCCATCTACGA,Droplet,19.09391131,9.112817999,Hepatocytes
	Liver_10X_P7_0_AGCCTAAGTGCCTGGT,Droplet,21.03387287,9.94122651,Hepatocytes
	Liver_10X_P7_0_AGCGGTCTCATGCATG,Droplet,19.20893536,9.882609808,Hepatocytes
	Liver_10X_P7_0_AGCGTATAGCTGTCTA,Droplet,20.01030011,9.64823299,Hepatocytes
	Liver_10X_P7_0_AGCGTATGTCCTAGCG,Droplet,22.13326891,9.883050967,Hepatocytes
	Liver_10X_P7_0_AGCTTGACATTTCAGG,Droplet,19.59677556,8.218918199,Hepatocytes
	Liver_10X_P7_0_AGCTTGATCAAACCAC,Droplet,20.82757267,10.93155997,Hepatocytes
	Liver_10X_P7_0_AGCTTGATCCCTGACT,Droplet,18.97319782,9.093077196,Hepatocytes
	Liver_10X_P7_0_AGCTTGATCGTCTGCT,Droplet,19.30321758,9.431262983,Hepatocytes
	Liver_10X_P7_0_AGGCCGTAGTGCCATT,Droplet,16.60399967,9.205361439,Hepatocytes
	Liver_10X_P7_0_AGGGAGTGTGAGCGAT,Droplet,-22.61519063,-6.728231034,Hepatocytes
	Liver_10X_P7_0_AGGGATGAGTACTTGC,Droplet,16.87184031,8.893495617,Hepatocytes
	Liver_10X_P7_0_AGGGTGAGTGAGGCTA,Droplet,19.60625847,9.351066996,Hepatocytes
	Liver_10X_P7_0_AGGGTGATCAGCTCGG,Droplet,19.68451906,8.286071847,Hepatocytes
	Liver_10X_P7_0_AGGTCATCAGTCAGAG,Droplet,16.4189618,9.557661897,Hepatocytes
	Liver_10X_P7_0_AGGTCCGGTAGAGCTG,Droplet,21.32114247,10.03275386,Hepatocytes
	Liver_10X_P7_0_AGTAGTCAGGCATGTG,Droplet,21.2415683,10.21170737,Hepatocytes
	Liver_10X_P7_0_AGTAGTCTCTTGTCAT,Droplet,22.40917101,6.536743017,Hepatocytes
	Liver_10X_P7_0_AGTGAGGAGTACGTTC,Droplet,20.27584691,9.238670775,Hepatocytes
	Liver_10X_P7_0_AGTGAGGCACTCGACG,Droplet,22.11861658,9.507845924,Hepatocytes
	Liver_10X_P7_0_AGTGAGGTCTCGCTTG,Droplet,18.72225631,9.027240625,Hepatocytes
	Liver_10X_P7_0_AGTGGGAGTCACTGGC,Droplet,19.34725335,9.8657856,Hepatocytes
	Liver_10X_P7_0_AGTGGGATCACAGTAC,Droplet,19.50891798,8.393388447,Hepatocytes
	Liver_10X_P7_0_ATAACGCCACAACGCC,Droplet,20.90422304,9.734676004,Hepatocytes
	Liver_10X_P7_0_ATAACGCTCGTGGTCG,Droplet,20.67872855,9.037754933,Hepatocytes
	Liver_10X_P7_0_ATAGACCAGATCTGCT,Droplet,20.48205321,8.928387648,Hepatocytes
	Liver_10X_P7_0_ATAGACCAGCTCCTCT,Droplet,18.86410317,8.948179577,Hepatocytes
	Liver_10X_P7_0_ATAGACCTCTTGCCGT,Droplet,21.07188235,10.83759901,Hepatocytes
	Liver_10X_P7_0_ATCACGAAGGCTATCT,Droplet,15.71672371,10.05166678,Hepatocytes
	Liver_10X_P7_0_ATCATCTAGTTACGGG,Droplet,18.40422385,9.998379864,Hepatocytes
	Liver_10X_P7_0_ATCATCTGTCTTGCGG,Droplet,19.15966902,9.282563204,Hepatocytes
	Liver_10X_P7_0_ATCCACCAGGCTATCT,Droplet,19.43422952,9.938287233,Hepatocytes
	Liver_10X_P7_0_ATCCACCTCAGGCGAA,Droplet,21.08191359,9.968303623,Hepatocytes
	Liver_10X_P7_0_ATCCGAAAGTGTCCAT,Droplet,21.61764283,10.19048617,Hepatocytes
	Liver_10X_P7_0_ATCGAGTGTGTCGCTG,Droplet,20.36710862,8.841841546,Hepatocytes
	Liver_10X_P7_0_ATCTACTTCAATACCG,Droplet,16.70410673,9.480862863,Hepatocytes
	Liver_10X_P7_0_ATCTGCCCAGAGTGTG,Droplet,17.20297222,9.326675957,Hepatocytes
	Liver_10X_P7_0_ATGAGGGCATGCTGGC,Droplet,-22.5965642,-6.747086538,Hepatocytes
	Liver_10X_P7_0_ATGAGGGGTACCGCTG,Droplet,15.03326929,-30.54293338,Hepatocytes
	Liver_10X_P7_0_ATGGGAGGTCCTCTTG,Droplet,20.06329264,9.980858648,Hepatocytes
	Liver_10X_P7_0_ATGGGAGGTGTGTGCC,Droplet,22.47934676,9.581527234,Hepatocytes
	Liver_10X_P7_0_ATGTGTGCAAGAAGAG,Droplet,22.0203365,9.863835088,Hepatocytes
	Liver_10X_P7_0_ATGTGTGTCCCTCTTT,Droplet,18.5562186,9.525626531,Hepatocytes
	Liver_10X_P7_0_ATTATCCAGATGTGTA,Droplet,20.21224709,9.897766058,Hepatocytes
	Liver_10X_P7_0_ATTGGACCAGTAGAGC,Droplet,21.47897382,10.33979609,Hepatocytes
	Liver_10X_P7_0_ATTGGTGGTATATCCG,Droplet,15.05920515,10.20841681,Endothelial cell
	Liver_10X_P7_0_CAACCAATCACTCCTG,Droplet,21.5418842,9.844468248,Hepatocytes
	Liver_10X_P7_0_CAACCTCTCTGCGTAA,Droplet,15.37322523,10.2315254,Hepatocytes
	Liver_10X_P7_0_CAAGAAAAGCTCAACT,Droplet,20.92208648,9.210430793,Hepatocytes
	Liver_10X_P7_0_CAAGAAAGTTCTCATT,Droplet,17.19664301,9.009543388,Hepatocytes
	Liver_10X_P7_0_CAAGGCCAGGTCGGAT,Droplet,20.9415558,9.301495569,Hepatocytes
	Liver_10X_P7_0_CACAAACCATGGTCTA,Droplet,19.1756756,9.070266546,Hepatocytes
	Liver_10X_P7_0_CACAAACGTTATTCTC,Droplet,22.45664665,6.283606319,Hepatocytes
	Liver_10X_P7_0_CACACCTAGTACATGA,Droplet,22.68285905,9.659430548,Hepatocytes
	Liver_10X_P7_0_CACACCTGTCTAGAGG,Droplet,22.05918429,8.305965539,Hepatocytes
	Liver_10X_P7_0_CACATTTCAAACGCGA,Droplet,-23.79915523,21.03216288,Endothelial cell
	Liver_10X_P7_0_CACCACTGTAGTGAAT,Droplet,20.22837528,9.962322586,Hepatocytes
	Liver_10X_P7_0_CACCAGGCAATAAGCA,Droplet,19.37241038,9.183693994,Hepatocytes
	Liver_10X_P7_0_CACCAGGCACTTACGA,Droplet,20.82604109,9.426264799,Hepatocytes
	Liver_10X_P7_0_CACCAGGGTAACGTTC,Droplet,15.74486129,9.775192334,Hepatocytes
	Liver_10X_P7_0_CACTCCACATTCTCAT,Droplet,-24.25124298,21.16798251,Endothelial cell
	Liver_10X_P7_0_CACTCCAGTGCTTCTC,Droplet,20.66196021,6.952094773,Hepatocytes
	Liver_10X_P7_0_CACTCCATCAAAGTAG,Droplet,19.38945148,9.210935796,Hepatocytes
	Liver_10X_P7_0_CAGAGAGCAAGACACG,Droplet,22.63133818,9.556776045,Hepatocytes
	Liver_10X_P7_0_CAGCCGACAGGGTACA,Droplet,21.94708771,9.694714004,Hepatocytes
	Liver_10X_P7_0_CAGCGACTCGGAGCAA,Droplet,20.07776024,8.54394908,Hepatocytes
	Liver_10X_P7_0_CAGCTAAAGTATCGAA,Droplet,16.18704547,9.713545295,Hepatocytes
	Liver_10X_P7_0_CAGGTGCCACAGCGTC,Droplet,20.86713307,7.916649578,Hepatocytes
	Liver_10X_P7_0_CAGTCCTCAGTGGGAT,Droplet,22.08176397,9.67667849,Hepatocytes
	Liver_10X_P7_0_CAGTCCTTCGGAGCAA,Droplet,21.71571775,8.323450125,Hepatocytes
	Liver_10X_P7_0_CATATGGTCAAGGCTT,Droplet,19.85222998,8.864911853,Hepatocytes
	Liver_10X_P7_0_CATATTCAGCCTATGT,Droplet,22.22338787,9.853264223,Hepatocytes
	Liver_10X_P7_0_CATCAAGGTCAGAATA,Droplet,18.83465358,9.857300766,Hepatocytes
	Liver_10X_P7_0_CATCGAAGTCGCTTCT,Droplet,-22.64186822,-6.690778434,Hepatocytes
	Liver_10X_P7_0_CATGCCTGTAGCGCTC,Droplet,20.30330969,8.610189231,Hepatocytes
	Liver_10X_P7_0_CATTCGCAGGGCTCTC,Droplet,20.1089006,9.242601297,Hepatocytes
	Liver_10X_P7_0_CCACCTATCGAATCCA,Droplet,20.53774041,9.490231271,Hepatocytes
	Liver_10X_P7_0_CCACGGACAAGCTGGA,Droplet,19.58249485,9.217409463,Hepatocytes
	Liver_10X_P7_0_CCACTACAGTGTACCT,Droplet,20.13008273,9.500081084,Hepatocytes
	Liver_10X_P7_0_CCACTACCAGAGTGTG,Droplet,20.2636447,10.03946483,Hepatocytes
	Liver_10X_P7_0_CCAGCGAGTTCTCATT,Droplet,19.86918118,9.333965332,Hepatocytes
	Liver_10X_P7_0_CCATGTCCACTATCTT,Droplet,20.29589617,10.40534573,Hepatocytes
	Liver_10X_P7_0_CCATTCGGTTACGCGC,Droplet,20.55178527,9.869604192,Hepatocytes
	Liver_10X_P7_0_CCCAGTTGTAAGGATT,Droplet,19.66578273,8.297800882,Hepatocytes
	Liver_10X_P7_0_CCCAGTTGTAGAGCTG,Droplet,16.6195243,9.272034924,Hepatocytes
	Liver_10X_P7_0_CCGGGATCACAGAGGT,Droplet,19.24942757,8.831312495,Hepatocytes
	Liver_10X_P7_0_CCGGGATTCACAGGCC,Droplet,21.13245569,9.048102661,Hepatocytes
	Liver_10X_P7_0_CCGGTAGAGCGACGTA,Droplet,19.41281793,10.24295196,Hepatocytes
	Liver_10X_P7_0_CCGGTAGCATCGACGC,Droplet,19.08052781,9.155250839,Hepatocytes
	Liver_10X_P7_0_CCGGTAGTCACGATGT,Droplet,21.07710391,9.829473923,Hepatocytes
	Liver_10X_P7_0_CCGTGGACAAACTGCT,Droplet,20.82262,9.420200872,Hepatocytes
	Liver_10X_P7_0_CCGTTCACAGCTGGCT,Droplet,22.11790593,9.758002235,Hepatocytes
	Liver_10X_P7_0_CCGTTCATCGCCGTGA,Droplet,20.69939332,9.363886355,Hepatocytes
	Liver_10X_P7_0_CCTACACAGAGACGAA,Droplet,21.83771317,9.72655191,Hepatocytes
	Liver_10X_P7_0_CCTACACTCGGTCCGA,Droplet,-22.58433669,-6.748847317,Hepatocytes
	Liver_10X_P7_0_CCTACACTCTGACCTC,Droplet,20.58660337,9.0525615,Hepatocytes
	Liver_10X_P7_0_CCTACCAAGCAGACTG,Droplet,21.20759902,9.032991507,Hepatocytes
	Liver_10X_P7_0_CCTACCAGTGCTAGCC,Droplet,20.63965046,6.848430164,Hepatocytes
	Liver_10X_P7_0_CCTACCATCATATCGG,Droplet,20.57153735,9.943607309,Hepatocytes
	Liver_10X_P7_0_CCTAGCTAGTCAAGCG,Droplet,21.21496373,10.06449154,Hepatocytes
	Liver_10X_P7_0_CCTAGCTAGTTCGATC,Droplet,21.06044032,9.451537688,Hepatocytes
	Liver_10X_P7_0_CCTAGCTTCGTACGGC,Droplet,16.38007479,9.533444336,Hepatocytes
	Liver_10X_P7_0_CCTCAGTAGACTAGAT,Droplet,19.99289579,8.618083591,Hepatocytes
	Liver_10X_P7_0_CCTCAGTCACACCGCA,Droplet,18.95031658,8.553054135,Hepatocytes
	Liver_10X_P7_0_CCTCTGAGTGTTTGTG,Droplet,21.8313543,9.164470925,Hepatocytes
	Liver_10X_P7_0_CCTTACGGTCGATTGT,Droplet,16.90733158,8.927243664,Hepatocytes
	Liver_10X_P7_0_CCTTCCCAGCCATCGC,Droplet,22.66754099,9.337208869,Hepatocytes
	Liver_10X_P7_0_CCTTCCCTCCGTAGGC,Droplet,18.83686401,9.137603901,Hepatocytes
	Liver_10X_P7_0_CCTTTCTGTTGGTAAA,Droplet,20.98779437,9.817680237,Hepatocytes
	Liver_10X_P7_0_CCTTTCTTCCCTAACC,Droplet,20.54623298,9.76560947,Hepatocytes
	Liver_10X_P7_0_CGAACATTCATGCAAC,Droplet,19.63398201,9.073014526,Hepatocytes
	Liver_10X_P7_0_CGAACATTCGGCATCG,Droplet,18.99094497,10.34634692,Hepatocytes
	Liver_10X_P7_0_CGAGCACGTCGAATCT,Droplet,20.48093287,8.773976512,Hepatocytes
	Liver_10X_P7_0_CGAGCCAAGAGACGAA,Droplet,22.08995259,9.238325341,Hepatocytes
	Liver_10X_P7_0_CGATCGGGTCAATACC,Droplet,18.78086266,9.124663943,Hepatocytes
	Liver_10X_P7_0_CGATCGGTCAGCGATT,Droplet,16.87002398,8.913220538,Hepatocytes
	Liver_10X_P7_0_CGATCGGTCGGTGTTA,Droplet,21.26701546,7.535873859,Hepatocytes
	Liver_10X_P7_0_CGATGGCCACAACGCC,Droplet,18.97928079,9.119212087,Hepatocytes
	Liver_10X_P7_0_CGCGGTATCCGTCATC,Droplet,16.60150932,9.025581599,Hepatocytes
	Liver_10X_P7_0_CGCTTCAAGAGACTTA,Droplet,22.40992033,9.001993501,Hepatocytes
	Liver_10X_P7_0_CGGACGTAGAGTAATC,Droplet,18.62869854,9.100452337,Hepatocytes
	Liver_10X_P7_0_CGGAGCTCATGATCCA,Droplet,16.52354925,9.391936274,Hepatocytes
	Liver_10X_P7_0_CGGGTCAAGACTTTCG,Droplet,19.8069013,9.983264534,Hepatocytes
	Liver_10X_P7_0_CGGGTCATCTAACTTC,Droplet,20.68604419,9.691871141,Hepatocytes
	Liver_10X_P7_0_CGGTTAAAGGGCTCTC,Droplet,22.44350152,6.229245749,Hepatocytes
	Liver_10X_P7_0_CGGTTAACATTGGTAC,Droplet,23.39266412,7.089239126,Hepatocytes
	Liver_10X_P7_0_CGTAGCGTCCGCAGTG,Droplet,22.1404457,9.672635905,Hepatocytes
	Liver_10X_P7_0_CGTAGGCGTGGGTCAA,Droplet,20.06068525,9.640947365,Hepatocytes
	Liver_10X_P7_0_CGTAGGCGTTCATGGT,Droplet,19.09647657,8.551351761,Hepatocytes
	Liver_10X_P7_0_CGTAGGCTCAGCTCTC,Droplet,19.1445522,9.451239634,Hepatocytes
	Liver_10X_P7_0_CGTCAGGTCCTACAGA,Droplet,18.52731213,9.115890956,Hepatocytes
	Liver_10X_P7_0_CGTCCATCATCGTCGG,Droplet,21.78313067,9.403451113,Hepatocytes
	Liver_10X_P7_0_CGTGAGCGTCGAATCT,Droplet,21.22100805,8.899490899,Hepatocytes
	Liver_10X_P7_0_CGTGTAAGTCAAAGAT,Droplet,21.07958935,9.881038298,Hepatocytes
	Liver_10X_P7_0_CGTGTAAGTGTATGGG,Droplet,19.86942843,7.708956978,Hepatocytes
	Liver_10X_P7_0_CGTGTAATCCTTTACA,Droplet,15.426384,10.16505959,Hepatocytes
	Liver_10X_P7_0_CTAATGGGTTAGTGGG,Droplet,18.90643385,10.30402683,Hepatocytes
	Liver_10X_P7_0_CTACACCCAGAGCCAA,Droplet,17.53905674,9.017526952,Hepatocytes
	Liver_10X_P7_0_CTACATTGTGTCCTCT,Droplet,22.20204479,9.693008926,Hepatocytes
	Liver_10X_P7_0_CTACATTTCAGGATCT,Droplet,20.47850124,9.543887598,Hepatocytes
	Liver_10X_P7_0_CTACATTTCTGATTCT,Droplet,19.21172313,9.461675949,Hepatocytes
	Liver_10X_P7_0_CTACCCACAGACAAGC,Droplet,16.76619527,9.417390911,Hepatocytes
	Liver_10X_P7_0_CTACCCACAGCCAATT,Droplet,21.23917934,10.26415341,Hepatocytes
	Liver_10X_P7_0_CTACGTCAGTACGTTC,Droplet,20.13410947,10.67765961,Hepatocytes
	Liver_10X_P7_0_CTAGCCTAGCTGATAA,Droplet,19.76034354,9.708653682,Hepatocytes
	Liver_10X_P7_0_CTAGCCTGTAACGTTC,Droplet,22.45837686,9.65675307,Hepatocytes
	Liver_10X_P7_0_CTCACACAGTTAAGTG,Droplet,20.60998342,10.24728726,Hepatocytes
	Liver_10X_P7_0_CTCAGAAAGTACGTTC,Droplet,15.6317819,10.11218457,Hepatocytes
	Liver_10X_P7_0_CTCAGAACAACGATCT,Droplet,19.81355795,8.143660143,Hepatocytes
	Liver_10X_P7_0_CTCAGAACATATGCTG,Droplet,16.54867043,9.020768601,Hepatocytes
	Liver_10X_P7_0_CTCAGAAGTACCCAAT,Droplet,22.12769904,9.63584798,Hepatocytes
	Liver_10X_P7_0_CTCAGAAGTCTCCATC,Droplet,19.99618836,9.975481311,Hepatocytes
	Liver_10X_P7_0_CTCATTATCATTTGGG,Droplet,19.13178948,9.598970399,Hepatocytes
	Liver_10X_P7_0_CTCGAAAGTAGGCTGA,Droplet,16.4538394,9.072907173,Hepatocytes
	Liver_10X_P7_0_CTCGAGGAGCTGCAAG,Droplet,18.02262224,8.761763132,Hepatocytes
	Liver_10X_P7_0_CTCGAGGTCAAACCGT,Droplet,21.36374341,9.544129956,Hepatocytes
	Liver_10X_P7_0_CTCGAGGTCAGTCAGT,Droplet,19.47310369,9.133944418,Hepatocytes
	Liver_10X_P7_0_CTCGGAGAGAAACCTA,Droplet,22.16853909,9.803171827,Hepatocytes
	Liver_10X_P7_0_CTCGGAGCAATACGCT,Droplet,16.15218583,1.027543525,Hepatocytes
	Liver_10X_P7_0_CTCGGAGTCGTGGTCG,Droplet,20.74391181,9.239908174,Hepatocytes
	Liver_10X_P7_0_CTCGGGACATCGATTG,Droplet,15.79813465,10.06791144,Hepatocytes
	Liver_10X_P7_0_CTCGTCAGTCAATACC,Droplet,19.83429662,9.377908937,Hepatocytes
	Liver_10X_P7_0_CTCTAATTCCTATTCA,Droplet,18.47129294,8.756000315,Hepatocytes
	Liver_10X_P7_0_CTCTACGAGAGTTGGC,Droplet,19.47023015,9.947119144,Hepatocytes
	Liver_10X_P7_0_CTGAAGTGTGAGGCTA,Droplet,-22.5842394,-6.74322647,Hepatocytes
	Liver_10X_P7_0_CTGCCTAGTCCGCTGA,Droplet,-24.06006796,21.10906779,Endothelial cell
	Liver_10X_P7_0_CTGCGGAAGGCAGTCA,Droplet,21.49459019,9.819042722,Hepatocytes
	Liver_10X_P7_0_CTGCTGTGTGTTAAGA,Droplet,16.98150319,8.981968442,Hepatocytes
	Liver_10X_P7_0_CTGTTTAAGTGGGCTA,Droplet,20.98601101,10.85401575,Hepatocytes
	Liver_10X_P7_0_CTGTTTATCTGAAAGA,Droplet,20.31814677,9.60583979,Hepatocytes
	Liver_10X_P7_0_CTTAACTTCGGCGGTT,Droplet,20.02505385,9.943870298,Hepatocytes
	Liver_10X_P7_0_CTTAGGAAGTTGTAGA,Droplet,20.94193252,9.719087432,Hepatocytes
	Liver_10X_P7_0_CTTAGGATCAGAGACG,Droplet,-22.61036115,-6.748106729,Hepatocytes
	Liver_10X_P7_0_CTTTGCGCATTGGGCC,Droplet,19.59615746,9.947021515,Hepatocytes
	Liver_10X_P7_0_GAAATGAAGGACAGCT,Droplet,20.36532888,9.070716037,Hepatocytes
	Liver_10X_P7_0_GAAATGAGTCGCGGTT,Droplet,21.30022547,10.47679101,Hepatocytes
	Liver_10X_P7_0_GAACATCGTCTAAAGA,Droplet,16.80400938,9.223766374,Hepatocytes
	Liver_10X_P7_0_GAACATCTCAGAGACG,Droplet,21.26172462,10.67229516,Hepatocytes
	Liver_10X_P7_0_GAAGCAGTCGCCTGAG,Droplet,-23.30374619,20.90839469,Endothelial cell
	Liver_10X_P7_0_GACAGAGAGTGGCACA,Droplet,21.20705264,10.18666556,Hepatocytes
	Liver_10X_P7_0_GACCAATAGCCTCGTG,Droplet,18.71296998,9.165048339,Hepatocytes
	Liver_10X_P7_0_GACCAATCAGGGATTG,Droplet,19.33637359,9.895018794,Hepatocytes
	Liver_10X_P7_0_GACGTGCGTTTGTGTG,Droplet,22.21658193,9.653493245,Hepatocytes
	Liver_10X_P7_0_GACTAACTCTATGTGG,Droplet,19.90549489,9.352922245,Hepatocytes
	Liver_10X_P7_0_GACTGCGCAATGAATG,Droplet,21.04045453,9.410435009,Hepatocytes
	Liver_10X_P7_0_GAGCAGAAGGGCTCTC,Droplet,20.69941276,9.877374357,Hepatocytes
	Liver_10X_P7_0_GATCAGTAGTCGTTTG,Droplet,20.07651931,8.672759239,Hepatocytes
	Liver_10X_P7_0_GATCAGTGTGTAAGTA,Droplet,20.32310679,9.462534864,Hepatocytes
	Liver_10X_P7_0_GATCAGTTCTCGTTTA,Droplet,16.82824911,9.01592394,Hepatocytes
	Liver_10X_P7_0_GATCGATCAGCATGAG,Droplet,22.45397857,9.510491077,Hepatocytes
	Liver_10X_P7_0_GATCGATGTCCGAATT,Droplet,22.13061395,9.642791379,Hepatocytes
	Liver_10X_P7_0_GATTCAGTCGCAAACT,Droplet,22.02348075,9.640572739,Hepatocytes
	Liver_10X_P7_0_GCAAACTTCTCGAGTA,Droplet,21.18270426,9.906977187,Hepatocytes
	Liver_10X_P7_0_GCAATCACAGTAACGG,Droplet,22.50587803,9.700192713,Hepatocytes
	Liver_10X_P7_0_GCACTCTCACACCGAC,Droplet,20.23091933,9.144392474,Hepatocytes
	Liver_10X_P7_0_GCACTCTCATTATCTC,Droplet,22.17912367,9.602097327,Hepatocytes
	Liver_10X_P7_0_GCACTCTTCAGGATCT,Droplet,19.0104124,10.40361036,Hepatocytes
	Liver_10X_P7_0_GCAGTTAGTTCCCGAG,Droplet,19.38026794,9.20543746,Hepatocytes
	Liver_10X_P7_0_GCAGTTATCTCGCATC,Droplet,18.8732666,9.797218075,Hepatocytes
	Liver_10X_P7_0_GCATACAAGCCAGAAC,Droplet,18.91878657,9.228191974,Hepatocytes
	Liver_10X_P7_0_GCATACAGTGGCAAAC,Droplet,20.92917507,10.33471711,Hepatocytes
	Liver_10X_P7_0_GCATGTAGTGATAAAC,Droplet,21.33526076,9.810385092,Hepatocytes
	Liver_10X_P7_0_GCGACCAAGACTAAGT,Droplet,22.19521088,9.401393074,Hepatocytes
	Liver_10X_P7_0_GCGACCAAGTTAGCGG,Droplet,19.64020777,9.01620617,Hepatocytes
	Liver_10X_P7_0_GCTGCGAAGCCAGGAT,Droplet,3.259296173,24.13256155,Hepatocytes
	Liver_10X_P7_0_GGAAAGCCATTAGCCA,Droplet,19.31897406,8.828193179,Hepatocytes
	Liver_10X_P7_0_GGAATAATCAGTGTTG,Droplet,20.31221334,9.722700052,Hepatocytes
	Liver_10X_P7_0_GGACAGATCCCTTGCA,Droplet,19.17959823,9.842489479,Hepatocytes
	Liver_10X_P7_0_GGACGTCAGGGAGTAA,Droplet,21.72414487,9.272950224,Hepatocytes
	Liver_10X_P7_0_GGAGCAACATCCTAGA,Droplet,20.00234683,8.821979665,Hepatocytes
	Liver_10X_P7_0_GGATGTTTCTGAGTGT,Droplet,18.61625732,8.601079458,Hepatocytes
	Liver_10X_P7_0_GGCAATTTCGTGACAT,Droplet,22.10143651,9.701702457,Hepatocytes
	Liver_10X_P7_0_GGCGACTCATCGGAAG,Droplet,21.09960766,9.355026825,Hepatocytes
	Liver_10X_P7_0_GGCGTGTGTTAAGACA,Droplet,18.91016984,8.723578797,Hepatocytes
	Liver_10X_P7_0_GGCTCGAGTAAATACG,Droplet,-22.59589597,-6.730723652,Hepatocytes
	Liver_10X_P7_0_GGCTCGAGTATTCGTG,Droplet,20.6595719,9.451625575,Hepatocytes
	Liver_10X_P7_0_GGCTCGAGTTACGACT,Droplet,20.88037823,10.17950935,Hepatocytes
	Liver_10X_P7_0_GGCTGGTCAGTCGTGC,Droplet,21.6358034,9.618900638,Hepatocytes
	Liver_10X_P7_0_GGGACCTAGTGTACCT,Droplet,18.91914551,9.397527474,Hepatocytes
	Liver_10X_P7_0_GGGACCTTCTGGTATG,Droplet,20.41800342,9.596461999,Hepatocytes
	Liver_10X_P7_0_GGGAGATCACTTCTGC,Droplet,21.16284457,10.02938016,Hepatocytes
	Liver_10X_P7_0_GGGAGATTCCCAGGTG,Droplet,20.74991964,9.840121074,Hepatocytes
	Liver_10X_P7_0_GGTATTGCACATTAGC,Droplet,20.73267901,9.077268408,Hepatocytes
	Liver_10X_P7_0_GGTATTGCAGATCCAT,Droplet,-24.29567203,21.18166245,Endothelial cell
	Liver_10X_P7_0_GGTGAAGTCCAAACAC,Droplet,21.14594237,10.08971484,Hepatocytes
	Liver_10X_P7_0_GGTGCGTCAGTGAGTG,Droplet,22.20301136,9.617543368,Hepatocytes
	Liver_10X_P7_0_GGTGTTAAGATCTGAA,Droplet,19.48943624,9.39109385,Hepatocytes
	Liver_10X_P7_0_GGTGTTATCGCATGAT,Droplet,21.31638475,9.857635855,Hepatocytes
	Liver_10X_P7_0_GTAACTGTCCTTGACC,Droplet,21.57620774,9.414295463,Hepatocytes
	Liver_10X_P7_0_GTACTTTCAGCTGTAT,Droplet,18.65666235,9.516388715,Hepatocytes
	Liver_10X_P7_0_GTACTTTGTAATAGCA,Droplet,18.53085917,8.693171518,Hepatocytes
	Liver_10X_P7_0_GTAGTCACAGTCTTCC,Droplet,21.06416163,9.458279863,Hepatocytes
	Liver_10X_P7_0_GTCAAGTTCAACGGGA,Droplet,-24.43661353,21.21645362,Endothelial cell
	Liver_10X_P7_0_GTCAAGTTCGGCTTGG,Droplet,21.9861125,9.756625348,Hepatocytes
	Liver_10X_P7_0_GTCACGGTCTCTTATG,Droplet,17.02442224,9.07623699,Hepatocytes
	Liver_10X_P7_0_GTCATTTCAGTAAGCG,Droplet,21.0825191,10.14053354,Hepatocytes
	Liver_10X_P7_0_GTCCTCAAGAGGTAGA,Droplet,22.2264521,9.818712545,Hepatocytes
	Liver_10X_P7_0_GTCCTCACAAGTAATG,Droplet,19.7787787,9.925723711,Hepatocytes
	Liver_10X_P7_0_GTCGGGTGTCACACGC,Droplet,19.01464176,9.369849484,Hepatocytes
	Liver_10X_P7_0_GTCGGGTGTGGTTTCA,Droplet,20.58729957,9.042358296,Hepatocytes
	Liver_10X_P7_0_GTCTCGTCAGGTCCAC,Droplet,20.34793781,9.960825712,Hepatocytes
	Liver_10X_P7_0_GTCTTCGCACCCATTC,Droplet,20.40976393,9.531914034,Hepatocytes
	Liver_10X_P7_0_GTGAAGGAGTTTCCTT,Droplet,21.69268324,9.310064268,Hepatocytes
	Liver_10X_P7_0_GTGAAGGCAAACAACA,Droplet,22.13334161,9.757597698,Hepatocytes
	Liver_10X_P7_0_GTGAAGGCAACCGCCA,Droplet,21.10620972,9.866477179,Hepatocytes
	Liver_10X_P7_0_GTGAAGGTCGACGGAA,Droplet,20.21449331,9.962474416,Hepatocytes
	Liver_10X_P7_0_GTGCAGCAGACGCAAC,Droplet,18.95852164,10.19088177,Hepatocytes
	Liver_10X_P7_0_GTGCATATCGTATCAG,Droplet,20.03466862,8.169258791,Hepatocytes
	Liver_10X_P7_0_GTGCTTCCAGACGCTC,Droplet,20.1649872,8.901681308,Hepatocytes
	Liver_10X_P7_0_GTGGGTCAGAATTGTG,Droplet,19.97534887,9.142508269,Hepatocytes
	Liver_10X_P7_0_GTTACAGCACCCAGTG,Droplet,22.48020277,9.396625508,Hepatocytes
	Liver_10X_P7_0_GTTCTCGGTTCGTTGA,Droplet,18.82545375,10.10496268,Hepatocytes
	Liver_10X_P7_0_TAAACCGGTAAACCTC,Droplet,16.04316327,9.607895386,Hepatocytes
	Liver_10X_P7_0_TAAACCGTCACAGGCC,Droplet,19.68270527,9.473775634,Hepatocytes
	Liver_10X_P7_0_TAAGAGACACATAACC,Droplet,20.44660634,9.357984072,Hepatocytes
	Liver_10X_P7_0_TAAGCGTCACCATGTA,Droplet,20.85020004,8.664055326,Hepatocytes
	Liver_10X_P7_0_TAAGCGTGTGCGAAAC,Droplet,21.03279815,10.32577747,Hepatocytes
	Liver_10X_P7_0_TACAGTGCAATAGCGG,Droplet,21.89155557,9.172340193,Hepatocytes
	Liver_10X_P7_0_TACCTATCATGCAATC,Droplet,-22.55621085,-6.724460981,Hepatocytes
	Liver_10X_P7_0_TACCTATGTCCATCCT,Droplet,-23.8855632,21.05634782,Endothelial cell
	Liver_10X_P7_0_TACCTTAAGCAGGTCA,Droplet,20.62712691,6.910701236,Hepatocytes
	Liver_10X_P7_0_TACCTTAAGGTGGGTT,Droplet,21.86066961,10.00718281,Hepatocytes
	Liver_10X_P7_0_TACGGGCCACTTCTGC,Droplet,20.84941451,9.403135285,Hepatocytes
	Liver_10X_P7_0_TACGGTATCGTACGGC,Droplet,18.43981064,8.789390891,Hepatocytes
	Liver_10X_P7_0_TACTTACTCAAGGTAA,Droplet,19.29655008,9.00336934,Hepatocytes
	Liver_10X_P7_0_TACTTGTGTCTAGCGC,Droplet,20.30350311,9.309503601,Hepatocytes
	Liver_10X_P7_0_TAGCCGGGTGCGAAAC,Droplet,19.42928521,9.572965264,Hepatocytes
	Liver_10X_P7_0_TAGTGGTTCAACGGGA,Droplet,20.99177844,10.25553205,Hepatocytes
	Liver_10X_P7_0_TATCAGGAGTTGCAGG,Droplet,18.70442486,9.506928351,Hepatocytes
	Liver_10X_P7_0_TATCAGGTCACAGGCC,Droplet,20.68248225,9.927252802,Hepatocytes
	Liver_10X_P7_0_TATTACCAGCATCATC,Droplet,19.08175995,9.03496328,Hepatocytes
	Liver_10X_P7_0_TATTACCTCTGATACG,Droplet,19.07377558,8.869507708,Hepatocytes
	Liver_10X_P7_0_TCAACGATCGTAGGTT,Droplet,18.3841689,9.341322723,Hepatocytes
	Liver_10X_P7_0_TCAATCTAGGAATGGA,Droplet,19.1800524,9.754932247,Hepatocytes
	Liver_10X_P7_0_TCACAAGGTAAGTGGC,Droplet,20.93015628,10.95580677,Hepatocytes
	Liver_10X_P7_0_TCACGAAGTTCAGTAC,Droplet,21.58622752,7.757095763,Hepatocytes
	Liver_10X_P7_0_TCACGAATCATCACCC,Droplet,16.67845044,9.248447355,Hepatocytes
	Liver_10X_P7_0_TCAGCAAAGTTGTCGT,Droplet,20.3781333,8.475129315,Hepatocytes
	Liver_10X_P7_0_TCAGCTCCAGTACACT,Droplet,21.14304993,9.453980622,Hepatocytes
	Liver_10X_P7_0_TCAGGATCAGCCTTTC,Droplet,19.51848273,9.050896981,Hepatocytes
	Liver_10X_P7_0_TCATTTGTCTCTGTCG,Droplet,19.71435064,9.047088936,Hepatocytes
	Liver_10X_P7_0_TCGAGGCGTGCAGGTA,Droplet,21.20149976,8.48413336,Hepatocytes
	Liver_10X_P7_0_TCGAGGCGTTAGGGTG,Droplet,19.1983015,9.175788381,Hepatocytes
	Liver_10X_P7_0_TCGAGGCTCTGCTTGC,Droplet,20.59867629,9.912236745,Hepatocytes
	Liver_10X_P7_0_TCGCGAGCAAACGCGA,Droplet,18.08336003,8.858784778,Hepatocytes
	Liver_10X_P7_0_TCGGTAACACAAGACG,Droplet,18.95190031,8.605354659,Hepatocytes
	Liver_10X_P7_0_TCGGTAAGTCTAAACC,Droplet,19.32996356,9.299152045,Hepatocytes
	Liver_10X_P7_0_TCGTACCCATCGACGC,Droplet,19.30578009,9.196044089,Hepatocytes
	Liver_10X_P7_0_TCTCATAGTCATACTG,Droplet,20.89178387,9.864109637,Hepatocytes
	Liver_10X_P7_0_TCTCATATCTGCCAGG,Droplet,20.43720753,9.883833464,Hepatocytes
	Liver_10X_P7_0_TCTGAGAGTTAAGGGC,Droplet,19.82060275,9.945401628,Hepatocytes
	Liver_10X_P7_0_TCTGGAACAATGAAAC,Droplet,19.08097859,9.013597508,Hepatocytes
	Liver_10X_P7_0_TCTGGAATCTAACTTC,Droplet,21.30598405,10.59091682,Hepatocytes
	Liver_10X_P7_0_TCTTTCCCAGACGCTC,Droplet,20.29330509,9.671600642,Hepatocytes
	Liver_10X_P7_0_TGACAACTCTGCGTAA,Droplet,21.18333001,9.734074319,Hepatocytes
	Liver_10X_P7_0_TGACGGCCAAGCGATG,Droplet,20.08876666,9.631275235,Hepatocytes
	Liver_10X_P7_0_TGACTTTGTGCGATAG,Droplet,19.23747481,10.63367296,Hepatocytes
	Liver_10X_P7_0_TGAGCATCAGGTCCAC,Droplet,19.10442896,9.11289478,Hepatocytes
	Liver_10X_P7_0_TGAGGGAAGACCTAGG,Droplet,19.26006479,9.602459144,Hepatocytes
	Liver_10X_P7_0_TGAGGGACACGGATAG,Droplet,22.35659474,9.746332978,Hepatocytes
	Liver_10X_P7_0_TGCACCTCAAGAAGAG,Droplet,21.35116226,10.12952013,Hepatocytes
	Liver_10X_P7_0_TGCCAAAAGTTTCCTT,Droplet,20.65871294,10.60422217,Hepatocytes
	Liver_10X_P7_0_TGCGGGTCACGTCTCT,Droplet,19.83130755,9.314566219,Hepatocytes
	Liver_10X_P7_0_TGCGTGGGTAAGTGGC,Droplet,21.2848992,10.1424897,Hepatocytes
	Liver_10X_P7_0_TGCTACCGTTTCGCTC,Droplet,16.88862179,9.264316967,Hepatocytes
	Liver_10X_P7_0_TGCTGCTGTTGGTAAA,Droplet,19.47976699,9.98378557,Hepatocytes
	Liver_10X_P7_0_TGGACGCAGAATAGGG,Droplet,22.15525417,9.846920383,Hepatocytes
	Liver_10X_P7_0_TGGACGCGTCTTGATG,Droplet,21.64170365,10.03679225,Hepatocytes
	Liver_10X_P7_0_TGGGAAGCACAGGCCT,Droplet,18.60007053,9.109125064,Hepatocytes
	Liver_10X_P7_0_TGGGCGTTCGTAGATC,Droplet,21.34631337,9.601372671,Hepatocytes
	Liver_10X_P7_0_TGGTTAGGTAAGAGGA,Droplet,21.13998894,9.632083866,Hepatocytes
	Liver_10X_P7_0_TGGTTAGGTGTAACGG,Droplet,21.40107424,9.963366362,Hepatocytes
	Liver_10X_P7_0_TGGTTCCAGTGTCCCG,Droplet,19.90012566,9.296378055,Hepatocytes
	Liver_10X_P7_0_TGTATTCAGAACAATC,Droplet,20.37050853,9.753875724,Hepatocytes
	Liver_10X_P7_0_TGTCCCACATGTAAGA,Droplet,18.57232606,9.674988854,Hepatocytes
	Liver_10X_P7_0_TGTGGTAAGGTCATCT,Droplet,19.09188179,9.112277063,Hepatocytes
	Liver_10X_P7_0_TGTGGTAGTCTAAACC,Droplet,22.42175341,6.357331719,Hepatocytes
	Liver_10X_P7_0_TGTGTTTGTTCCATGA,Droplet,17.51443674,8.924213008,Hepatocytes
	Liver_10X_P7_0_TGTTCCGAGGCTAGAC,Droplet,16.64526003,8.946848319,Hepatocytes
	Liver_10X_P7_0_TTAGGACCATTGGCGC,Droplet,18.93409875,9.470353843,Hepatocytes
	Liver_10X_P7_0_TTAGGACGTCCGTTAA,Droplet,15.63698458,9.893813631,Hepatocytes
	Liver_10X_P7_0_TTAGGACGTTCGTTGA,Droplet,-22.60301456,-6.735857756,Hepatocytes
	Liver_10X_P7_0_TTAGTTCAGCTGATAA,Droplet,22.15795868,9.689203437,Hepatocytes
	Liver_10X_P7_0_TTATGCTAGACTTGAA,Droplet,19.84122285,10.02274593,Hepatocytes
	Liver_10X_P7_0_TTCGAAGAGGCTATCT,Droplet,19.84723934,8.932435302,Hepatocytes
	Liver_10X_P7_0_TTCGGTCCAAAGGCGT,Droplet,19.38783412,9.349282421,Hepatocytes
	Liver_10X_P7_0_TTGAACGGTTAAGAAC,Droplet,20.25172165,9.772635216,Hepatocytes
	Liver_10X_P7_0_TTGACTTAGTGTTTGC,Droplet,19.27285847,9.858319677,Hepatocytes
	Liver_10X_P7_0_TTGACTTTCTCGCATC,Droplet,19.66039994,9.399965442,Hepatocytes
	Liver_10X_P7_0_TTGGAACAGACCCACC,Droplet,18.61175271,8.730608279,Hepatocytes
	Liver_10X_P7_0_TTGGAACCACTGTTAG,Droplet,18.68333709,8.75363601,Hepatocytes
	Liver_10X_P7_0_TTGTAGGTCAGCAACT,Droplet,17.70097676,9.101331039,Hepatocytes
	Liver_10X_P7_0_TTTACTGCATGCTGGC,Droplet,17.33792378,9.12767617,Hepatocytes
	Liver_10X_P7_0_TTTACTGTCCAGAGGA,Droplet,22.4617397,6.312042637,Hepatocytes
	Liver_10X_P7_0_TTTATGCGTTGGGACA,Droplet,22.26518049,9.543858964,Hepatocytes
	Liver_10X_P7_0_TTTCCTCGTCAACTGT,Droplet,20.37546242,10.16736742,Hepatocytes
	Liver_10X_P7_0_TTTGGTTTCATGTCCC,Droplet,15.46927385,10.12596844,Hepatocytes
	Liver_10X_P7_0_TTTGTCAGTACTCGCG,Droplet,16.61240926,9.290608466,Hepatocytes
	Liver_10X_P7_1_AAACCTGAGGGATGGG,Droplet,22.71257848,8.755070111,Hepatocytes
	Liver_10X_P7_1_AAACGGGAGCGCTTAT,Droplet,19.46971772,9.837086063,Hepatocytes
	Liver_10X_P7_1_AAATGCCGTCCAGTGC,Droplet,20.11903424,9.917531494,Hepatocytes
	Liver_10X_P7_1_AAATGCCTCCCAAGTA,Droplet,22.23457427,10.03807937,Hepatocytes
	Liver_10X_P7_1_AACTCAGTCTAACGGT,Droplet,22.90327047,9.164217329,Hepatocytes
	Liver_10X_P7_1_AACTCCCTCTTTACAC,Droplet,15.52834171,10.18013062,Hepatocytes
	Liver_10X_P7_1_AACTCTTCAAGCCGCT,Droplet,22.9535614,9.291251766,Hepatocytes
	Liver_10X_P7_1_AACTCTTGTGTCTGAT,Droplet,19.55077533,9.746183225,Hepatocytes
	Liver_10X_P7_1_AAGACCTAGGGAACGG,Droplet,20.89130771,9.341094784,Hepatocytes
	Liver_10X_P7_1_AAGACCTTCCGCGTTT,Droplet,21.60784778,8.443578446,Hepatocytes
	Liver_10X_P7_1_ACACCAAGTCCAACTA,Droplet,22.16929633,9.213696347,Hepatocytes
	Liver_10X_P7_1_ACACCCTAGACCTTTG,Droplet,17.15592508,8.982843297,Hepatocytes
	Liver_10X_P7_1_ACAGCCGCAGGTTTCA,Droplet,19.7520531,9.102191526,Hepatocytes
	Liver_10X_P7_1_ACAGCTATCAGCGACC,Droplet,20.81529399,9.204812356,Hepatocytes
	Liver_10X_P7_1_ACATACGGTAATCGTC,Droplet,15.72529101,9.777393527,Hepatocytes
	Liver_10X_P7_1_ACATCAGGTTACGTCA,Droplet,18.81398827,9.233969563,Hepatocytes
	Liver_10X_P7_1_ACATGGTGTATAGTAG,Droplet,19.10210852,8.58314578,Hepatocytes
	Liver_10X_P7_1_ACCAGTACAAAGCGGT,Droplet,19.05498109,9.168156253,Hepatocytes
	Liver_10X_P7_1_ACCTTTACAGCTCGAC,Droplet,22.07874751,9.56063638,Hepatocytes
	Liver_10X_P7_1_ACCTTTACAGTATGCT,Droplet,19.70969459,9.382613214,Hepatocytes
	Liver_10X_P7_1_ACCTTTATCTATCCTA,Droplet,15.4485006,10.17498163,Hepatocytes
	Liver_10X_P7_1_ACGAGGAGTTATCACG,Droplet,15.42711403,10.21574735,Hepatocytes
	Liver_10X_P7_1_ACGATACGTCGAAAGC,Droplet,21.1915902,8.660855006,Hepatocytes
	Liver_10X_P7_1_ACTGATGCAAGCCCAC,Droplet,21.22054164,9.633275218,Hepatocytes
	Liver_10X_P7_1_AGAGTGGCACATGACT,Droplet,21.54289251,7.55110485,Hepatocytes
	Liver_10X_P7_1_AGATTGCTCAGATAAG,Droplet,22.10017288,8.686234437,Hepatocytes
	Liver_10X_P7_1_AGCTCCTGTACTCAAC,Droplet,15.43033223,10.2019058,Hepatocytes
	Liver_10X_P7_1_AGGGAGTTCCAAGCCG,Droplet,20.72294343,9.511390597,Hepatocytes
	Liver_10X_P7_1_AGGTCATTCAACTCTT,Droplet,21.1989089,9.380612073,Hepatocytes
	Liver_10X_P7_1_AGTAGTCGTTGTCTTT,Droplet,21.21457574,9.176271635,Hepatocytes
	Liver_10X_P7_1_AGTCTTTCACCAGCAC,Droplet,21.70183798,9.416131934,Hepatocytes
	Liver_10X_P7_1_AGTGAGGTCTGCCCTA,Droplet,16.28522448,9.052546017,Hepatocytes
	Liver_10X_P7_1_AGTGTCAAGCAGGTCA,Droplet,22.13707088,8.066336406,Hepatocytes
	Liver_10X_P7_1_AGTGTCATCTGTTTGT,Droplet,20.9014267,8.978551545,Hepatocytes
	Liver_10X_P7_1_ATCTACTGTATAGGTA,Droplet,16.38979744,9.115155661,Hepatocytes
	Liver_10X_P7_1_ATGCGATGTGTCTGAT,Droplet,20.12885328,9.846659994,Hepatocytes
	Liver_10X_P7_1_ATGTGTGCAAAGCGGT,Droplet,20.96190917,9.117887291,Hepatocytes
	Liver_10X_P7_1_ATTCTACAGTGGAGTC,Droplet,15.72344734,9.742182093,Hepatocytes
	Liver_10X_P7_1_ATTCTACCAGGACGTA,Droplet,29.7578253,-13.06735465,Hepatocytes
	Liver_10X_P7_1_CAACCTCGTGGTGTAG,Droplet,23.02879884,7.404956303,Hepatocytes
	Liver_10X_P7_1_CACACCTCATGGGAAC,Droplet,15.78803018,10.04405019,Hepatocytes
	Liver_10X_P7_1_CACACCTTCAACGCTA,Droplet,19.40990957,10.25224223,Hepatocytes
	Liver_10X_P7_1_CACAGTAAGCACACAG,Droplet,20.09636671,9.601139424,Hepatocytes
	Liver_10X_P7_1_CACAGTACATACTCTT,Droplet,19.70155921,8.330265403,Hepatocytes
	Liver_10X_P7_1_CACATTTGTCCATCCT,Droplet,20.80447083,9.463829259,Hepatocytes
	Liver_10X_P7_1_CACATTTTCTCCAGGG,Droplet,22.94485927,9.048923592,Hepatocytes
	Liver_10X_P7_1_CACCACTTCTGCCCTA,Droplet,16.31797232,9.414691481,Hepatocytes
	Liver_10X_P7_1_CACTCCATCACCTTAT,Droplet,-24.2924595,21.17130841,Endothelial cell
	Liver_10X_P7_1_CAGAATCGTTCGCGAC,Droplet,15.49235659,10.13713117,Hepatocytes
	Liver_10X_P7_1_CAGCTAACAACGATCT,Droplet,15.47104354,10.11317825,Hepatocytes
	Liver_10X_P7_1_CAGCTAAGTCTTCTCG,Droplet,18.99459271,9.097677665,Hepatocytes
	Liver_10X_P7_1_CAGCTGGCACGCCAGT,Droplet,22.14779237,8.425155392,Hepatocytes
	Liver_10X_P7_1_CAGTCCTTCCAAAGTC,Droplet,22.47560731,9.4284724,Hepatocytes
	Liver_10X_P7_1_CATATTCTCCATGAAC,Droplet,21.18103959,8.815207727,Hepatocytes
	Liver_10X_P7_1_CATCAAGAGAGGGCTT,Droplet,22.02576399,9.523815572,Hepatocytes
	Liver_10X_P7_1_CATCAGAAGTCGAGTG,Droplet,22.41342181,9.171339173,Hepatocytes
	Liver_10X_P7_1_CATCCACAGATGTGTA,Droplet,19.70846471,8.693438227,Hepatocytes
	Liver_10X_P7_1_CATCCACTCCCTCTTT,Droplet,19.87791332,8.77574807,Hepatocytes
	Liver_10X_P7_1_CATCGGGGTGTAATGA,Droplet,21.02685737,9.376656854,Hepatocytes
	Liver_10X_P7_1_CATTCGCGTTCGGCAC,Droplet,21.41143435,9.475678138,Hepatocytes
	Liver_10X_P7_1_CCACGGAGTTTCGCTC,Droplet,21.57968718,9.860648104,Hepatocytes
	Liver_10X_P7_1_CCATTCGAGGAGTCTG,Droplet,18.85435541,8.679886455,Hepatocytes
	Liver_10X_P7_1_CCATTCGCACCGAATT,Droplet,21.35220845,9.378533956,Hepatocytes
	Liver_10X_P7_1_CCCAGTTTCTCGTTTA,Droplet,18.85848358,9.05091256,Hepatocytes
	Liver_10X_P7_1_CCTACCAAGCAGGCTA,Droplet,21.31040487,9.269426666,Hepatocytes
	Liver_10X_P7_1_CCTACCAGTGTGTGCC,Droplet,18.80240041,9.942171879,Hepatocytes
	Liver_10X_P7_1_CCTCAGTAGGTGCACA,Droplet,21.54529968,9.270185993,Hepatocytes
	Liver_10X_P7_1_CCTCAGTTCGGTGTCG,Droplet,21.80993648,8.979570353,Hepatocytes
	Liver_10X_P7_1_CCTCTGACACAGACAG,Droplet,20.55528,9.286844814,Hepatocytes
	Liver_10X_P7_1_CCTTACGAGTTCGCGC,Droplet,22.02659618,7.926071317,Hepatocytes
	Liver_10X_P7_1_CCTTCGACAGCTCCGA,Droplet,18.20270349,8.694542355,Hepatocytes
	Liver_10X_P7_1_CCTTCGACATGGAATA,Droplet,15.57567386,10.04576577,Hepatocytes
	Liver_10X_P7_1_CGACTTCAGACCTAGG,Droplet,-22.64148479,-6.718097637,Hepatocytes
	Liver_10X_P7_1_CGATCGGAGAAACGCC,Droplet,22.41184131,9.607121783,Hepatocytes
	Liver_10X_P7_1_CGATGTATCGCAAGCC,Droplet,-24.20208689,21.15589111,Endothelial cell
	Liver_10X_P7_1_CGCGTTTCAGTCACTA,Droplet,19.54644294,8.944030416,Hepatocytes
	Liver_10X_P7_1_CGCTTCACACCTGGTG,Droplet,19.48711771,9.781880551,Hepatocytes
	Liver_10X_P7_1_CGGAGCTTCATCGCTC,Droplet,18.42102555,8.527013786,Hepatocytes
	Liver_10X_P7_1_CGGAGTCTCTTCCTTC,Droplet,19.11010186,11.12233238,Hepatocytes
	Liver_10X_P7_1_CGTAGGCAGGCCCTTG,Droplet,19.80004482,8.810869326,Hepatocytes
	Liver_10X_P7_1_CGTCACTAGAGGACGG,Droplet,21.67549447,9.722576761,Hepatocytes
	Liver_10X_P7_1_CGTCAGGTCACGAAGG,Droplet,-23.11204719,20.85554839,Endothelial cell
	Liver_10X_P7_1_CGTGTAACAAGTTAAG,Droplet,18.93292047,10.90159383,Hepatocytes
	Liver_10X_P7_1_CGTGTAATCCTTGGTC,Droplet,18.53262268,8.553478403,Hepatocytes
	Liver_10X_P7_1_CGTTAGAAGCGGATCA,Droplet,22.8277424,9.258538563,Hepatocytes
	Liver_10X_P7_1_CGTTCTGCACCCTATC,Droplet,18.4562543,8.590962073,Hepatocytes
	Liver_10X_P7_1_CGTTGGGTCGTCCAGG,Droplet,20.3939209,9.808365632,Hepatocytes
	Liver_10X_P7_1_CTAATGGGTATTCGTG,Droplet,21.86865486,8.420694148,Hepatocytes
	Liver_10X_P7_1_CTCGAGGGTTTCGCTC,Droplet,15.88772844,9.486789892,Hepatocytes
	Liver_10X_P7_1_CTCGGAGTCCCACTTG,Droplet,20.94833163,8.857079719,Hepatocytes
	Liver_10X_P7_1_CTCTAATTCGTACCGG,Droplet,18.09195186,8.753645215,Hepatocytes
	Liver_10X_P7_1_CTCTAATTCGTAGGTT,Droplet,19.4211202,9.555432259,Hepatocytes
	Liver_10X_P7_1_CTCTACGCAAACCCAT,Droplet,21.25125965,8.464414801,Hepatocytes
	Liver_10X_P7_1_CTCTGGTCAGATAATG,Droplet,21.64306069,8.991358821,Hepatocytes
	Liver_10X_P7_1_CTGAAGTTCCGTTGTC,Droplet,22.07565152,9.149218053,Hepatocytes
	Liver_10X_P7_1_CTGCGGAAGCTCCTTC,Droplet,21.27090974,9.296292964,Hepatocytes
	Liver_10X_P7_1_CTGGTCTGTGCACGAA,Droplet,20.52606046,9.418532002,Hepatocytes
	Liver_10X_P7_1_CTGTGCTAGGCTAGAC,Droplet,15.40116868,10.24307986,Hepatocytes
	Liver_10X_P7_1_CTTAACTCACTACAGT,Droplet,21.92153447,9.366380063,Hepatocytes
	Liver_10X_P7_1_CTTCTCTTCACATAGC,Droplet,18.6605906,9.10876123,Hepatocytes
	Liver_10X_P7_1_GAACATCTCCTTGGTC,Droplet,15.97165911,9.32356812,Hepatocytes
	Liver_10X_P7_1_GAACGGAAGGGCACTA,Droplet,22.5264115,9.335032276,Hepatocytes
	Liver_10X_P7_1_GAATAAGCACCTCGGA,Droplet,20.68656948,9.74108453,Hepatocytes
	Liver_10X_P7_1_GACTAACCATCCCACT,Droplet,15.52842739,10.11905789,Hepatocytes
	Liver_10X_P7_1_GAGTCCGGTACATCCA,Droplet,21.30746796,9.911841049,Hepatocytes
	Liver_10X_P7_1_GATCAGTGTACAGACG,Droplet,20.33139896,8.588519161,Hepatocytes
	Liver_10X_P7_1_GATCGCGCATGTAAGA,Droplet,19.85166391,8.780053407,Hepatocytes
	Liver_10X_P7_1_GATCGCGGTTCCCTTG,Droplet,21.00347131,9.190879608,Hepatocytes
	Liver_10X_P7_1_GATCTAGGTTCGCTAA,Droplet,23.29539259,7.949916735,Hepatocytes
	Liver_10X_P7_1_GATGCTAAGCTCCTCT,Droplet,20.1108414,9.114441874,Hepatocytes
	Liver_10X_P7_1_GATTCAGCACTGTCGG,Droplet,21.94496151,9.022455505,Hepatocytes
	Liver_10X_P7_1_GATTCAGGTCTAGCGC,Droplet,20.49328165,9.230998116,Hepatocytes
	Liver_10X_P7_1_GCACATACAGACGTAG,Droplet,19.22792038,8.487592293,Hepatocytes
	Liver_10X_P7_1_GCACTCTCAACACGCC,Droplet,18.88962294,8.920661559,Hepatocytes
	Liver_10X_P7_1_GCAGCCAGTTGCGCAC,Droplet,20.20896092,9.314665412,Hepatocytes
	Liver_10X_P7_1_GCAGTTACAATTGCTG,Droplet,21.75640671,7.694886927,Hepatocytes
	Liver_10X_P7_1_GCATGATGTCTGCAAT,Droplet,22.90705818,9.05565428,Hepatocytes
	Liver_10X_P7_1_GCATGTATCTACGAGT,Droplet,23.70395389,8.847574109,Hepatocytes
	Liver_10X_P7_1_GCGCAGTAGAAGGTGA,Droplet,15.39742393,10.23223843,Hepatocytes
	Liver_10X_P7_1_GCTCTGTAGTCGCCGT,Droplet,22.53528675,8.957131658,Hepatocytes
	Liver_10X_P7_1_GCTGGGTGTCAGAAGC,Droplet,21.31989899,8.528497277,Hepatocytes
	Liver_10X_P7_1_GCTGGGTGTGCGAAAC,Droplet,15.46560315,10.17220316,Hepatocytes
	Liver_10X_P7_1_GCTTCCAAGAGTGACC,Droplet,21.13597948,7.855270106,Hepatocytes
	Liver_10X_P7_1_GGACATTCAGACGCAA,Droplet,22.25464689,9.079310195,Hepatocytes
	Liver_10X_P7_1_GGACATTTCGTAGGAG,Droplet,23.35492322,8.385249381,Hepatocytes
	Liver_10X_P7_1_GGACGTCTCTACCAGA,Droplet,19.74996891,9.933098186,Hepatocytes
	Liver_10X_P7_1_GGAGCAAAGTACACCT,Droplet,-23.96789248,21.08860557,Endothelial cell
	Liver_10X_P7_1_GGATTACGTTTGACTG,Droplet,21.05036785,9.901913548,Hepatocytes
	Liver_10X_P7_1_GGCCGATGTCGCGTGT,Droplet,20.3690403,10.74074072,Hepatocytes
	Liver_10X_P7_1_GGCGTGTCATGCCTTC,Droplet,19.48260315,8.19389361,Hepatocytes
	Liver_10X_P7_1_GGGATGAGTCTAGTGT,Droplet,19.88196199,9.504059775,Hepatocytes
	Liver_10X_P7_1_GGGTCTGTCATATCGG,Droplet,19.53808152,9.419113344,Hepatocytes
	Liver_10X_P7_1_GGGTTGCCAGCTGTTA,Droplet,20.08513826,9.478767025,Hepatocytes
	Liver_10X_P7_1_GGGTTGCCAGGCGATA,Droplet,23.21550935,9.018690382,Hepatocytes
	Liver_10X_P7_1_GGTGAAGGTATATGGA,Droplet,23.38541307,9.00761927,Hepatocytes
	Liver_10X_P7_1_GTAACTGAGGTAGCCA,Droplet,20.45130963,10.4994055,Hepatocytes
	Liver_10X_P7_1_GTAGTCACATGCATGT,Droplet,21.99292527,8.923513789,Hepatocytes
	Liver_10X_P7_1_GTATTCTCATGCCTAA,Droplet,20.62565603,10.03621301,Hepatocytes
	Liver_10X_P7_1_GTATTCTTCTCCTATA,Droplet,22.81819345,9.338806451,Hepatocytes
	Liver_10X_P7_1_GTCACGGAGGATGCGT,Droplet,16.01167431,9.505452573,Hepatocytes
	Liver_10X_P7_1_GTCTCGTAGAAGCCCA,Droplet,21.89934326,8.576115905,Hepatocytes
	Liver_10X_P7_1_GTGCATAAGCGTAATA,Droplet,22.33568453,9.40718504,Hepatocytes
	Liver_10X_P7_1_GTGCATAAGTCCGTAT,Droplet,19.40965839,8.601305672,Hepatocytes
	Liver_10X_P7_1_GTGTTAGAGTCAAGCG,Droplet,20.35407514,8.875260687,Hepatocytes
	Liver_10X_P7_1_GTTCATTGTACCAGTT,Droplet,22.07287147,9.363943508,Hepatocytes
	Liver_10X_P7_1_GTTCGGGTCTACGAGT,Droplet,21.24836048,9.348036991,Hepatocytes
	Liver_10X_P7_1_GTTCTCGAGTCACGCC,Droplet,15.86948248,9.803882262,Hepatocytes
	Liver_10X_P7_1_GTTTCTAAGTTTAGGA,Droplet,21.19527532,9.119599474,Hepatocytes
	Liver_10X_P7_1_TAAACCGCATGTAGTC,Droplet,23.57017298,7.967732249,Hepatocytes
	Liver_10X_P7_1_TAAACCGTCTCGCTTG,Droplet,17.98563536,8.68293887,Hepatocytes
	Liver_10X_P7_1_TAAGTGCTCATGTAGC,Droplet,22.06367418,9.432327497,Hepatocytes
	Liver_10X_P7_1_TACCTATCACCGAATT,Droplet,19.39701539,7.927751872,Hepatocytes
	Liver_10X_P7_1_TACTCATCAGGGATTG,Droplet,15.44213759,10.21575259,Hepatocytes
	Liver_10X_P7_1_TACTCGCGTCTCCATC,Droplet,-24.35655467,21.19455934,Endothelial cell
	Liver_10X_P7_1_TACTCGCGTGCCTTGG,Droplet,20.12388805,7.903048371,Hepatocytes
	Liver_10X_P7_1_TACTTACTCGTTGCCT,Droplet,19.26020552,8.509621043,Hepatocytes
	Liver_10X_P7_1_TATGCCCGTACAGCAG,Droplet,20.33912891,9.435364564,Hepatocytes
	Liver_10X_P7_1_TCAGCAATCACGACTA,Droplet,20.30779312,7.672935938,Hepatocytes
	Liver_10X_P7_1_TCAGGTATCTCGAGTA,Droplet,19.62161309,8.806062465,Hepatocytes
	Liver_10X_P7_1_TCTATTGCATACCATG,Droplet,21.23932395,8.854125426,Hepatocytes
	Liver_10X_P7_1_TCTTTCCAGTGAACGC,Droplet,21.68770578,9.442674583,Hepatocytes
	Liver_10X_P7_1_TGAAAGAAGGGTTCCC,Droplet,23.56437765,7.990305579,Hepatocytes
	Liver_10X_P7_1_TGAAAGACATGAAGTA,Droplet,19.32153462,9.066759692,Hepatocytes
	Liver_10X_P7_1_TGACAACTCCCATTAT,Droplet,21.97080862,9.053321971,Hepatocytes
	Liver_10X_P7_1_TGACTTTAGTTGTAGA,Droplet,19.79872142,8.724714931,Hepatocytes
	Liver_10X_P7_1_TGAGCCGAGGCATTGG,Droplet,23.14801051,9.100840774,Hepatocytes
	Liver_10X_P7_1_TGCACCTGTACATGTC,Droplet,22.39531349,6.126649287,Hepatocytes
	Liver_10X_P7_1_TGCGCAGTCTACGAGT,Droplet,16.01253997,9.51437157,Hepatocytes
	Liver_10X_P7_1_TGGCCAGCACGAAAGC,Droplet,20.21247334,8.631069129,Hepatocytes
	Liver_10X_P7_1_TGGCTGGTCAACGAAA,Droplet,21.05118136,9.308799789,Hepatocytes
	Liver_10X_P7_1_TGTATTCCATTGGGCC,Droplet,19.03437414,9.091046297,Hepatocytes
	Liver_10X_P7_1_TTGAACGCAGACTCGC,Droplet,22.7871353,9.343795306,Hepatocytes
	Liver_10X_P7_1_TTGAACGTCCCTAATT,Droplet,21.780717,7.188393774,Hepatocytes
	Liver_10X_P7_1_TTGAACGTCTCAAACG,Droplet,20.71339519,9.391598238,Hepatocytes
	Liver_10X_P7_1_TTGACTTTCCGCGGTA,Droplet,21.26293263,8.365884547,Hepatocytes
	Liver_10X_P7_1_TTGCCGTCAGCCAATT,Droplet,21.06959302,9.771600115,Hepatocytes
	Liver_10X_P7_1_TTGGAACTCTGACCTC,Droplet,21.27495642,8.653732956,Hepatocytes
	Liver_10X_P7_1_TTTACTGCATTACGAC,Droplet,20.36718365,8.543529094,Hepatocytes
	Liver_10X_P7_1_TTTGCGCGTAAGGATT,Droplet,19.04161101,8.90028469,Hepatocytes
	Lung_10X_P7_8_AAACGGGAGGATATAC,Droplet,-7.081445712,3.595479559,Macrophages
	Lung_10X_P7_8_AAACGGGTCTCGTATT,Droplet,5.999404059,32.6211359,Macrophages
	Lung_10X_P7_8_AAAGATGCAGATCTGT,Droplet,-20.03178185,17.79818799,B cell
	Lung_10X_P7_8_AAATGCCAGATAGTCA,Droplet,2.9316404,22.6909399,NK cell
	Lung_10X_P7_8_AAATGCCCAAACTGCT,Droplet,22.11286317,-2.756203178,T cell
	Lung_10X_P7_8_AAATGCCGTGAACCTT,Droplet,6.538071409,32.99046664,Macrophages
	Lung_10X_P7_8_AACACGTAGTGTACCT,Droplet,-15.99323037,-27.6702724,Endothelial cell
	Lung_10X_P7_8_AACACGTGTGGCTCCA,Droplet,-10.68597563,-30.31487902,Endothelial cell
	Lung_10X_P7_8_AACCATGAGTTGTCGT,Droplet,2.324281851,34.74744334,Macrophages
	Lung_10X_P7_8_AACCATGGTAATAGCA,Droplet,-14.37277579,-29.7667537,Endothelial cell
	Lung_10X_P7_8_AACCATGTCTGTTGAG,Droplet,-19.10411926,-0.441445313,Macrophages
	Lung_10X_P7_8_AACCGCGGTTACGGAG,Droplet,3.836563076,26.77551439,NK cell
	Lung_10X_P7_8_AACCGCGTCCTTGCCA,Droplet,2.326053512,34.75270223,Macrophages
	Lung_10X_P7_8_AACGTTGGTAGCTCCG,Droplet,15.54739951,20.23695703,Dendritic cell
	Lung_10X_P7_8_AACTCAGCATTTCACT,Droplet,5.668845016,31.884419,Macrophages
	Lung_10X_P7_8_AACTCCCTCTTATCTG,Droplet,-12.8195484,-27.99171483,Endothelial cell
	Lung_10X_P7_8_AACTCTTGTTCCAACA,Droplet,2.344125439,34.69731151,Macrophages
	Lung_10X_P7_8_AACTCTTTCTTGTTTG,Droplet,-16.20333189,-27.42103597,Endothelial cell
	Lung_10X_P7_8_AACTTTCAGAGCTGCA,Droplet,5.68647739,31.9339927,Macrophages
	Lung_10X_P7_8_AAGCCGCTCAGTTCGA,Droplet,5.310042746,32.8540171,Macrophages
	Lung_10X_P7_8_AAGGAGCCACTAGTAC,Droplet,15.76630791,20.05370495,Dendritic cell
	Lung_10X_P7_8_AAGGAGCCAGGAATCG,Droplet,4.811651265,32.07382539,Macrophages
	Lung_10X_P7_8_AAGGCAGTCTGCTTGC,Droplet,23.23430794,-8.434476635,T cell
	Lung_10X_P7_8_AAGGTTCTCAATCACG,Droplet,-12.79899513,-29.12645253,Endothelial cell
	Lung_10X_P7_8_AATCCAGGTACCGGCT,Droplet,16.01716485,19.80383851,Dendritic cell
	Lung_10X_P7_8_AATCGGTGTCGCATAT,Droplet,-16.03464334,-27.55314118,Endothelial cell
	Lung_10X_P7_8_ACACCGGCAAACCTAC,Droplet,4.82173393,32.38957085,Macrophages
	Lung_10X_P7_8_ACACTGAAGACCTAGG,Droplet,5.47012919,32.94137494,Macrophages
	Lung_10X_P7_8_ACAGCCGGTAATTGGA,Droplet,4.649855366,32.69652419,Macrophages
	Lung_10X_P7_8_ACAGCCGTCACATAGC,Droplet,-12.2563378,-29.37160922,Endothelial cell
	Lung_10X_P7_8_ACAGCCGTCGACAGCC,Droplet,5.589969171,31.47782519,Macrophages
	Lung_10X_P7_8_ACAGCTACAAAGAATC,Droplet,-8.243430325,3.355033446,Macrophages
	Lung_10X_P7_8_ACAGCTAGTTCATGGT,Droplet,5.136620846,24.83865294,NK cell
	Lung_10X_P7_8_ACAGCTAGTTGGAGGT,Droplet,4.492583716,24.15186688,NK cell
	Lung_10X_P7_8_ACAGCTAGTTTAGCTG,Droplet,5.018885438,31.68184537,Macrophages
	Lung_10X_P7_8_ACATACGAGAGTTGGC,Droplet,4.660842392,25.35064265,NK cell
	Lung_10X_P7_8_ACATACGCAGCATGAG,Droplet,14.36937415,21.45120805,Dendritic cell
	Lung_10X_P7_8_ACATCAGGTTTCGCTC,Droplet,-18.17569674,8.231485927,B cell
	Lung_10X_P7_8_ACCAGTATCCCGACTT,Droplet,-14.66771364,-28.51739382,Endothelial cell
	Lung_10X_P7_8_ACCCACTGTCTAAACC,Droplet,14.38512888,21.85373949,Monocytes
	Lung_10X_P7_8_ACGAGGACAAGCCCAC,Droplet,14.16529287,21.79756789,Monocytes
	Lung_10X_P7_8_ACGATGTGTAGGCATG,Droplet,14.35155152,21.59095517,Monocytes
	Lung_10X_P7_8_ACGCAGCCAGGGTACA,Droplet,4.918814694,32.18036725,Macrophages
	Lung_10X_P7_8_ACGCCAGTCGATGAGG,Droplet,14.17680842,21.73192485,Monocytes
	Lung_10X_P7_8_ACGCCGACAATAAGCA,Droplet,-14.30575817,-27.98646642,Endothelial cell
	Lung_10X_P7_8_ACGGAGAGTGAGTGAC,Droplet,-14.01701949,-29.74836706,Endothelial cell
	Lung_10X_P7_8_ACGGCCAAGACAAGCC,Droplet,-12.4295217,-29.51425741,Endothelial cell
	Lung_10X_P7_8_ACGGCCACAATGGTCT,Droplet,5.127418421,32.15672105,Macrophages
	Lung_10X_P7_8_ACGGGCTCAGTCGTGC,Droplet,-30.81951886,9.03075251,Type II pneumocyte
	Lung_10X_P7_8_ACGGGTCAGCTAAACA,Droplet,-15.93824948,-27.69460138,Endothelial cell
	Lung_10X_P7_8_ACGGGTCGTCGAACAG,Droplet,14.19634723,21.77032352,Monocytes
	Lung_10X_P7_8_ACTATCTGTGTAATGA,Droplet,-15.32760986,-28.66719862,Endothelial cell
	Lung_10X_P7_8_ACTGAACAGCCCGAAA,Droplet,6.299795062,32.68865865,Macrophages
	Lung_10X_P7_8_ACTGAACGTTCCCGAG,Droplet,6.631592751,32.29934497,Macrophages
	Lung_10X_P7_8_ACTGAACTCGTGTAGT,Droplet,14.08173481,21.76217456,Monocytes
	Lung_10X_P7_8_ACTGATGCACGGCTAC,Droplet,15.76266024,19.86889738,Dendritic cell
	Lung_10X_P7_8_ACTGATGTCATAAAGG,Droplet,5.53083627,32.9817364,Macrophages
	Lung_10X_P7_8_ACTGCTCCAAGTACCT,Droplet,-11.85149275,-29.48165332,Endothelial cell
	Lung_10X_P7_8_ACTGCTCCACAAGCCC,Droplet,15.17982684,-0.0392153,T cell
	Lung_10X_P7_8_ACTGTCCAGTGTACGG,Droplet,6.312292122,32.7379956,Macrophages
	Lung_10X_P7_8_ACTTACTCAGCTCGAC,Droplet,-8.49098489,3.206331388,Macrophages
	Lung_10X_P7_8_ACTTGTTGTAAACCTC,Droplet,5.316160626,32.90406167,Macrophages
	Lung_10X_P7_8_ACTTTCAGTTGACGTT,Droplet,23.23473248,-8.46345509,T cell
	Lung_10X_P7_8_AGAATAGTCCTAGAAC,Droplet,4.877995325,33.00452555,Macrophages
	Lung_10X_P7_8_AGACGTTGTCCGAGTC,Droplet,-7.609709026,4.054164293,NK cell
	Lung_10X_P7_8_AGAGCGATCTGCCAGG,Droplet,5.872676822,32.84232686,Macrophages
	Lung_10X_P7_8_AGAGTGGAGATCCCGC,Droplet,4.907218352,32.65303076,Macrophages
	Lung_10X_P7_8_AGAGTGGAGTAGTGCG,Droplet,4.6611299,32.28726876,Macrophages
	Lung_10X_P7_8_AGAGTGGTCATGTCCC,Droplet,14.86213541,20.98289278,Dendritic cell
	Lung_10X_P7_8_AGAGTGGTCGAACTGT,Droplet,6.566134784,32.79021457,Macrophages
	Lung_10X_P7_8_AGAGTGGTCTGATTCT,Droplet,-16.19597019,-27.55491137,Endothelial cell
	Lung_10X_P7_8_AGATCTGGTCTTCGTC,Droplet,5.07977946,24.96212249,NK cell
	Lung_10X_P7_8_AGATCTGTCACGCATA,Droplet,-19.98640343,17.78708316,B cell
	Lung_10X_P7_8_AGATTGCAGAGCAATT,Droplet,11.3417625,21.50107014,Macrophages
	Lung_10X_P7_8_AGCATACCAAGAGTCG,Droplet,22.95826028,-8.436069924,T cell
	Lung_10X_P7_8_AGCCTAAAGAAGGGTA,Droplet,-15.90860046,-27.73239324,Endothelial cell
	Lung_10X_P7_8_AGCGGTCCATGGTCAT,Droplet,22.14490693,-7.057364126,T cell
	Lung_10X_P7_8_AGCTCCTAGCAGGCTA,Droplet,3.567476357,33.01161093,Macrophages
	Lung_10X_P7_8_AGCTCCTTCCGCGTTT,Droplet,14.38606665,21.42199571,Monocytes
	Lung_10X_P7_8_AGCTCCTTCCTTAATC,Droplet,-10.98798751,-30.09556361,Endothelial cell
	Lung_10X_P7_8_AGCTCTCTCGATGAGG,Droplet,-13.6551247,7.284562533,B cell
	Lung_10X_P7_8_AGCTTGAAGCCGATTT,Droplet,-18.4196503,-0.718460914,Macrophages
	Lung_10X_P7_8_AGGGAGTTCCGCGCAA,Droplet,-12.92256477,-27.50124677,Endothelial cell
	Lung_10X_P7_8_AGGGATGTCCCGGATG,Droplet,-5.630950281,16.99097884,B cell
	Lung_10X_P7_8_AGGTCATAGCGTCTAT,Droplet,4.969827304,25.16990097,NK cell
	Lung_10X_P7_8_AGGTCATTCACGCGGT,Droplet,2.325000563,34.74709943,Macrophages
	Lung_10X_P7_8_AGGTCCGCAACAACCT,Droplet,14.32360457,21.65980601,Monocytes
	Lung_10X_P7_8_AGGTCCGCACTTAAGC,Droplet,23.0227855,-8.341151737,T cell
	Lung_10X_P7_8_AGGTCCGCATCGGACC,Droplet,14.10895544,21.79776146,Monocytes
	Lung_10X_P7_8_AGGTCCGTCATCGGAT,Droplet,-19.83652081,17.57266216,B cell
	Lung_10X_P7_8_AGTCTTTCAATGAATG,Droplet,-13.57695342,-28.69331113,Endothelial cell
	Lung_10X_P7_8_AGTCTTTGTCTCTCGT,Droplet,14.0756237,21.99677549,Monocytes
	Lung_10X_P7_8_AGTCTTTTCATGTGGT,Droplet,-13.86446361,-28.56588203,Endothelial cell
	Lung_10X_P7_8_ATAACGCTCCCATTTA,Droplet,-14.887327,-27.94801109,Endothelial cell
	Lung_10X_P7_8_ATAAGAGAGCACACAG,Droplet,-12.57902609,-28.15516818,Endothelial cell
	Lung_10X_P7_8_ATAAGAGCAGCTATTG,Droplet,4.810003208,32.27550595,Macrophages
	Lung_10X_P7_8_ATAAGAGTCGCCAGCA,Droplet,6.282003489,32.92553241,Macrophages
	Lung_10X_P7_8_ATCATCTTCCTTAATC,Droplet,13.9818869,21.73011591,Monocytes
	Lung_10X_P7_8_ATCCACCGTGTATGGG,Droplet,-14.07357917,-27.97401601,Endothelial cell
	Lung_10X_P7_8_ATCCGAAAGCCTTGAT,Droplet,-14.31933209,-29.47294967,Endothelial cell
	Lung_10X_P7_8_ATCGAGTGTACCGCTG,Droplet,-12.34395416,10.47685679,B cell
	Lung_10X_P7_8_ATCTGCCTCCCTAACC,Droplet,13.79201438,21.98281659,Monocytes
	Lung_10X_P7_8_ATGCGATCACATTAGC,Droplet,5.094326756,25.19836488,NK cell
	Lung_10X_P7_8_ATTATCCAGGCTCTTA,Droplet,-16.13222225,-27.49968684,Endothelial cell
	Lung_10X_P7_8_ATTATCCGTCGTTGTA,Droplet,-25.59956186,-3.772512373,Macrophages
	Lung_10X_P7_8_ATTCTACAGATCACGG,Droplet,-19.1275206,-0.451716395,Macrophages
	Lung_10X_P7_8_ATTTCTGCAGCCTTTC,Droplet,4.786713712,32.23130811,Macrophages
	Lung_10X_P7_8_CAACCAATCATGTCCC,Droplet,-19.95336364,17.72906805,B cell
	Lung_10X_P7_8_CAAGATCAGCAATATG,Droplet,14.2519892,20.67732319,Dendritic cell
	Lung_10X_P7_8_CACAAACGTGCGATAG,Droplet,6.431705148,32.60677069,Macrophages
	Lung_10X_P7_8_CACACAAAGGATGTAT,Droplet,6.59497745,32.81231024,Macrophages
	Lung_10X_P7_8_CACACCTCAGTCAGCC,Droplet,21.14899155,-4.102623561,T cell
	Lung_10X_P7_8_CACACCTTCCAAAGTC,Droplet,-14.70394041,-27.24009649,Endothelial cell
	Lung_10X_P7_8_CACAGGCCACACTGCG,Droplet,-14.67241611,-28.47496191,Endothelial cell
	Lung_10X_P7_8_CACATAGCAATAGCGG,Droplet,-14.18786382,-29.34237481,Endothelial cell
	Lung_10X_P7_8_CACATAGTCGTCCAGG,Droplet,-14.98439107,-28.23453067,Endothelial cell
	Lung_10X_P7_8_CACCTTGAGTTCCACA,Droplet,6.159426046,32.85519702,Macrophages
	Lung_10X_P7_8_CACCTTGGTGTCAATC,Droplet,4.421997744,33.00528846,Macrophages
	Lung_10X_P7_8_CACCTTGTCAGTTTGG,Droplet,14.11449015,21.92459965,Monocytes
	Lung_10X_P7_8_CAGAATCAGGCAGTCA,Droplet,15.6036723,20.08835571,Dendritic cell
	Lung_10X_P7_8_CAGAGAGCATCGGACC,Droplet,4.056061881,33.64321622,Macrophages
	Lung_10X_P7_8_CAGCAGCAGGGTGTGT,Droplet,3.861195763,33.91772606,Macrophages
	Lung_10X_P7_8_CAGCAGCGTCCTCTTG,Droplet,4.871095292,31.81473854,Macrophages
	Lung_10X_P7_8_CAGCATAGTGCATCTA,Droplet,-11.03576165,-30.28316908,Endothelial cell
	Lung_10X_P7_8_CAGCGACTCATTTGGG,Droplet,-12.52703599,-29.63855165,Endothelial cell
	Lung_10X_P7_8_CAGTCCTTCCAAAGTC,Droplet,-31.824393,9.423371562,Type II pneumocyte
	Lung_10X_P7_8_CAGTCCTTCTAACTGG,Droplet,14.58736166,21.31574716,Dendritic cell
	Lung_10X_P7_8_CATATGGAGTTTCCTT,Droplet,2.298439951,34.70914734,Macrophages
	Lung_10X_P7_8_CATATGGTCGTGGACC,Droplet,3.551540735,22.67890876,T cell
	Lung_10X_P7_8_CATATTCGTCGAATCT,Droplet,3.888272505,32.95202362,Macrophages
	Lung_10X_P7_8_CATCCACAGATGGCGT,Droplet,-31.84460827,9.44381426,Type II pneumocyte
	Lung_10X_P7_8_CATCCACTCGGTGTCG,Droplet,4.794587374,32.16918881,Macrophages
	Lung_10X_P7_8_CATCGGGTCTCGCATC,Droplet,4.910863963,32.37671912,Macrophages
	Lung_10X_P7_8_CATGACAGTATAAACG,Droplet,-13.64725599,-28.87780164,Endothelial cell
	Lung_10X_P7_8_CATGGCGGTGCGATAG,Droplet,-14.8133263,-27.22453851,Endothelial cell
	Lung_10X_P7_8_CCAATCCAGCAAATCA,Droplet,5.154475126,33.14998057,Macrophages
	Lung_10X_P7_8_CCACCTAAGGCCCGTT,Droplet,15.67302205,20.28730915,Dendritic cell
	Lung_10X_P7_8_CCACGGAGTAGAAGGA,Droplet,-13.01277492,-28.79341625,Endothelial cell
	Lung_10X_P7_8_CCACGGATCAGCTCGG,Droplet,-16.20856079,-27.42605754,Endothelial cell
	Lung_10X_P7_8_CCACTACTCTTGTTTG,Droplet,4.910761769,32.47809629,Macrophages
	Lung_10X_P7_8_CCATGTCCACGGTTTA,Droplet,23.06677661,-8.349946612,T cell
	Lung_10X_P7_8_CCATGTCGTTCACGGC,Droplet,14.94292076,20.74622671,Dendritic cell
	Lung_10X_P7_8_CCCATACAGCTTATCG,Droplet,16.28252313,19.12103569,Dendritic cell
	Lung_10X_P7_8_CCGTACTGTCAGATAA,Droplet,6.616275933,32.80741797,Macrophages
	Lung_10X_P7_8_CCGTACTGTCCCGACA,Droplet,-14.44972418,-26.64346321,Endothelial cell
	Lung_10X_P7_8_CCGTACTTCACGGTTA,Droplet,-13.05510796,-30.19924431,Endothelial cell
	Lung_10X_P7_8_CCGTGGAAGACGCACA,Droplet,4.405701934,32.4431642,Macrophages
	Lung_10X_P7_8_CCGTTCAAGTACGACG,Droplet,6.377737373,32.83731846,Macrophages
	Lung_10X_P7_8_CCGTTCACATAGTAAG,Droplet,23.43461979,-8.496599355,T cell
	Lung_10X_P7_8_CCTAAAGAGGGAAACA,Droplet,-14.29776551,-29.87269534,Endothelial cell
	Lung_10X_P7_8_CCTAAAGTCGCTGATA,Droplet,-31.80870859,9.544643912,Type II pneumocyte
	Lung_10X_P7_8_CCTACACCAACCGCCA,Droplet,5.060148765,32.47447907,Macrophages
	Lung_10X_P7_8_CCTAGCTAGCACCGCT,Droplet,-14.83123894,7.101492262,B cell
	Lung_10X_P7_8_CCTAGCTGTGACTCAT,Droplet,14.13724978,21.70371164,Monocytes
	Lung_10X_P7_8_CCTAGCTGTTCTGGTA,Droplet,14.10622061,20.98121843,Monocytes
	Lung_10X_P7_8_CCTATTACAGCCACCA,Droplet,-12.43217195,-26.8584869,Endothelial cell
	Lung_10X_P7_8_CCTCAGTTCTTAGAGC,Droplet,-10.86879115,-30.25659502,Endothelial cell
	Lung_10X_P7_8_CCTCTGAAGCCACCTG,Droplet,5.176948417,24.9803697,NK cell
	Lung_10X_P7_8_CGAATGTGTCCGTGAC,Droplet,13.81888788,22.04763874,Monocytes
	Lung_10X_P7_8_CGACCTTAGATAGGAG,Droplet,14.07619279,21.83060496,Monocytes
	Lung_10X_P7_8_CGACCTTCACTGTGTA,Droplet,5.647181341,32.93749443,Macrophages
	Lung_10X_P7_8_CGACCTTCAGACGCTC,Droplet,5.334462225,31.6475767,Macrophages
	Lung_10X_P7_8_CGAGAAGCAGGCAGTA,Droplet,-11.337598,-30.16892462,Endothelial cell
	Lung_10X_P7_8_CGAGCCACATTGCGGC,Droplet,5.884556511,32.5387862,Macrophages
	Lung_10X_P7_8_CGATCGGAGTGGGCTA,Droplet,-12.50041373,-29.15975298,Endothelial cell
	Lung_10X_P7_8_CGATGGCGTAATCACC,Droplet,14.69342954,20.40997872,Monocytes
	Lung_10X_P7_8_CGATGTACATATGCTG,Droplet,-7.64484832,3.508077879,Macrophages
	Lung_10X_P7_8_CGCGGTAAGAGGACGG,Droplet,6.484661684,32.5709695,Macrophages
	Lung_10X_P7_8_CGCGTTTGTCCAGTAT,Droplet,13.87927716,22.15992213,Monocytes
	Lung_10X_P7_8_CGCTATCAGAGTAATC,Droplet,6.506681893,32.74650227,Macrophages
	Lung_10X_P7_8_CGCTGGACATGATCCA,Droplet,14.04816627,21.94069361,Monocytes
	Lung_10X_P7_8_CGGACACAGCGCTTAT,Droplet,-31.83128936,9.378053853,Type II pneumocyte
	Lung_10X_P7_8_CGGACACAGTGTTTGC,Droplet,-23.55669043,10.89650784,Macrophages
	Lung_10X_P7_8_CGGAGTCCATGAGCGA,Droplet,-31.82329902,9.39330133,Type II pneumocyte
	Lung_10X_P7_8_CGGAGTCTCCCTTGTG,Droplet,-15.02061103,-27.72536386,Endothelial cell
	Lung_10X_P7_8_CGGCTAGGTATCTGCA,Droplet,5.515498002,33.18706802,Macrophages
	Lung_10X_P7_8_CGGCTAGTCCACGCAG,Droplet,5.164073311,24.46114951,NK cell
	Lung_10X_P7_8_CGGCTAGTCGCTGATA,Droplet,14.29037648,21.61185074,Monocytes
	Lung_10X_P7_8_CGGGTCACACGCTTTC,Droplet,14.23855475,21.76557935,Monocytes
	Lung_10X_P7_8_CGGGTCATCCCAAGTA,Droplet,-31.87141348,9.111928375,Type II pneumocyte
	Lung_10X_P7_8_CGTAGCGGTAGCCTAT,Droplet,4.728144869,32.55031693,Macrophages
	Lung_10X_P7_8_CGTAGGCCAAGCGATG,Droplet,23.28618587,-8.507242931,T cell
	Lung_10X_P7_8_CGTCACTGTTCGTTGA,Droplet,-23.92683605,10.8128912,Macrophages
	Lung_10X_P7_8_CGTCAGGGTATCTGCA,Droplet,-16.15517318,-27.57008145,Endothelial cell
	Lung_10X_P7_8_CGTCTACAGGGCACTA,Droplet,-13.91930093,-28.61999273,Endothelial cell
	Lung_10X_P7_8_CGTGAGCGTACACCGC,Droplet,4.743320152,25.33030761,NK cell
	Lung_10X_P7_8_CGTGTAACAGGCAGTA,Droplet,15.68988801,19.69443364,Dendritic cell
	Lung_10X_P7_8_CGTGTAAGTTTGGGCC,Droplet,6.430758232,32.53964228,Macrophages
	Lung_10X_P7_8_CGTGTCTCAGTATCTG,Droplet,4.892490238,25.8826956,NK cell
	Lung_10X_P7_8_CGTTGGGCAAAGAATC,Droplet,-31.82823138,9.442947483,Type II pneumocyte
	Lung_10X_P7_8_CGTTGGGCACCGAAAG,Droplet,4.728828138,33.22365914,Macrophages
	Lung_10X_P7_8_CGTTGGGGTAGCTTGT,Droplet,15.88226983,19.36967373,Dendritic cell
	Lung_10X_P7_8_CGTTGGGGTCATCGGC,Droplet,-20.09504858,17.66575076,B cell
	Lung_10X_P7_8_CTAACTTAGTTGTAGA,Droplet,-7.177493008,3.735997672,Macrophages
	Lung_10X_P7_8_CTAACTTGTTGCGTTA,Droplet,23.17721173,-8.568707468,T cell
	Lung_10X_P7_8_CTAATGGTCGGCGCAT,Droplet,-14.37241222,-28.48865105,Endothelial cell
	Lung_10X_P7_8_CTACACCTCTGCGGCA,Droplet,13.98366754,21.95209607,Monocytes
	Lung_10X_P7_8_CTACCCAAGTATGACA,Droplet,5.015181724,24.42466173,NK cell
	Lung_10X_P7_8_CTACCCAGTAAAGTCA,Droplet,13.41749701,20.34433113,Monocytes
	Lung_10X_P7_8_CTACCCATCCTGTAGA,Droplet,-12.71158323,-29.41780932,Endothelial cell
	Lung_10X_P7_8_CTACCCATCTGGAGCC,Droplet,-13.67495692,-27.16602265,Endothelial cell
	Lung_10X_P7_8_CTACGTCTCACTTCAT,Droplet,5.098245471,24.81278799,NK cell
	Lung_10X_P7_8_CTAGCCTAGTCTTGCA,Droplet,5.249812915,24.61170119,NK cell
	Lung_10X_P7_8_CTAGCCTCAAGCGTAG,Droplet,16.09413305,19.7200712,Dendritic cell
	Lung_10X_P7_8_CTAGTGAGTCGAATCT,Droplet,6.397588981,32.80987323,Macrophages
	Lung_10X_P7_8_CTAGTGAGTTCCTCCA,Droplet,-13.03061593,-29.0834371,Endothelial cell
	Lung_10X_P7_8_CTCACACCATATACCG,Droplet,-12.69427741,-28.41378967,Endothelial cell
	Lung_10X_P7_8_CTCAGAAAGTTTCCTT,Droplet,-16.14241263,-27.62310352,Endothelial cell
	Lung_10X_P7_8_CTCATTACAATGGTCT,Droplet,-13.5255638,-28.87690956,Endothelial cell
	Lung_10X_P7_8_CTCATTATCCACGAAT,Droplet,14.30408771,21.75582153,Monocytes
	Lung_10X_P7_8_CTCATTATCGTTTATC,Droplet,23.26840715,-8.450058713,T cell
	Lung_10X_P7_8_CTCCTAGAGAGGACGG,Droplet,21.23437292,-4.278869048,T cell
	Lung_10X_P7_8_CTCGAGGAGACAGACC,Droplet,5.096966701,24.59173985,NK cell
	Lung_10X_P7_8_CTCGAGGAGCTCCCAG,Droplet,5.113444602,25.34444589,NK cell
	Lung_10X_P7_8_CTCGAGGAGCTGCAAG,Droplet,-19.86422442,17.48996523,B cell
	Lung_10X_P7_8_CTCGGAGAGCAGCCTC,Droplet,4.838803457,31.79856632,Macrophages
	Lung_10X_P7_8_CTCGGGAAGCTGATAA,Droplet,14.11460386,21.82661081,Monocytes
	Lung_10X_P7_8_CTCGGGAGTATTAGCC,Droplet,-8.279240141,3.295483754,Macrophages
	Lung_10X_P7_8_CTCGTCAAGTCATGCT,Droplet,4.635587297,25.35764697,NK cell
	Lung_10X_P7_8_CTCGTCACAGGGTACA,Droplet,6.52903154,32.97750717,Macrophages
	Lung_10X_P7_8_CTCGTCAGTTTGGGCC,Droplet,15.84113273,19.65518069,Dendritic cell
	Lung_10X_P7_8_CTCGTCATCAGAGGTG,Droplet,6.619045475,32.83076008,Macrophages
	Lung_10X_P7_8_CTCTAATCAGCTATTG,Droplet,15.67412896,20.0276772,Dendritic cell
	Lung_10X_P7_8_CTCTACGCATGCATGT,Droplet,15.97792836,21.66077947,Endothelial cell
	Lung_10X_P7_8_CTCTGGTAGACCTAGG,Droplet,-14.27825612,-27.47018662,Endothelial cell
	Lung_10X_P7_8_CTCTGGTGTTTGGGCC,Droplet,-16.11152345,-27.57408156,Endothelial cell
	Lung_10X_P7_8_CTGATAGAGCGTCAAG,Droplet,-14.0827427,-29.9926745,Endothelial cell
	Lung_10X_P7_8_CTGATCCGTTGCGCAC,Droplet,-14.50100172,7.106565681,B cell
	Lung_10X_P7_8_CTGCCTAGTGTGCGTC,Droplet,-11.13532154,-30.28124589,Endothelial cell
	Lung_10X_P7_8_CTGCCTATCGGGAGTA,Droplet,-10.97209024,-30.27326462,Endothelial cell
	Lung_10X_P7_8_CTGGTCTCACAGACTT,Droplet,-17.5594685,8.179691525,B cell
	Lung_10X_P7_8_CTGTTTACAAATACAG,Droplet,23.29349933,-8.435934453,T cell
	Lung_10X_P7_8_CTGTTTAGTATTACCG,Droplet,1.255316844,30.6107389,Macrophages
	Lung_10X_P7_8_CTTAACTGTTTGTTTC,Droplet,15.87064055,19.94534952,Dendritic cell
	Lung_10X_P7_8_CTTAACTTCTCAAGTG,Droplet,15.75333545,20.10967978,Dendritic cell
	Lung_10X_P7_8_CTTACCGCAAGCGTAG,Droplet,6.248816914,32.99651757,Macrophages
	Lung_10X_P7_8_CTTACCGGTTTACTCT,Droplet,-12.81091919,-29.06306836,Endothelial cell
	Lung_10X_P7_8_CTTCTCTCAGCTCGAC,Droplet,-12.66769831,-30.51034577,Endothelial cell
	Lung_10X_P7_8_CTTGGCTTCCTCGCAT,Droplet,-12.42180154,-29.40371185,Endothelial cell
	Lung_10X_P7_8_CTTTGCGAGCAATATG,Droplet,14.71610244,20.37046599,Monocytes
	Lung_10X_P7_8_CTTTGCGCACTATCTT,Droplet,-12.20973901,-30.13546507,Endothelial cell
	Lung_10X_P7_8_GAAACTCCAACGATCT,Droplet,-13.65482861,-29.86129225,Endothelial cell
	Lung_10X_P7_8_GAAACTCCACTGTGTA,Droplet,-17.94712132,8.219466797,B cell
	Lung_10X_P7_8_GAAACTCTCTTTAGGG,Droplet,15.91728834,19.64248258,Dendritic cell
	Lung_10X_P7_8_GAAATGACATTACCTT,Droplet,-13.86755872,-26.99183641,Endothelial cell
	Lung_10X_P7_8_GAAATGAGTCGAAAGC,Droplet,15.70477266,-16.86606874,T cell
	Lung_10X_P7_8_GAACATCGTAGAAGGA,Droplet,4.773647811,24.92215268,NK cell
	Lung_10X_P7_8_GAACGGAGTTTGACAC,Droplet,23.21693822,-8.44248376,T cell
	Lung_10X_P7_8_GAAGCAGAGTACCGGA,Droplet,-13.91823328,-29.20261085,Endothelial cell
	Lung_10X_P7_8_GAATAAGGTTATCGGT,Droplet,-7.528721184,3.700530495,Macrophages
	Lung_10X_P7_8_GAATGAAGTGCCTTGG,Droplet,5.273904312,4.032162281,Endothelial cell
	Lung_10X_P7_8_GACAGAGAGAAAGTGG,Droplet,6.318978048,32.9048692,Macrophages
	Lung_10X_P7_8_GACCAATAGTACGACG,Droplet,-20.02844706,17.76731473,B cell
	Lung_10X_P7_8_GACCAATTCTGCCCTA,Droplet,-12.37001814,-28.83340255,Endothelial cell
	Lung_10X_P7_8_GACCTGGAGCTTCGCG,Droplet,13.89413507,0.971091264,T cell
	Lung_10X_P7_8_GACCTGGAGTGATCGG,Droplet,21.31996716,-4.160109884,T cell
	Lung_10X_P7_8_GACGGCTAGACGCACA,Droplet,-12.83328153,-29.15655534,Endothelial cell
	Lung_10X_P7_8_GACGGCTCAGATCCAT,Droplet,-13.59450341,-29.69191598,Endothelial cell
	Lung_10X_P7_8_GACGGCTGTGGCTCCA,Droplet,-10.90978208,-30.10800964,Endothelial cell
	Lung_10X_P7_8_GACGTGCGTAAGGGCT,Droplet,4.774387583,25.48622278,NK cell
	Lung_10X_P7_8_GACGTGCTCAGCACAT,Droplet,-16.1415892,-27.63743623,Endothelial cell
	Lung_10X_P7_8_GACGTTACATCGATGT,Droplet,14.4567584,21.73288745,Monocytes
	Lung_10X_P7_8_GACTAACAGCCACGTC,Droplet,4.634629641,32.20287301,Macrophages
	Lung_10X_P7_8_GACTGCGAGGTCATCT,Droplet,14.19915194,21.89380217,Monocytes
	Lung_10X_P7_8_GAGGTGAAGGGCTTGA,Droplet,-16.13969663,-27.66857741,Endothelial cell
	Lung_10X_P7_8_GAGGTGAGTAGCGTGA,Droplet,14.14354436,21.88366855,Monocytes
	Lung_10X_P7_8_GAGTCCGTCAGCTCTC,Droplet,11.64250634,-2.098608079,T cell
	Lung_10X_P7_8_GATCAGTCACACAGAG,Droplet,-13.4370685,-28.71478967,Endothelial cell
	Lung_10X_P7_8_GATCAGTGTATTAGCC,Droplet,14.22350238,21.85325016,Monocytes
	Lung_10X_P7_8_GATCGATAGACAAGCC,Droplet,-16.19199514,-27.75650574,Endothelial cell
	Lung_10X_P7_8_GATCGATAGTGTACTC,Droplet,14.33539751,21.69672828,Dendritic cell
	Lung_10X_P7_8_GATCGATCAATCGGTT,Droplet,-12.19078201,-26.2417231,Endothelial cell
	Lung_10X_P7_8_GATCGATTCTGCTTGC,Droplet,15.62735268,19.88663598,Dendritic cell
	Lung_10X_P7_8_GATCTAGTCGAGAACG,Droplet,-31.83826578,9.237916948,Type II pneumocyte
	Lung_10X_P7_8_GATGAAAGTGGAAAGA,Droplet,14.84723531,20.68907268,Monocytes
	Lung_10X_P7_8_GATGAAATCGCCGTGA,Droplet,4.960858092,32.50600485,Macrophages
	Lung_10X_P7_8_GATGAGGCATTCTTAC,Droplet,-17.96767209,13.25107791,B cell
	Lung_10X_P7_8_GATTCAGGTTCGGGCT,Droplet,6.408232134,32.89938732,Macrophages
	Lung_10X_P7_8_GCAAACTGTACGAAAT,Droplet,-12.08620664,-29.71048133,Endothelial cell
	Lung_10X_P7_8_GCAAACTTCGACAGCC,Droplet,-31.83882945,9.215064292,Type II pneumocyte
	Lung_10X_P7_8_GCAATCAAGATTACCC,Droplet,18.62801534,-4.619518339,T cell
	Lung_10X_P7_8_GCACATAAGGACCACA,Droplet,-16.19560379,-27.50717137,Endothelial cell
	Lung_10X_P7_8_GCACTCTTCCAAATGC,Droplet,16.16451481,19.53902399,Dendritic cell
	Lung_10X_P7_8_GCAGTTATCTTGTTTG,Droplet,4.83308734,32.34496456,Macrophages
	Lung_10X_P7_8_GCATGATGTCGGCACT,Droplet,4.623956217,32.67941796,Macrophages
	Lung_10X_P7_8_GCATGCGAGCGTAGTG,Droplet,2.326518747,34.75131761,Macrophages
	Lung_10X_P7_8_GCATGCGGTGGCCCTA,Droplet,-14.14766433,-28.46730337,Endothelial cell
	Lung_10X_P7_8_GCATGTAAGTGCAAGC,Droplet,4.832713649,32.9728703,Macrophages
	Lung_10X_P7_8_GCCAAATTCCTGCTTG,Droplet,5.22663426,24.83542033,NK cell
	Lung_10X_P7_8_GCCTCTACACATCCAA,Droplet,-15.82218057,-27.66459826,Endothelial cell
	Lung_10X_P7_8_GCCTCTACATAGTAAG,Droplet,5.139803971,33.05426998,Macrophages
[truncated: 63,536 more rows]

## Sheet: Sheet C.xlsx
Fig 2a-2b	cellname	V1	V2	tech	celltype
	CGCTCATTAGATTACGTTTATAGGATCTTAATCTTA	4.37879	0.231651	ATAC	T cell
	Aorta_J21.MAA000594.3_8_M.1.1	4.44526	0.289672	FACS	Endothelial cell
	TCCGCGAATCTATCGCTGTTCTACCTCACAGGACGT	4.60454	0.369105	ATAC	NK cell
	GAATTCGTCATTATTATTTAGACTAGTCCCTATCCT	4.28461	0.468997	ATAC	B cell
	CGCTCATTCTAAGCCTTGTTCTACCTCATAATCTTA	-3.37914	1.71553	ATAC	Type II pneumocyte
	Aorta_N22.MAA000595.3_9_M.1.1	-3.4213	1.96142	FACS	Endothelial cell
	CGCTCATTGATCTTCGCACTCCTGGACCTAATCTTA	-3.39618	1.98428	ATAC	Enterocytes
	TCCGCGAAACGGCGTTAATTCTACCTCAGGCTCTGA	-3.942	-3.70395	ATAC	Endothelial cell
	Aorta_N2.MAA000595.3_9_M.1.1	-4.00679	-3.78497	FACS	Endothelial cell
	TCTCGCGCCATAGCGACCCTCCATCGAGGGCTCTGA	-3.98907	-3.78172	ATAC	Endothelial cell
	CGCTCATTCTCAATTAGTGGTCTCGCCGCAGGACGT	-3.93696	-3.73189	ATAC	Endothelial cell
	GAATTCGTCTAGCCAGCCTAGTTCTAGATAATCTTA	-3.99769	-3.7897	ATAC	Endothelial cell
	GAATTCGTTCGGATTCGGGGAGGCGGCGATAGAGGC	-4.05836	-3.88124	ATAC	Endothelial cell
	CGGCTATGTGCGACCTCTGGCGGAGGTCTAATCTTA	-4.09323	-3.88727	ATAC	Endothelial cell
	TCCGGAGACGCGGCCATATAGTTCTAGACAGGACGT	-4.05351	-3.86481	ATAC	Endothelial cell
	GAGATTCCATTATGCAAGGGAGGCGGCGCAGGACGT	-8.8638	-3.51273	ATAC	Endothelial cell
	Aorta_H19.MAA000906.3_11_M.1.1	-8.78448	-3.50761	FACS	Endothelial cell
	ATTCAGAAATAAGGACTCGGTCTCGCCGTATAGCCT	-8.88201	-4.14893	ATAC	Endothelial cell
	Aorta_B17.MAA000906.3_11_M.1.1	-8.86933	-4.17657	FACS	Endothelial cell
	TCCGGAGACCAGATACGGGAGACCTACCTAATCTTA	-7.3119	-2.89642	ATAC	Endothelial cell
	Aorta_M20.MAA000906.3_11_M.1.1	-7.36764	-2.97586	FACS	Endothelial cell
	ATTCAGAACATTATTATTTTCTACCTCATATAGCCT	-5.62661	-2.67624	ATAC	Endothelial cell
	Aorta_O21.MAA000906.3_11_M.1.1	-5.57547	-2.65015	FACS	Endothelial cell
	CTGAAGCTCGAATGGAGCACTGAGCGACGTACTGAC	-5.50441	-2.64784	ATAC	Endothelial cell
	TCTCGCGCCAGCTAGCGGTTGAGAGAGTCAGGACGT	-5.61391	-2.65649	ATAC	Endothelial cell
	GAATTCGTTCGGATTCGGTAGTTCTAGAGTACTGAC	-5.56791	-2.64927	ATAC	Endothelial cell
	TCTCGCGCAATATTACTTATTCGGAAGTCAGGACGT	-5.63069	-2.67229	ATAC	Endothelial cell
	TCTCGCGCATAAGGACTCGGTCTCGCCGGGCTCTGA	-6.87898	-3.21807	ATAC	Endothelial cell
	Aorta_C17.MAA000906.3_11_M.1.1	-6.85841	-3.2196	FACS	Endothelial cell
	AGCGATAGTCTTGAGGTTGGAGGCGGCGTATAGCCT	-8.17881	-3.55001	ATAC	Endothelial cell
	Aorta_K20.MAA000906.3_11_M.1.1	-8.5616	-3.21671	FACS	Endothelial cell
	TCCGGAGAGTACTCCTATTTGGAGTTAGTATAGCCT	-8.40902	-3.0774	ATAC	Endothelial cell
	GAATTCGTTTGATACGATCCAGTACTTGGGCTCTGA	-8.18975	-2.94269	ATAC	Endothelial cell
	GAATTCGTAGAGGAGAATGGAGGCGGCGCAGGACGT	-8.60074	-3.13727	ATAC	Endothelial cell
	ATTACTCGGCATCGTATGTAGTTCTAGAAGGCGAAG	-9.4225	-3.43153	ATAC	Endothelial cell
	GAATTCGTTATTAGACTTGTAATGATCGTATAGCCT	-8.67818	-3.31938	ATAC	Endothelial cell
	AGCGATAGCTAGCCAGCCGGCGGAGGTCATAGAGGC	-8.41953	-4.12519	ATAC	Endothelial cell
	Aorta_C18.MAA000906.3_11_M.1.1	-8.35124	-4.09782	FACS	Endothelial cell
	GAATTCGTAGGTCAGCTTCTCCATCGAGTAATCTTA	-8.19201	-2.81346	ATAC	Endothelial cell
	Aorta_C19.MAA000906.3_11_M.1.1	-8.19332	-2.78367	FACS	Endothelial cell
	AGCGATAGTTGGCAAGCCGATTACCGGAAGGCGAAG	-6.88642	-2.18141	ATAC	Endothelial cell
	Aorta_B19.MAA000908.3_10_M.1.1	-6.85769	-2.1198	FACS	Endothelial cell
	TCCGCGAAAGTCCGCTGCGTCTGCAATCGTACTGAC	-8.40576	-2.78897	ATAC	Endothelial cell
	Aorta_B22.MAA000908.3_10_M.1.1	-8.26169	-2.66132	FACS	Endothelial cell
	ATTACTCGCCGCTAAGAGCCAGTACTTGTAATCTTA	-8.34291	-2.77939	ATAC	Endothelial cell
	TCTCGCGCTTGATTGGCGGGCGGAGGTCCCTATCCT	-8.43297	-2.91712	ATAC	Endothelial cell
	TCCGGAGATTGCGAGCATGTCTGCAATCTAATCTTA	-8.3915	-2.66695	ATAC	Endothelial cell
	TAATGCGCAGTTGAATCAGGCGGAGGTCGTACTGAC	-8.29455	-2.63169	ATAC	Endothelial cell
	CGGCTATGAGGTCAGCTTGGAGGCGGCGGTACTGAC	-8.24029	-2.79724	ATAC	Endothelial cell
	TCCGCGAAAGACCATATCGGTCTCGCCGATAGAGGC	-8.46368	-2.78857	ATAC	Endothelial cell
	AGCGATAGTCTTGAGGTTGGAGGCGGCGTAATCTTA	-8.16125	-2.70956	ATAC	Endothelial cell
	CTGAAGCTACCAGGCGCAGGCCGTCAACATAGAGGC	-8.21648	-2.59738	ATAC	Endothelial cell
	ATTCAGAAGTACTCCTATCGGAATCTAATAATCTTA	-8.33371	-2.6261	ATAC	Endothelial cell
	CGGCTATGTCCGGCTTATCCTAGACGAGTATAGCCT	-8.203	-2.52394	ATAC	Endothelial cell
	GAGATTCCAATACGATAAAGTCATAGCCTAATCTTA	-8.23616	-2.60465	ATAC	Endothelial cell
	Aorta_A17.MAA000908.3_10_M.1.1	-8.26866	-2.74636	FACS	Endothelial cell
	ATTCAGAAAATATTACTTGGAGGCGGCGATAGAGGC	-8.2966	-2.62155	ATAC	Endothelial cell
	ATTCAGAATCTTAGCCTGGCGATTGCAGAGGCGAAG	-8.16315	-2.84602	ATAC	Endothelial cell
	CGCTCATTGCATCGTATGGGCGGAGGTCGGCTCTGA	-8.21493	-2.85163	ATAC	Endothelial cell
	AGCGATAGTCTTGAGGTTGTAATGATCGGGCTCTGA	-8.01842	-2.73609	ATAC	Endothelial cell
	ATTCAGAAGCGCTATGGTAGGACGGACGTATAGCCT	-8.19687	-2.51538	ATAC	Endothelial cell
	TAATGCGCATTCTTAGCTGGCGGAGGTCAGGCGAAG	-8.23716	-3.00349	ATAC	Endothelial cell
	TCTCGCGCAGGTCAGCTTGTAATGATCGTAATCTTA	-6.75172	-3.11789	ATAC	Endothelial cell
	Aorta_C17.MAA000908.3_10_M.1.1	-6.74825	-3.05274	FACS	Endothelial cell
	TCCGGAGAGTAGGATAAGTGGTAATCCTGGCTCTGA	-6.73726	-3.0709	ATAC	Endothelial cell
	AGCGATAGTCTTAGCCTGTGGTAATCCTAGGCGAAG	-8.09903	-2.84196	ATAC	Endothelial cell
	Aorta_A21.MAA000908.3_10_M.1.1	-8.21969	-2.59879	FACS	Endothelial cell
	CGGCTATGGAACTCGACTGGAGGCGGCGTAATCTTA	-8.21636	-2.47194	ATAC	Endothelial cell
	TCCGGAGAAACGAATTCGGAGACCTACCGGCTCTGA	-8.27862	-2.68068	ATAC	Endothelial cell
	CGGCTATGAGATTACGTTATGACTGATCTAATCTTA	-8.13924	-2.50088	ATAC	Endothelial cell
	CGCTCATTGATCTTCGCAGTCTGCAATCGGCTCTGA	-8.39151	-3.16021	ATAC	Endothelial cell
	Aorta_C19.MAA000908.3_10_M.1.1	-8.2131	-2.82215	FACS	Endothelial cell
	TCTCGCGCCATTATTATTCATTGACGCTTATAGCCT	-8.15641	-2.87007	ATAC	Endothelial cell
	CGGCTATGGCAAGACCGTGGAAGTTATAGTACTGAC	-8.04953	-2.63939	ATAC	Endothelial cell
	CGCTCATTAAGTAGCTCAGAGACCTACCGTACTGAC	-8.67599	-2.98232	ATAC	Endothelial cell
	TCCGGAGACCGTATGATTGGCGGAGGTCGGCTCTGA	-7.87606	-2.96273	ATAC	Endothelial cell
	GAGATTCCCCGTATGATTGTAATGATCGATAGAGGC	-8.26063	-2.95378	ATAC	Endothelial cell
	CTGAAGCTAACGCGCAGACCAGTACTTGGTACTGAC	-7.68147	-2.35988	ATAC	Endothelial cell
	Aorta_C20.MAA000908.3_10_M.1.1	-7.87127	-2.52377	FACS	Endothelial cell
	AGCGATAGAAGTACGCGAGTCTGCAATCTATAGCCT	-8.07841	-2.62926	ATAC	Endothelial cell
	CGGCTATGATTCTTAGCTGGCCGTCAACGGCTCTGA	-7.81784	-2.4257	ATAC	Endothelial cell
	AGCGATAGCTAACTAGGTTTGGTAGTCGAGGCGAAG	-7.85724	-2.75	ATAC	Endothelial cell
	Aorta_C21.MAA000908.3_10_M.1.1	-8.30138	-2.63233	FACS	Endothelial cell
	Aorta_D20.MAA000908.3_10_M.1.1	-8.2004	-2.65537	FACS	Endothelial cell
	CGGCTATGTTGCGAGCATATTGACCGAGAGGCGAAG	-8.36574	-2.91222	ATAC	Endothelial cell
	TCTCGCGCAGGTCAGCTTTTGGAGTTAGTATAGCCT	-8.14344	-2.59849	ATAC	Endothelial cell
	TCCGGAGAGCATATGAGCGTAATGATCGGGCTCTGA	-8.53231	-2.98969	ATAC	Endothelial cell
	Aorta_D21.MAA000908.3_10_M.1.1	-8.45309	-2.9677	FACS	Endothelial cell
	Aorta_K21.MAA000908.3_10_M.1.1	-8.05343	-2.57891	FACS	Endothelial cell
	CTGAAGCTATGGAACGAACCTAGACGAGTAATCTTA	-7.98509	-2.55637	ATAC	Endothelial cell
	ATTCAGAAATGGAACGAAATGACTGATCGTACTGAC	-7.87538	-2.7426	ATAC	Endothelial cell
	TCCGCGAATCCGGCTTATATGACTGATCGGCTCTGA	-8.00072	-2.50613	ATAC	Endothelial cell
	Aorta_D22.MAA000908.3_10_M.1.1	-8.27721	-2.56727	FACS	Endothelial cell
	GAATTCGTTTGGTAAGGAGGCCGTCAACGTACTGAC	-7.43084	-2.85034	ATAC	Endothelial cell
	Aorta_G17.MAA000908.3_10_M.1.1	-8.18213	-2.67643	FACS	Endothelial cell
	TCCGGAGAGAACTCGACTTTGGAGTTAGCAGGACGT	-8.38342	-2.83833	ATAC	Endothelial cell
	TAATGCGCCTAGCCAGCCGGCCGTCAACTAATCTTA	-8.17941	-2.64072	ATAC	Endothelial cell
	TAATGCGCTTGCGAGCATGAGACCTACCATAGAGGC	-7.82369	-2.94331	ATAC	Endothelial cell
	Aorta_K22.MAA000908.3_10_M.1.1	-7.89595	-2.52789	FACS	Endothelial cell
	ATTCAGAAGCGTTCCGTTATTCGGAAGTAGGCGAAG	-6.78532	-1.13671	ATAC	Endothelial cell
	Aorta_G18.MAA000908.3_10_M.1.1	-8.18218	-2.43177	FACS	Endothelial cell
	ATTACTCGTTGGTAAGGATAGTTCTAGACAGGACGT	-7.73453	-3.6273	ATAC	Endothelial cell
	Aorta_P17.MAA000908.3_10_M.1.1	-7.68692	-3.62022	FACS	Endothelial cell
	CGCTCATTCCGCTAAGAGGTAATGATCGGGCTCTGA	-7.49405	-3.66509	ATAC	Endothelial cell
	CGGCTATGATACCTCGACATCGAGATGAAGGCGAAG	-7.90958	-3.44246	ATAC	Endothelial cell
	CTGAAGCTCGCTTATCGTTGCCAGTTGCTATAGCCT	-8.37026	-2.75173	ATAC	Endothelial cell
	Aorta_G20.MAA000908.3_10_M.1.1	-8.27042	-2.75672	FACS	Endothelial cell
	ATTACTCGTCTTAGCCTGATTGACCGAGAGGCGAAG	-9.50681	-1.81536	ATAC	Endothelial cell
	Aorta_J17.MAA000908.3_10_M.1.1	-9.49132	-1.83269	FACS	Endothelial cell
	Aorta_G21.MAA000908.3_10_M.1.1	-8.0693	-2.55271	FACS	Endothelial cell
	Aorta_J18.MAA000908.3_10_M.1.1	-8.34233	-2.67938	FACS	Endothelial cell
	TCTCGCGCTATTGCTGGACGCCTCTTATTAATCTTA	-8.42213	-2.68228	ATAC	Endothelial cell
	CTGAAGCTATTATGCAAGGGTACGTTAAAGGCGAAG	-7.29934	-3.31959	ATAC	Endothelial cell
	Aorta_P18.MAA000908.3_10_M.1.1	-7.28429	-3.24749	FACS	Endothelial cell
	TCCGCGAACTAATTGCGAGTAATGATCGATAGAGGC	-5.52925	-4.15271	ATAC	Endothelial cell
	Aorta_G22.MAA000908.3_10_M.1.1	-5.61229	-4.15563	FACS	Endothelial cell
	GAATTCGTAACGCGCAGAAGATCTTGGTTAATCTTA	-8.41789	-3.30604	ATAC	Endothelial cell
	Aorta_O17.MAA000908.3_10_M.1.1	-8.22325	-2.96322	FACS	Endothelial cell
	AGCGATAGAATACGATAAAGATCTTGGTCAGGACGT	-8.18492	-2.93728	ATAC	Endothelial cell
	ATTACTCGGCGTTCCGTTGTAGGCAATTCAGGACGT	-7.99618	-2.95479	ATAC	Endothelial cell
	Aorta_P20.MAA000908.3_10_M.1.1	-8.17119	-2.63815	FACS	Endothelial cell
	Aorta_P19.MAA000908.3_10_M.1.1	-8.17006	-2.47086	FACS	Endothelial cell
	Aorta_O18.MAA000908.3_10_M.1.1	-8.27212	-2.61602	FACS	Endothelial cell
	TCTCGCGCGCGGCTGCGGTAGTTCTAGAATAGAGGC	-8.32017	-2.72586	ATAC	Endothelial cell
	Aorta_P22.MAA000908.3_10_M.1.1	-8.32048	-2.65392	FACS	Endothelial cell
	Aorta_H17.MAA000908.3_10_M.1.1	-8.16287	-2.57612	FACS	Endothelial cell
	CTGAAGCTTTGGCAAGCCTCGTAACGGTAGGCGAAG	-7.14039	-2.51394	ATAC	Endothelial cell
	Aorta_J22.MAA000908.3_10_M.1.1	-7.3198	-2.5049	FACS	Endothelial cell
	Aorta_E19.MAA000908.3_10_M.1.1	-8.37833	-2.64339	FACS	Endothelial cell
	Aorta_O19.MAA000908.3_10_M.1.1	-8.49621	-2.9607	FACS	Endothelial cell
	ATTACTCGCGCGGCCATAGGAGGCGGCGATAGAGGC	-8.40734	-3.01995	ATAC	Endothelial cell
	CGCTCATTCTCAATTAGTGGCGGAGGTCTAATCTTA	-8.9655	-3.3969	ATAC	Endothelial cell
	TCTCGCGCGATCTTCGCAGTTGGATCTTATAGAGGC	-8.73395	-3.29572	ATAC	Endothelial cell
	Aorta_E21.MAA000908.3_10_M.1.1	-8.20111	-2.49326	FACS	Endothelial cell
	Aorta_H18.MAA000908.3_10_M.1.1	-7.56478	-2.50876	FACS	Endothelial cell
	Aorta_N19.MAA000908.3_10_M.1.1	-8.25365	-2.47878	FACS	Endothelial cell
	TAATGCGCTTCCGTCGACGATTACCGGAAGGCGAAG	-8.15189	-2.46566	ATAC	Endothelial cell
	Aorta_N18.MAA000908.3_10_M.1.1	-8.15684	-2.56226	FACS	Endothelial cell
	Aorta_O21.MAA000908.3_10_M.1.1	-8.10169	-2.68521	FACS	Endothelial cell
	Aorta_O20.MAA000908.3_10_M.1.1	-8.36497	-2.77175	FACS	Endothelial cell
	ATTACTCGAGTTGAATCAGTAATGATCGATAGAGGC	-8.26128	-2.8688	ATAC	Endothelial cell
	GAGATTCCATGGAACGAAGGAGGCGGCGTATAGCCT	-8.26184	-2.47565	ATAC	Endothelial cell
	Aorta_E22.MAA000908.3_10_M.1.1	-8.25349	-2.48375	FACS	Endothelial cell
	Aorta_H20.MAA000908.3_10_M.1.1	-8.25553	-2.52093	FACS	Endothelial cell
	Aorta_M18.MAA000908.3_10_M.1.1	-8.3225	-2.77312	FACS	Endothelial cell
	TCCGCGAAAGAGGAGAATAGATCTTGGTCAGGACGT	-8.14317	-2.61653	ATAC	Endothelial cell
	Aorta_O22.MAA000908.3_10_M.1.1	-8.19597	-2.65016	FACS	Endothelial cell
	Aorta_H21.MAA000908.3_10_M.1.1	-8.31405	-2.40863	FACS	Endothelial cell
	TCCGCGAACCAGATACGGGTCTGCAATCCCTATCCT	-7.54212	-2.94943	ATAC	Endothelial cell
	Aorta_M19.MAA000908.3_10_M.1.1	-7.55327	-2.74121	FACS	Endothelial cell
	Aorta_N21.MAA000908.3_10_M.1.1	-8.30489	-2.98398	FACS	Endothelial cell
	TCTCGCGCAGATTACGTTCCAGTACTTGTATAGCCT	-8.41656	-3.24726	ATAC	Endothelial cell
	GAATTCGTTTGGCAAGCCGGCGGAGGTCGTACTGAC	-8.3006	-3.14044	ATAC	Endothelial cell
	ATTCAGAAGATTCTTGAATGATACTCAATAATCTTA	-8.2379	-3.2716	ATAC	Endothelial cell
	CGGCTATGAACGAATTCGATTGACCGAGCCTATCCT	-8.53531	-2.9203	ATAC	Endothelial cell
	Aorta_H22.MAA000908.3_10_M.1.1	-8.4908	-2.91375	FACS	Endothelial cell
	TCCGGAGAGCGTTCCGTTCTCCATCGAGGTACTGAC	-7.056	-2.52441	ATAC	Endothelial cell
	Aorta_M20.MAA000908.3_10_M.1.1	-7.09901	-2.48925	FACS	Endothelial cell
	Aorta_L17.MAA000908.3_10_M.1.1	-8.19062	-2.72109	FACS	Endothelial cell
	TCTCGCGCGCGTTCCGTTGGCGGAGGTCGTACTGAC	-8.18914	-2.85854	ATAC	Endothelial cell
	Aorta_M22.MAA000908.3_10_M.1.1	-8.3076	-2.59467	FACS	Endothelial cell
	Aorta_F17.MAA000908.3_10_M.1.1	-8.34856	-2.7678	FACS	Endothelial cell
	CGCTCATTCTCAATTAGTTAGTTCTAGAATAGAGGC	-8.62336	-3.15648	ATAC	Endothelial cell
	CGCTCATTTATTAGACTTCCAGTACTTGCAGGACGT	-7.03383	-3.24421	ATAC	Endothelial cell
	Aorta_F18.MAA000908.3_10_M.1.1	-6.90281	-3.13499	FACS	Endothelial cell
	Aorta_I17.MAA000908.3_10_M.1.1	-8.38035	-2.62206	FACS	Endothelial cell
	Aorta_F19.MAA000908.3_10_M.1.1	-8.2802	-2.63869	FACS	Endothelial cell
	TCCGCGAAGTACTCCTATGGCGGAGGTCATAGAGGC	-8.39169	-2.91776	ATAC	Endothelial cell
	Aorta_I18.MAA000908.3_10_M.1.1	-7.78714	-2.77115	FACS	Endothelial cell
	Aorta_L21.MAA000908.3_10_M.1.1	-8.23666	-2.83709	FACS	Endothelial cell
	CGCTCATTAGGTCAGCTTCCAGTACTTGTAATCTTA	-9.05127	-3.20069	ATAC	Endothelial cell
	ATTCAGAAGAACTCGACTTTGGTCCGTTCAGGACGT	-7.64858	-3.04027	ATAC	Endothelial cell
	Aorta_F20.MAA000908.3_10_M.1.1	-8.03619	-2.6497	FACS	Endothelial cell
	Aorta_I19.MAA000908.3_10_M.1.1	-8.3722	-2.52482	FACS	Endothelial cell
	Aorta_F21.MAA000908.3_10_M.1.1	-7.13926	-2.50689	FACS	Endothelial cell
	Aorta_L22.MAA000908.3_10_M.1.1	-7.75247	-2.67029	FACS	Endothelial cell
	Aorta_K17.MAA000908.3_10_M.1.1	-8.27946	-2.73682	FACS	Endothelial cell
	Aorta_K19.MAA000908.3_10_M.1.1	-8.29418	-2.57695	FACS	Endothelial cell
	CGCTCATTGCTTGAAGAGCTCCTGGACCCCTATCCT	2.66668	9.17819	ATAC	Macrophages
	Brain_C8.MAA000570.3_8_M.1.1	2.68894	9.24061	FACS	Microglia
	TCCGGAGATTCGAATATTTTCTACCTCATAATCTTA	2.23239	8.20362	ATAC	Macrophages
	Brain_G4.MAA000570.3_8_M.1.1	2.21639	8.8593	FACS	Macrophages
	TCCGGAGAGATTCTTGAAGTAGGCAATTTAATCTTA	2.26041	8.55367	ATAC	Dendritic cell
	Brain_J1.MAA000570.3_8_M.1.1	2.72178	9.24605	FACS	Microglia
	AGCGATAGTGGTTGCCGTTGATACTCAAAGGCGAAG	1.97496	8.58985	ATAC	Macrophages
	Brain_G6.MAA000570.3_8_M.1.1	2.07438	8.81484	FACS	Macrophages
	CTGAAGCTTCTTGAGGTTCGTTCTATCACAGGACGT	2.08047	8.38035	ATAC	Macrophages
	AGCGATAGCAGCTAGCGGACTGAGCGACTATAGCCT	1.99319	8.59566	ATAC	Dendritic cell
	TAATGCGCATGGCGCCTGAGCTTATAGGATAGAGGC	2.03837	8.67423	ATAC	Dendritic cell
	GAGATTCCTCGTAGCATCCGGAATCTAAGTACTGAC	2.37679	8.83068	ATAC	Macrophages
	Brain_L4.MAA000570.3_8_M.1.1	2.74993	9.08401	FACS	Microglia
	CGGCTATGTTCGAATATTGGAATTCAGTGTACTGAC	3.04403	9.32736	ATAC	Microglia
	AGCGATAGGCATCGTATGTGGCGTAGAAGGCTCTGA	1.97561	8.4489	ATAC	Macrophages
	Brain_N1.MAA000570.3_8_M.1.1	2.12329	8.76804	FACS	Macrophages
	CGGCTATGAAGTACGCGACTTAGGTATCTAATCTTA	2.16878	8.52055	ATAC	Macrophages
	GAATTCGTTAGTAAGCCGAGAACCGGAGCAGGACGT	1.9507	8.56438	ATAC	Macrophages
	TCTCGCGCTCCTCTGCCGCCTCCGACGGGTACTGAC	1.9481	8.49127	ATAC	Dendritic cell
	TCCGGAGATCAATCTCCTTGAGGAATCAGTACTGAC	2.02791	8.65458	ATAC	Dendritic cell
	GAGATTCCGCTTGAAGAGGTCGAAGCAGCAGGACGT	2.14297	8.68877	ATAC	Dendritic cell
	TCTCGCGCGCGCGTTCATTGAGGAATCAGGCTCTGA	1.96039	8.59913	ATAC	Dendritic cell
	ATTACTCGTCTTAGCCTGAGGCGCTAGGAGGCGAAG	2.27867	8.85562	ATAC	Dendritic cell
	TCCGCGAACAGCTAGCGGCTCCATCGAGCCTATCCT	2.44454	8.81334	ATAC	Macrophages
	Brain_G16.MAA000570.3_8_M.1.1	2.15197	8.82186	FACS	Macrophages
	TCCGGAGATGGTTGCCGTCTCTAACTCGCCTATCCT	2.33411	8.43667	ATAC	Macrophages
	TCTCGCGCAGGTCAGCTTTAGTTCTAGAAGGCGAAG	1.99678	8.56288	ATAC	Macrophages
	TCCGGAGAATGGCGCCTGAGATCTTGGTGGCTCTGA	2.49541	9.05795	ATAC	Macrophages
	Brain_D8.MAA000570.3_8_M.1.1	2.30212	9.0558	FACS	Microglia
	CGGCTATGCCAGATACGGCATATCCTATAGGCGAAG	2.94038	9.29927	ATAC	Microglia
	TCCGGAGATATAATAGTTCTTATAAGTTTATAGCCT	2.40958	9.01324	ATAC	Macrophages
	Brain_D6.MAA000570.3_8_M.1.1	2.34789	9.08178	FACS	Microglia
	TCCGGAGATTGGCAAGCCCCAGTACTTGCAGGACGT	2.09895	9.24472	ATAC	Macrophages
	Brain_A15.MAA000570.3_8_M.1.1	2.11877	9.2693	FACS	Microglia
	TCCGCGAACGTCGAGCGCGGTAATAATGCAGGACGT	1.32072	2.85591	ATAC	Microglia
	Brain_J21.MAA000570.3_8_M.1.1	1.27616	2.82914	FACS	Microglia
	Brain_I3.MAA000570.3_8_M.1.1	2.70506	9.24311	FACS	Microglia
	CGCTCATTGGCTTACTCCACTGAGCGACCCTATCCT	2.78682	8.34409	ATAC	B cell
	Brain_B3.MAA000570.3_8_M.1.1	2.84026	8.34284	FACS	Microglia
	Brain_P9.MAA000570.3_8_M.1.1	2.6623	9.18529	FACS	Microglia
	Brain_N21.MAA000570.3_8_M.1.1	2.44285	8.47485	FACS	Microglia
	CTGAAGCTTCGCCGCCGGGTAATGATCGTAATCTTA	2.33087	8.62587	ATAC	Macrophages
	AGCGATAGCGAATGGAGCGGAATTCAGTGTACTGAC	3.05273	9.19239	ATAC	Macrophages
	Brain_B11.MAA000570.3_8_M.1.1	2.9113	9.22691	FACS	Microglia
	CGCTCATTAACGAATTCGCATATCCTATCAGGACGT	2.82999	9.19189	ATAC	Microglia
	Brain_F1.MAA000570.3_8_M.1.1	2.5036	9.07284	FACS	Microglia
	Brain_B19.MAA000570.3_8_M.1.1	2.59237	8.27134	FACS	Microglia
	TCCGGAGAACTATTCATTGGTAATAATGCCTATCCT	3.35319	9.63903	ATAC	Microglia
	Brain_M6.MAA000570.3_8_M.1.1	3.36589	9.67286	FACS	Microglia
	Brain_F15.MAA000570.3_8_M.1.1	1.79608	8.61316	FACS	Macrophages
	ATTCAGAAGCGCGTTCATTTCTACCTCACAGGACGT	1.58771	8.49772	ATAC	Dendritic cell
	ATTACTCGGTAGCAGCTATGAGGAATCATAATCTTA	1.71911	8.43345	ATAC	Dendritic cell
	TCTCGCGCCGCTTATCGTCCTCCGACGGGTACTGAC	2.11641	7.05973	ATAC	Dendritic cell
	Brain_I16.MAA000570.3_8_M.1.1	1.91117	7.55991	FACS	Macrophages
	ATTCAGAAATACCTCGACTGAGGAATCAGTACTGAC	1.77298	7.6999	ATAC	Dendritic cell
	ATTACTCGCCTCAGCTCCAGATGCAACTATAGAGGC	1.97695	7.23278	ATAC	Dendritic cell
	CGCTCATTCAGCTAGCGGATCGAGATGAAGGCGAAG	1.60165	7.6754	ATAC	Dendritic cell
	TCCGGAGATTGCGAGCATTGAGGAATCATAATCTTA	1.82417	7.31694	ATAC	Dendritic cell
	ATTACTCGTTGCGAGCATGTCGAAGCAGAGGCGAAG	1.76017	7.57074	ATAC	Dendritic cell
	ATTCAGAACTAAGCCTTGGTCGAAGCAGCAGGACGT	1.60635	7.63631	ATAC	Dendritic cell
	CTGAAGCTCGAATGGAGCAGGCGAGAGCTAATCTTA	3.40976	9.36721	ATAC	Microglia
	Brain_O10.MAA000571.3_9_M.1.1	3.46163	9.37434	FACS	Microglia
	Brain_J11.MAA000571.3_9_M.1.1	3.02388	9.25524	FACS	Microglia
	Brain_J16.MAA000571.3_9_M.1.1	2.1438	7.48891	FACS	Macrophages
	GAGATTCCCTAACTAGGTATTGCGGCCAGGCTCTGA	2.65734	6.42104	ATAC	Dendritic cell
	TCCGCGAAATACCTCGACGTAGGCAATTCAGGACGT	2.90058	9.03209	ATAC	Macrophages
	Brain_J22.MAA000571.3_9_M.1.1	3.12043	8.82771	FACS	Microglia
	GAGATTCCAAGTAGCTCATCCTTATAGAATAGAGGC	3.38558	8.56468	ATAC	Macrophages
	TCTCGCGCCTAGCCAGCCGTCAAGTCCAGTACTGAC	2.88782	9.13352	ATAC	Macrophages
	Brain_M22.MAA000571.3_9_M.1.1	2.96569	9.23307	FACS	Microglia
	Brain_O20.MAA000571.3_9_M.1.1	2.60854	9.13023	FACS	Microglia
	Brain_O21.MAA000571.3_9_M.1.1	3.01395	9.42259	FACS	Microglia
	CGGCTATGGTAGGATAAGCATATCCTATTAATCTTA	2.97173	9.51463	ATAC	Microglia
	Brain_P8.MAA000571.3_9_M.1.1	2.92095	9.08252	FACS	Microglia
	Brain_P9.MAA000571.3_9_M.1.1	2.78439	9.26087	FACS	Microglia
	Brain_I20.MAA000571.3_9_M.1.1	2.85911	9.14621	FACS	Microglia
	Brain_I22.MAA000571.3_9_M.1.1	2.63582	9.20062	FACS	Microglia
	ATTACTCGCGTCGAGCGCGTCTGCAATCTAATCTTA	3.08599	9.52904	ATAC	Microglia
	Brain_B16.MAA000572.3_8_M.1.1	3.34099	9.45584	FACS	Microglia
	TAATGCGCGCTTGAAGAGTCCTTATAGACCTATCCT	3.5138	9.39395	ATAC	Microglia
	ATTCAGAAGCTTGAAGAGCTCTAACTCGATAGAGGC	3.27031	9.41963	ATAC	Microglia
	ATTCAGAAATACCTCGACCATATCCTATAGGCGAAG	3.38172	9.47199	ATAC	Microglia
	TCCGGAGAAATACGATAATTGGAGTTAGGTACTGAC	3.34051	9.32917	ATAC	Microglia
	Brain_H1.MAA000572.3_8_M.1.1	3.53298	9.41342	FACS	Microglia
	Brain_K6.MAA000572.3_8_M.1.1	3.41448	9.31489	FACS	Microglia
	TCCGGAGAGTAGCAGCTAGGTAATAATGGTACTGAC	3.3581	9.51589	ATAC	Microglia
	Brain_I20.MAA000572.3_8_M.1.1	3.42841	9.5608	FACS	Microglia
	TCTCGCGCTTCGAATATTACTCGTATCACAGGACGT	3.39118	9.43701	ATAC	Microglia
	Brain_A3.MAA000572.3_8_M.1.1	3.04175	9.21736	FACS	Microglia
	TCTCGCGCCGCGGCCATATTGGTCCGTTATAGAGGC	3.39871	9.48279	ATAC	Microglia
	Brain_F13.MAA000572.3_8_M.1.1	3.30182	9.2482	FACS	Microglia
	CGGCTATGACGGCGTTAAACTCGTATCAGTACTGAC	3.37867	9.24442	ATAC	Microglia
	CGCTCATTCGTCGAGCGCACCTACGCCAAGGCGAAG	3.07618	8.88447	ATAC	Microglia
	TCCGCGAAGTAGGCTGCAGCGATTGCAGGTACTGAC	3.16081	9.18164	ATAC	Microglia
	AGCGATAGATACCTCGACGTTGGATCTTGTACTGAC	3.30488	9.30701	ATAC	Microglia
	Brain_A7.MAA000572.3_8_M.1.1	2.82877	8.32703	FACS	Microglia
	Brain_D2.MAA000572.3_8_M.1.1	3.55162	9.40709	FACS	Microglia
	ATTACTCGTATTAGACTTTCAATATCGAATAGAGGC	3.60724	8.52331	ATAC	Macrophages
	Brain_D3.MAA000572.3_8_M.1.1	3.62894	8.5055	FACS	Microglia
	ATTCAGAACTAGCCAGCCGTAATGATCGATAGAGGC	3.68321	8.48355	ATAC	Macrophages
	TCCGGAGACTAATTGCGATTGGAGTTAGATAGAGGC	3.64589	8.48123	ATAC	Macrophages
	GAATTCGTCTCAATTAGTCCTAGACGAGATAGAGGC	3.68411	8.49406	ATAC	Macrophages
	CTGAAGCTATACCTCGACTCGTCGGAACAGGCGAAG	3.65642	8.48365	ATAC	Dendritic cell
	Brain_J5.MAA000572.3_8_M.1.1	3.53964	9.41422	FACS	Microglia
	Brain_H20.MAA000572.3_8_M.1.1	2.87495	9.15016	FACS	Microglia
	Brain_D8.MAA000572.3_8_M.1.1	3.35279	9.27707	FACS	Microglia
	Brain_B2.MAA000572.3_8_M.1.1	3.35437	9.56786	FACS	Microglia
	ATTACTCGCGAATGGAGCTTGAGAGAGTTATAGCCT	10.7226	-1.00626	ATAC	Endothelial cell
	Brain_M7.MAA000572.3_8_M.1.1	10.7231	-1.00469	FACS	Microglia
	CGCTCATTGTAGCAGCTATTCTACCTCATATAGCCT	10.6717	-0.960066	ATAC	Endothelial cell
	TCCGCGAAAGTCCGCTGCAGATGCAACTAGGCGAAG	10.6473	-0.932347	ATAC	Endothelial cell
	TCCGCGAATCCTCTGCCGTTGAGAGAGTCCTATCCT	10.7086	-1.0081	ATAC	Endothelial cell
	CGGCTATGAGGTCAGCTTGGTCTCGCCGGGCTCTGA	10.7403	-1.01758	ATAC	Endothelial cell
	CGGCTATGATAAGGACTCTTGGAGTTAGTATAGCCT	10.7331	-1.01488	ATAC	Endothelial cell
	TCCGCGAATCTTAGCCTGGAGACCTACCCCTATCCT	10.7147	-1.00935	ATAC	Endothelial cell
	TAATGCGCTCGTAGCATCGGAGGCGGCGGGCTCTGA	10.7371	-1.01563	ATAC	Endothelial cell
	GAGATTCCATGGAACGAAGGTCTCGCCGAGGCGAAG	10.734	-1.01762	ATAC	Endothelial cell
	AGCGATAGCTCGTCGTAGGGTCTCGCCGATAGAGGC	10.7358	-1.01619	ATAC	Endothelial cell
	TCCGCGAATCGTAGCATCGGTCTCGCCGTAATCTTA	10.7818	-1.06117	ATAC	Endothelial cell
	ATTCAGAAAGATTACGTTTTGGAGTTAGTATAGCCT	10.731	-1.01668	ATAC	Endothelial cell
	Brain_G8.MAA000572.3_8_M.1.1	3.39856	9.53187	FACS	Microglia
	AGCGATAGTTGATACGATTCCGCGGACTGGCTCTGA	2.86305	8.80529	ATAC	Macrophages
	Brain_J19.MAA000572.3_8_M.1.1	2.94971	8.82616	FACS	Microglia
	Brain_M9.MAA000572.3_8_M.1.1	3.07407	9.51378	FACS	Microglia
	Brain_J21.MAA000572.3_8_M.1.1	3.07807	9.56901	FACS	Microglia
	Brain_J22.MAA000572.3_8_M.1.1	3.4211	9.48226	FACS	Microglia
	Brain_G16.MAA000572.3_8_M.1.1	3.06404	9.3173	FACS	Microglia
	Brain_I10.MAA000572.3_8_M.1.1	2.52984	8.9969	FACS	Microglia
	CGCTCATTGCATATGAGCTGCGGATAGTAGGCGAAG	2.80271	8.85853	ATAC	Macrophages
	GAGATTCCCTCGTCGTAGTAGTTCTAGATAATCTTA	2.52422	8.98714	ATAC	Macrophages
	Brain_P8.MAA000572.3_8_M.1.1	2.90001	9.15686	FACS	Microglia
	Brain_P22.MAA000572.3_8_M.1.1	3.37493	9.43502	FACS	Microglia
	TCTCGCGCCAGCTAGCGGCTCTAACTCGCCTATCCT	0.0583584	3.22897	ATAC	Microglia
	Brain_A15.MAA000573.3_9_M.1.1	0.0894179	3.22678	FACS	Microglia
	TAATGCGCGACTGGACCACATATCCTATGTACTGAC	3.4308	9.64951	ATAC	Microglia
	Brain_K5.MAA000573.3_9_M.1.1	3.43904	9.65568	FACS	Microglia
	ATTACTCGCTAACTAGGTTTATGACCAAGGCTCTGA	3.21259	9.32006	ATAC	Microglia
	Brain_K19.MAA000573.3_9_M.1.1	3.24675	9.33956	FACS	Microglia
	Brain_P22.MAA000573.3_9_M.1.1	2.67168	9.21226	FACS	Microglia
	Brain_M14.MAA000573.3_9_M.1.1	3.06791	9.58261	FACS	Microglia
	CGCTCATTACTATTCATTCTCTAACTCGTAATCTTA	3.2791	9.57179	ATAC	Microglia
	Brain_O21.MAA000573.3_9_M.1.1	3.0492	9.20443	FACS	Microglia
	CGCTCATTATTATGCAAGGGTACGTTAAGGCTCTGA	3.18009	9.23191	ATAC	Microglia
	GAGATTCCAGAGGAGAATCTCCATCGAGAGGCGAAG	0.160291	3.58897	ATAC	Macrophages
	Brain_E5.MAA000573.3_9_M.1.1	0.168173	3.60011	FACS	Microglia
	Brain_P2.MAA000573.3_9_M.1.1	3.38521	8.60158	FACS	Microglia
	CGGCTATGACTATTCATTGGTAATAATGCAGGACGT	3.18798	9.49855	ATAC	Microglia
	Brain_L5.MAA000573.3_9_M.1.1	3.35522	9.58283	FACS	Microglia
	Brain_J11.MAA000573.3_9_M.1.1	3.00675	9.14061	FACS	Microglia
	CTGAAGCTTCGGATTCGGGGCGGAGGTCGTACTGAC	2.18816	8.60127	ATAC	Macrophages
	Brain_J14.MAA000573.3_9_M.1.1	2.26244	8.93202	FACS	Microglia
	Brain_O3.MAA000573.3_9_M.1.1	3.47844	9.72754	FACS	Microglia
	CTGAAGCTTTGGTAAGGATAGACTAGTCATAGAGGC	3.16587	9.31549	ATAC	Macrophages
	Brain_J18.MAA000573.3_9_M.1.1	3.08164	9.28425	FACS	Microglia
	AGCGATAGGCAAGACCGTGCCAAGCTTGGGCTCTGA	2.98763	9.23241	ATAC	Microglia
	CGGCTATGATACCTCGACGAGACCTACCTAATCTTA	3.15329	9.42939	ATAC	Microglia
	CTGAAGCTTAGGTAACTTCTTAGGTATCTATAGCCT	3.13758	9.31958	ATAC	Microglia
	ATTCAGAACAGCTAGCGGTAATTGACCTTATAGCCT	3.15461	9.39612	ATAC	Microglia
	Brain_P9.MAA000573.3_9_M.1.1	3.58796	9.30519	FACS	Microglia
	Brain_J21.MAA000573.3_9_M.1.1	3.40319	9.46427	FACS	Microglia
	Brain_L20.MAA000573.3_9_M.1.1	3.19679	9.37176	FACS	Microglia
	TCCGGAGATGGTTGCCGTCGCCTCTTATAGGCGAAG	3.15111	9.28013	ATAC	Microglia
	AGCGATAGGCTTGAAGAGTCCTTATAGATAATCTTA	3.28765	8.82539	ATAC	B cell
	Brain_L21.MAA000573.3_9_M.1.1	3.14866	8.82722	FACS	Microglia
	Brain_G16.MAA000590.3_9_M.1.1	2.94218	9.40167	FACS	Microglia
	Brain_B10.MAA000590.3_9_M.1.1	3.43209	9.6299	FACS	Microglia
	Brain_D15.MAA000590.3_9_M.1.1	2.76949	9.18784	FACS	Microglia
	Brain_B16.MAA000590.3_9_M.1.1	2.89746	9.14926	FACS	Microglia
	Brain_D18.MAA000590.3_9_M.1.1	3.17956	9.46036	FACS	Microglia
	Brain_L11.MAA000590.3_9_M.1.1	3.10028	9.36702	FACS	Microglia
	Brain_M15.MAA000590.3_9_M.1.1	3.06065	9.04882	FACS	Microglia
	Brain_L13.MAA000590.3_9_M.1.1	2.91151	9.53138	FACS	Microglia
	Brain_N20.MAA000590.3_9_M.1.1	3.13535	9.46157	FACS	Microglia
	Brain_I4.MAA000590.3_9_M.1.1	3.14705	9.37373	FACS	Microglia
	Brain_L15.MAA000590.3_9_M.1.1	3.14358	9.37017	FACS	Microglia
	TCCGGAGACTATATAGCCCCGACTCCAACCTATCCT	3.29522	9.24807	ATAC	Microglia
	Brain_M18.MAA000590.3_9_M.1.1	3.34369	9.41476	FACS	Microglia
	Brain_N21.MAA000590.3_9_M.1.1	0.187741	3.53987	FACS	Microglia
	Brain_J11.MAA000590.3_9_M.1.1	3.2576	9.54312	FACS	Microglia
	Brain_K13.MAA000590.3_9_M.1.1	3.07664	9.47332	FACS	Microglia
	Brain_M20.MAA000590.3_9_M.1.1	3.43159	9.64355	FACS	Microglia
	Brain_M21.MAA000590.3_9_M.1.1	2.82043	8.79087	FACS	Microglia
	Brain_O3.MAA000590.3_9_M.1.1	3.1879	9.38645	FACS	Microglia
	CTGAAGCTCGTTACCGCTTCCTTATAGAGTACTGAC	3.381	9.51085	ATAC	Microglia
	Brain_O2.MAA000590.3_9_M.1.1	2.92494	9.38417	FACS	Microglia
	Brain_H6.MAA000590.3_9_M.1.1	3.1428	9.32282	FACS	Microglia
	Brain_K19.MAA000590.3_9_M.1.1	2.91905	9.45709	FACS	Microglia
	Brain_N4.MAA000590.3_9_M.1.1	2.39741	8.97707	FACS	Microglia
	TCCGGAGAAGGTCAGCTTCCAGTACTTGCAGGACGT	2.57362	8.98335	ATAC	Macrophages
	TCCGCGAATCCTCTGCCGCATATCCTATGGCTCTGA	2.77643	9.0907	ATAC	Macrophages
	Brain_I18.MAA000590.3_9_M.1.1	3.36691	9.68376	FACS	Microglia
	Brain_O14.MAA000590.3_9_M.1.1	3.04033	9.29789	FACS	Microglia
	Brain_I1.MAA000591.3_8_M.1.1	3.31341	9.20726	FACS	Microglia
	TCTCGCGCTAGGTAACTTGAGACCTACCCCTATCCT	3.47004	9.24547	ATAC	Microglia
	Brain_I5.MAA000591.3_8_M.1.1	3.08765	8.84347	FACS	Microglia
	Brain_G3.MAA000591.3_8_M.1.1	3.06418	9.56904	FACS	Microglia
	Brain_M7.MAA000591.3_8_M.1.1	2.94791	9.02067	FACS	Microglia
	Brain_M6.MAA000592.3_9_M.1.1	3.04664	9.30368	FACS	Microglia
	Brain_N22.MAA000592.3_9_M.1.1	2.81963	9.22813	FACS	Microglia
	Brain_P4.MAA000592.3_9_M.1.1	3.39565	9.429	FACS	Microglia
	Brain_I8.MAA000592.3_9_M.1.1	3.36744	9.33945	FACS	Microglia
	Brain_M15.MAA000592.3_9_M.1.1	3.2644	9.45806	FACS	Microglia
	Brain_O3.MAA000592.3_9_M.1.1	3.16838	9.31971	FACS	Microglia
	Brain_O6.MAA000592.3_9_M.1.1	3.40151	9.46036	FACS	Microglia
	Brain_D6.MAA000592.3_9_M.1.1	3.38412	9.3523	FACS	Microglia
	Brain_H1.MAA000592.3_9_M.1.1	3.0021	9.27266	FACS	Microglia
	Brain_P18.MAA000592.3_9_M.1.1	3.38198	9.56152	FACS	Microglia
	Brain_E3.MAA000592.3_9_M.1.1	3.56186	9.36549	FACS	Microglia
	Brain_L9.MAA000592.3_9_M.1.1	2.72354	9.16866	FACS	Microglia
	Brain_L11.MAA000592.3_9_M.1.1	3.07896	9.51601	FACS	Microglia
	Brain_N6.MAA000592.3_9_M.1.1	3.45422	9.6866	FACS	Microglia
	Brain_H8.MAA000592.3_9_M.1.1	3.39882	9.19416	FACS	Microglia
	Brain_N9.MAA000592.3_9_M.1.1	3.59127	9.41112	FACS	Microglia
	Brain_H22.MAA000592.3_9_M.1.1	3.47424	9.30601	FACS	Microglia
	Brain_O21.MAA000592.3_9_M.1.1	3.43809	9.39126	FACS	Microglia
	Brain_I2.MAA000592.3_9_M.1.1	3.47394	9.4785	FACS	Microglia
	Brain_N21.MAA000593.3_8_M.1.1	3.2461	9.48755	FACS	Microglia
	Brain_P19.MAA000593.3_8_M.1.1	2.40966	8.88412	FACS	Microglia
	Brain_B10.MAA000593.3_8_M.1.1	3.13037	9.50531	FACS	Microglia
	Brain_E14.MAA000603.3_10_M.1.1	3.40221	9.47806	FACS	Microglia
	Brain_A3.MAA000603.3_10_M.1.1	3.36823	9.45039	FACS	Microglia
	Brain_E15.MAA000603.3_10_M.1.1	3.27254	9.48316	FACS	Microglia
	Brain_M5.MAA000603.3_10_M.1.1	3.27728	9.17837	FACS	Microglia
	Brain_N8.MAA000603.3_10_M.1.1	3.49581	9.35488	FACS	Microglia
	Brain_C11.MAA000603.3_10_M.1.1	3.47287	9.32187	FACS	Microglia
	Brain_C12.MAA000603.3_10_M.1.1	3.21264	9.33648	FACS	Microglia
	TCCGCGAAGCAAGACCGTTAGACTAGTCTAATCTTA	-2.14443	3.02761	ATAC	Enterocytes
	Brain_K5.MAA000603.3_10_M.1.1	-2.1823	3.03123	FACS	Microglia
	Brain_M11.MAA000603.3_10_M.1.1	3.36879	8.6096	FACS	Microglia
	Brain_G11.MAA000603.3_10_M.1.1	3.39857	8.57845	FACS	Microglia
	Brain_E1.MAA000603.3_10_M.1.1	3.06907	9.25542	FACS	Microglia
	Brain_J4.MAA000603.3_10_M.1.1	2.97548	9.17772	FACS	Microglia
	Brain_B22.MAA000603.3_10_M.1.1	3.11632	9.37438	FACS	Microglia
	Brain_D3.MAA000603.3_10_M.1.1	3.69157	8.49413	FACS	Microglia
	CGGCTATGCTACTAATAATAGACTAGTCGGCTCTGA	3.69565	8.50051	ATAC	Dendritic cell
	Brain_P5.MAA000603.3_10_M.1.1	3.40646	9.47123	FACS	Microglia
	Brain_D7.MAA000603.3_10_M.1.1	3.47469	9.2272	FACS	Microglia
	Brain_M1.MAA000603.3_10_M.1.1	3.53236	9.34672	FACS	Microglia
	Brain_C2.MAA000604.3_10_M.1.1	2.10218	8.66987	FACS	Macrophages
	ATTCAGAATATTGCTGGATCGTCCTTCGCCTATCCT	2.27463	7.85799	ATAC	Macrophages
	Brain_E18.MAA000604.3_10_M.1.1	3.21362	9.34863	FACS	Microglia
	Brain_H5.MAA000604.3_10_M.1.1	3.01306	9.53382	FACS	Microglia
	Brain_P19.MAA000604.3_10_M.1.1	2.82482	9.20048	FACS	Microglia
	Brain_N13.MAA000604.3_10_M.1.1	2.8456	8.89332	FACS	Microglia
	Brain_A21.MAA000604.3_10_M.1.1	2.96146	9.52454	FACS	Microglia
	Brain_B1.MAA000604.3_10_M.1.1	3.09534	8.80608	FACS	Microglia
	Brain_A7.MAA000604.3_10_M.1.1	1.88883	8.45008	FACS	Macrophages
	CGGCTATGTTATTGAGGCTAGACTAGTCTAATCTTA	1.4488	7.46228	ATAC	Dendritic cell
	GAATTCGTTATTGCTGGATCGTCCTTCGGGCTCTGA	1.66525	8.34077	ATAC	Dendritic cell
	TCTCGCGCATGGAACGAACCAGTACTTGCCTATCCT	1.72925	8.07437	ATAC	Dendritic cell
	AGCGATAGTCTATCGCTGTTCTACCTCACAGGACGT	1.72319	8.06945	ATAC	Dendritic cell
	Brain_G13.MAA000604.3_10_M.1.1	2.04035	8.70819	FACS	Macrophages
	CGGCTATGGTAGGATAAGAGGCGCTAGGGGCTCTGA	2.14939	7.01495	ATAC	Dendritic cell
	Brain_A10.MAA000604.3_10_M.1.1	2.90557	8.85474	FACS	Microglia
	CGGCTATGAGAGGAGAATGGCGGAGGTCATAGAGGC	2.75249	8.73059	ATAC	Macrophages
	GAATTCGTCCGCTAAGAGAGATCTTGGTTATAGCCT	2.55617	8.77338	ATAC	Macrophages
	TCCGCGAATCCTCTGCCGTGCCAGTTGCAGGCGAAG	3.04486	9.01263	ATAC	Microglia
	Brain_E6.MAA000604.3_10_M.1.1	2.59867	9.00021	FACS	Microglia
	AGCGATAGGCAAGACCGTTGAGGAATCACCTATCCT	2.64888	9.01702	ATAC	Macrophages
	AGCGATAGTCAATCTCCTGTCGAAGCAGTATAGCCT	2.2318	6.66795	ATAC	Dendritic cell
	Brain_L18.MAA000605.3_10_M.1.1	2.20372	6.65498	FACS	Macrophages
	CTGAAGCTAATATTACTTTTCAGCTTGGATAGAGGC	2.03218	6.73735	ATAC	Dendritic cell
	TAATGCGCGCAAGACCGTTCGTCCTTCGTATAGCCT	2.53325	5.95269	ATAC	Dendritic cell
	Brain_G15.MAA000605.3_10_M.1.1	2.55379	9.00325	FACS	Microglia
	Brain_G16.MAA000605.3_10_M.1.1	3.33384	8.59236	FACS	Microglia
	Brain_I14.MAA000605.3_10_M.1.1	1.90668	8.77096	FACS	Macrophages
	TAATGCGCCTAAGCCTTGCCTCCGACGGCAGGACGT	1.91294	8.52979	ATAC	Dendritic cell
	Brain_D12.MAA000605.3_10_M.1.1	2.95766	9.33028	FACS	Microglia
	CGCTCATTAGACCATATCGTCAAGTCCAAGGCGAAG	2.19387	8.25851	ATAC	Macrophages
	Brain_B19.MAA000605.3_10_M.1.1	2.00876	8.50136	FACS	Macrophages
	CTGAAGCTCCGCTAAGAGAGATCTTGGTATAGAGGC	2.33578	8.38907	ATAC	Macrophages
	TCCGCGAACTCAATTAGTGAGATGCATGGGCTCTGA	2.00709	8.03201	ATAC	Macrophages
	GAATTCGTTTCCGTCGACGTCAAGTCCATAATCTTA	1.98171	8.44508	ATAC	Macrophages
	ATTCAGAATTGATACGATAAGCTAGGTTAGGCGAAG	2.11746	8.36335	ATAC	Dendritic cell
	Brain_K17.MAA000605.3_10_M.1.1	1.91304	8.34367	FACS	Macrophages
	Brain_J11.MAA000605.3_10_M.1.1	3.08467	9.44018	FACS	Microglia
	Brain_F19.MAA000605.3_10_M.1.1	2.75005	9.1273	FACS	Microglia
	Brain_H19.MAA000605.3_10_M.1.1	2.04421	8.38071	FACS	Macrophages
	CGCTCATTGCTAACGGATATTCGGAAGTGGCTCTGA	1.97583	8.36412	ATAC	Macrophages
	CGGCTATGCGCGGCCATACCTAGACGAGGGCTCTGA	2.00807	8.27486	ATAC	Macrophages
	Brain_B10.MAA000605.3_10_M.1.1	3.06024	9.25045	FACS	Microglia
	TCCGGAGAGATCTTCGCAATTGACCGAGCCTATCCT	1.22198	-0.728977	ATAC	Macrophages
	Brain_I9.MAA000605.3_10_M.1.1	1.21887	-0.755204	FACS	Microglia
	Brain_J22.MAA000605.3_10_M.1.1	3.57753	8.41053	FACS	Microglia
	CTGAAGCTATTCTTAGCTCCTAGACGAGTATAGCCT	3.60005	8.39803	ATAC	Macrophages
	GAGATTCCAATACGATAAAAGCTAGGTTCAGGACGT	2.39951	5.59183	ATAC	Macrophages
	Brain_O13.MAA000605.3_10_M.1.1	0.153674	3.54145	FACS	Microglia
	Brain_M19.MAA000605.3_10_M.1.1	2.07826	8.60811	FACS	Macrophages
	CGGCTATGGAACTCGACTTGGCGACGGAGTACTGAC	2.21921	8.40011	ATAC	Macrophages
	Brain_P9.MAA000605.3_10_M.1.1	2.11201	8.19048	FACS	Macrophages
	TCCGGAGACCGCTAAGAGCGGAATCTAATATAGCCT	2.031	8.00365	ATAC	Macrophages
	CGGCTATGTCAATCTCCTGTCGAAGCAGGTACTGAC	2.18083	8.07661	ATAC	Dendritic cell
	TAATGCGCAGATTACGTTCCATCTGGCAAGGCGAAG	2.30972	7.7002	ATAC	Dendritic cell
	Brain_P16.MAA000605.3_10_M.1.1	2.45548	8.81612	FACS	Microglia
	Brain_G16.MAA000617.3_10_M.1.1	2.51313	8.65428	FACS	Microglia
	ATTACTCGCATAGCGACCTAGTTCTAGATAATCTTA	2.45205	8.66374	ATAC	Macrophages
	CGGCTATGAGCCGTAGTTCTCCTGGACCGGCTCTGA	2.63576	8.66249	ATAC	Macrophages
	GAGATTCCAGTCCGCTGCGTTGGATCTTATAGAGGC	2.59449	8.66155	ATAC	Microglia
	ATTCAGAAGGTTATCGAAATTGCGGCCATAATCTTA	2.58696	8.69848	ATAC	Dendritic cell
	Brain_D2.MAA000617.3_10_M.1.1	2.30117	8.73397	FACS	Microglia
	Brain_B17.MAA000617.3_10_M.1.1	3.11674	9.38542	FACS	Microglia
	Brain_J13.MAA000617.3_10_M.1.1	3.08602	8.84397	FACS	Microglia
	Brain_G2.MAA000617.3_10_M.1.1	3.48913	9.21264	FACS	Microglia
	Brain_C7.MAA000617.3_10_M.1.1	3.19195	9.51298	FACS	Microglia
	TCCGCGAACAGCTAGCGGGTTGGATCTTAGGCGAAG	3.19434	9.5673	ATAC	Microglia
	Brain_H11.MAA000617.3_10_M.1.1	2.8299	8.77139	FACS	Microglia
	Brain_B4.MAA000617.3_10_M.1.1	3.10831	9.39829	FACS	Microglia
	Brain_F4.MAA000617.3_10_M.1.1	2.85897	8.8365	FACS	Microglia
	Brain_M6.MAA000617.3_10_M.1.1	3.14204	9.20167	FACS	Microglia
	CGCTCATTACTATTCATTACTCGTATCACAGGACGT	3.25137	9.24104	ATAC	Microglia
	Brain_D13.B000825.3_38_F.1.1	2.41556	9.03277	FACS	Microglia
	Brain_K12.B000825.3_38_F.1.1	3.04462	9.2213	FACS	Microglia
	Brain_B4.B000826.3_39_F.1.1	3.25527	9.22085	FACS	Microglia
	Brain_H17.B000826.3_39_F.1.1	3.12423	9.2457	FACS	Microglia
	Brain_D13.B000826.3_39_F.1.1	3.40032	9.46449	FACS	Microglia
	Brain_F16.B000826.3_39_F.1.1	3.11507	9.11538	FACS	Microglia
	GAGATTCCGTAGGCTGCAGTTGGATCTTTATAGCCT	3.10229	9.07175	ATAC	Microglia
	AGCGATAGCTATATAGCCTCAAGATAGTTATAGCCT	3.52383	9.32144	ATAC	Microglia
	Brain_B10.B000826.3_39_F.1.1	3.47432	9.26271	FACS	Microglia
	Brain_F18.B000826.3_39_F.1.1	3.38604	9.21103	FACS	Microglia
	Brain_K7.B000826.3_39_F.1.1	2.85545	9.22011	FACS	Microglia
	Brain_E20.B000826.3_39_F.1.1	3.44221	9.35408	FACS	Microglia
	Brain_H5.B000826.3_39_F.1.1	3.39573	9.4712	FACS	Microglia
	Brain_G5.B000826.3_39_F.1.1	3.18393	9.22737	FACS	Microglia
	Brain_J11.B000826.3_39_F.1.1	3.05674	8.75	FACS	Microglia
	Brain_J12.B000826.3_39_F.1.1	3.16453	9.30079	FACS	Microglia
	Brain_I11.B000826.3_39_F.1.1	0.150463	3.53711	FACS	Microglia
	Brain_J13.B000826.3_39_F.1.1	3.38198	9.55498	FACS	Microglia
	Brain_K14.B000826.3_39_F.1.1	3.55572	9.35197	FACS	Microglia
	Brain_I12.B000826.3_39_F.1.1	3.1253	9.0726	FACS	Microglia
	Brain_K16.B000826.3_39_F.1.1	2.79126	8.35226	FACS	Microglia
	Brain_E4.B000826.3_39_F.1.1	3.17584	9.27053	FACS	Microglia
	Brain_G8.B000826.3_39_F.1.1	3.39525	9.66617	FACS	Microglia
	Brain_F7.B000826.3_39_F.1.1	3.44241	9.17178	FACS	Microglia
	Brain_C3.B000826.3_39_F.1.1	2.21704	8.82139	FACS	Microglia
	TAATGCGCAGTTCTCATGATCGAGATGATAATCTTA	2.14892	8.85859	ATAC	Dendritic cell
	Brain_D5.B000826.3_39_F.1.1	2.83456	8.84939	FACS	Microglia
	Brain_G12.B000826.3_39_F.1.1	3.50132	9.34078	FACS	Microglia
	Brain_H15.B000826.3_39_F.1.1	3.37332	9.40784	FACS	Microglia
	Brain_M6.B000826.3_39_F.1.1	3.30288	9.159	FACS	Microglia
	Brain_M7.B000826.3_39_F.1.1	3.22395	9.33302	FACS	Microglia
	Brain_O16.B000826.3_39_F.1.1	3.18713	9.29454	FACS	Microglia
	Brain_L13.B000826.3_39_F.1.1	3.1824	9.14373	FACS	Microglia
	Brain_O3.B000826.3_39_F.1.1	3.07267	9.51421	FACS	Microglia
	Brain_N2.B000826.3_39_F.1.1	3.30268	9.55148	FACS	Microglia
	Brain_P6.B000826.3_39_F.1.1	3.53579	9.19244	FACS	Microglia
	Brain_M3.B000826.3_39_F.1.1	3.27255	9.28064	FACS	Microglia
	Brain_C2.B003278.3_38_F.1.1	2.82427	8.88299	FACS	Microglia
	Brain_O21.B003278.3_38_F.1.1	2.85229	8.78751	FACS	Microglia
	TCCGGAGATCTTGAGGTTGGAGGCGGCGTAATCTTA	10.7361	-1.01841	ATAC	Endothelial cell
	Brain_P10.B003278.3_38_F.1.1	10.7409	-1.02153	FACS	Microglia
	AGCGATAGCCGTATGATTCATTGACGCTCCTATCCT	10.7413	-1.02073	ATAC	Endothelial cell
	CGGCTATGCAGCTAGCGGTCGTCCTTCGTATAGCCT	10.7352	-1.02092	ATAC	Endothelial cell
	CTGAAGCTAACGAATTCGCTTAGGTATCAGGCGAAG	10.7369	-1.0251	ATAC	Endothelial cell
	ATTCAGAAAACGCGCAGAAGATCTTGGTTAATCTTA	10.738	-1.01875	ATAC	Endothelial cell
	Brain_G1.B003279.3_38_F.1.1	1.97391	8.73892	FACS	Macrophages
	Brain_E15.B003279.3_38_F.1.1	1.94762	8.80557	FACS	Macrophages
	CTGAAGCTTCCGGCTTATTTGGAGTTAGGTACTGAC	2.23994	8.45977	ATAC	Macrophages
	Brain_H5.B003279.3_38_F.1.1	2.26425	8.44751	FACS	Microglia
	Brain_J15.B003279.3_38_F.1.1	2.16813	8.78359	FACS	Microglia
	ATTACTCGTTGCGAGCATGTTGGATCTTAGGCGAAG	2.27789	8.75195	ATAC	Macrophages
	AGCGATAGGGCTTACTCCGTAGGCAATTATAGAGGC	2.07944	8.45917	ATAC	Dendritic cell
	Brain_H11.B003279.3_38_F.1.1	2.20438	8.72985	FACS	Microglia
	Brain_L4.B003279.3_38_F.1.1	2.25579	9.04355	FACS	Microglia
	CGCTCATTCATAGCGACCGGAGGCGGCGGTACTGAC	2.1952	9.08629	ATAC	Macrophages
	Brain_P18.B003279.3_38_F.1.1	1.85667	8.31172	FACS	Macrophages
	TCCGGAGAAGTTCTCATGTGATACTCAACAGGACGT	1.53666	7.67934	ATAC	Dendritic cell
	Brain_F3.B003279.3_38_F.1.1	2.85807	8.3629	FACS	Microglia
	Brain_B8.B003279.3_38_F.1.1	2.19852	8.63216	FACS	Macrophages
	TCCGGAGATCGCCGCCGGCCATCTGGCAATAGAGGC	2.13758	8.63334	ATAC	Dendritic cell
	GAGATTCCTAGTAAGCCGAAGCTAGGTTGGCTCTGA	2.32688	7.76542	ATAC	Dendritic cell
	Brain_C20.B003279.3_38_F.1.1	1.99687	6.64036	FACS	Macrophages
	Brain_G19.B003279.3_38_F.1.1	1.88991	7.02135	FACS	Macrophages
	Brain_G20.B003279.3_38_F.1.1	2.15254	8.72892	FACS	Macrophages
	Brain_C21.B003279.3_38_F.1.1	2.11947	9.09305	FACS	Microglia
	Brain_E15.B003281.3_39_F.1.1	3.34297	9.17724	FACS	Microglia
	Brain_I14.B003281.3_39_F.1.1	3.47781	9.17853	FACS	Microglia
	Brain_M6.B003281.3_39_F.1.1	3.37445	9.68243	FACS	Microglia
	GAATTCGTTATTGCTGGAGCCAAGCTTGCAGGACGT	-0.197162	-3.3795	ATAC	Neuron
	Brain_C8.B003281.3_39_F.1.1	-0.180397	-3.42463	FACS	Microglia
	TCTCGCGCCGTTACCGCTAGGCGAGAGCAGGCGAAG	-0.190333	-3.43563	ATAC	Neuron
	Brain_H12.B003281.3_39_F.1.1	3.61144	8.50072	FACS	Microglia
	TCTCGCGCCATAGCGACCCCAGTACTTGTAATCTTA	3.64383	8.48387	ATAC	Macrophages
	Brain_I18.B003281.3_39_F.1.1	3.45594	9.20408	FACS	Microglia
	Brain_M10.B003281.3_39_F.1.1	3.69342	8.49771	FACS	Microglia
	CGGCTATGTGATTAGGTAGGAGGCGGCGAGGCGAAG	3.6993	8.50132	ATAC	Macrophages
	Brain_H15.B003281.3_39_F.1.1	3.42179	9.54883	FACS	Microglia
	Brain_M14.B003281.3_39_F.1.1	3.36219	9.31136	FACS	Microglia
	Brain_L15.B003281.3_39_F.1.1	2.50149	8.70024	FACS	Microglia
	TCCGGAGATTGCCGTAGGTAGTTCTAGACCTATCCT	2.5199	8.69631	ATAC	Macrophages
	ATTACTCGGCGTTCCGTTGTCAAGTCCAGTACTGAC	2.55988	8.71979	ATAC	Macrophages
	Brain_N3.B003281.3_39_F.1.1	2.85962	9.02736	FACS	Microglia
	Brain_P11.B003281.3_39_F.1.1	0.123175	3.54078	FACS	Microglia
	Brain_O6.B003281.3_39_F.1.1	3.51751	9.35223	FACS	Microglia
	Brain_H5.B003292.3_39_F.1.1	2.95057	9.48219	FACS	Microglia
	Brain_I10.B003292.3_39_F.1.1	3.24131	9.27603	FACS	Microglia
	Brain_J16.B003292.3_39_F.1.1	3.06799	9.41333	FACS	Microglia
	Brain_H13.B003292.3_39_F.1.1	3.41619	8.59257	FACS	Microglia
	Brain_E2.B003292.3_39_F.1.1	2.96523	9.15457	FACS	Microglia
	Brain_F9.B003292.3_39_F.1.1	0.154499	3.58645	FACS	Microglia
	Brain_D4.B003292.3_39_F.1.1	3.32125	9.56482	FACS	Microglia
	Brain_J6.B003292.3_39_F.1.1	2.73906	9.07823	FACS	Microglia
	Brain_K10.B003292.3_39_F.1.1	2.27894	8.90247	FACS	Microglia
	Brain_I4.B003292.3_39_F.1.1	2.32912	8.96706	FACS	Microglia
	Brain_C3.B003292.3_39_F.1.1	3.2666	9.3534	FACS	Microglia
	Brain_P14.B003292.3_39_F.1.1	3.18623	9.09695	FACS	Microglia
	Brain_M9.B003292.3_39_F.1.1	3.0711	9.54715	FACS	Microglia
	Brain_P2.B003292.3_39_F.1.1	3.49431	9.24367	FACS	Microglia
	Brain_N8.B001689.3_38_F.1.1	2.80659	8.36799	FACS	Microglia
	Brain_C16.B001689.3_38_F.1.1	3.63413	8.51399	FACS	Microglia
	ATTACTCGATGGAACGAAGATTAGATGAAGGCGAAG	3.66935	8.49911	ATAC	Dendritic cell
	CGGCTATGGCGCGTTCATTGAGGAATCAGGCTCTGA	3.61816	8.69246	ATAC	B cell
	Brain_O21.B001689.3_38_F.1.1	3.54691	8.66888	FACS	Microglia
	GAATTCGTCATTATTATTGCCAAGCTTGCCTATCCT	3.5668	8.67708	ATAC	Macrophages
	TCCGCGAATAGGTAACTTGGAATTCAGTGGCTCTGA	3.61334	8.61269	ATAC	Microglia
	Brain_K2.B001176.3_56_F.1.1	3.41126	9.51202	FACS	Microglia
	Brain_C15.B001176.3_56_F.1.1	0.282998	3.87149	FACS	Microglia
	Brain_O6.B001176.3_56_F.1.1	3.13893	9.50219	FACS	Microglia
	Brain_H21.B001176.3_56_F.1.1	0.139125	3.53872	FACS	Microglia
	Brain_C19.B001176.3_56_F.1.1	3.20743	9.48832	FACS	Microglia
	Brain_F13.B001176.3_56_F.1.1	0.156104	3.52128	FACS	Microglia
	Brain_I6.B001176.3_56_F.1.1	2.98282	9.23018	FACS	Microglia
	Brain_E9.B001176.3_56_F.1.1	3.39838	9.49706	FACS	Microglia
	Brain_F14.B001176.3_56_F.1.1	0.153786	3.54296	FACS	Microglia
	Brain_H4.B001176.3_56_F.1.1	0.167284	3.5813	FACS	Microglia
	Brain_I9.B001176.3_56_F.1.1	3.13773	9.32538	FACS	Microglia
	Brain_K17.B001176.3_56_F.1.1	3.27866	9.17165	FACS	Microglia
	Brain_I10.B001176.3_56_F.1.1	3.41415	9.59389	FACS	Microglia
	GAATTCGTCAGCTAGCGGTAATTGACCTTAATCTTA	3.24797	8.97308	ATAC	Microglia
	Brain_H7.B001176.3_56_F.1.1	3.21741	9.01677	FACS	Microglia
	Brain_M10.B001176.3_56_F.1.1	2.98819	9.52766	FACS	Microglia
	Brain_L7.B001176.3_56_F.1.1	3.07119	9.43088	FACS	Microglia
	CTGAAGCTTAGAGGCGTTCGCCTCTTATCAGGACGT	-1.38692	-4.75208	ATAC	Oligodendrocytes
	Brain_K3.MAA000538.3_8_M.1.1	-1.35838	-4.6867	FACS	Oligodendrocytes
	TCTCGCGCGCAAGACCGTGCGATTGCAGAGGCGAAG	-1.65402	-4.47253	ATAC	Oligodendrocytes
	Brain_L7.MAA000538.3_8_M.1.1	-1.6779	-4.46587	FACS	Oligodendrocytes
	CTGAAGCTTGATATTGCGAGGCGAGAGCATAGAGGC	-1.44799	-4.7402	ATAC	Oligodendrocytes
	Brain_G3.MAA000550.3_10_M.1.1	-1.51902	-4.70277	FACS	Oligodendrocytes
	CGGCTATGAGTTCTCATGACTCGTATCACAGGACGT	-1.57662	-4.68714	ATAC	Oligodendrocytes
	TCCGCGAAAACGAATTCGGCCAAGCTTGGGCTCTGA	8.21589	8.42091	ATAC	Astrocytes
	Brain_L19.MAA000550.3_10_M.1.1	8.22416	8.36624	FACS	Astrocytes
	GAGATTCCTCTTAGCCTGACCTACGCCAAGGCGAAG	8.1713	8.29164	ATAC	Astrocytes
	TCCGGAGATCCTCTGCCGACTCGTATCATAATCTTA	8.21797	8.30803	ATAC	Astrocytes
	AGCGATAGCGTTACCGCTTACGATCATCCAGGACGT	8.30282	8.41937	ATAC	Astrocytes
	TCTCGCGCTAGAGGCGTTGGTAATAATGGGCTCTGA	8.15678	8.35095	ATAC	Astrocytes
	TCCGCGAAGTAGGATAAGACTCGTATCATAATCTTA	8.20993	8.36864	ATAC	Astrocytes
	TCCGGAGACTAAGCCTTGCATATCCTATTAATCTTA	8.14623	8.34407	ATAC	Astrocytes
	CTGAAGCTCGAATGGAGCACTCGTATCACAGGACGT	8.10879	8.33573	ATAC	Astrocytes
	TCCGGAGAAGATTACGTTGATGCAGTTCCCTATCCT	8.27895	8.40759	ATAC	Astrocytes
	GAATTCGTATGGCGCCTGTTATGACCAACCTATCCT	8.13103	8.25575	ATAC	Astrocytes
	GAATTCGTTGATATTGCGGGTAATAATGGGCTCTGA	8.15131	8.22315	ATAC	Astrocytes
	CGCTCATTCTAACTAGGTGTAGACCTGGATAGAGGC	8.26228	8.39613	ATAC	Astrocytes
	AGCGATAGGGCTTACTCCGGAATTCAGTTAATCTTA	-1.93452	-4.07528	ATAC	Oligodendrocytes
	Brain_N11.MAA000550.3_10_M.1.1	-1.91143	-4.04712	FACS	Oligodendrocytes
	AGCGATAGACGGCGTTAACATATCCTATGGCTCTGA	-1.3584	-4.49736	ATAC	Oligodendrocytes
	Brain_O11.MAA000550.3_10_M.1.1	-1.36081	-4.72636	FACS	Oligodendrocytes
	CTGAAGCTGCTTGAAGAGCATATCCTATTAATCTTA	-1.43473	-4.68367	ATAC	Oligodendrocytes
	TCCGGAGAGAGCGCGATGGGAATTCAGTCAGGACGT	-1.41904	-4.76427	ATAC	Oligodendrocytes
	CGCTCATTTTGCTTAGATATTGACCGAGGTACTGAC	-1.42786	-4.7801	ATAC	Oligodendrocytes
	Brain_C19.MAA000553.3_10_M.1.1	7.98492	8.16701	FACS	Astrocytes
	CGGCTATGCTCGTCGTAGCAATGAGTCCATAGAGGC	-0.781247	-4.56179	ATAC	Oligodendrocytes
	Brain_L21.MAA000553.3_10_M.1.1	-0.790991	-4.57442	FACS	Oligodendrocytes
	TCTCGCGCATGGAACGAACCAGTACTTGGGCTCTGA	-5.96325	-2.25266	ATAC	Endothelial cell
	Brain_O18.MAA000553.3_10_M.1.1	-5.99153	-2.25369	FACS	Endothelial cell
	TAATGCGCGAACTCGACTGGTACGTTAACCTATCCT	-5.99376	-2.25941	ATAC	Endothelial cell
	CTGAAGCTTGGACGACTACTTAGGTATCCAGGACGT	-1.44463	-4.49801	ATAC	Oligodendrocytes
	Brain_J4.MAA000560.3_10_M.1.1	-1.58676	-4.35156	FACS	Oligodendrocytes
	CGGCTATGGACTGGACCAGCCAAGCTTGCAGGACGT	-1.525	-4.39549	ATAC	Oligodendrocytes
	TCCGGAGACAGCTAGCGGCATATCCTATCAGGACGT	-1.7198	-4.21359	ATAC	Oligodendrocytes
	TCCGCGAATGGTTGCCGTCATATCCTATCAGGACGT	8.04151	8.22951	ATAC	Astrocytes
	Brain_K11.MAA000560.3_10_M.1.1	7.92579	8.22905	FACS	Astrocytes
	ATTCAGAATCAATCTCCTGCCAAGCTTGTAATCTTA	8.05239	7.92195	ATAC	Astrocytes
	Brain_N2.MAA000560.3_10_M.1.1	8.06114	7.9067	FACS	Astrocytes
	Brain_J8.MAA000560.3_10_M.1.1	8.22035	8.40105	FACS	Astrocytes
	CGCTCATTTAGAGGCGTTACCTACGCCACAGGACGT	-0.503299	-7.15723	ATAC	Neuron
	Brain_O9.MAA000560.3_10_M.1.1	-0.525259	-7.02846	FACS	Neuron
	GAGATTCCGTAGGATAAGACTCGTATCAGTACTGAC	-0.553232	-7.17693	ATAC	Neuron
	CTGAAGCTCTATATAGCCGCCAAGCTTGCAGGACGT	-0.5224	-7.24276	ATAC	Neuron
	TCCGGAGAGCGCTATGGTACCTACGCCAGGCTCTGA	-0.53125	-7.00139	ATAC	Neuron
	TCTCGCGCTGGACGACTAGTTGGATCTTAGGCGAAG	7.75355	8.11444	ATAC	Astrocytes
	Brain_K14.MAA000560.3_10_M.1.1	7.75007	8.09825	FACS	Astrocytes
	TCCGGAGATATTGCTGGACCGACTCCAACAGGACGT	8.05588	8.33018	ATAC	Astrocytes
	Brain_C7.MAA000560.3_10_M.1.1	7.97614	8.25285	FACS	Astrocytes
	TCTCGCGCCAGCTAGCGGGGAATTCAGTCAGGACGT	-1.63075	-4.55523	ATAC	Oligodendrocytes
	Brain_J11.MAA000560.3_10_M.1.1	-1.64792	-4.57469	FACS	Oligodendrocytes
	TCCGGAGAAAGTAGCTCAGCCAAGCTTGCCTATCCT	8.09848	8.01722	ATAC	Astrocytes
	Brain_L22.MAA000560.3_10_M.1.1	8.06379	7.98765	FACS	Astrocytes
	Brain_D20.MAA000560.3_10_M.1.1	7.79315	8.20265	FACS	Astrocytes
	Brain_G18.MAA000560.3_10_M.1.1	8.20016	8.43289	FACS	Astrocytes
	CGGCTATGGTAGCAGCTACATATCCTATCCTATCCT	-2.89421	-2.24232	ATAC	Astrocytes
	Brain_O15.MAA000560.3_10_M.1.1	-2.92015	-2.36451	FACS	Oligodendrocytes
	GAATTCGTTCAATCTCCTACCTACGCCAGGCTCTGA	-2.88953	-2.23239	ATAC	Astrocytes
	TCCGGAGAATACCTCGACCCGACTCCAATAATCTTA	-2.94131	-2.30129	ATAC	Astrocytes
	GAGATTCCGATCTTCGCATCCTTATAGATATAGCCT	-2.93923	-2.22355	ATAC	Astrocytes
	TCCGGAGAGCTAACGGATCCATCGTTCCCCTATCCT	-2.89615	-2.24935	ATAC	Astrocytes
	TCCGGAGAGTAGGCTGCATCAAGATAGTTAATCTTA	-2.89995	-2.39463	ATAC	Astrocytes
	GAATTCGTCTCAATTAGTTCAATATCGAATAGAGGC	-2.93184	-2.27793	ATAC	Astrocytes
	CGGCTATGTTGCGAGCATTCCTTATAGAATAGAGGC	8.13818	8.24262	ATAC	Astrocytes
	Brain_G20.MAA000560.3_10_M.1.1	8.19797	8.25608	FACS	Astrocytes
	TCCGCGAAACTATTCATTCAGCCGGCTTGGCTCTGA	-1.70114	-4.25948	ATAC	Oligodendrocytes
	Brain_I5.MAA000560.3_10_M.1.1	-1.67917	-4.23823	FACS	Oligodendrocytes
	GAGATTCCCAGCTAGCGGCTTAGGTATCTAATCTTA	-1.93643	-3.77313	ATAC	Oligodendrocytes
	Brain_K18.MAA000560.3_10_M.1.1	-1.96523	-3.81201	FACS	Oligodendrocytes
	TCCGGAGAAAGTACGCGACATATCCTATTAATCTTA	-1.76176	-4.1059	ATAC	Oligodendrocytes
	TAATGCGCTCGCCGCCGGGGTACGTTAAATAGAGGC	-2.02257	-3.82366	ATAC	Oligodendrocytes
	CTGAAGCTCTATATAGCCCCGACTCCAACAGGACGT	-1.90605	-4.01469	ATAC	Oligodendrocytes
	ATTACTCGTGGACGACTACTTAGGTATCTATAGCCT	-2.12047	-3.52555	ATAC	Oligodendrocytes
	TCCGGAGATATTAGACTTGATGCAGTTCGGCTCTGA	-1.97307	-3.75455	ATAC	Oligodendrocytes
	Brain_B3.MAA000560.3_10_M.1.1	8.14465	8.3339	FACS	Astrocytes
	TCCGGAGATCCTCTGCCGGGTAATAATGTAATCTTA	-1.73802	-4.60439	ATAC	Oligodendrocytes
	Brain_C13.MAA000560.3_10_M.1.1	-1.82313	-4.56041	FACS	Oligodendrocytes
	TCCGGAGATGATATTGCGCAGAGAGGTCTATAGCCT	-2.04959	-4.52088	ATAC	Oligodendrocytes
	Brain_J14.MAA000560.3_10_M.1.1	8.0271	7.90533	FACS	Astrocytes
	TCTCGCGCCCAGATACGGGGTAATAATGGTACTGAC	8.17658	8.29992	ATAC	Astrocytes
	Brain_F11.MAA000560.3_10_M.1.1	8.1838	8.28355	FACS	Astrocytes
	TCCGGAGATTGCGAGCATGGAATTCAGTTAATCTTA	8.04821	8.19677	ATAC	Astrocytes
	Brain_P20.MAA000560.3_10_M.1.1	8.03473	8.36864	FACS	Astrocytes
	TCTCGCGCTCGGATTCGGCCATCGTTCCATAGAGGC	-3.24324	-1.74382	ATAC	Astrocytes
	Brain_E3.MAA000560.3_10_M.1.1	-3.32768	-1.61038	FACS	Astrocytes
	CTGAAGCTTCAATCTCCTGGTAATAATGAGGCGAAG	-3.34751	-1.61165	ATAC	Astrocytes
	TCTCGCGCCGTCGAGCGCTTAATTAGCCCAGGACGT	-1.42309	-4.54081	ATAC	Oligodendrocytes
	Brain_F12.MAA000560.3_10_M.1.1	-1.56254	-4.60559	FACS	Oligodendrocytes
	GAGATTCCTCTTAGCCTGAGGCGAGAGCAGGCGAAG	-1.46388	-4.67767	ATAC	Oligodendrocytes
	Brain_C16.MAA000560.3_10_M.1.1	8.18366	8.36724	FACS	Astrocytes
	CTGAAGCTGAGCGCGATGACCTACGCCAGTACTGAC	8.27102	8.38623	ATAC	Astrocytes
	CTGAAGCTTATTGCTGGACCGACTCCAATAATCTTA	8.06154	8.22244	ATAC	Astrocytes
	CGGCTATGCTAAGCCTTGACTCGTATCACAGGACGT	8.23499	8.35169	ATAC	Astrocytes
	TCCGGAGAGCAAGACCGTGAGACCTACCGGCTCTGA	8.21396	8.29304	ATAC	Astrocytes
	Brain_F13.MAA000560.3_10_M.1.1	-1.29908	-4.51039	FACS	Oligodendrocytes
	Brain_I9.MAA000560.3_10_M.1.1	-1.63769	-4.26555	FACS	Oligodendrocytes
	Brain_N11.MAA000560.3_10_M.1.1	8.08869	8.31489	FACS	Astrocytes
	CGCTCATTCCAGATACGGTCCTTATAGACAGGACGT	8.25079	8.38954	ATAC	Astrocytes
	Brain_H3.MAA000560.3_10_M.1.1	8.13878	8.27844	FACS	Astrocytes
	Brain_N14.MAA000560.3_10_M.1.1	-1.55212	-4.51466	FACS	Oligodendrocytes
	CTGAAGCTCCAGATACGGGGAATTCAGTTAATCTTA	-2.86851	-2.1088	ATAC	Astrocytes
	Brain_O22.MAA000560.3_10_M.1.1	-2.86505	-2.17475	FACS	Oligodendrocytes
	TAATGCGCCTAAGCCTTGCATATCCTATATAGAGGC	-2.85169	-2.16768	ATAC	Astrocytes
	Brain_A6.MAA000560.3_10_M.1.1	8.25552	8.39698	FACS	Astrocytes
	Brain_B9.MAA000560.3_10_M.1.1	8.04041	7.92647	FACS	Astrocytes
	Brain_F19.MAA000560.3_10_M.1.1	-1.60807	-4.54303	FACS	Oligodendrocytes
	Brain_P3.MAA000560.3_10_M.1.1	-1.61487	-4.44051	FACS	Oligodendrocytes
	Brain_A9.MAA000560.3_10_M.1.1	8.16713	8.33337	FACS	Astrocytes
	Brain_H9.MAA000560.3_10_M.1.1	8.18022	8.2988	FACS	Astrocytes
	Brain_L11.MAA000560.3_10_M.1.1	8.11743	8.29791	FACS	Astrocytes
	Brain_E16.MAA000560.3_10_M.1.1	8.0951	8.28923	FACS	Astrocytes
	Brain_P6.MAA000560.3_10_M.1.1	8.25256	8.34006	FACS	Astrocytes
	Brain_A12.MAA000560.3_10_M.1.1	-1.34395	-4.47678	FACS	Oligodendrocytes
	ATTCAGAAAAGTAGCTCAACCTACGCCAAGGCGAAG	-2.19853	-3.21448	ATAC	Oligodendrocytes
	Brain_P7.MAA000560.3_10_M.1.1	-2.25893	-3.22991	FACS	Oligodendrocytes
	ATTACTCGCGTTACCGCTGTCTGCAATCGGCTCTGA	-2.24518	-3.21598	ATAC	Oligodendrocytes
	TAATGCGCTAGGTAACTTCCGACTCCAACAGGACGT	-2.4587	-3.0454	ATAC	Oligodendrocytes
	Brain_A13.MAA000560.3_10_M.1.1	8.27871	8.30646	FACS	Astrocytes
	Brain_K6.MAA000560.3_10_M.1.1	8.17008	8.32906	FACS	Astrocytes
	Brain_O4.MAA000560.3_10_M.1.1	-1.66454	-4.48738	FACS	Oligodendrocytes
	Brain_P8.MAA000560.3_10_M.1.1	7.69579	8.12734	FACS	Astrocytes
	Brain_A14.MAA000560.3_10_M.1.1	-1.70616	-4.23497	FACS	Oligodendrocytes
	CTGAAGCTACGGCGTTAAGGTAATAATGATAGAGGC	-2.86109	-2.46649	ATAC	Astrocytes
	Brain_J2.MAA000560.3_10_M.1.1	-2.88493	-2.45487	FACS	Oligodendrocytes
	Brain_L15.MAA000560.3_10_M.1.1	8.17385	8.32379	FACS	Astrocytes
	Brain_H14.MAA000560.3_10_M.1.1	8.28849	8.43027	FACS	Astrocytes
	ATTCAGAATTGGCAAGCCTTATGACCAATATAGCCT	8.29031	8.41806	ATAC	Astrocytes
	Brain_H15.MAA000560.3_10_M.1.1	-2.91553	-2.36453	FACS	Oligodendrocytes
	Brain_K8.MAA000560.3_10_M.1.1	8.00327	8.25483	FACS	Astrocytes
	CTGAAGCTGCAAGACCGTTACGATCATCTAATCTTA	-1.85505	-4.32826	ATAC	Oligodendrocytes
	Brain_L16.MAA000560.3_10_M.1.1	-1.81033	-4.38052	FACS	Oligodendrocytes
	CGCTCATTAGTTCTCATGGGTAATAATGCAGGACGT	-1.79447	-4.42456	ATAC	Oligodendrocytes
	CTGAAGCTTGGACGACTAGTCTGCAATCGGCTCTGA	-1.69993	-4.37215	ATAC	Oligodendrocytes
	TCTCGCGCTAGGTAACTTGGTAATAATGGTACTGAC	-0.723081	-7.56454	ATAC	Neuron
	Brain_I16.MAA000561.3_10_M.1.1	-0.730001	-7.68243	FACS	Neuron
	AGCGATAGGTAGCAGCTACGCCTCTTATCCTATCCT	-0.649074	-7.65118	ATAC	Neuron
	GAATTCGTCAGCTAGCGGCATATCCTATAGGCGAAG	-0.565492	-7.59459	ATAC	Neuron
	GAGATTCCAGCCGTAGTTACCTACGCCATAATCTTA	-0.579657	-7.46275	ATAC	Neuron
	Brain_A16.MAA000561.3_10_M.1.1	-0.553636	-7.2913	FACS	Neuron
	CGGCTATGCAGCTAGCGGACCTACGCCAGGCTCTGA	-0.543654	-7.22969	ATAC	Neuron
	AGCGATAGAAGTACGCGACAGCCGGCTTGTACTGAC	-0.565575	-7.48845	ATAC	Neuron
	CTGAAGCTCAGACTAAGGTCCTTATAGAAGGCGAAG	-0.543529	-7.08845	ATAC	Neuron
	Brain_A18.MAA000561.3_10_M.1.1	-0.55434	-7.4818	FACS	Neuron
	CTGAAGCTAACGAATTCGGCCAAGCTTGGGCTCTGA	-0.614003	-7.60555	ATAC	Neuron
	CGCTCATTTGGTTGCCGTACCTACGCCAAGGCGAAG	-0.557345	-7.53364	ATAC	Neuron
	GAGATTCCGATCTTCGCATAATTGACCTCAGGACGT	-0.579133	-7.54765	ATAC	Neuron
	TCCGGAGATTCGAATATTACTCGTATCACCTATCCT	-0.591252	-7.53473	ATAC	Neuron
	TCCGGAGACCTCAGCTCCCTCTAACTCGCCTATCCT	-0.501108	-7.52253	ATAC	Neuron
	ATTCAGAAGTAGGATAAGACCTACGCCATAATCTTA	-0.338894	-7.00975	ATAC	Neuron
	Brain_A17.MAA000561.3_10_M.1.1	-0.309238	-7.00987	FACS	Neuron
	Brain_D22.MAA000561.3_10_M.1.1	-0.603245	-7.60638	FACS	Neuron
	GAATTCGTGATCTTCGCACCGACTCCAAGTACTGAC	-0.565007	-7.5354	ATAC	Neuron
	ATTACTCGGCGCGTTCATACTCGTATCAAGGCGAAG	-0.589791	-7.6201	ATAC	Neuron
	TCCGGAGACCTCAGCTCCCATATCCTATCAGGACGT	-0.523768	-7.58085	ATAC	Neuron
	CGGCTATGTTCGAATATTGGAATTCAGTCAGGACGT	-0.5022	-7.59653	ATAC	Neuron
	TCCGGAGACAGACTAAGGACTCGTATCACCTATCCT	-0.590206	-7.60111	ATAC	Neuron
	TCTCGCGCCTAAGCCTTGGCCAAGCTTGTAATCTTA	-0.552356	-7.57129	ATAC	Neuron
	CGCTCATTTATTGCTGGAGGAATTCAGTTAATCTTA	-0.529496	-7.58425	ATAC	Neuron
	CTGAAGCTCCAGATACGGCCGACTCCAACAGGACGT	-0.547763	-7.5905	ATAC	Neuron
	Brain_A19.MAA000561.3_10_M.1.1	-0.492155	-7.43933	FACS	Neuron
	ATTCAGAACCTCAGCTCCCATATCCTATGGCTCTGA	-0.573746	-7.307	ATAC	Neuron
	CGCTCATTGCAAGACCGTGGAATTCAGTCCTATCCT	-0.488142	-7.48058	ATAC	Neuron
	TAATGCGCAGTCCGCTGCGCCAAGCTTGGGCTCTGA	-0.415828	-7.40475	ATAC	Neuron
	CTGAAGCTGCGCGTTCATACTCGTATCAGTACTGAC	-0.431799	-7.34652	ATAC	Neuron
	Brain_J15.MAA000561.3_10_M.1.1	-0.534954	-7.57094	FACS	Neuron
	TAATGCGCGCTTGAAGAGTCCTTATAGAAGGCGAAG	-0.530028	-7.6142	ATAC	Neuron
	Brain_J16.MAA000561.3_10_M.1.1	-0.505492	-7.53246	FACS	Neuron
	CGCTCATTTAGAGGCGTTCATATCCTATCAGGACGT	-0.510697	-7.46793	ATAC	Neuron
	TCCGGAGATTGATTGGCGGGTACGTTAATATAGCCT	8.19546	8.0762	ATAC	Astrocytes
	Brain_F10.MAA000561.3_10_M.1.1	8.20672	8.02008	FACS	Astrocytes
	Brain_K21.MAA000561.3_10_M.1.1	-0.57776	-7.55181	FACS	Neuron
	Brain_G20.MAA000561.3_10_M.1.1	-5.96998	-2.25219	FACS	Endothelial cell
	Brain_M12.MAA000561.3_10_M.1.1	-0.493601	-7.61405	FACS	Neuron
	CGCTCATTTTCGAATATTGGTAATAATGTAATCTTA	-0.581737	-7.5952	ATAC	Neuron
	Brain_D12.MAA000561.3_10_M.1.1	-0.582533	-7.3671	FACS	Neuron
	GAATTCGTATACCTCGACTGCCAGTTGCCCTATCCT	-1.41644	-2.12232	ATAC	Neuron
	Brain_H15.MAA000561.3_10_M.1.1	-1.41124	-2.11085	FACS	Endothelial cell
	TAATGCGCTCCTCTGCCGTCAAGATAGTATAGAGGC	-1.37264	-2.13507	ATAC	Neuron
	Brain_D16.MAA000561.3_10_M.1.1	-0.602258	-7.54462	FACS	Neuron
	ATTACTCGTTATTGAGGCCATATCCTATCCTATCCT	-0.663777	-7.41576	ATAC	Neuron
	Brain_N20.MAA000561.3_10_M.1.1	-0.501973	-7.47882	FACS	Neuron
	Brain_N21.MAA000561.3_10_M.1.1	-5.96347	-2.25814	FACS	Endothelial cell
	Brain_N22.MAA000561.3_10_M.1.1	-0.607445	-7.62442	FACS	Neuron
	AGCGATAGTCTTAGCCTGACTCGTATCAATAGAGGC	-0.587735	-7.59877	ATAC	Neuron
	Brain_O18.MAA000561.3_10_M.1.1	-6.06375	-2.29446	FACS	Endothelial cell
	ATTACTCGTGGACGACTATCCTTATAGACCTATCCT	-6.1308	-2.29481	ATAC	Endothelial cell
	GAATTCGTTTGCGAGCATGCCAAGCTTGCAGGACGT	-6.28554	-2.42621	ATAC	Endothelial cell
	Brain_O19.MAA000561.3_10_M.1.1	-0.580113	-7.55253	FACS	Neuron
	Brain_P15.MAA000561.3_10_M.1.1	-0.551341	-7.57196	FACS	Neuron
	Brain_M19.MAA000561.3_10_M.1.1	-0.335978	-7.22612	FACS	Neuron
	TCTCGCGCAGCCGTAGTTGGAATTCAGTGGCTCTGA	-0.311724	-7.13517	ATAC	Neuron
	TAATGCGCCTACTAATAAGCCAAGCTTGCAGGACGT	-0.606278	-7.12961	ATAC	Neuron
	Brain_M20.MAA000561.3_10_M.1.1	-0.578408	-7.003	FACS	Neuron
	Brain_P20.MAA000561.3_10_M.1.1	-0.591667	-7.47743	FACS	Neuron
	Brain_M21.MAA000561.3_10_M.1.1	-1.43245	-2.13983	FACS	Endothelial cell
	Brain_O3.MAA000563.3_10_M.1.1	-1.36099	-4.57247	FACS	Oligodendrocytes
	ATTCAGAAGCGGCTGCGGCCATCGTTCCATAGAGGC	-3.21044	-2.08917	ATAC	Astrocytes
	Brain_E6.MAA000563.3_10_M.1.1	-3.16579	-2.10419	FACS	Astrocytes
	TCCGGAGACGTCGAGCGCCGCCTCTTATAGGCGAAG	-3.02335	-2.26535	ATAC	Astrocytes
	CGGCTATGGCGTTCCGTTCAATGAGTCCGGCTCTGA	-3.17875	-1.84672	ATAC	Astrocytes
	GAGATTCCTCAATCTCCTCTTAGGTATCTAATCTTA	-3.13745	-2.06892	ATAC	Astrocytes
	CGCTCATTCTAAGCCTTGTCAAGATAGTCAGGACGT	-3.16832	-2.14374	ATAC	Astrocytes
	CGCTCATTCGTTACCGCTCAGAGAGGTCTAATCTTA	-3.05703	-2.32176	ATAC	Astrocytes
	Brain_E20.MAA000563.3_10_M.1.1	-1.47904	-4.79631	FACS	Oligodendrocytes
	TCTCGCGCGACTGGACCACATATCCTATGTACTGAC	-1.43633	-4.51611	ATAC	Oligodendrocytes
	Brain_F22.MAA000563.3_10_M.1.1	-1.4427	-4.50892	FACS	Oligodendrocytes
	Brain_G6.MAA000563.3_10_M.1.1	-1.43607	-4.73176	FACS	Oligodendrocytes
	GAGATTCCGCAAGACCGTACCTACGCCACAGGACGT	-1.53757	-4.66141	ATAC	Oligodendrocytes
	TCCGGAGAAACGAATTCGCTCTAACTCGCAGGACGT	-1.44136	-4.73941	ATAC	Oligodendrocytes
	ATTCAGAAGTAGCAGCTACGCCTCTTATCCTATCCT	-1.77402	-4.41192	ATAC	Oligodendrocytes
	Brain_B7.MAA000563.3_10_M.1.1	-1.71384	-4.35491	FACS	Oligodendrocytes
	Brain_N7.MAA000563.3_10_M.1.1	-0.772475	-4.56362	FACS	Oligodendrocytes
	Brain_O22.MAA000563.3_10_M.1.1	-1.96518	-4.00887	FACS	Oligodendrocytes
	CTGAAGCTGCGCTATGGTTCAAGATAGTATAGAGGC	-1.94363	-3.95993	ATAC	Oligodendrocytes
	TCCGCGAAGGTTATCGAATTATGACCAAGGCTCTGA	-2.04691	-4.06892	ATAC	Oligodendrocytes
	CGGCTATGGGCTTACTCCGCCAAGCTTGTAATCTTA	-1.98498	-3.92497	ATAC	Oligodendrocytes
	Brain_B10.MAA000563.3_10_M.1.1	-1.33612	-4.50329	FACS	Oligodendrocytes
	ATTCAGAACGTTACCGCTCAGAGAGGTCGGCTCTGA	-7.07478	-2.52006	ATAC	Endothelial cell
	Brain_P7.MAA000563.3_10_M.1.1	-6.20061	-2.34046	FACS	Endothelial cell
	Brain_J8.MAA000563.3_10_M.1.1	-1.68872	-4.64571	FACS	Oligodendrocytes
	Brain_B12.MAA000564.3_10_M.1.1	8.27564	8.28313	FACS	Astrocytes
	GAATTCGTTTCGAATATTCTTAGGTATCTATAGCCT	8.36925	8.44027	ATAC	Astrocytes
	TAATGCGCGTAGGATAAGTCAAGATAGTATAGAGGC	-1.84134	-4.4383	ATAC	Oligodendrocytes
	Brain_B19.MAA000564.3_10_M.1.1	-1.74658	-4.40058	FACS	Oligodendrocytes
	CTGAAGCTACTATTCATTGGTAATAATGTAATCTTA	-1.6495	-4.32645	ATAC	Oligodendrocytes
	Brain_G2.MAA000564.3_10_M.1.1	-1.64164	-4.54179	FACS	Oligodendrocytes
	Brain_C13.MAA000564.3_10_M.1.1	-2.42096	-3.08387	FACS	Oligodendrocytes
	Brain_H2.MAA000564.3_10_M.1.1	-1.86292	-4.33826	FACS	Oligodendrocytes
	CGGCTATGTGGTTGCCGTTTAATTAGCCTATAGCCT	-0.155005	-6.34697	ATAC	Neuron
	Brain_A11.MAA000564.3_10_M.1.1	-0.156853	-6.36965	FACS	Neuron
	Brain_D4.MAA000564.3_10_M.1.1	-3.24372	-1.87609	FACS	Astrocytes
	ATTCAGAAAAGTACGCGAGGAATTCAGTGTACTGAC	-3.24486	-1.85397	ATAC	Astrocytes
	CTGAAGCTTAGGTAACTTGGTAATAATGAGGCGAAG	-3.2593	-1.76835	ATAC	Astrocytes
	CGCTCATTGAACTCGACTTTGGTCCGTTTATAGCCT	-3.25917	-1.82879	ATAC	Astrocytes
	ATTCAGAATCTTGAGGTTTCGTCGGAACCAGGACGT	-2.06003	-2.33828	ATAC	Endothelial cell
	Brain_A20.MAA000564.3_10_M.1.1	-2.03173	-2.35424	FACS	Endothelial cell
	ATTCAGAACTAATTGCGACTCCATCGAGGTACTGAC	-2.71461	-3.46461	ATAC	Kidney collecting duct cell
	Brain_B6.MAA000564.3_10_M.1.1	-2.73807	-3.49808	FACS	Astrocytes
	TCCGGAGATGCGACCTCTCAATGAGTCCTATAGCCT	-2.73541	-3.67503	ATAC	Astrocytes
	ATTACTCGTGGTTGCCGTATTGACCGAGTAATCTTA	-2.72695	-3.47674	ATAC	Astrocytes
	TCTCGCGCCCTCAGCTCCGCGATTGCAGATAGAGGC	-1.94152	-4.32042	ATAC	Oligodendrocytes
	Brain_H22.MAA000564.3_10_M.1.1	-1.94673	-4.30473	FACS	Oligodendrocytes
	Brain_I4.MAA000564.3_10_M.1.1	8.14532	8.1774	FACS	Astrocytes
	Brain_P20.MAA000564.3_10_M.1.1	-2.61529	-2.92629	FACS	Oligodendrocytes
	Brain_K19.MAA000564.3_10_M.1.1	-1.45592	-4.41696	FACS	Oligodendrocytes
	CTGAAGCTCGTCGAGCGCACCTACGCCAGGCTCTGA	-1.48749	-4.48352	ATAC	Oligodendrocytes
	ATTCAGAACGTCGAGCGCTCAAGATAGTAGGCGAAG	-1.52923	-4.39687	ATAC	Oligodendrocytes
	TCCGCGAACCTCAGCTCCTACGATCATCAGGCGAAG	-1.47397	-4.4591	ATAC	Oligodendrocytes
	Brain_J9.MAA000564.3_10_M.1.1	-0.329488	-7.0599	FACS	Neuron
	Brain_N12.MAA000564.3_10_M.1.1	-1.4131	-4.79011	FACS	Oligodendrocytes
	CGGCTATGGGCTTACTCCTGAGGAATCAATAGAGGC	-2.25923	-2.86889	ATAC	Endothelial cell
	Brain_K1.MAA000564.3_10_M.1.1	-2.25666	-2.8634	FACS	Endothelial cell
	AGCGATAGCAGCTAGCGGGGAATTCAGTAGGCGAAG	7.58592	7.95959	ATAC	Astrocytes
	Brain_M7.MAA000564.3_10_M.1.1	7.58073	7.95376	FACS	Astrocytes
	Brain_M8.MAA000564.3_10_M.1.1	7.99254	8.31615	FACS	Astrocytes
	TCCGGAGACTATATAGCCCAGAGAGGTCGGCTCTGA	-3.36197	-1.39946	ATAC	Astrocytes
	Brain_M10.MAA000564.3_10_M.1.1	-3.34826	-1.39692	FACS	Astrocytes
	TCCGGAGAAGTTCTCATGTTAATTAGCCGGCTCTGA	-3.30601	-1.37979	ATAC	Astrocytes
	CGGCTATGCGCTTATCGTGCCAAGCTTGCCTATCCT	-3.14007	-1.54468	ATAC	Astrocytes
	Brain_G13.MAA000578.3_10_M.1.1	-3.13988	-1.5845	FACS	Astrocytes
	ATTACTCGGACTGGACCATACGATCATCTAATCTTA	-3.1079	-1.55257	ATAC	Astrocytes
	TCTCGCGCTCCTCTGCCGTAATTGACCTGGCTCTGA	-3.1129	-1.586	ATAC	Astrocytes
	TAATGCGCTTCGAATATTCGCCTCTTATTAATCTTA	-3.11532	-1.58606	ATAC	Astrocytes
	CGGCTATGTAGTAAGCCGGGTACGTTAAATAGAGGC	-3.11619	-1.55927	ATAC	Astrocytes
	TCCGGAGAGCATCGTATGGGTACGTTAATATAGCCT	-3.14867	-1.52911	ATAC	Astrocytes
	CGGCTATGGACTGGACCACTTAGGTATCTATAGCCT	-3.13619	-1.54339	ATAC	Astrocytes
	TCCGCGAACCGTATGATTGGTACGTTAATATAGCCT	-3.15206	-1.53103	ATAC	Astrocytes
	ATTACTCGTTGCTTAGATGTTGGATCTTGTACTGAC	-3.14948	-1.52784	ATAC	Astrocytes
	Brain_G22.MAA000578.3_10_M.1.1	-1.64866	-4.31891	FACS	Oligodendrocytes
	GAATTCGTCGTCGAGCGCTTAATTAGCCAGGCGAAG	-1.67353	-4.2708	ATAC	Oligodendrocytes
	TCTCGCGCCATTATTATTTCCTTATAGAAGGCGAAG	-0.461385	-6.83627	ATAC	Neuron
	Brain_N6.MAA000578.3_10_M.1.1	-0.421727	-6.83754	FACS	Neuron
	Brain_P14.MAA000578.3_10_M.1.1	-1.55718	-4.33109	FACS	Oligodendrocytes
	Brain_N11.MAA000578.3_10_M.1.1	-0.4728	-6.84462	FACS	Neuron
	Brain_N20.MAA000578.3_10_M.1.1	-1.67621	-4.26722	FACS	Oligodendrocytes
	CTGAAGCTCTACTAATAACTCTAACTCGTATAGCCT	-1.67816	-4.28739	ATAC	Oligodendrocytes
	GAGATTCCACTATTCATTACCTACGCCAATAGAGGC	-2.29154	-1.08273	ATAC	Neuron
	Brain_G8.MAA000581.3_10_M.1.1	-2.31036	-1.0395	FACS	Neuron
	TCCGGAGAAACGAATTCGGGAATTCAGTGGCTCTGA	-2.30631	-1.01342	ATAC	Neuron
	Brain_B5.MAA000581.3_10_M.1.1	-3.07936	-1.64206	FACS	Astrocytes
	TCTCGCGCTCCTCTGCCGAGGCGAGAGCGTACTGAC	-3.07844	-1.56188	ATAC	Astrocytes
	ATTCAGAATCCGGCTTATTCAATATCGATATAGCCT	-3.06641	-1.55953	ATAC	Astrocytes
	TCCGGAGATTGCTTAGATGAGACCTACCTATAGCCT	-3.08226	-1.58102	ATAC	Astrocytes
	Brain_K10.MAA000615.3_10_M.1.1	-0.784287	-4.57547	FACS	Oligodendrocytes
	CTGAAGCTTCAATCTCCTACTCGTATCACAGGACGT	-0.60889	-7.15873	ATAC	Neuron
	Brain_K13.MAA000615.3_10_M.1.1	-0.576031	-7.14469	FACS	Neuron
	TCCGGAGACGTTACCGCTTACGATCATCGTACTGAC	-0.568019	-7.06915	ATAC	Neuron
	Brain_B7.MAA000615.3_10_M.1.1	8.09889	8.28711	FACS	Astrocytes
	CGCTCATTCTAATTGCGATTATGACCAACCTATCCT	8.05384	8.21319	ATAC	Astrocytes
	Brain_D13.MAA000615.3_10_M.1.1	-0.340121	-7.02332	FACS	Neuron
	Brain_M10.MAA000615.3_10_M.1.1	7.59945	7.96385	FACS	Astrocytes
	Brain_N5.MAA000615.3_10_M.1.1	7.75424	8.10671	FACS	Astrocytes
	ATTACTCGAAGTACGCGACTCTAACTCGCAGGACGT	7.38845	7.68535	ATAC	Astrocytes
	Brain_G7.MAA000615.3_10_M.1.1	7.39097	7.68804	FACS	Astrocytes
	Brain_D6.MAA000615.3_10_M.1.1	8.24281	8.39947	FACS	Astrocytes
	Brain_K8.MAA000615.3_10_M.1.1	-1.67125	-4.35115	FACS	Oligodendrocytes
	TAATGCGCTTGCTTAGATGGAATTCAGTAGGCGAAG	-0.526701	-6.78747	ATAC	Neuron
	Brain_E15.MAA000638.3_9_M.1.1	-0.537275	-6.82227	FACS	Neuron
	Brain_G20.MAA000638.3_9_M.1.1	-0.344837	-6.96471	FACS	Neuron
	ATTCAGAAAGTTCTCATGGGTAATAATGGGCTCTGA	-0.452156	-6.86989	ATAC	Neuron
	Brain_E19.MAA000638.3_9_M.1.1	-0.484819	-6.85698	FACS	Neuron
	Brain_C13.MAA000638.3_9_M.1.1	-0.459478	-6.80591	FACS	Neuron
	Brain_J8.MAA000638.3_9_M.1.1	-0.513215	-6.8477	FACS	Neuron
	Brain_F4.MAA000638.3_9_M.1.1	-0.449296	-6.88465	FACS	Neuron
	Brain_H9.MAA000638.3_9_M.1.1	-0.52766	-6.85803	FACS	Neuron
	Brain_G10.MAA000638.3_9_M.1.1	-0.372883	-6.92461	FACS	Neuron
	Brain_H12.MAA000638.3_9_M.1.1	-0.481633	-6.80775	FACS	Neuron
	GAGATTCCCGCTTATCGTACTCGTATCAGGCTCTGA	-0.430596	-6.87665	ATAC	Neuron
	Brain_I15.MAA000638.3_9_M.1.1	-0.515541	-6.86924	FACS	Neuron
	Brain_E9.MAA000638.3_9_M.1.1	-0.468626	-6.83113	FACS	Neuron
	Brain_M13.MAA000638.3_9_M.1.1	-0.468143	-6.86179	FACS	Neuron
	Brain_M22.MAA000638.3_9_M.1.1	-0.482944	-6.83365	FACS	Neuron
	Brain_G4.MAA000641.3_9_M.1.1	-0.35574	-6.97593	FACS	Neuron
	Brain_G13.MAA000923.3_9_M.1.1	-1.46336	-4.48583	FACS	Oligodendrocytes
	Brain_E10.MAA000923.3_9_M.1.1	-0.621107	-7.46562	FACS	Neuron
	CTGAAGCTACGGCGTTAATCCTTATAGAAGGCGAAG	-0.632641	-7.38853	ATAC	Neuron
	GAGATTCCGAGCGCGATGACCTACGCCACCTATCCT	-0.626189	-7.50751	ATAC	Neuron
	Brain_I19.MAA000923.3_9_M.1.1	-3.13252	-1.62963	FACS	Astrocytes
	CGCTCATTCCAGATACGGGGAATTCAGTTAATCTTA	8.08631	8.14945	ATAC	Astrocytes
	Brain_E17.MAA000923.3_9_M.1.1	8.10797	8.17006	FACS	Astrocytes
	TAATGCGCCCAGATACGGTACGATCATCTAATCTTA	8.04553	8.03512	ATAC	Astrocytes
	Brain_D2.MAA000923.3_9_M.1.1	-3.25893	-1.75579	FACS	Astrocytes
	AGCGATAGTAGGTAACTTGTCTGCAATCCCTATCCT	-3.24899	-1.70542	ATAC	Astrocytes
	Brain_J11.MAA000923.3_9_M.1.1	-1.68781	-4.62672	FACS	Oligodendrocytes
	Brain_E22.MAA000923.3_9_M.1.1	-1.64622	-4.24887	FACS	Oligodendrocytes
	Brain_F18.MAA000923.3_9_M.1.1	-2.09229	-4.53993	FACS	Oligodendrocytes
	Brain_I4.MAA000923.3_9_M.1.1	-2.9198	-2.28446	FACS	Oligodendrocytes
	Brain_G2.MAA000923.3_9_M.1.1	-1.27234	-4.50766	FACS	Oligodendrocytes
	Brain_C13.MAA000923.3_9_M.1.1	-1.65781	-4.37218	FACS	Oligodendrocytes
	Brain_B5.MAA000923.3_9_M.1.1	-1.25552	-4.53248	FACS	Oligodendrocytes
	TCCGCGAATAGAGGCGTTTCCTTATAGATAATCTTA	-1.1866	-4.51903	ATAC	Oligodendrocytes
	Brain_P4.MAA000923.3_9_M.1.1	8.07142	8.25942	FACS	Astrocytes
	Brain_L10.MAA000923.3_9_M.1.1	-1.37113	-4.50011	FACS	Oligodendrocytes
	Brain_P17.MAA000923.3_9_M.1.1	8.05161	8.29381	FACS	Astrocytes
	Brain_M3.MAA000923.3_9_M.1.1	-1.30985	-4.7809	FACS	Oligodendrocytes
	Brain_M8.MAA000923.3_9_M.1.1	-1.36737	-4.58287	FACS	Oligodendrocytes
	Brain_K11.MAA000923.3_9_M.1.1	-1.75751	-4.08402	FACS	Oligodendrocytes
	Brain_P3.MAA000923.3_9_M.1.1	8.05343	8.23299	FACS	Astrocytes
	Brain_E12.MAA000924.3_8_M.1.1	-0.522328	-6.82762	FACS	Neuron
	Brain_B18.MAA000925.3_9_M.1.1	-0.583475	-7.10134	FACS	Neuron
	GAATTCGTCGAATGGAGCGGTAATAATGGGCTCTGA	-0.647323	-6.92169	ATAC	Neuron
	Brain_H2.MAA000925.3_9_M.1.1	-1.68435	-4.20149	FACS	Oligodendrocytes
	Brain_B20.MAA000925.3_9_M.1.1	-0.531648	-7.21502	FACS	Neuron
	Brain_M16.MAA000925.3_9_M.1.1	-2.86313	-2.11381	FACS	Astrocytes
	GAATTCGTCTATATAGCCCCGACTCCAAGTACTGAC	-2.84356	-1.91023	ATAC	Astrocytes
	Brain_M18.MAA000925.3_9_M.1.1	-1.44761	-4.47134	FACS	Oligodendrocytes
	Brain_N13.MAA000925.3_9_M.1.1	-2.89333	-2.15371	FACS	Astrocytes
	Brain_J18.MAA000925.3_9_M.1.1	-1.47519	-4.50801	FACS	Oligodendrocytes
	CTGAAGCTATACCTCGACCGCCTCTTATTAATCTTA	-1.45545	-4.5986	ATAC	Oligodendrocytes
	Brain_J17.MAA000925.3_9_M.1.1	-1.65598	-4.20321	FACS	Oligodendrocytes
	Brain_J19.MAA000925.3_9_M.1.1	-1.54045	-4.70947	FACS	Oligodendrocytes
	Brain_N17.MAA000925.3_9_M.1.1	7.58879	7.96244	FACS	Astrocytes
	ATTACTCGCGTTACCGCTCGCCTCTTATGTACTGAC	7.56358	7.94581	ATAC	Astrocytes
	TAATGCGCAGTTCTCATGTCCTTATAGACAGGACGT	7.57333	7.95347	ATAC	Astrocytes
	Brain_E10.MAA000925.3_9_M.1.1	-1.85031	-4.43546	FACS	Oligodendrocytes
	TCTCGCGCGTAGGCTGCAACCTACGCCAAGGCGAAG	-1.89464	-4.4196	ATAC	Oligodendrocytes
	ATTCAGAATAGGTAACTTGTTGGATCTTGTACTGAC	-1.88662	-4.45249	ATAC	Oligodendrocytes
	CGGCTATGCTAAGCCTTGTACGATCATCCAGGACGT	-1.91315	-4.44303	ATAC	Oligodendrocytes
	Brain_J21.MAA000925.3_9_M.1.1	-1.81755	-4.09554	FACS	Oligodendrocytes
	Brain_N20.MAA000925.3_9_M.1.1	-2.9087	-2.48568	FACS	Oligodendrocytes
	CGGCTATGCTAAGCCTTGGGTAATAATGCAGGACGT	-1.61599	-4.31146	ATAC	Oligodendrocytes
	Brain_F3.MAA000925.3_9_M.1.1	-1.47317	-4.31997	FACS	Oligodendrocytes
	ATTCAGAACGCTTATCGTCATATCCTATTAATCTTA	-0.629277	-6.58216	ATAC	Neuron
	Brain_G3.MAA000925.3_9_M.1.1	-0.629722	-6.64946	FACS	Neuron
	GAATTCGTTAAGTCCTGAACCTACGCCAAGGCGAAG	-0.623695	-6.6448	ATAC	Neuron
	TCTCGCGCTAGAGGCGTTCATATCCTATAGGCGAAG	-0.628271	-6.61318	ATAC	Neuron
	ATTCAGAATTCGAATATTGCCAAGCTTGTAATCTTA	-0.626908	-6.61631	ATAC	Neuron
	CGGCTATGTTATTGAGGCTAATTGACCTTAATCTTA	-0.622294	-6.63469	ATAC	Neuron
	CGGCTATGTAGGTAACTTTCCTTATAGAGTACTGAC	-0.632437	-6.59916	ATAC	Neuron
	ATTACTCGGTAGGCTGCATGCCAGTTGCTAATCTTA	-0.625718	-6.60054	ATAC	Neuron
	Brain_G10.MAA000925.3_9_M.1.1	-1.42775	-4.80844	FACS	Oligodendrocytes
	Brain_P7.MAA000925.3_9_M.1.1	-0.341737	-7.18626	FACS	Neuron
	Brain_F6.MAA000926.3_9_M.1.1	-1.43131	-4.46359	FACS	Oligodendrocytes
	Brain_D20.MAA000926.3_9_M.1.1	-2.89235	-2.51285	FACS	Oligodendrocytes
	TAATGCGCCGAATGGAGCACTCGTATCACAGGACGT	-1.55752	-4.44675	ATAC	Oligodendrocytes
	Brain_G19.MAA000926.3_9_M.1.1	-1.63669	-4.33565	FACS	Oligodendrocytes
	Brain_K22.MAA000926.3_9_M.1.1	-2.91398	-2.24644	FACS	Oligodendrocytes
	TCCGGAGACTATATAGCCAGGCGAGAGCAGGCGAAG	-2.90064	-2.17776	ATAC	Astrocytes
	Brain_M8.MAA000926.3_9_M.1.1	8.23884	8.3539	FACS	Astrocytes
	CGCTCATTGATTCTTGAATCAAGATAGTCAGGACGT	-2.66097	-2.76857	ATAC	Oligodendrocytes
	Brain_I9.MAA000926.3_9_M.1.1	-2.74938	-2.7146	FACS	Oligodendrocytes
	TCCGCGAACCTCAGCTCCCTTAGGTATCATAGAGGC	-2.68695	-2.74977	ATAC	Oligodendrocytes
	Brain_N13.MAA000926.3_9_M.1.1	8.1909	8.10356	FACS	Astrocytes
	Brain_O18.MAA000926.3_9_M.1.1	7.76492	8.08105	FACS	Astrocytes
	TCTCGCGCTATTGCTGGAACTCGTATCACAGGACGT	7.76061	8.05783	ATAC	Astrocytes
	Brain_B15.MAA000926.3_9_M.1.1	-2.91069	-2.28018	FACS	Oligodendrocytes
	CGGCTATGCATTATTATTTCAAGATAGTTAATCTTA	-2.91677	-2.28349	ATAC	Astrocytes
	Brain_C18.MAA000926.3_9_M.1.1	-5.896	-2.25162	FACS	Endothelial cell
	Brain_M10.MAA000926.3_9_M.1.1	-1.4036	-4.47658	FACS	Oligodendrocytes
	Brain_C21.MAA000926.3_9_M.1.1	-1.6636	-4.26223	FACS	Oligodendrocytes
	Brain_J18.MAA000926.3_9_M.1.1	-2.89714	-2.44112	FACS	Oligodendrocytes
	Brain_I11.MAA000926.3_9_M.1.1	-1.42168	-4.73808	FACS	Oligodendrocytes
	Brain_J20.MAA000926.3_9_M.1.1	-1.66865	-4.49834	FACS	Oligodendrocytes
	GAATTCGTTAGAGGCGTTACCTACGCCACAGGACGT	-1.62201	-4.55801	ATAC	Oligodendrocytes
	Brain_J22.MAA000926.3_9_M.1.1	8.29142	8.39806	FACS	Astrocytes
	CTGAAGCTGACTGGACCAACTCGTATCACCTATCCT	8.31311	8.41641	ATAC	Astrocytes
	CTGAAGCTAGCCGTAGTTACCTACGCCATAATCTTA	8.30315	8.35643	ATAC	Astrocytes
	Brain_M13.MAA000926.3_9_M.1.1	8.08485	8.42775	FACS	Astrocytes
	CGGCTATGCCAGATACGGTAATTGACCTATAGAGGC	6.89128	-4.66306	ATAC	Astrocytes
	Brain_O22.MAA000926.3_9_M.1.1	6.89316	-4.66169	FACS	Astrocytes
	Brain_E5.MAA000926.3_9_M.1.1	-1.48189	-4.67208	FACS	Oligodendrocytes
	Brain_I15.MAA000926.3_9_M.1.1	-1.49347	-4.41235	FACS	Oligodendrocytes
	Brain_K1.MAA000926.3_9_M.1.1	-1.88911	-4.4386	FACS	Oligodendrocytes
	GAGATTCCTCTTAGCCTGCAGAGAGGTCGGCTCTGA	-1.90716	-4.43999	ATAC	Oligodendrocytes
	Brain_L7.MAA000926.3_9_M.1.1	7.71786	8.10177	FACS	Astrocytes
	Brain_M15.MAA000926.3_9_M.1.1	-0.553465	-7.33523	FACS	Neuron
	Brain_A14.MAA000926.3_9_M.1.1	-1.54266	-4.53279	FACS	Oligodendrocytes
	Brain_D2.MAA000926.3_9_M.1.1	-1.85298	-4.05005	FACS	Oligodendrocytes
	Brain_N21.MAA000926.3_9_M.1.1	-1.41467	-4.74769	FACS	Oligodendrocytes
	Brain_D4.MAA000926.3_9_M.1.1	-1.36526	-4.61501	FACS	Oligodendrocytes
	Brain_E6.MAA000926.3_9_M.1.1	8.19417	8.24478	FACS	Astrocytes
	Brain_H6.MAA000926.3_9_M.1.1	-1.74603	-4.38013	FACS	Oligodendrocytes
	Brain_I17.MAA000926.3_9_M.1.1	-1.90419	-4.06986	FACS	Oligodendrocytes
	Brain_K3.MAA000926.3_9_M.1.1	8.08684	8.05098	FACS	Astrocytes
	Brain_L10.MAA000926.3_9_M.1.1	-1.39261	-4.74642	FACS	Oligodendrocytes
	Brain_E9.MAA000926.3_9_M.1.1	7.94709	8.12702	FACS	Astrocytes
	Brain_O1.MAA000926.3_9_M.1.1	-2.90901	-2.37422	FACS	Oligodendrocytes
	Brain_K5.MAA000926.3_9_M.1.1	8.27983	8.46593	FACS	Astrocytes
	Brain_F21.MAA000926.3_9_M.1.1	-1.41615	-4.78843	FACS	Oligodendrocytes
	Brain_L13.MAA000926.3_9_M.1.1	8.12745	8.2852	FACS	Astrocytes
	Brain_M20.MAA000926.3_9_M.1.1	-2.87846	-2.48329	FACS	Oligodendrocytes
	Brain_C5.MAA000926.3_9_M.1.1	-1.89937	-4.07774	FACS	Oligodendrocytes
	Brain_I20.MAA000926.3_9_M.1.1	-1.61258	-4.53052	FACS	Oligodendrocytes
	Brain_M21.MAA000926.3_9_M.1.1	8.11094	8.03973	FACS	Astrocytes
	AGCGATAGCTACTAATAACAGAGAGGTCGTACTGAC	-2.73427	-1.93355	ATAC	Astrocytes
	ATTCAGAAGACTGGACCAGTCTGCAATCGTACTGAC	8.08684	7.99702	ATAC	Astrocytes
	Brain_P7.MAA000926.3_9_M.1.1	-1.39064	-4.7715	FACS	Oligodendrocytes
	Brain_G2.MAA000926.3_9_M.1.1	8.30083	8.38119	FACS	Astrocytes
	Brain_D10.MAA000926.3_9_M.1.1	-1.88198	-4.10489	FACS	Oligodendrocytes
	Brain_G3.MAA000926.3_9_M.1.1	-1.86243	-4.11067	FACS	Oligodendrocytes
	Brain_N1.MAA000926.3_9_M.1.1	-2.60496	-3.16247	FACS	Oligodendrocytes
	ATTCAGAATTCGAATATTGGAATTCAGTGTACTGAC	-0.116578	-6.89032	ATAC	Neuron
	Brain_K12.MAA000926.3_9_M.1.1	-0.104378	-6.90745	FACS	Neuron
	TCCGCGAAGTAGGATAAGGGTAATAATGCAGGACGT	-0.623553	-6.91494	ATAC	Neuron
	Brain_D12.MAA000926.3_9_M.1.1	-0.592235	-6.96275	FACS	Neuron
	GAATTCGTCTACTAATAATCAAGATAGTGGCTCTGA	-1.44906	-3.34604	ATAC	Oligodendrocytes
	Brain_E18.MAA000926.3_9_M.1.1	-1.45211	-3.35919	FACS	Oligodendrocytes
	CGGCTATGAGTTCTCATGCAGAGAGGTCGGCTCTGA	-1.4312	-3.33296	ATAC	Oligodendrocytes
	Brain_J5.MAA000926.3_9_M.1.1	-0.53971	-7.57648	FACS	Neuron
	CGGCTATGCGCTTATCGTTCCTTATAGACCTATCCT	-0.532128	-7.5939	ATAC	Neuron
	Brain_P13.MAA000926.3_9_M.1.1	-1.76936	-4.12425	FACS	Oligodendrocytes
	Brain_C9.MAA000926.3_9_M.1.1	8.02155	8.16899	FACS	Astrocytes
	Brain_G7.MAA000926.3_9_M.1.1	-1.86128	-4.22684	FACS	Oligodendrocytes
	CTGAAGCTTCTTAGCCTGTTAATTAGCCAGGCGAAG	-0.394832	-6.87616	ATAC	Neuron
	Brain_E19.MAA000926.3_9_M.1.1	-0.440931	-6.88819	FACS	Neuron
	TCTCGCGCTTCGAATATTTGCCAGTTGCCCTATCCT	-1.50617	-4.71288	ATAC	Oligodendrocytes
	Brain_C11.MAA000926.3_9_M.1.1	-1.48866	-4.64488	FACS	Oligodendrocytes
	Brain_K15.MAA000926.3_9_M.1.1	-1.40932	-4.78972	FACS	Oligodendrocytes
	Brain_D16.MAA000926.3_9_M.1.1	-2.02654	-3.83	FACS	Oligodendrocytes
	Brain_F1.MAA000926.3_9_M.1.1	-0.581783	-7.12133	FACS	Neuron
	Brain_J11.MAA000926.3_9_M.1.1	-1.39894	-4.62555	FACS	Oligodendrocytes
	TCCGGAGACAGACTAAGGTCCTTATAGACCTATCCT	-1.83228	-3.98348	ATAC	Oligodendrocytes
	Brain_N7.MAA000926.3_9_M.1.1	-1.87922	-3.96038	FACS	Oligodendrocytes
	Brain_B11.MAA000926.3_9_M.1.1	8.26632	8.37007	FACS	Astrocytes
	Brain_D17.MAA000926.3_9_M.1.1	8.29971	8.39866	FACS	Astrocytes
	CGCTCATTTGCGACCTCTGTAGACCTGGCCTATCCT	8.3745	8.50645	ATAC	Astrocytes
	Brain_G13.MAA000926.3_9_M.1.1	-0.556588	-7.08282	FACS	Neuron
	CGGCTATGGCAAGACCGTCAGCCGGCTTGGCTCTGA	-0.436364	-6.93695	ATAC	Neuron
	Brain_K19.MAA000926.3_9_M.1.1	-1.59935	-4.58596	FACS	Oligodendrocytes
	Brain_M5.MAA000926.3_9_M.1.1	8.3532	8.44827	FACS	Astrocytes
	Brain_N8.MAA000926.3_9_M.1.1	-0.506987	-7.52405	FACS	Neuron
	Brain_D18.MAA000926.3_9_M.1.1	-2.03572	-4.12455	FACS	Oligodendrocytes
	Brain_P19.MAA000928.3_9_M.1.1	-1.52881	-4.70915	FACS	Oligodendrocytes
	CGCTCATTAGCCGTAGTTCATATCCTATGGCTCTGA	-1.27839	-4.49802	ATAC	Oligodendrocytes
	Brain_G18.MAA000928.3_9_M.1.1	-1.3448	-4.64638	FACS	Oligodendrocytes
	Brain_I15.MAA000928.3_9_M.1.1	-1.91717	-4.26063	FACS	Oligodendrocytes
	Brain_M7.MAA000928.3_9_M.1.1	-1.52615	-4.39777	FACS	Oligodendrocytes
	Brain_J5.MAA000930.3_8_M.1.1	-1.8801	-4.46388	FACS	Oligodendrocytes
	Brain_J6.MAA000930.3_8_M.1.1	-1.68328	-4.20026	FACS	Oligodendrocytes
	Brain_A21.MAA000930.3_8_M.1.1	-2.89836	-2.33718	FACS	Oligodendrocytes
	Brain_D21.MAA000930.3_8_M.1.1	-1.84779	-4.19064	FACS	Oligodendrocytes
	Brain_D22.MAA000930.3_8_M.1.1	-1.36118	-4.80629	FACS	Oligodendrocytes
	Brain_J10.MAA000930.3_8_M.1.1	-1.62576	-4.33984	FACS	Oligodendrocytes
	Brain_J15.MAA000930.3_8_M.1.1	-2.93386	-2.46641	FACS	Oligodendrocytes
	Brain_K1.MAA000930.3_8_M.1.1	-1.52681	-4.39049	FACS	Oligodendrocytes
	Brain_B6.MAA000930.3_8_M.1.1	-2.90615	-2.34975	FACS	Oligodendrocytes
	CGGCTATGTAGTAAGCCGGGTACGTTAAGGCTCTGA	-3.16072	-2.09879	ATAC	Astrocytes
	Brain_K13.MAA000930.3_8_M.1.1	-3.15866	-2.19546	FACS	Astrocytes
	Brain_O5.MAA000930.3_8_M.1.1	-1.64815	-4.23293	FACS	Oligodendrocytes
	Brain_B21.MAA000930.3_8_M.1.1	8.27953	8.38592	FACS	Astrocytes
	Brain_F6.MAA000930.3_8_M.1.1	-2.03172	-3.80956	FACS	Oligodendrocytes
	Brain_K20.MAA000930.3_8_M.1.1	-2.0516	-3.74306	FACS	Oligodendrocytes
	Brain_K16.MAA000930.3_8_M.1.1	-0.580061	-7.57457	FACS	Neuron
	Brain_O10.MAA000930.3_8_M.1.1	-1.61499	-4.61114	FACS	Oligodendrocytes
	Brain_B22.MAA000930.3_8_M.1.1	-1.54113	-4.3741	FACS	Oligodendrocytes
	Brain_F7.MAA000930.3_8_M.1.1	-1.84517	-4.4467	FACS	Oligodendrocytes
	Brain_O15.MAA000930.3_8_M.1.1	8.16001	8.36209	FACS	Astrocytes
	Brain_A8.MAA000930.3_8_M.1.1	-1.44701	-4.49921	FACS	Oligodendrocytes
	Brain_A9.MAA000930.3_8_M.1.1	8.24796	8.387	FACS	Astrocytes
	Brain_C4.MAA000930.3_8_M.1.1	-1.86146	-4.46292	FACS	Oligodendrocytes
	Brain_L8.MAA000930.3_8_M.1.1	-1.9482	-4.01746	FACS	Oligodendrocytes
	Brain_C6.MAA000930.3_8_M.1.1	-1.64729	-4.44755	FACS	Oligodendrocytes
	Brain_M2.MAA000930.3_8_M.1.1	-1.67942	-4.32782	FACS	Oligodendrocytes
	Brain_A16.MAA000930.3_8_M.1.1	8.08567	8.19546	FACS	Astrocytes
	Brain_D1.MAA000930.3_8_M.1.1	-2.88996	-2.30134	FACS	Oligodendrocytes
	Brain_M14.MAA000930.3_8_M.1.1	-1.8535	-4.33591	FACS	Oligodendrocytes
	Brain_D3.MAA000930.3_8_M.1.1	8.14193	8.28862	FACS	Astrocytes
	Brain_P4.MAA000930.3_8_M.1.1	8.03597	7.97573	FACS	Astrocytes
	Brain_P9.MAA000930.3_8_M.1.1	-2.85812	-2.15617	FACS	Oligodendrocytes
	ATTCAGAACCGCTAAGAGTCAATATCGAGGCTCTGA	-2.81425	-2.08189	ATAC	Astrocytes
	Brain_N10.MAA000932.3_11_M.1.1	-5.853	-2.25131	FACS	Endothelial cell
	Brain_D1.MAA000932.3_11_M.1.1	-5.95861	-2.2553	FACS	Endothelial cell
	Brain_B6.MAA000932.3_11_M.1.1	-5.86479	-2.26968	FACS	Endothelial cell
	Brain_N12.MAA000932.3_11_M.1.1	-1.42681	-4.7877	FACS	Oligodendrocytes
	Brain_H15.MAA000932.3_11_M.1.1	-2.57256	-3.07656	FACS	Oligodendrocytes
	Brain_E11.MAA000935.3_8_M.1.1	-1.84633	-4.32166	FACS	Oligodendrocytes
	Brain_H14.MAA000935.3_8_M.1.1	-1.67846	-4.46851	FACS	Oligodendrocytes
	Brain_N7.MAA000935.3_8_M.1.1	8.20774	8.31001	FACS	Astrocytes
	Brain_E13.MAA000935.3_8_M.1.1	-1.44033	-4.71514	FACS	Oligodendrocytes
	Brain_H16.MAA000935.3_8_M.1.1	8.32691	8.45622	FACS	Astrocytes
	Brain_N9.MAA000935.3_8_M.1.1	-1.89261	-3.97858	FACS	Oligodendrocytes
	Brain_K6.MAA000935.3_8_M.1.1	-1.40306	-4.76276	FACS	Oligodendrocytes
	TCTCGCGCGACTGGACCACAGCCGGCTTTATAGCCT	-2.82866	-2.56555	ATAC	Oligodendrocytes
	Brain_E22.MAA000935.3_8_M.1.1	-2.87018	-2.54227	FACS	Oligodendrocytes
	Brain_C15.MAA000935.3_8_M.1.1	-5.93043	-2.23612	FACS	Endothelial cell
	Brain_F1.MAA000935.3_8_M.1.1	-1.41653	-4.6234	FACS	Oligodendrocytes
	Brain_F4.MAA000935.3_8_M.1.1	-1.40089	-4.75555	FACS	Oligodendrocytes
	Brain_F14.MAA000935.3_8_M.1.1	-2.42497	-3.30383	FACS	Oligodendrocytes
	CGGCTATGTCTATCGCTGCATATCCTATGGCTCTGA	-1.3693	-4.74566	ATAC	Oligodendrocytes
	Brain_L5.MAA000935.3_8_M.1.1	-1.36569	-4.76163	FACS	Oligodendrocytes
	Brain_I15.MAA000935.3_8_M.1.1	-2.01959	-3.81442	FACS	Oligodendrocytes
	Brain_L10.MAA000935.3_8_M.1.1	-1.59136	-4.28342	FACS	Oligodendrocytes
	Brain_F21.MAA000935.3_8_M.1.1	8.1704	8.18215	FACS	Astrocytes
	Brain_P4.MAA000935.3_8_M.1.1	-1.46203	-4.64067	FACS	Oligodendrocytes
	ATTACTCGCGAATGGAGCCATATCCTATAGGCGAAG	-1.27553	-4.88913	ATAC	Oligodendrocytes
	Brain_I21.MAA000935.3_8_M.1.1	-1.35328	-4.84048	FACS	Oligodendrocytes
	Brain_A22.MAA000935.3_8_M.1.1	7.76224	8.09959	FACS	Astrocytes
	Brain_G4.MAA000935.3_8_M.1.1	-1.95715	-4.04523	FACS	Oligodendrocytes
	CTGAAGCTTTCGAATATTGGAATTCAGTCAGGACGT	-1.25724	-3.58794	ATAC	Oligodendrocytes
	Brain_P14.MAA000935.3_8_M.1.1	-1.25656	-3.63572	FACS	Oligodendrocytes
	Brain_B3.MAA000935.3_8_M.1.1	8.11785	8.27804	FACS	Astrocytes
	Brain_J6.MAA000935.3_8_M.1.1	-1.83599	-4.36198	FACS	Oligodendrocytes
	Brain_B4.MAA000935.3_8_M.1.1	8.27141	8.43492	FACS	Astrocytes
	Brain_J9.MAA000935.3_8_M.1.1	-1.49238	-4.41088	FACS	Oligodendrocytes
	Brain_E6.MAA000935.3_8_M.1.1	-1.91095	-4.48147	FACS	Oligodendrocytes
	TAATGCGCCTATATAGCCGGTAATAATGGGCTCTGA	-1.81697	-4.53737	ATAC	Oligodendrocytes
	Brain_J11.MAA000935.3_8_M.1.1	-1.76398	-4.56613	FACS	Oligodendrocytes
	TCCGGAGACGTCGAGCGCTTAATTAGCCTATAGCCT	-1.83347	-4.5919	ATAC	Oligodendrocytes
	Brain_N3.MAA000935.3_8_M.1.1	-1.36486	-4.85525	FACS	Oligodendrocytes
	Brain_E9.MAA000935.3_8_M.1.1	-1.485	-4.66464	FACS	Oligodendrocytes
	Brain_H4.MAA000935.3_8_M.1.1	7.78089	8.11648	FACS	Astrocytes
	Brain_E10.MAA000935.3_8_M.1.1	-1.44872	-4.51026	FACS	Oligodendrocytes
	Brain_J5.MAA000940.3_8_M.1.1	-0.342391	-7.02392	FACS	Neuron
	Brain_N15.MAA000940.3_8_M.1.1	-1.40128	-4.50108	FACS	Oligodendrocytes
	Brain_K4.MAA000940.3_8_M.1.1	8.22757	8.37176	FACS	Astrocytes
	Brain_N20.MAA000940.3_8_M.1.1	-1.67301	-4.37131	FACS	Oligodendrocytes
	Brain_P3.MAA000940.3_8_M.1.1	-0.318883	-6.99918	FACS	Neuron
	Brain_L12.MAA000940.3_8_M.1.1	-0.577729	-7.00867	FACS	Neuron
	Brain_G6.MAA000940.3_8_M.1.1	-1.79281	-4.48286	FACS	Oligodendrocytes
	Brain_M12.MAA000940.3_8_M.1.1	-1.41198	-4.4803	FACS	Oligodendrocytes
	Brain_A22.MAA000940.3_8_M.1.1	-1.89635	-4.09117	FACS	Oligodendrocytes
	Brain_B1.MAA000940.3_8_M.1.1	-0.42437	-7.45204	FACS	Neuron
[truncated: 64,371 more rows]

## Sheet: Sheet D.xlsx
Fig 2a-2b	V1,V2,data,predicted,celltype,tech
[truncated: 65,535 more rows]

[truncated: 7 more sheets: Sheet E.xlsx, Sheet F.xlsx, Sheet G.xlsx, Sheet H.xlsx, Sheet I.xlsx, Sheet J.xlsx, Sheet K.xlsx]
