# Supplementary material for: Integration of unpaired single cell omics data by deep transfer graph convolutional network
Source: PLoS Comput Biol. 2025 Jan 16;21(1):e1012625. doi: 10.1371/journal.pcbi.1012625 (PMC11778791; doi:10.1371/journal.pcbi.1012625)
Supplement: S2 Data — Sheets A, B, and C correspond to Fig 3a. Sheet D to Fig 3b, Fig 3d and 3e. Sheets E, F, G, and H correspond to Fig 3c. (XLSX) [file pcbi.1012625.s002.xlsx]

## Sheet: Sheet A.xlsx
Figure 3a
X,tissue,cell_ontology_class,cell_ontology_term_iri,cell_ontology_id,a1,name
A21.MAA000594.3_8_M.1.1,Aorta,Fibroblast,http://purl.obolibrary.org/obo/CL_0000057,CL:0000057,_,Aorta_A21.MAA000594.3_8_M.1.1
H12.MAA000594.3_8_M.1.1,Aorta,Epicardial adipocyte,http://purl.obolibrary.org/obo/CL_1000309,CL:1000309,_,Aorta_H12.MAA000594.3_8_M.1.1
P17.MAA000594.3_8_M.1.1,Aorta,Fibroblast,http://purl.obolibrary.org/obo/CL_0000057,CL:0000057,_,Aorta_P17.MAA000594.3_8_M.1.1
F14.MAA000594.3_8_M.1.1,Aorta,Smooth muscle cell,http://purl.obolibrary.org/obo/CL_0000192,CL:0000192,_,Aorta_F14.MAA000594.3_8_M.1.1
H17.MAA000594.3_8_M.1.1,Aorta,Epicardial adipocyte,http://purl.obolibrary.org/obo/CL_1000309,CL:1000309,_,Aorta_H17.MAA000594.3_8_M.1.1
L10.MAA000594.3_8_M.1.1,Aorta,Smooth muscle cell,http://purl.obolibrary.org/obo/CL_0000192,CL:0000192,_,Aorta_L10.MAA000594.3_8_M.1.1
N18.MAA000594.3_8_M.1.1,Aorta,Fibroblast,http://purl.obolibrary.org/obo/CL_0000057,CL:0000057,_,Aorta_N18.MAA000594.3_8_M.1.1
P18.MAA000594.3_8_M.1.1,Aorta,Fibroblast,http://purl.obolibrary.org/obo/CL_0000057,CL:0000057,_,Aorta_P18.MAA000594.3_8_M.1.1
F17.MAA000594.3_8_M.1.1,Aorta,Epicardial adipocyte,http://purl.obolibrary.org/obo/CL_1000309,CL:1000309,_,Aorta_F17.MAA000594.3_8_M.1.1
H20.MAA000594.3_8_M.1.1,Aorta,Smooth muscle cell,http://purl.obolibrary.org/obo/CL_0000192,CL:0000192,_,Aorta_H20.MAA000594.3_8_M.1.1
J20.MAA000594.3_8_M.1.1,Aorta,Fibroblast,http://purl.obolibrary.org/obo/CL_0000057,CL:0000057,_,Aorta_J20.MAA000594.3_8_M.1.1
N19.MAA000594.3_8_M.1.1,Aorta,Fibroblast,http://purl.obolibrary.org/obo/CL_0000057,CL:0000057,_,Aorta_N19.MAA000594.3_8_M.1.1
P19.MAA000594.3_8_M.1.1,Aorta,Fibroblast,http://purl.obolibrary.org/obo/CL_0000057,CL:0000057,_,Aorta_P19.MAA000594.3_8_M.1.1
H21.MAA000594.3_8_M.1.1,Aorta,Smooth muscle cell,http://purl.obolibrary.org/obo/CL_0000192,CL:0000192,_,Aorta_H21.MAA000594.3_8_M.1.1
J21.MAA000594.3_8_M.1.1,Aorta,Endothelial cell,http://purl.obolibrary.org/obo/CL_0000115,CL:0000115,_,Aorta_J21.MAA000594.3_8_M.1.1
N20.MAA000594.3_8_M.1.1,Aorta,Epicardial adipocyte,http://purl.obolibrary.org/obo/CL_1000309,CL:1000309,_,Aorta_N20.MAA000594.3_8_M.1.1
D17.MAA000594.3_8_M.1.1,Aorta,Smooth muscle cell,http://purl.obolibrary.org/obo/CL_0000192,CL:0000192,_,Aorta_D17.MAA000594.3_8_M.1.1
F20.MAA000594.3_8_M.1.1,Aorta,Fibroblast,http://purl.obolibrary.org/obo/CL_0000057,CL:0000057,_,Aorta_F20.MAA000594.3_8_M.1.1
N21.MAA000594.3_8_M.1.1,Aorta,Smooth muscle cell,http://purl.obolibrary.org/obo/CL_0000192,CL:0000192,_,Aorta_N21.MAA000594.3_8_M.1.1
D19.MAA000594.3_8_M.1.1,Aorta,Smooth muscle cell,http://purl.obolibrary.org/obo/CL_0000192,CL:0000192,_,Aorta_D19.MAA000594.3_8_M.1.1
L19.MAA000594.3_8_M.1.1,Aorta,Fibroblast,http://purl.obolibrary.org/obo/CL_0000057,CL:0000057,_,Aorta_L19.MAA000594.3_8_M.1.1
G1.MAA000594.3_8_M.1.1,Aorta,Epicardial adipocyte,http://purl.obolibrary.org/obo/CL_1000309,CL:1000309,_,Aorta_G1.MAA000594.3_8_M.1.1
L20.MAA000594.3_8_M.1.1,Aorta,Hematopoietic cell,http://purl.obolibrary.org/obo/CL_0000988,CL:0000988,_,Aorta_L20.MAA000594.3_8_M.1.1
O7.MAA000594.3_8_M.1.1,Aorta,Epicardial adipocyte,http://purl.obolibrary.org/obo/CL_1000309,CL:1000309,_,Aorta_O7.MAA000594.3_8_M.1.1
B19.MAA000594.3_8_M.1.1,Aorta,Fibroblast,http://purl.obolibrary.org/obo/CL_0000057,CL:0000057,_,Aorta_B19.MAA000594.3_8_M.1.1
I14.MAA000594.3_8_M.1.1,Aorta,Epicardial adipocyte,http://purl.obolibrary.org/obo/CL_1000309,CL:1000309,_,Aorta_I14.MAA000594.3_8_M.1.1
L21.MAA000594.3_8_M.1.1,Aorta,Smooth muscle cell,http://purl.obolibrary.org/obo/CL_0000192,CL:0000192,_,Aorta_L21.MAA000594.3_8_M.1.1
B20.MAA000594.3_8_M.1.1,Aorta,Hematopoietic cell,http://purl.obolibrary.org/obo/CL_0000988,CL:0000988,_,Aorta_B20.MAA000594.3_8_M.1.1
D22.MAA000594.3_8_M.1.1,Aorta,Fibroblast,http://purl.obolibrary.org/obo/CL_0000057,CL:0000057,_,Aorta_D22.MAA000594.3_8_M.1.1
G3.MAA000594.3_8_M.1.1,Aorta,Epicardial adipocyte,http://purl.obolibrary.org/obo/CL_1000309,CL:1000309,_,Aorta_G3.MAA000594.3_8_M.1.1
L22.MAA000594.3_8_M.1.1,Aorta,Smooth muscle cell,http://purl.obolibrary.org/obo/CL_0000192,CL:0000192,_,Aorta_L22.MAA000594.3_8_M.1.1
B21.MAA000594.3_8_M.1.1,Aorta,Smooth muscle cell,http://purl.obolibrary.org/obo/CL_0000192,CL:0000192,_,Aorta_B21.MAA000594.3_8_M.1.1
G5.MAA000594.3_8_M.1.1,Aorta,Epicardial adipocyte,http://purl.obolibrary.org/obo/CL_1000309,CL:1000309,_,Aorta_G5.MAA000594.3_8_M.1.1
M14.MAA000594.3_8_M.1.1,Aorta,Epicardial adipocyte,http://purl.obolibrary.org/obo/CL_1000309,CL:1000309,_,Aorta_M14.MAA000594.3_8_M.1.1
B22.MAA000594.3_8_M.1.1,Aorta,Smooth muscle cell,http://purl.obolibrary.org/obo/CL_0000192,CL:0000192,_,Aorta_B22.MAA000594.3_8_M.1.1
I17.MAA000594.3_8_M.1.1,Aorta,Fibroblast,http://purl.obolibrary.org/obo/CL_0000057,CL:0000057,_,Aorta_I17.MAA000594.3_8_M.1.1
G12.MAA000594.3_8_M.1.1,Aorta,Smooth muscle cell,http://purl.obolibrary.org/obo/CL_0000192,CL:0000192,_,Aorta_G12.MAA000594.3_8_M.1.1
M18.MAA000594.3_8_M.1.1,Aorta,Epicardial adipocyte,http://purl.obolibrary.org/obo/CL_1000309,CL:1000309,_,Aorta_M18.MAA000594.3_8_M.1.1
I20.MAA000594.3_8_M.1.1,Aorta,Fibroblast,http://purl.obolibrary.org/obo/CL_0000057,CL:0000057,_,Aorta_I20.MAA000594.3_8_M.1.1
I21.MAA000594.3_8_M.1.1,Aorta,Fibroblast,http://purl.obolibrary.org/obo/CL_0000057,CL:0000057,_,Aorta_I21.MAA000594.3_8_M.1.1
E18.MAA000594.3_8_M.1.1,Aorta,Epicardial adipocyte,http://purl.obolibrary.org/obo/CL_1000309,CL:1000309,_,Aorta_E18.MAA000594.3_8_M.1.1
A8.MAA000594.3_8_M.1.1,Aorta,Epicardial adipocyte,http://purl.obolibrary.org/obo/CL_1000309,CL:1000309,_,Aorta_A8.MAA000594.3_8_M.1.1
I22.MAA000594.3_8_M.1.1,Aorta,Smooth muscle cell,http://purl.obolibrary.org/obo/CL_0000192,CL:0000192,_,Aorta_I22.MAA000594.3_8_M.1.1
K18.MAA000594.3_8_M.1.1,Aorta,Fibroblast,http://purl.obolibrary.org/obo/CL_0000057,CL:0000057,_,Aorta_K18.MAA000594.3_8_M.1.1
O17.MAA000594.3_8_M.1.1,Aorta,Fibroblast,http://purl.obolibrary.org/obo/CL_0000057,CL:0000057,_,Aorta_O17.MAA000594.3_8_M.1.1
C17.MAA000594.3_8_M.1.1,Aorta,Smooth muscle cell,http://purl.obolibrary.org/obo/CL_0000192,CL:0000192,_,Aorta_C17.MAA000594.3_8_M.1.1
G20.MAA000594.3_8_M.1.1,Aorta,Smooth muscle cell,http://purl.obolibrary.org/obo/CL_0000192,CL:0000192,_,Aorta_G20.MAA000594.3_8_M.1.1
O18.MAA000594.3_8_M.1.1,Aorta,Epicardial adipocyte,http://purl.obolibrary.org/obo/CL_1000309,CL:1000309,_,Aorta_O18.MAA000594.3_8_M.1.1
E20.MAA000594.3_8_M.1.1,Aorta,Smooth muscle cell,http://purl.obolibrary.org/obo/CL_0000192,CL:0000192,_,Aorta_E20.MAA000594.3_8_M.1.1
G21.MAA000594.3_8_M.1.1,Aorta,Epicardial adipocyte,http://purl.obolibrary.org/obo/CL_1000309,CL:1000309,_,Aorta_G21.MAA000594.3_8_M.1.1
J4.MAA000594.3_8_M.1.1,Aorta,Smooth muscle cell,http://purl.obolibrary.org/obo/CL_0000192,CL:0000192,_,Aorta_J4.MAA000594.3_8_M.1.1
K20.MAA000594.3_8_M.1.1,Aorta,Epicardial adipocyte,http://purl.obolibrary.org/obo/CL_1000309,CL:1000309,_,Aorta_K20.MAA000594.3_8_M.1.1
A17.MAA000594.3_8_M.1.1,Aorta,Smooth muscle cell,http://purl.obolibrary.org/obo/CL_0000192,CL:0000192,_,Aorta_A17.MAA000594.3_8_M.1.1
G22.MAA000594.3_8_M.1.1,Aorta,Smooth muscle cell,http://purl.obolibrary.org/obo/CL_0000192,CL:0000192,_,Aorta_G22.MAA000594.3_8_M.1.1
K21.MAA000594.3_8_M.1.1,Aorta,Epicardial adipocyte,http://purl.obolibrary.org/obo/CL_1000309,CL:1000309,_,Aorta_K21.MAA000594.3_8_M.1.1
N9.MAA000594.3_8_M.1.1,Aorta,Smooth muscle cell,http://purl.obolibrary.org/obo/CL_0000192,CL:0000192,_,Aorta_N9.MAA000594.3_8_M.1.1
O20.MAA000594.3_8_M.1.1,Aorta,Epicardial adipocyte,http://purl.obolibrary.org/obo/CL_1000309,CL:1000309,_,Aorta_O20.MAA000594.3_8_M.1.1
C20.MAA000594.3_8_M.1.1,Aorta,Smooth muscle cell,http://purl.obolibrary.org/obo/CL_0000192,CL:0000192,_,Aorta_C20.MAA000594.3_8_M.1.1
E22.MAA000594.3_8_M.1.1,Aorta,Fibroblast,http://purl.obolibrary.org/obo/CL_0000057,CL:0000057,_,Aorta_E22.MAA000594.3_8_M.1.1
H1.MAA000594.3_8_M.1.1,Aorta,Epicardial adipocyte,http://purl.obolibrary.org/obo/CL_1000309,CL:1000309,_,Aorta_H1.MAA000594.3_8_M.1.1
K22.MAA000594.3_8_M.1.1,Aorta,Epicardial adipocyte,http://purl.obolibrary.org/obo/CL_1000309,CL:1000309,_,Aorta_K22.MAA000594.3_8_M.1.1
N10.MAA000594.3_8_M.1.1,Aorta,Epicardial adipocyte,http://purl.obolibrary.org/obo/CL_1000309,CL:1000309,_,Aorta_N10.MAA000594.3_8_M.1.1
O21.MAA000594.3_8_M.1.1,Aorta,Epicardial adipocyte,http://purl.obolibrary.org/obo/CL_1000309,CL:1000309,_,Aorta_O21.MAA000594.3_8_M.1.1
C21.MAA000594.3_8_M.1.1,Aorta,Epicardial adipocyte,http://purl.obolibrary.org/obo/CL_1000309,CL:1000309,_,Aorta_C21.MAA000594.3_8_M.1.1
H7.MAA000594.3_8_M.1.1,Aorta,Smooth muscle cell,http://purl.obolibrary.org/obo/CL_0000192,CL:0000192,_,Aorta_H7.MAA000594.3_8_M.1.1
N13.MAA000594.3_8_M.1.1,Aorta,Epicardial adipocyte,http://purl.obolibrary.org/obo/CL_1000309,CL:1000309,_,Aorta_N13.MAA000594.3_8_M.1.1
A20.MAA000594.3_8_M.1.1,Aorta,Smooth muscle cell,http://purl.obolibrary.org/obo/CL_0000192,CL:0000192,_,Aorta_A20.MAA000594.3_8_M.1.1
G18.MAA000595.3_9_M.1.1,Aorta,Smooth muscle cell,http://purl.obolibrary.org/obo/CL_0000192,CL:0000192,_,Aorta_G18.MAA000595.3_9_M.1.1
G19.MAA000595.3_9_M.1.1,Aorta,Smooth muscle cell,http://purl.obolibrary.org/obo/CL_0000192,CL:0000192,_,Aorta_G19.MAA000595.3_9_M.1.1
O17.MAA000595.3_9_M.1.1,Aorta,Hematopoietic cell,http://purl.obolibrary.org/obo/CL_0000988,CL:0000988,_,Aorta_O17.MAA000595.3_9_M.1.1
C21.MAA000595.3_9_M.1.1,Aorta,Hematopoietic cell,http://purl.obolibrary.org/obo/CL_0000988,CL:0000988,_,Aorta_C21.MAA000595.3_9_M.1.1
C22.MAA000595.3_9_M.1.1,Aorta,Hematopoietic cell,http://purl.obolibrary.org/obo/CL_0000988,CL:0000988,_,Aorta_C22.MAA000595.3_9_M.1.1
G21.MAA000595.3_9_M.1.1,Aorta,Hematopoietic cell,http://purl.obolibrary.org/obo/CL_0000988,CL:0000988,_,Aorta_G21.MAA000595.3_9_M.1.1
O19.MAA000595.3_9_M.1.1,Aorta,Hematopoietic cell,http://purl.obolibrary.org/obo/CL_0000988,CL:0000988,_,Aorta_O19.MAA000595.3_9_M.1.1
H1.MAA000595.3_9_M.1.1,Aorta,Fibroblast,http://purl.obolibrary.org/obo/CL_0000057,CL:0000057,_,Aorta_H1.MAA000595.3_9_M.1.1
H2.MAA000595.3_9_M.1.1,Aorta,Fibroblast,http://purl.obolibrary.org/obo/CL_0000057,CL:0000057,_,Aorta_H2.MAA000595.3_9_M.1.1
K20.MAA000595.3_9_M.1.1,Aorta,Hematopoietic cell,http://purl.obolibrary.org/obo/CL_0000988,CL:0000988,_,Aorta_K20.MAA000595.3_9_M.1.1
N18.MAA000595.3_9_M.1.1,Aorta,Fibroblast,http://purl.obolibrary.org/obo/CL_0000057,CL:0000057,_,Aorta_N18.MAA000595.3_9_M.1.1
K21.MAA000595.3_9_M.1.1,Aorta,Smooth muscle cell,http://purl.obolibrary.org/obo/CL_0000192,CL:0000192,_,Aorta_K21.MAA000595.3_9_M.1.1
D17.MAA000595.3_9_M.1.1,Aorta,Smooth muscle cell,http://purl.obolibrary.org/obo/CL_0000192,CL:0000192,_,Aorta_D17.MAA000595.3_9_M.1.1
H19.MAA000595.3_9_M.1.1,Aorta,Epicardial adipocyte,http://purl.obolibrary.org/obo/CL_1000309,CL:1000309,_,Aorta_H19.MAA000595.3_9_M.1.1
N20.MAA000595.3_9_M.1.1,Aorta,Smooth muscle cell,http://purl.obolibrary.org/obo/CL_0000192,CL:0000192,_,Aorta_N20.MAA000595.3_9_M.1.1
A10.MAA000595.3_9_M.1.1,Aorta,Fibroblast,http://purl.obolibrary.org/obo/CL_0000057,CL:0000057,_,Aorta_A10.MAA000595.3_9_M.1.1
D19.MAA000595.3_9_M.1.1,Aorta,Epicardial adipocyte,http://purl.obolibrary.org/obo/CL_1000309,CL:1000309,_,Aorta_D19.MAA000595.3_9_M.1.1
D20.MAA000595.3_9_M.1.1,Aorta,Epicardial adipocyte,http://purl.obolibrary.org/obo/CL_1000309,CL:1000309,_,Aorta_D20.MAA000595.3_9_M.1.1
N22.MAA000595.3_9_M.1.1,Aorta,Endothelial cell,http://purl.obolibrary.org/obo/CL_0000115,CL:0000115,_,Aorta_N22.MAA000595.3_9_M.1.1
D21.MAA000595.3_9_M.1.1,Aorta,Smooth muscle cell,http://purl.obolibrary.org/obo/CL_0000192,CL:0000192,_,Aorta_D21.MAA000595.3_9_M.1.1
L6.MAA000595.3_9_M.1.1,Aorta,Fibroblast,http://purl.obolibrary.org/obo/CL_0000057,CL:0000057,_,Aorta_L6.MAA000595.3_9_M.1.1
M19.MAA000595.3_9_M.1.1,Aorta,Hematopoietic cell,http://purl.obolibrary.org/obo/CL_0000988,CL:0000988,_,Aorta_M19.MAA000595.3_9_M.1.1
O2.MAA000595.3_9_M.1.1,Aorta,Fibroblast,http://purl.obolibrary.org/obo/CL_0000057,CL:0000057,_,Aorta_O2.MAA000595.3_9_M.1.1
D22.MAA000595.3_9_M.1.1,Aorta,Fibroblast,http://purl.obolibrary.org/obo/CL_0000057,CL:0000057,_,Aorta_D22.MAA000595.3_9_M.1.1
O3.MAA000595.3_9_M.1.1,Aorta,Fibroblast,http://purl.obolibrary.org/obo/CL_0000057,CL:0000057,_,Aorta_O3.MAA000595.3_9_M.1.1
E15.MAA000595.3_9_M.1.1,Aorta,Fibroblast,http://purl.obolibrary.org/obo/CL_0000057,CL:0000057,_,Aorta_E15.MAA000595.3_9_M.1.1
I20.MAA000595.3_9_M.1.1,Aorta,Smooth muscle cell,http://purl.obolibrary.org/obo/CL_0000192,CL:0000192,_,Aorta_I20.MAA000595.3_9_M.1.1
A21.MAA000595.3_9_M.1.1,Aorta,Smooth muscle cell,http://purl.obolibrary.org/obo/CL_0000192,CL:0000192,_,Aorta_A21.MAA000595.3_9_M.1.1
I21.MAA000595.3_9_M.1.1,Aorta,Hematopoietic cell,http://purl.obolibrary.org/obo/CL_0000988,CL:0000988,_,Aorta_I21.MAA000595.3_9_M.1.1
M22.MAA000595.3_9_M.1.1,Aorta,Smooth muscle cell,http://purl.obolibrary.org/obo/CL_0000192,CL:0000192,_,Aorta_M22.MAA000595.3_9_M.1.1
E19.MAA000595.3_9_M.1.1,Aorta,Hematopoietic cell,http://purl.obolibrary.org/obo/CL_0000988,CL:0000988,_,Aorta_E19.MAA000595.3_9_M.1.1
B17.MAA000595.3_9_M.1.1,Aorta,Smooth muscle cell,http://purl.obolibrary.org/obo/CL_0000192,CL:0000192,_,Aorta_B17.MAA000595.3_9_M.1.1
F2.MAA000595.3_9_M.1.1,Aorta,Fibroblast,http://purl.obolibrary.org/obo/CL_0000057,CL:0000057,_,Aorta_F2.MAA000595.3_9_M.1.1
J2.MAA000595.3_9_M.1.1,Aorta,Fibroblast,http://purl.obolibrary.org/obo/CL_0000057,CL:0000057,_,Aorta_J2.MAA000595.3_9_M.1.1
N2.MAA000595.3_9_M.1.1,Aorta,Endothelial cell,http://purl.obolibrary.org/obo/CL_0000115,CL:0000115,_,Aorta_N2.MAA000595.3_9_M.1.1
B18.MAA000595.3_9_M.1.1,Aorta,Hematopoietic cell,http://purl.obolibrary.org/obo/CL_0000988,CL:0000988,_,Aorta_B18.MAA000595.3_9_M.1.1
F17.MAA000595.3_9_M.1.1,Aorta,Epicardial adipocyte,http://purl.obolibrary.org/obo/CL_1000309,CL:1000309,_,Aorta_F17.MAA000595.3_9_M.1.1
N4.MAA000595.3_9_M.1.1,Aorta,Fibroblast,http://purl.obolibrary.org/obo/CL_0000057,CL:0000057,_,Aorta_N4.MAA000595.3_9_M.1.1
F18.MAA000595.3_9_M.1.1,Aorta,Hematopoietic cell,http://purl.obolibrary.org/obo/CL_0000988,CL:0000988,_,Aorta_F18.MAA000595.3_9_M.1.1
L18.MAA000595.3_9_M.1.1,Aorta,Hematopoietic cell,http://purl.obolibrary.org/obo/CL_0000988,CL:0000988,_,Aorta_L18.MAA000595.3_9_M.1.1
L19.MAA000595.3_9_M.1.1,Aorta,Epicardial adipocyte,http://purl.obolibrary.org/obo/CL_1000309,CL:1000309,_,Aorta_L19.MAA000595.3_9_M.1.1
F20.MAA000595.3_9_M.1.1,Aorta,Hematopoietic cell,http://purl.obolibrary.org/obo/CL_0000988,CL:0000988,_,Aorta_F20.MAA000595.3_9_M.1.1
J21.MAA000595.3_9_M.1.1,Aorta,Epicardial adipocyte,http://purl.obolibrary.org/obo/CL_1000309,CL:1000309,_,Aorta_J21.MAA000595.3_9_M.1.1
B22.MAA000595.3_9_M.1.1,Aorta,Smooth muscle cell,http://purl.obolibrary.org/obo/CL_0000192,CL:0000192,_,Aorta_B22.MAA000595.3_9_M.1.1
J22.MAA000595.3_9_M.1.1,Aorta,Smooth muscle cell,http://purl.obolibrary.org/obo/CL_0000192,CL:0000192,_,Aorta_J22.MAA000595.3_9_M.1.1
L21.MAA000595.3_9_M.1.1,Aorta,Hematopoietic cell,http://purl.obolibrary.org/obo/CL_0000988,CL:0000988,_,Aorta_L21.MAA000595.3_9_M.1.1
C17.MAA000595.3_9_M.1.1,Aorta,Smooth muscle cell,http://purl.obolibrary.org/obo/CL_0000192,CL:0000192,_,Aorta_C17.MAA000595.3_9_M.1.1
L22.MAA000595.3_9_M.1.1,Aorta,Epicardial adipocyte,http://purl.obolibrary.org/obo/CL_1000309,CL:1000309,_,Aorta_L22.MAA000595.3_9_M.1.1
C19.MAA000595.3_9_M.1.1,Aorta,Hematopoietic cell,http://purl.obolibrary.org/obo/CL_0000988,CL:0000988,_,Aorta_C19.MAA000595.3_9_M.1.1
G14.MAA000595.3_9_M.1.1,Aorta,Fibroblast,http://purl.obolibrary.org/obo/CL_0000057,CL:0000057,_,Aorta_G14.MAA000595.3_9_M.1.1
P18.MAA000595.3_9_M.1.1,Aorta,Fibroblast,http://purl.obolibrary.org/obo/CL_0000057,CL:0000057,_,Aorta_P18.MAA000595.3_9_M.1.1
N10.MAA000595.3_9_M.1.1,Aorta,Smooth muscle cell,http://purl.obolibrary.org/obo/CL_0000192,CL:0000192,_,Aorta_N10.MAA000595.3_9_M.1.1
P20.MAA000595.3_9_M.1.1,Aorta,Fibroblast,http://purl.obolibrary.org/obo/CL_0000057,CL:0000057,_,Aorta_P20.MAA000595.3_9_M.1.1
P5.MAA000595.3_9_M.1.1,Aorta,Fibroblast,http://purl.obolibrary.org/obo/CL_0000057,CL:0000057,_,Aorta_P5.MAA000595.3_9_M.1.1
P8.MAA000595.3_9_M.1.1,Aorta,Epicardial adipocyte,http://purl.obolibrary.org/obo/CL_1000309,CL:1000309,_,Aorta_P8.MAA000595.3_9_M.1.1
P10.MAA000595.3_9_M.1.1,Aorta,Fibroblast,http://purl.obolibrary.org/obo/CL_0000057,CL:0000057,_,Aorta_P10.MAA000595.3_9_M.1.1
H19.MAA000906.3_11_M.1.1,Aorta,Endothelial cell,http://purl.obolibrary.org/obo/CL_0000115,CL:0000115,_,Aorta_H19.MAA000906.3_11_M.1.1
H22.MAA000906.3_11_M.1.1,Aorta,Endothelial cell,http://purl.obolibrary.org/obo/CL_0000115,CL:0000115,_,Aorta_H22.MAA000906.3_11_M.1.1
P22.MAA000906.3_11_M.1.1,Aorta,Endothelial cell,http://purl.obolibrary.org/obo/CL_0000115,CL:0000115,_,Aorta_P22.MAA000906.3_11_M.1.1
B17.MAA000906.3_11_M.1.1,Aorta,Endothelial cell,http://purl.obolibrary.org/obo/CL_0000115,CL:0000115,_,Aorta_B17.MAA000906.3_11_M.1.1
D6.MAA000906.3_11_M.1.1,Aorta,Epicardial adipocyte,http://purl.obolibrary.org/obo/CL_1000309,CL:1000309,_,Aorta_D6.MAA000906.3_11_M.1.1
B18.MAA000906.3_11_M.1.1,Aorta,Endothelial cell,http://purl.obolibrary.org/obo/CL_0000115,CL:0000115,_,Aorta_B18.MAA000906.3_11_M.1.1
I17.MAA000906.3_11_M.1.1,Aorta,Endothelial cell,http://purl.obolibrary.org/obo/CL_0000115,CL:0000115,_,Aorta_I17.MAA000906.3_11_M.1.1
B19.MAA000906.3_11_M.1.1,Aorta,Endothelial cell,http://purl.obolibrary.org/obo/CL_0000115,CL:0000115,_,Aorta_B19.MAA000906.3_11_M.1.1
I18.MAA000906.3_11_M.1.1,Aorta,Endothelial cell,http://purl.obolibrary.org/obo/CL_0000115,CL:0000115,_,Aorta_I18.MAA000906.3_11_M.1.1
O17.MAA000906.3_11_M.1.1,Aorta,Epicardial adipocyte,http://purl.obolibrary.org/obo/CL_1000309,CL:1000309,_,Aorta_O17.MAA000906.3_11_M.1.1
B20.MAA000906.3_11_M.1.1,Aorta,Fibroblast,http://purl.obolibrary.org/obo/CL_0000057,CL:0000057,_,Aorta_B20.MAA000906.3_11_M.1.1
D17.MAA000906.3_11_M.1.1,Aorta,Endothelial cell,http://purl.obolibrary.org/obo/CL_0000115,CL:0000115,_,Aorta_D17.MAA000906.3_11_M.1.1
I20.MAA000906.3_11_M.1.1,Aorta,Endothelial cell,http://purl.obolibrary.org/obo/CL_0000115,CL:0000115,_,Aorta_I20.MAA000906.3_11_M.1.1
M19.MAA000906.3_11_M.1.1,Aorta,Endothelial cell,http://purl.obolibrary.org/obo/CL_0000115,CL:0000115,_,Aorta_M19.MAA000906.3_11_M.1.1
B21.MAA000906.3_11_M.1.1,Aorta,Endothelial cell,http://purl.obolibrary.org/obo/CL_0000115,CL:0000115,_,Aorta_B21.MAA000906.3_11_M.1.1
D18.MAA000906.3_11_M.1.1,Aorta,Endothelial cell,http://purl.obolibrary.org/obo/CL_0000115,CL:0000115,_,Aorta_D18.MAA000906.3_11_M.1.1
I22.MAA000906.3_11_M.1.1,Aorta,Endothelial cell,http://purl.obolibrary.org/obo/CL_0000115,CL:0000115,_,Aorta_I22.MAA000906.3_11_M.1.1
M20.MAA000906.3_11_M.1.1,Aorta,Endothelial cell,http://purl.obolibrary.org/obo/CL_0000115,CL:0000115,_,Aorta_M20.MAA000906.3_11_M.1.1
A17.MAA000906.3_11_M.1.1,Aorta,Endothelial cell,http://purl.obolibrary.org/obo/CL_0000115,CL:0000115,_,Aorta_A17.MAA000906.3_11_M.1.1
O20.MAA000906.3_11_M.1.1,Aorta,Endothelial cell,http://purl.obolibrary.org/obo/CL_0000115,CL:0000115,_,Aorta_O20.MAA000906.3_11_M.1.1
B22.MAA000906.3_11_M.1.1,Aorta,Endothelial cell,http://purl.obolibrary.org/obo/CL_0000115,CL:0000115,_,Aorta_B22.MAA000906.3_11_M.1.1
M21.MAA000906.3_11_M.1.1,Aorta,Endothelial cell,http://purl.obolibrary.org/obo/CL_0000115,CL:0000115,_,Aorta_M21.MAA000906.3_11_M.1.1
O21.MAA000906.3_11_M.1.1,Aorta,Endothelial cell,http://purl.obolibrary.org/obo/CL_0000115,CL:0000115,_,Aorta_O21.MAA000906.3_11_M.1.1
M22.MAA000906.3_11_M.1.1,Aorta,Endothelial cell,http://purl.obolibrary.org/obo/CL_0000115,CL:0000115,_,Aorta_M22.MAA000906.3_11_M.1.1
J18.MAA000906.3_11_M.1.1,Aorta,Endothelial cell,http://purl.obolibrary.org/obo/CL_0000115,CL:0000115,_,Aorta_J18.MAA000906.3_11_M.1.1
A22.MAA000906.3_11_M.1.1,Aorta,Endothelial cell,http://purl.obolibrary.org/obo/CL_0000115,CL:0000115,_,Aorta_A22.MAA000906.3_11_M.1.1
C17.MAA000906.3_11_M.1.1,Aorta,Endothelial cell,http://purl.obolibrary.org/obo/CL_0000115,CL:0000115,_,Aorta_C17.MAA000906.3_11_M.1.1
K20.MAA000906.3_11_M.1.1,Aorta,Endothelial cell,http://purl.obolibrary.org/obo/CL_0000115,CL:0000115,_,Aorta_K20.MAA000906.3_11_M.1.1
N18.MAA000906.3_11_M.1.1,Aorta,Endothelial cell,http://purl.obolibrary.org/obo/CL_0000115,CL:0000115,_,Aorta_N18.MAA000906.3_11_M.1.1
F18.MAA000906.3_11_M.1.1,Aorta,Endothelial cell,http://purl.obolibrary.org/obo/CL_0000115,CL:0000115,_,Aorta_F18.MAA000906.3_11_M.1.1
K21.MAA000906.3_11_M.1.1,Aorta,Endothelial cell,http://purl.obolibrary.org/obo/CL_0000115,CL:0000115,_,Aorta_K21.MAA000906.3_11_M.1.1
N19.MAA000906.3_11_M.1.1,Aorta,Endothelial cell,http://purl.obolibrary.org/obo/CL_0000115,CL:0000115,_,Aorta_N19.MAA000906.3_11_M.1.1
C18.MAA000906.3_11_M.1.1,Aorta,Endothelial cell,http://purl.obolibrary.org/obo/CL_0000115,CL:0000115,_,Aorta_C18.MAA000906.3_11_M.1.1
F22.MAA000906.3_11_M.1.1,Aorta,Endothelial cell,http://purl.obolibrary.org/obo/CL_0000115,CL:0000115,_,Aorta_F22.MAA000906.3_11_M.1.1
C19.MAA000906.3_11_M.1.1,Aorta,Endothelial cell,http://purl.obolibrary.org/obo/CL_0000115,CL:0000115,_,Aorta_C19.MAA000906.3_11_M.1.1
C21.MAA000906.3_11_M.1.1,Aorta,Endothelial cell,http://purl.obolibrary.org/obo/CL_0000115,CL:0000115,_,Aorta_C21.MAA000906.3_11_M.1.1
N21.MAA000906.3_11_M.1.1,Aorta,Endothelial cell,http://purl.obolibrary.org/obo/CL_0000115,CL:0000115,_,Aorta_N21.MAA000906.3_11_M.1.1
C22.MAA000906.3_11_M.1.1,Aorta,Endothelial cell,http://purl.obolibrary.org/obo/CL_0000115,CL:0000115,_,Aorta_C22.MAA000906.3_11_M.1.1
L17.MAA000906.3_11_M.1.1,Aorta,Epicardial adipocyte,http://purl.obolibrary.org/obo/CL_1000309,CL:1000309,_,Aorta_L17.MAA000906.3_11_M.1.1
P17.MAA000906.3_11_M.1.1,Aorta,Endothelial cell,http://purl.obolibrary.org/obo/CL_0000115,CL:0000115,_,Aorta_P17.MAA000906.3_11_M.1.1
B18.MAA000908.3_10_M.1.1,Aorta,Endothelial cell,http://purl.obolibrary.org/obo/CL_0000115,CL:0000115,_,Aorta_B18.MAA000908.3_10_M.1.1
B19.MAA000908.3_10_M.1.1,Aorta,Endothelial cell,http://purl.obolibrary.org/obo/CL_0000115,CL:0000115,_,Aorta_B19.MAA000908.3_10_M.1.1
B20.MAA000908.3_10_M.1.1,Aorta,Endothelial cell,http://purl.obolibrary.org/obo/CL_0000115,CL:0000115,_,Aorta_B20.MAA000908.3_10_M.1.1
B21.MAA000908.3_10_M.1.1,Aorta,Endothelial cell,http://purl.obolibrary.org/obo/CL_0000115,CL:0000115,_,Aorta_B21.MAA000908.3_10_M.1.1
B22.MAA000908.3_10_M.1.1,Aorta,Endothelial cell,http://purl.obolibrary.org/obo/CL_0000115,CL:0000115,_,Aorta_B22.MAA000908.3_10_M.1.1
A17.MAA000908.3_10_M.1.1,Aorta,Endothelial cell,http://purl.obolibrary.org/obo/CL_0000115,CL:0000115,_,Aorta_A17.MAA000908.3_10_M.1.1
A18.MAA000908.3_10_M.1.1,Aorta,Endothelial cell,http://purl.obolibrary.org/obo/CL_0000115,CL:0000115,_,Aorta_A18.MAA000908.3_10_M.1.1
C17.MAA000908.3_10_M.1.1,Aorta,Endothelial cell,http://purl.obolibrary.org/obo/CL_0000115,CL:0000115,_,Aorta_C17.MAA000908.3_10_M.1.1
A20.MAA000908.3_10_M.1.1,Aorta,Endothelial cell,http://purl.obolibrary.org/obo/CL_0000115,CL:0000115,_,Aorta_A20.MAA000908.3_10_M.1.1
C18.MAA000908.3_10_M.1.1,Aorta,Endothelial cell,http://purl.obolibrary.org/obo/CL_0000115,CL:0000115,_,Aorta_C18.MAA000908.3_10_M.1.1
A21.MAA000908.3_10_M.1.1,Aorta,Endothelial cell,http://purl.obolibrary.org/obo/CL_0000115,CL:0000115,_,Aorta_A21.MAA000908.3_10_M.1.1
C19.MAA000908.3_10_M.1.1,Aorta,Endothelial cell,http://purl.obolibrary.org/obo/CL_0000115,CL:0000115,_,Aorta_C19.MAA000908.3_10_M.1.1
A22.MAA000908.3_10_M.1.1,Aorta,Endothelial cell,http://purl.obolibrary.org/obo/CL_0000115,CL:0000115,_,Aorta_A22.MAA000908.3_10_M.1.1
C20.MAA000908.3_10_M.1.1,Aorta,Endothelial cell,http://purl.obolibrary.org/obo/CL_0000115,CL:0000115,_,Aorta_C20.MAA000908.3_10_M.1.1
C21.MAA000908.3_10_M.1.1,Aorta,Endothelial cell,http://purl.obolibrary.org/obo/CL_0000115,CL:0000115,_,Aorta_C21.MAA000908.3_10_M.1.1
C22.MAA000908.3_10_M.1.1,Aorta,Endothelial cell,http://purl.obolibrary.org/obo/CL_0000115,CL:0000115,_,Aorta_C22.MAA000908.3_10_M.1.1
D20.MAA000908.3_10_M.1.1,Aorta,Endothelial cell,http://purl.obolibrary.org/obo/CL_0000115,CL:0000115,_,Aorta_D20.MAA000908.3_10_M.1.1
K20.MAA000908.3_10_M.1.1,Aorta,Endothelial cell,http://purl.obolibrary.org/obo/CL_0000115,CL:0000115,_,Aorta_K20.MAA000908.3_10_M.1.1
D21.MAA000908.3_10_M.1.1,Aorta,Endothelial cell,http://purl.obolibrary.org/obo/CL_0000115,CL:0000115,_,Aorta_D21.MAA000908.3_10_M.1.1
G15.MAA000908.3_10_M.1.1,Aorta,Epicardial adipocyte,http://purl.obolibrary.org/obo/CL_1000309,CL:1000309,_,Aorta_G15.MAA000908.3_10_M.1.1
J9.MAA000908.3_10_M.1.1,Aorta,Epicardial adipocyte,http://purl.obolibrary.org/obo/CL_1000309,CL:1000309,_,Aorta_J9.MAA000908.3_10_M.1.1
K21.MAA000908.3_10_M.1.1,Aorta,Endothelial cell,http://purl.obolibrary.org/obo/CL_0000115,CL:0000115,_,Aorta_K21.MAA000908.3_10_M.1.1
D22.MAA000908.3_10_M.1.1,Aorta,Endothelial cell,http://purl.obolibrary.org/obo/CL_0000115,CL:0000115,_,Aorta_D22.MAA000908.3_10_M.1.1
G17.MAA000908.3_10_M.1.1,Aorta,Endothelial cell,http://purl.obolibrary.org/obo/CL_0000115,CL:0000115,_,Aorta_G17.MAA000908.3_10_M.1.1
K22.MAA000908.3_10_M.1.1,Aorta,Endothelial cell,http://purl.obolibrary.org/obo/CL_0000115,CL:0000115,_,Aorta_K22.MAA000908.3_10_M.1.1
G18.MAA000908.3_10_M.1.1,Aorta,Endothelial cell,http://purl.obolibrary.org/obo/CL_0000115,CL:0000115,_,Aorta_G18.MAA000908.3_10_M.1.1
G19.MAA000908.3_10_M.1.1,Aorta,Endothelial cell,http://purl.obolibrary.org/obo/CL_0000115,CL:0000115,_,Aorta_G19.MAA000908.3_10_M.1.1
P17.MAA000908.3_10_M.1.1,Aorta,Endothelial cell,http://purl.obolibrary.org/obo/CL_0000115,CL:0000115,_,Aorta_P17.MAA000908.3_10_M.1.1
G20.MAA000908.3_10_M.1.1,Aorta,Endothelial cell,http://purl.obolibrary.org/obo/CL_0000115,CL:0000115,_,Aorta_G20.MAA000908.3_10_M.1.1
J17.MAA000908.3_10_M.1.1,Aorta,Endothelial cell,http://purl.obolibrary.org/obo/CL_0000115,CL:0000115,_,Aorta_J17.MAA000908.3_10_M.1.1
G21.MAA000908.3_10_M.1.1,Aorta,Endothelial cell,http://purl.obolibrary.org/obo/CL_0000115,CL:0000115,_,Aorta_G21.MAA000908.3_10_M.1.1
J18.MAA000908.3_10_M.1.1,Aorta,Endothelial cell,http://purl.obolibrary.org/obo/CL_0000115,CL:0000115,_,Aorta_J18.MAA000908.3_10_M.1.1
P18.MAA000908.3_10_M.1.1,Aorta,Endothelial cell,http://purl.obolibrary.org/obo/CL_0000115,CL:0000115,_,Aorta_P18.MAA000908.3_10_M.1.1
E17.MAA000908.3_10_M.1.1,Aorta,Endothelial cell,http://purl.obolibrary.org/obo/CL_0000115,CL:0000115,_,Aorta_E17.MAA000908.3_10_M.1.1
G22.MAA000908.3_10_M.1.1,Aorta,Endothelial cell,http://purl.obolibrary.org/obo/CL_0000115,CL:0000115,_,Aorta_G22.MAA000908.3_10_M.1.1
O17.MAA000908.3_10_M.1.1,Aorta,Endothelial cell,http://purl.obolibrary.org/obo/CL_0000115,CL:0000115,_,Aorta_O17.MAA000908.3_10_M.1.1
P20.MAA000908.3_10_M.1.1,Aorta,Endothelial cell,http://purl.obolibrary.org/obo/CL_0000115,CL:0000115,_,Aorta_P20.MAA000908.3_10_M.1.1
P19.MAA000908.3_10_M.1.1,Aorta,Endothelial cell,http://purl.obolibrary.org/obo/CL_0000115,CL:0000115,_,Aorta_P19.MAA000908.3_10_M.1.1
J20.MAA000908.3_10_M.1.1,Aorta,Endothelial cell,http://purl.obolibrary.org/obo/CL_0000115,CL:0000115,_,Aorta_J20.MAA000908.3_10_M.1.1
O18.MAA000908.3_10_M.1.1,Aorta,Endothelial cell,http://purl.obolibrary.org/obo/CL_0000115,CL:0000115,_,Aorta_O18.MAA000908.3_10_M.1.1
P21.MAA000908.3_10_M.1.1,Aorta,Endothelial cell,http://purl.obolibrary.org/obo/CL_0000115,CL:0000115,_,Aorta_P21.MAA000908.3_10_M.1.1
E18.MAA000908.3_10_M.1.1,Aorta,Endothelial cell,http://purl.obolibrary.org/obo/CL_0000115,CL:0000115,_,Aorta_E18.MAA000908.3_10_M.1.1
P22.MAA000908.3_10_M.1.1,Aorta,Endothelial cell,http://purl.obolibrary.org/obo/CL_0000115,CL:0000115,_,Aorta_P22.MAA000908.3_10_M.1.1
E20.MAA000908.3_10_M.1.1,Aorta,Endothelial cell,http://purl.obolibrary.org/obo/CL_0000115,CL:0000115,_,Aorta_E20.MAA000908.3_10_M.1.1
H17.MAA000908.3_10_M.1.1,Aorta,Endothelial cell,http://purl.obolibrary.org/obo/CL_0000115,CL:0000115,_,Aorta_H17.MAA000908.3_10_M.1.1
J22.MAA000908.3_10_M.1.1,Aorta,Endothelial cell,http://purl.obolibrary.org/obo/CL_0000115,CL:0000115,_,Aorta_J22.MAA000908.3_10_M.1.1
E19.MAA000908.3_10_M.1.1,Aorta,Endothelial cell,http://purl.obolibrary.org/obo/CL_0000115,CL:0000115,_,Aorta_E19.MAA000908.3_10_M.1.1
J21.MAA000908.3_10_M.1.1,Aorta,Endothelial cell,http://purl.obolibrary.org/obo/CL_0000115,CL:0000115,_,Aorta_J21.MAA000908.3_10_M.1.1
N17.MAA000908.3_10_M.1.1,Aorta,Endothelial cell,http://purl.obolibrary.org/obo/CL_0000115,CL:0000115,_,Aorta_N17.MAA000908.3_10_M.1.1
O19.MAA000908.3_10_M.1.1,Aorta,Endothelial cell,http://purl.obolibrary.org/obo/CL_0000115,CL:0000115,_,Aorta_O19.MAA000908.3_10_M.1.1
E21.MAA000908.3_10_M.1.1,Aorta,Endothelial cell,http://purl.obolibrary.org/obo/CL_0000115,CL:0000115,_,Aorta_E21.MAA000908.3_10_M.1.1
H18.MAA000908.3_10_M.1.1,Aorta,Endothelial cell,http://purl.obolibrary.org/obo/CL_0000115,CL:0000115,_,Aorta_H18.MAA000908.3_10_M.1.1
M17.MAA000908.3_10_M.1.1,Aorta,Endothelial cell,http://purl.obolibrary.org/obo/CL_0000115,CL:0000115,_,Aorta_M17.MAA000908.3_10_M.1.1
N19.MAA000908.3_10_M.1.1,Aorta,Endothelial cell,http://purl.obolibrary.org/obo/CL_0000115,CL:0000115,_,Aorta_N19.MAA000908.3_10_M.1.1
N18.MAA000908.3_10_M.1.1,Aorta,Endothelial cell,http://purl.obolibrary.org/obo/CL_0000115,CL:0000115,_,Aorta_N18.MAA000908.3_10_M.1.1
O21.MAA000908.3_10_M.1.1,Aorta,Endothelial cell,http://purl.obolibrary.org/obo/CL_0000115,CL:0000115,_,Aorta_O21.MAA000908.3_10_M.1.1
O20.MAA000908.3_10_M.1.1,Aorta,Endothelial cell,http://purl.obolibrary.org/obo/CL_0000115,CL:0000115,_,Aorta_O20.MAA000908.3_10_M.1.1
E22.MAA000908.3_10_M.1.1,Aorta,Endothelial cell,http://purl.obolibrary.org/obo/CL_0000115,CL:0000115,_,Aorta_E22.MAA000908.3_10_M.1.1
H20.MAA000908.3_10_M.1.1,Aorta,Endothelial cell,http://purl.obolibrary.org/obo/CL_0000115,CL:0000115,_,Aorta_H20.MAA000908.3_10_M.1.1
M18.MAA000908.3_10_M.1.1,Aorta,Endothelial cell,http://purl.obolibrary.org/obo/CL_0000115,CL:0000115,_,Aorta_M18.MAA000908.3_10_M.1.1
N20.MAA000908.3_10_M.1.1,Aorta,Endothelial cell,http://purl.obolibrary.org/obo/CL_0000115,CL:0000115,_,Aorta_N20.MAA000908.3_10_M.1.1
O22.MAA000908.3_10_M.1.1,Aorta,Endothelial cell,http://purl.obolibrary.org/obo/CL_0000115,CL:0000115,_,Aorta_O22.MAA000908.3_10_M.1.1
H21.MAA000908.3_10_M.1.1,Aorta,Endothelial cell,http://purl.obolibrary.org/obo/CL_0000115,CL:0000115,_,Aorta_H21.MAA000908.3_10_M.1.1
M19.MAA000908.3_10_M.1.1,Aorta,Endothelial cell,http://purl.obolibrary.org/obo/CL_0000115,CL:0000115,_,Aorta_M19.MAA000908.3_10_M.1.1
N21.MAA000908.3_10_M.1.1,Aorta,Endothelial cell,http://purl.obolibrary.org/obo/CL_0000115,CL:0000115,_,Aorta_N21.MAA000908.3_10_M.1.1
H22.MAA000908.3_10_M.1.1,Aorta,Endothelial cell,http://purl.obolibrary.org/obo/CL_0000115,CL:0000115,_,Aorta_H22.MAA000908.3_10_M.1.1
M20.MAA000908.3_10_M.1.1,Aorta,Endothelial cell,http://purl.obolibrary.org/obo/CL_0000115,CL:0000115,_,Aorta_M20.MAA000908.3_10_M.1.1
L17.MAA000908.3_10_M.1.1,Aorta,Endothelial cell,http://purl.obolibrary.org/obo/CL_0000115,CL:0000115,_,Aorta_L17.MAA000908.3_10_M.1.1
M21.MAA000908.3_10_M.1.1,Aorta,Endothelial cell,http://purl.obolibrary.org/obo/CL_0000115,CL:0000115,_,Aorta_M21.MAA000908.3_10_M.1.1
M22.MAA000908.3_10_M.1.1,Aorta,Endothelial cell,http://purl.obolibrary.org/obo/CL_0000115,CL:0000115,_,Aorta_M22.MAA000908.3_10_M.1.1
F17.MAA000908.3_10_M.1.1,Aorta,Endothelial cell,http://purl.obolibrary.org/obo/CL_0000115,CL:0000115,_,Aorta_F17.MAA000908.3_10_M.1.1
L18.MAA000908.3_10_M.1.1,Aorta,Endothelial cell,http://purl.obolibrary.org/obo/CL_0000115,CL:0000115,_,Aorta_L18.MAA000908.3_10_M.1.1
F18.MAA000908.3_10_M.1.1,Aorta,Endothelial cell,http://purl.obolibrary.org/obo/CL_0000115,CL:0000115,_,Aorta_F18.MAA000908.3_10_M.1.1
I17.MAA000908.3_10_M.1.1,Aorta,Endothelial cell,http://purl.obolibrary.org/obo/CL_0000115,CL:0000115,_,Aorta_I17.MAA000908.3_10_M.1.1
F19.MAA000908.3_10_M.1.1,Aorta,Endothelial cell,http://purl.obolibrary.org/obo/CL_0000115,CL:0000115,_,Aorta_F19.MAA000908.3_10_M.1.1
I18.MAA000908.3_10_M.1.1,Aorta,Endothelial cell,http://purl.obolibrary.org/obo/CL_0000115,CL:0000115,_,Aorta_I18.MAA000908.3_10_M.1.1
L20.MAA000908.3_10_M.1.1,Aorta,Endothelial cell,http://purl.obolibrary.org/obo/CL_0000115,CL:0000115,_,Aorta_L20.MAA000908.3_10_M.1.1
L21.MAA000908.3_10_M.1.1,Aorta,Endothelial cell,http://purl.obolibrary.org/obo/CL_0000115,CL:0000115,_,Aorta_L21.MAA000908.3_10_M.1.1
F20.MAA000908.3_10_M.1.1,Aorta,Endothelial cell,http://purl.obolibrary.org/obo/CL_0000115,CL:0000115,_,Aorta_F20.MAA000908.3_10_M.1.1
I19.MAA000908.3_10_M.1.1,Aorta,Endothelial cell,http://purl.obolibrary.org/obo/CL_0000115,CL:0000115,_,Aorta_I19.MAA000908.3_10_M.1.1
F21.MAA000908.3_10_M.1.1,Aorta,Endothelial cell,http://purl.obolibrary.org/obo/CL_0000115,CL:0000115,_,Aorta_F21.MAA000908.3_10_M.1.1
I20.MAA000908.3_10_M.1.1,Aorta,Endothelial cell,http://purl.obolibrary.org/obo/CL_0000115,CL:0000115,_,Aorta_I20.MAA000908.3_10_M.1.1
L22.MAA000908.3_10_M.1.1,Aorta,Endothelial cell,http://purl.obolibrary.org/obo/CL_0000115,CL:0000115,_,Aorta_L22.MAA000908.3_10_M.1.1
K17.MAA000908.3_10_M.1.1,Aorta,Endothelial cell,http://purl.obolibrary.org/obo/CL_0000115,CL:0000115,_,Aorta_K17.MAA000908.3_10_M.1.1
D17.MAA000908.3_10_M.1.1,Aorta,Endothelial cell,http://purl.obolibrary.org/obo/CL_0000115,CL:0000115,_,Aorta_D17.MAA000908.3_10_M.1.1
F22.MAA000908.3_10_M.1.1,Aorta,Endothelial cell,http://purl.obolibrary.org/obo/CL_0000115,CL:0000115,_,Aorta_F22.MAA000908.3_10_M.1.1
I21.MAA000908.3_10_M.1.1,Aorta,Endothelial cell,http://purl.obolibrary.org/obo/CL_0000115,CL:0000115,_,Aorta_I21.MAA000908.3_10_M.1.1
D19.MAA000908.3_10_M.1.1,Aorta,Endothelial cell,http://purl.obolibrary.org/obo/CL_0000115,CL:0000115,_,Aorta_D19.MAA000908.3_10_M.1.1
D18.MAA000908.3_10_M.1.1,Aorta,Endothelial cell,http://purl.obolibrary.org/obo/CL_0000115,CL:0000115,_,Aorta_D18.MAA000908.3_10_M.1.1
I22.MAA000908.3_10_M.1.1,Aorta,Endothelial cell,http://purl.obolibrary.org/obo/CL_0000115,CL:0000115,_,Aorta_I22.MAA000908.3_10_M.1.1
K19.MAA000908.3_10_M.1.1,Aorta,Endothelial cell,http://purl.obolibrary.org/obo/CL_0000115,CL:0000115,_,Aorta_K19.MAA000908.3_10_M.1.1
A22.B002430.3_38_F.1.1,Aorta,Epicardial adipocyte,http://purl.obolibrary.org/obo/CL_1000309,CL:1000309,_,Aorta_A22.B002430.3_38_F.1.1
J17.B002430.3_38_F.1.1,Aorta,Epicardial adipocyte,http://purl.obolibrary.org/obo/CL_1000309,CL:1000309,_,Aorta_J17.B002430.3_38_F.1.1
F22.B002430.3_38_F.1.1,Aorta,Epicardial adipocyte,http://purl.obolibrary.org/obo/CL_1000309,CL:1000309,_,Aorta_F22.B002430.3_38_F.1.1
J21.B002430.3_38_F.1.1,Aorta,Epicardial adipocyte,http://purl.obolibrary.org/obo/CL_1000309,CL:1000309,_,Aorta_J21.B002430.3_38_F.1.1
G18.B002430.3_38_F.1.1,Aorta,Epicardial adipocyte,http://purl.obolibrary.org/obo/CL_1000309,CL:1000309,_,Aorta_G18.B002430.3_38_F.1.1
C19.B002430.3_38_F.1.1,Aorta,Epicardial adipocyte,http://purl.obolibrary.org/obo/CL_1000309,CL:1000309,_,Aorta_C19.B002430.3_38_F.1.1
K21.B002430.3_38_F.1.1,Aorta,Endothelial cell,http://purl.obolibrary.org/obo/CL_0000115,CL:0000115,_,Aorta_K21.B002430.3_38_F.1.1
N17.B002430.3_38_F.1.1,Aorta,Epicardial adipocyte,http://purl.obolibrary.org/obo/CL_1000309,CL:1000309,_,Aorta_N17.B002430.3_38_F.1.1
H21.B002430.3_38_F.1.1,Aorta,Epicardial adipocyte,http://purl.obolibrary.org/obo/CL_1000309,CL:1000309,_,Aorta_H21.B002430.3_38_F.1.1
L18.B002430.3_38_F.1.1,Aorta,Endothelial cell,http://purl.obolibrary.org/obo/CL_0000115,CL:0000115,_,Aorta_L18.B002430.3_38_F.1.1
D17.B002430.3_38_F.1.1,Aorta,Epicardial adipocyte,http://purl.obolibrary.org/obo/CL_1000309,CL:1000309,_,Aorta_D17.B002430.3_38_F.1.1
P18.B002430.3_38_F.1.1,Aorta,Epicardial adipocyte,http://purl.obolibrary.org/obo/CL_1000309,CL:1000309,_,Aorta_P18.B002430.3_38_F.1.1
D20.B002430.3_38_F.1.1,Aorta,Epicardial adipocyte,http://purl.obolibrary.org/obo/CL_1000309,CL:1000309,_,Aorta_D20.B002430.3_38_F.1.1
E22.B002430.3_38_F.1.1,Aorta,Epicardial adipocyte,http://purl.obolibrary.org/obo/CL_1000309,CL:1000309,_,Aorta_E22.B002430.3_38_F.1.1
D20.B002431.3_39_F.1.1,Aorta,Epicardial adipocyte,http://purl.obolibrary.org/obo/CL_1000309,CL:1000309,_,Aorta_D20.B002431.3_39_F.1.1
H18.B002431.3_39_F.1.1,Aorta,Epicardial adipocyte,http://purl.obolibrary.org/obo/CL_1000309,CL:1000309,_,Aorta_H18.B002431.3_39_F.1.1
K22.B002431.3_39_F.1.1,Aorta,Epicardial adipocyte,http://purl.obolibrary.org/obo/CL_1000309,CL:1000309,_,Aorta_K22.B002431.3_39_F.1.1
K21.B002431.3_39_F.1.1,Aorta,Epicardial adipocyte,http://purl.obolibrary.org/obo/CL_1000309,CL:1000309,_,Aorta_K21.B002431.3_39_F.1.1
P22.B002431.3_39_F.1.1,Aorta,Epicardial adipocyte,http://purl.obolibrary.org/obo/CL_1000309,CL:1000309,_,Aorta_P22.B002431.3_39_F.1.1
O18.B002431.3_39_F.1.1,Aorta,Epicardial adipocyte,http://purl.obolibrary.org/obo/CL_1000309,CL:1000309,_,Aorta_O18.B002431.3_39_F.1.1
H20.B002431.3_39_F.1.1,Aorta,Epicardial adipocyte,http://purl.obolibrary.org/obo/CL_1000309,CL:1000309,_,Aorta_H20.B002431.3_39_F.1.1
O21.B002431.3_39_F.1.1,Aorta,Epicardial adipocyte,http://purl.obolibrary.org/obo/CL_1000309,CL:1000309,_,Aorta_O21.B002431.3_39_F.1.1
D22.B002431.3_39_F.1.1,Aorta,Epicardial adipocyte,http://purl.obolibrary.org/obo/CL_1000309,CL:1000309,_,Aorta_D22.B002431.3_39_F.1.1
C18.B002431.3_39_F.1.1,Aorta,Epicardial adipocyte,http://purl.obolibrary.org/obo/CL_1000309,CL:1000309,_,Aorta_C18.B002431.3_39_F.1.1
C19.B002431.3_39_F.1.1,Aorta,Epicardial adipocyte,http://purl.obolibrary.org/obo/CL_1000309,CL:1000309,_,Aorta_C19.B002431.3_39_F.1.1
H21.B002431.3_39_F.1.1,Aorta,Epicardial adipocyte,http://purl.obolibrary.org/obo/CL_1000309,CL:1000309,_,Aorta_H21.B002431.3_39_F.1.1
J18.B002431.3_39_F.1.1,Aorta,Epicardial adipocyte,http://purl.obolibrary.org/obo/CL_1000309,CL:1000309,_,Aorta_J18.B002431.3_39_F.1.1
J19.B002431.3_39_F.1.1,Aorta,Epicardial adipocyte,http://purl.obolibrary.org/obo/CL_1000309,CL:1000309,_,Aorta_J19.B002431.3_39_F.1.1
F20.B002431.3_39_F.1.1,Aorta,Epicardial adipocyte,http://purl.obolibrary.org/obo/CL_1000309,CL:1000309,_,Aorta_F20.B002431.3_39_F.1.1
J20.B002431.3_39_F.1.1,Aorta,Epicardial adipocyte,http://purl.obolibrary.org/obo/CL_1000309,CL:1000309,_,Aorta_J20.B002431.3_39_F.1.1
M17.B002431.3_39_F.1.1,Aorta,Epicardial adipocyte,http://purl.obolibrary.org/obo/CL_1000309,CL:1000309,_,Aorta_M17.B002431.3_39_F.1.1
C21.B002431.3_39_F.1.1,Aorta,Endothelial cell,http://purl.obolibrary.org/obo/CL_0000115,CL:0000115,_,Aorta_C21.B002431.3_39_F.1.1
F21.B002431.3_39_F.1.1,Aorta,Epicardial adipocyte,http://purl.obolibrary.org/obo/CL_1000309,CL:1000309,_,Aorta_F21.B002431.3_39_F.1.1
J21.B002431.3_39_F.1.1,Aorta,Epicardial adipocyte,http://purl.obolibrary.org/obo/CL_1000309,CL:1000309,_,Aorta_J21.B002431.3_39_F.1.1
F22.B002431.3_39_F.1.1,Aorta,Epicardial adipocyte,http://purl.obolibrary.org/obo/CL_1000309,CL:1000309,_,Aorta_F22.B002431.3_39_F.1.1
J22.B002431.3_39_F.1.1,Aorta,Epicardial adipocyte,http://purl.obolibrary.org/obo/CL_1000309,CL:1000309,_,Aorta_J22.B002431.3_39_F.1.1
L8.B002431.3_39_F.1.1,Aorta,Epicardial adipocyte,http://purl.obolibrary.org/obo/CL_1000309,CL:1000309,_,Aorta_L8.B002431.3_39_F.1.1
B21.B002431.3_39_F.1.1,Aorta,Epicardial adipocyte,http://purl.obolibrary.org/obo/CL_1000309,CL:1000309,_,Aorta_B21.B002431.3_39_F.1.1
M18.B002431.3_39_F.1.1,Aorta,Epicardial adipocyte,http://purl.obolibrary.org/obo/CL_1000309,CL:1000309,_,Aorta_M18.B002431.3_39_F.1.1
M19.B002431.3_39_F.1.1,Aorta,Epicardial adipocyte,http://purl.obolibrary.org/obo/CL_1000309,CL:1000309,_,Aorta_M19.B002431.3_39_F.1.1
A18.B002431.3_39_F.1.1,Aorta,Epicardial adipocyte,http://purl.obolibrary.org/obo/CL_1000309,CL:1000309,_,Aorta_A18.B002431.3_39_F.1.1
B22.B002431.3_39_F.1.1,Aorta,Epicardial adipocyte,http://purl.obolibrary.org/obo/CL_1000309,CL:1000309,_,Aorta_B22.B002431.3_39_F.1.1
A21.B002431.3_39_F.1.1,Aorta,Epicardial adipocyte,http://purl.obolibrary.org/obo/CL_1000309,CL:1000309,_,Aorta_A21.B002431.3_39_F.1.1
E18.B002431.3_39_F.1.1,Aorta,Epicardial adipocyte,http://purl.obolibrary.org/obo/CL_1000309,CL:1000309,_,Aorta_E18.B002431.3_39_F.1.1
G8.B002431.3_39_F.1.1,Aorta,Epicardial adipocyte,http://purl.obolibrary.org/obo/CL_1000309,CL:1000309,_,Aorta_G8.B002431.3_39_F.1.1
E20.B002431.3_39_F.1.1,Aorta,Epicardial adipocyte,http://purl.obolibrary.org/obo/CL_1000309,CL:1000309,_,Aorta_E20.B002431.3_39_F.1.1
G15.B002431.3_39_F.1.1,Aorta,Epicardial adipocyte,http://purl.obolibrary.org/obo/CL_1000309,CL:1000309,_,Aorta_G15.B002431.3_39_F.1.1
I19.B002431.3_39_F.1.1,Aorta,Epicardial adipocyte,http://purl.obolibrary.org/obo/CL_1000309,CL:1000309,_,Aorta_I19.B002431.3_39_F.1.1
L17.B002431.3_39_F.1.1,Aorta,Epicardial adipocyte,http://purl.obolibrary.org/obo/CL_1000309,CL:1000309,_,Aorta_L17.B002431.3_39_F.1.1
I21.B002431.3_39_F.1.1,Aorta,Epicardial adipocyte,http://purl.obolibrary.org/obo/CL_1000309,CL:1000309,_,Aorta_I21.B002431.3_39_F.1.1
G20.B002431.3_39_F.1.1,Aorta,Epicardial adipocyte,http://purl.obolibrary.org/obo/CL_1000309,CL:1000309,_,Aorta_G20.B002431.3_39_F.1.1
L22.B002431.3_39_F.1.1,Aorta,Epicardial adipocyte,http://purl.obolibrary.org/obo/CL_1000309,CL:1000309,_,Aorta_L22.B002431.3_39_F.1.1
P17.B002431.3_39_F.1.1,Aorta,Epicardial adipocyte,http://purl.obolibrary.org/obo/CL_1000309,CL:1000309,_,Aorta_P17.B002431.3_39_F.1.1
K17.B002431.3_39_F.1.1,Aorta,Epicardial adipocyte,http://purl.obolibrary.org/obo/CL_1000309,CL:1000309,_,Aorta_K17.B002431.3_39_F.1.1
P18.B002431.3_39_F.1.1,Aorta,Epicardial adipocyte,http://purl.obolibrary.org/obo/CL_1000309,CL:1000309,_,Aorta_P18.B002431.3_39_F.1.1
H8.B002431.3_39_F.1.1,Aorta,Epicardial adipocyte,http://purl.obolibrary.org/obo/CL_1000309,CL:1000309,_,Aorta_H8.B002431.3_39_F.1.1
K18.B002431.3_39_F.1.1,Aorta,Epicardial adipocyte,http://purl.obolibrary.org/obo/CL_1000309,CL:1000309,_,Aorta_K18.B002431.3_39_F.1.1
P20.B002431.3_39_F.1.1,Aorta,Epicardial adipocyte,http://purl.obolibrary.org/obo/CL_1000309,CL:1000309,_,Aorta_P20.B002431.3_39_F.1.1
P21.B002431.3_39_F.1.1,Aorta,Epicardial adipocyte,http://purl.obolibrary.org/obo/CL_1000309,CL:1000309,_,Aorta_P21.B002431.3_39_F.1.1
A12.D041914.3_8_M.1.1,Bladder,Mesenchymal cell,http://purl.obolibrary.org/obo/CL_0008019,CL:0008019,_,Bladder_A12.D041914.3_8_M.1.1
B16.D041914.3_8_M.1.1,Bladder,Bladder cell,http://purl.obolibrary.org/obo/CL_1001319,CL:1001319,_,Bladder_B16.D041914.3_8_M.1.1
C18.D041914.3_8_M.1.1,Bladder,Bladder cell,http://purl.obolibrary.org/obo/CL_1001319,CL:1001319,_,Bladder_C18.D041914.3_8_M.1.1
D22.D041914.3_8_M.1.1,Bladder,Bladder cell,http://purl.obolibrary.org/obo/CL_1001319,CL:1001319,_,Bladder_D22.D041914.3_8_M.1.1
F4.D041914.3_8_M.1.1,Bladder,Mesenchymal cell,http://purl.obolibrary.org/obo/CL_0008019,CL:0008019,_,Bladder_F4.D041914.3_8_M.1.1
C19.D041914.3_8_M.1.1,Bladder,Bladder cell,http://purl.obolibrary.org/obo/CL_1001319,CL:1001319,_,Bladder_C19.D041914.3_8_M.1.1
E1.D041914.3_8_M.1.1,Bladder,Mesenchymal cell,http://purl.obolibrary.org/obo/CL_0008019,CL:0008019,_,Bladder_E1.D041914.3_8_M.1.1
A13.D041914.3_8_M.1.1,Bladder,Mesenchymal cell,http://purl.obolibrary.org/obo/CL_0008019,CL:0008019,_,Bladder_A13.D041914.3_8_M.1.1
B17.D041914.3_8_M.1.1,Bladder,Bladder cell,http://purl.obolibrary.org/obo/CL_1001319,CL:1001319,_,Bladder_B17.D041914.3_8_M.1.1
A14.D041914.3_8_M.1.1,Bladder,Mesenchymal cell,http://purl.obolibrary.org/obo/CL_0008019,CL:0008019,_,Bladder_A14.D041914.3_8_M.1.1
B18.D041914.3_8_M.1.1,Bladder,Bladder cell,http://purl.obolibrary.org/obo/CL_1001319,CL:1001319,_,Bladder_B18.D041914.3_8_M.1.1
C20.D041914.3_8_M.1.1,Bladder,Bladder cell,http://purl.obolibrary.org/obo/CL_1001319,CL:1001319,_,Bladder_C20.D041914.3_8_M.1.1
E2.D041914.3_8_M.1.1,Bladder,Mesenchymal cell,http://purl.obolibrary.org/obo/CL_0008019,CL:0008019,_,Bladder_E2.D041914.3_8_M.1.1
A15.D041914.3_8_M.1.1,Bladder,Bladder cell,http://purl.obolibrary.org/obo/CL_1001319,CL:1001319,_,Bladder_A15.D041914.3_8_M.1.1
B19.D041914.3_8_M.1.1,Bladder,Bladder cell,http://purl.obolibrary.org/obo/CL_1001319,CL:1001319,_,Bladder_B19.D041914.3_8_M.1.1
C21.D041914.3_8_M.1.1,Bladder,Bladder cell,http://purl.obolibrary.org/obo/CL_1001319,CL:1001319,_,Bladder_C21.D041914.3_8_M.1.1
E3.D041914.3_8_M.1.1,Bladder,Mesenchymal cell,http://purl.obolibrary.org/obo/CL_0008019,CL:0008019,_,Bladder_E3.D041914.3_8_M.1.1
A16.D041914.3_8_M.1.1,Bladder,Bladder cell,http://purl.obolibrary.org/obo/CL_1001319,CL:1001319,_,Bladder_A16.D041914.3_8_M.1.1
B20.D041914.3_8_M.1.1,Bladder,Bladder cell,http://purl.obolibrary.org/obo/CL_1001319,CL:1001319,_,Bladder_B20.D041914.3_8_M.1.1
C22.D041914.3_8_M.1.1,Bladder,Bladder cell,http://purl.obolibrary.org/obo/CL_1001319,CL:1001319,_,Bladder_C22.D041914.3_8_M.1.1
E4.D041914.3_8_M.1.1,Bladder,Mesenchymal cell,http://purl.obolibrary.org/obo/CL_0008019,CL:0008019,_,Bladder_E4.D041914.3_8_M.1.1
A17.D041914.3_8_M.1.1,Bladder,Bladder cell,http://purl.obolibrary.org/obo/CL_1001319,CL:1001319,_,Bladder_A17.D041914.3_8_M.1.1
A18.D041914.3_8_M.1.1,Bladder,Bladder cell,http://purl.obolibrary.org/obo/CL_1001319,CL:1001319,_,Bladder_A18.D041914.3_8_M.1.1
B21.D041914.3_8_M.1.1,Bladder,Bladder cell,http://purl.obolibrary.org/obo/CL_1001319,CL:1001319,_,Bladder_B21.D041914.3_8_M.1.1
D1.D041914.3_8_M.1.1,Bladder,Mesenchymal cell,http://purl.obolibrary.org/obo/CL_0008019,CL:0008019,_,Bladder_D1.D041914.3_8_M.1.1
E5.D041914.3_8_M.1.1,Bladder,Mesenchymal cell,http://purl.obolibrary.org/obo/CL_0008019,CL:0008019,_,Bladder_E5.D041914.3_8_M.1.1
B22.D041914.3_8_M.1.1,Bladder,Bladder cell,http://purl.obolibrary.org/obo/CL_1001319,CL:1001319,_,Bladder_B22.D041914.3_8_M.1.1
D2.D041914.3_8_M.1.1,Bladder,Mesenchymal cell,http://purl.obolibrary.org/obo/CL_0008019,CL:0008019,_,Bladder_D2.D041914.3_8_M.1.1
E6.D041914.3_8_M.1.1,Bladder,Mesenchymal cell,http://purl.obolibrary.org/obo/CL_0008019,CL:0008019,_,Bladder_E6.D041914.3_8_M.1.1
A20.D041914.3_8_M.1.1,Bladder,Bladder cell,http://purl.obolibrary.org/obo/CL_1001319,CL:1001319,_,Bladder_A20.D041914.3_8_M.1.1
C1.D041914.3_8_M.1.1,Bladder,Mesenchymal cell,http://purl.obolibrary.org/obo/CL_0008019,CL:0008019,_,Bladder_C1.D041914.3_8_M.1.1
D3.D041914.3_8_M.1.1,Bladder,Mesenchymal cell,http://purl.obolibrary.org/obo/CL_0008019,CL:0008019,_,Bladder_D3.D041914.3_8_M.1.1
E7.D041914.3_8_M.1.1,Bladder,Mesenchymal cell,http://purl.obolibrary.org/obo/CL_0008019,CL:0008019,_,Bladder_E7.D041914.3_8_M.1.1
D4.D041914.3_8_M.1.1,Bladder,Mesenchymal cell,http://purl.obolibrary.org/obo/CL_0008019,CL:0008019,_,Bladder_D4.D041914.3_8_M.1.1
E8.D041914.3_8_M.1.1,Bladder,Mesenchymal cell,http://purl.obolibrary.org/obo/CL_0008019,CL:0008019,_,Bladder_E8.D041914.3_8_M.1.1
A21.D041914.3_8_M.1.1,Bladder,Bladder cell,http://purl.obolibrary.org/obo/CL_1001319,CL:1001319,_,Bladder_A21.D041914.3_8_M.1.1
C2.D041914.3_8_M.1.1,Bladder,Mesenchymal cell,http://purl.obolibrary.org/obo/CL_0008019,CL:0008019,_,Bladder_C2.D041914.3_8_M.1.1
A22.D041914.3_8_M.1.1,Bladder,Bladder cell,http://purl.obolibrary.org/obo/CL_1001319,CL:1001319,_,Bladder_A22.D041914.3_8_M.1.1
C3.D041914.3_8_M.1.1,Bladder,Mesenchymal cell,http://purl.obolibrary.org/obo/CL_0008019,CL:0008019,_,Bladder_C3.D041914.3_8_M.1.1
D5.D041914.3_8_M.1.1,Bladder,Mesenchymal cell,http://purl.obolibrary.org/obo/CL_0008019,CL:0008019,_,Bladder_D5.D041914.3_8_M.1.1
E9.D041914.3_8_M.1.1,Bladder,Mesenchymal cell,http://purl.obolibrary.org/obo/CL_0008019,CL:0008019,_,Bladder_E9.D041914.3_8_M.1.1
B3.D041914.3_8_M.1.1,Bladder,Mesenchymal cell,http://purl.obolibrary.org/obo/CL_0008019,CL:0008019,_,Bladder_B3.D041914.3_8_M.1.1
B2.D041914.3_8_M.1.1,Bladder,Mesenchymal cell,http://purl.obolibrary.org/obo/CL_0008019,CL:0008019,_,Bladder_B2.D041914.3_8_M.1.1
C4.D041914.3_8_M.1.1,Bladder,Mesenchymal cell,http://purl.obolibrary.org/obo/CL_0008019,CL:0008019,_,Bladder_C4.D041914.3_8_M.1.1
D6.D041914.3_8_M.1.1,Bladder,Mesenchymal cell,http://purl.obolibrary.org/obo/CL_0008019,CL:0008019,_,Bladder_D6.D041914.3_8_M.1.1
E10.D041914.3_8_M.1.1,Bladder,Mesenchymal cell,http://purl.obolibrary.org/obo/CL_0008019,CL:0008019,_,Bladder_E10.D041914.3_8_M.1.1
C5.D041914.3_8_M.1.1,Bladder,Mesenchymal cell,http://purl.obolibrary.org/obo/CL_0008019,CL:0008019,_,Bladder_C5.D041914.3_8_M.1.1
D7.D041914.3_8_M.1.1,Bladder,Mesenchymal cell,http://purl.obolibrary.org/obo/CL_0008019,CL:0008019,_,Bladder_D7.D041914.3_8_M.1.1
E11.D041914.3_8_M.1.1,Bladder,Mesenchymal cell,http://purl.obolibrary.org/obo/CL_0008019,CL:0008019,_,Bladder_E11.D041914.3_8_M.1.1
B4.D041914.3_8_M.1.1,Bladder,Mesenchymal cell,http://purl.obolibrary.org/obo/CL_0008019,CL:0008019,_,Bladder_B4.D041914.3_8_M.1.1
C6.D041914.3_8_M.1.1,Bladder,Mesenchymal cell,http://purl.obolibrary.org/obo/CL_0008019,CL:0008019,_,Bladder_C6.D041914.3_8_M.1.1
D8.D041914.3_8_M.1.1,Bladder,Mesenchymal cell,http://purl.obolibrary.org/obo/CL_0008019,CL:0008019,_,Bladder_D8.D041914.3_8_M.1.1
E12.D041914.3_8_M.1.1,Bladder,Mesenchymal cell,http://purl.obolibrary.org/obo/CL_0008019,CL:0008019,_,Bladder_E12.D041914.3_8_M.1.1
A1.D041914.3_8_M.1.1,Bladder,Mesenchymal cell,http://purl.obolibrary.org/obo/CL_0008019,CL:0008019,_,Bladder_A1.D041914.3_8_M.1.1
A2.D041914.3_8_M.1.1,Bladder,Mesenchymal cell,http://purl.obolibrary.org/obo/CL_0008019,CL:0008019,_,Bladder_A2.D041914.3_8_M.1.1
B5.D041914.3_8_M.1.1,Bladder,Mesenchymal cell,http://purl.obolibrary.org/obo/CL_0008019,CL:0008019,_,Bladder_B5.D041914.3_8_M.1.1
B6.D041914.3_8_M.1.1,Bladder,Mesenchymal cell,http://purl.obolibrary.org/obo/CL_0008019,CL:0008019,_,Bladder_B6.D041914.3_8_M.1.1
C8.D041914.3_8_M.1.1,Bladder,Mesenchymal cell,http://purl.obolibrary.org/obo/CL_0008019,CL:0008019,_,Bladder_C8.D041914.3_8_M.1.1
D10.D041914.3_8_M.1.1,Bladder,Mesenchymal cell,http://purl.obolibrary.org/obo/CL_0008019,CL:0008019,_,Bladder_D10.D041914.3_8_M.1.1
C7.D041914.3_8_M.1.1,Bladder,Mesenchymal cell,http://purl.obolibrary.org/obo/CL_0008019,CL:0008019,_,Bladder_C7.D041914.3_8_M.1.1
E13.D041914.3_8_M.1.1,Bladder,Mesenchymal cell,http://purl.obolibrary.org/obo/CL_0008019,CL:0008019,_,Bladder_E13.D041914.3_8_M.1.1
E14.D041914.3_8_M.1.1,Bladder,Mesenchymal cell,http://purl.obolibrary.org/obo/CL_0008019,CL:0008019,_,Bladder_E14.D041914.3_8_M.1.1
A3.D041914.3_8_M.1.1,Bladder,Mesenchymal cell,http://purl.obolibrary.org/obo/CL_0008019,CL:0008019,_,Bladder_A3.D041914.3_8_M.1.1
B7.D041914.3_8_M.1.1,Bladder,Mesenchymal cell,http://purl.obolibrary.org/obo/CL_0008019,CL:0008019,_,Bladder_B7.D041914.3_8_M.1.1
C9.D041914.3_8_M.1.1,Bladder,Mesenchymal cell,http://purl.obolibrary.org/obo/CL_0008019,CL:0008019,_,Bladder_C9.D041914.3_8_M.1.1
D12.D041914.3_8_M.1.1,Bladder,Mesenchymal cell,http://purl.obolibrary.org/obo/CL_0008019,CL:0008019,_,Bladder_D12.D041914.3_8_M.1.1
E15.D041914.3_8_M.1.1,Bladder,Bladder cell,http://purl.obolibrary.org/obo/CL_1001319,CL:1001319,_,Bladder_E15.D041914.3_8_M.1.1
A4.D041914.3_8_M.1.1,Bladder,Mesenchymal cell,http://purl.obolibrary.org/obo/CL_0008019,CL:0008019,_,Bladder_A4.D041914.3_8_M.1.1
B8.D041914.3_8_M.1.1,Bladder,Mesenchymal cell,http://purl.obolibrary.org/obo/CL_0008019,CL:0008019,_,Bladder_B8.D041914.3_8_M.1.1
C10.D041914.3_8_M.1.1,Bladder,Mesenchymal cell,http://purl.obolibrary.org/obo/CL_0008019,CL:0008019,_,Bladder_C10.D041914.3_8_M.1.1
D13.D041914.3_8_M.1.1,Bladder,Mesenchymal cell,http://purl.obolibrary.org/obo/CL_0008019,CL:0008019,_,Bladder_D13.D041914.3_8_M.1.1
E17.D041914.3_8_M.1.1,Bladder,Bladder cell,http://purl.obolibrary.org/obo/CL_1001319,CL:1001319,_,Bladder_E17.D041914.3_8_M.1.1
C11.D041914.3_8_M.1.1,Bladder,Mesenchymal cell,http://purl.obolibrary.org/obo/CL_0008019,CL:0008019,_,Bladder_C11.D041914.3_8_M.1.1
D14.D041914.3_8_M.1.1,Bladder,Mesenchymal cell,http://purl.obolibrary.org/obo/CL_0008019,CL:0008019,_,Bladder_D14.D041914.3_8_M.1.1
E18.D041914.3_8_M.1.1,Bladder,Bladder cell,http://purl.obolibrary.org/obo/CL_1001319,CL:1001319,_,Bladder_E18.D041914.3_8_M.1.1
A5.D041914.3_8_M.1.1,Bladder,Mesenchymal cell,http://purl.obolibrary.org/obo/CL_0008019,CL:0008019,_,Bladder_A5.D041914.3_8_M.1.1
B9.D041914.3_8_M.1.1,Bladder,Mesenchymal cell,http://purl.obolibrary.org/obo/CL_0008019,CL:0008019,_,Bladder_B9.D041914.3_8_M.1.1
A7.D041914.3_8_M.1.1,Bladder,Mesenchymal cell,http://purl.obolibrary.org/obo/CL_0008019,CL:0008019,_,Bladder_A7.D041914.3_8_M.1.1
B11.D041914.3_8_M.1.1,Bladder,Mesenchymal cell,http://purl.obolibrary.org/obo/CL_0008019,CL:0008019,_,Bladder_B11.D041914.3_8_M.1.1
C13.D041914.3_8_M.1.1,Bladder,Mesenchymal cell,http://purl.obolibrary.org/obo/CL_0008019,CL:0008019,_,Bladder_C13.D041914.3_8_M.1.1
A6.D041914.3_8_M.1.1,Bladder,Mesenchymal cell,http://purl.obolibrary.org/obo/CL_0008019,CL:0008019,_,Bladder_A6.D041914.3_8_M.1.1
B10.D041914.3_8_M.1.1,Bladder,Mesenchymal cell,http://purl.obolibrary.org/obo/CL_0008019,CL:0008019,_,Bladder_B10.D041914.3_8_M.1.1
C12.D041914.3_8_M.1.1,Bladder,Mesenchymal cell,http://purl.obolibrary.org/obo/CL_0008019,CL:0008019,_,Bladder_C12.D041914.3_8_M.1.1
D16.D041914.3_8_M.1.1,Bladder,Bladder cell,http://purl.obolibrary.org/obo/CL_1001319,CL:1001319,_,Bladder_D16.D041914.3_8_M.1.1
E19.D041914.3_8_M.1.1,Bladder,Bladder cell,http://purl.obolibrary.org/obo/CL_1001319,CL:1001319,_,Bladder_E19.D041914.3_8_M.1.1
A8.D041914.3_8_M.1.1,Bladder,Mesenchymal cell,http://purl.obolibrary.org/obo/CL_0008019,CL:0008019,_,Bladder_A8.D041914.3_8_M.1.1
B12.D041914.3_8_M.1.1,Bladder,Mesenchymal cell,http://purl.obolibrary.org/obo/CL_0008019,CL:0008019,_,Bladder_B12.D041914.3_8_M.1.1
C14.D041914.3_8_M.1.1,Bladder,Mesenchymal cell,http://purl.obolibrary.org/obo/CL_0008019,CL:0008019,_,Bladder_C14.D041914.3_8_M.1.1
D18.D041914.3_8_M.1.1,Bladder,Bladder cell,http://purl.obolibrary.org/obo/CL_1001319,CL:1001319,_,Bladder_D18.D041914.3_8_M.1.1
E22.D041914.3_8_M.1.1,Bladder,Bladder cell,http://purl.obolibrary.org/obo/CL_1001319,CL:1001319,_,Bladder_E22.D041914.3_8_M.1.1
E21.D041914.3_8_M.1.1,Bladder,Bladder cell,http://purl.obolibrary.org/obo/CL_1001319,CL:1001319,_,Bladder_E21.D041914.3_8_M.1.1
C15.D041914.3_8_M.1.1,Bladder,Bladder cell,http://purl.obolibrary.org/obo/CL_1001319,CL:1001319,_,Bladder_C15.D041914.3_8_M.1.1
D19.D041914.3_8_M.1.1,Bladder,Bladder cell,http://purl.obolibrary.org/obo/CL_1001319,CL:1001319,_,Bladder_D19.D041914.3_8_M.1.1
F1.D041914.3_8_M.1.1,Bladder,Mesenchymal cell,http://purl.obolibrary.org/obo/CL_0008019,CL:0008019,_,Bladder_F1.D041914.3_8_M.1.1
A9.D041914.3_8_M.1.1,Bladder,Mesenchymal cell,http://purl.obolibrary.org/obo/CL_0008019,CL:0008019,_,Bladder_A9.D041914.3_8_M.1.1
B13.D041914.3_8_M.1.1,Bladder,Mesenchymal cell,http://purl.obolibrary.org/obo/CL_0008019,CL:0008019,_,Bladder_B13.D041914.3_8_M.1.1
A11.D041914.3_8_M.1.1,Bladder,Mesenchymal cell,http://purl.obolibrary.org/obo/CL_0008019,CL:0008019,_,Bladder_A11.D041914.3_8_M.1.1
A10.D041914.3_8_M.1.1,Bladder,Mesenchymal cell,http://purl.obolibrary.org/obo/CL_0008019,CL:0008019,_,Bladder_A10.D041914.3_8_M.1.1
B14.D041914.3_8_M.1.1,Bladder,Mesenchymal cell,http://purl.obolibrary.org/obo/CL_0008019,CL:0008019,_,Bladder_B14.D041914.3_8_M.1.1
C16.D041914.3_8_M.1.1,Bladder,Bladder cell,http://purl.obolibrary.org/obo/CL_1001319,CL:1001319,_,Bladder_C16.D041914.3_8_M.1.1
D20.D041914.3_8_M.1.1,Bladder,Bladder cell,http://purl.obolibrary.org/obo/CL_1001319,CL:1001319,_,Bladder_D20.D041914.3_8_M.1.1
F2.D041914.3_8_M.1.1,Bladder,Mesenchymal cell,http://purl.obolibrary.org/obo/CL_0008019,CL:0008019,_,Bladder_F2.D041914.3_8_M.1.1
B15.D041914.3_8_M.1.1,Bladder,Bladder cell,http://purl.obolibrary.org/obo/CL_1001319,CL:1001319,_,Bladder_B15.D041914.3_8_M.1.1
K6.D041914.3_8_M.1.1,Bladder,Mesenchymal cell,http://purl.obolibrary.org/obo/CL_0008019,CL:0008019,_,Bladder_K6.D041914.3_8_M.1.1
L8.D041914.3_8_M.1.1,Bladder,Mesenchymal cell,http://purl.obolibrary.org/obo/CL_0008019,CL:0008019,_,Bladder_L8.D041914.3_8_M.1.1
M11.D041914.3_8_M.1.1,Bladder,Mesenchymal cell,http://purl.obolibrary.org/obo/CL_0008019,CL:0008019,_,Bladder_M11.D041914.3_8_M.1.1
N14.D041914.3_8_M.1.1,Bladder,Mesenchymal cell,http://purl.obolibrary.org/obo/CL_0008019,CL:0008019,_,Bladder_N14.D041914.3_8_M.1.1
O17.D041914.3_8_M.1.1,Bladder,Bladder cell,http://purl.obolibrary.org/obo/CL_1001319,CL:1001319,_,Bladder_O17.D041914.3_8_M.1.1
P22.D041914.3_8_M.1.1,Bladder,Bladder cell,http://purl.obolibrary.org/obo/CL_1001319,CL:1001319,_,Bladder_P22.D041914.3_8_M.1.1
C17.D041914.3_8_M.1.1,Bladder,Bladder cell,http://purl.obolibrary.org/obo/CL_1001319,CL:1001319,_,Bladder_C17.D041914.3_8_M.1.1
D21.D041914.3_8_M.1.1,Bladder,Bladder cell,http://purl.obolibrary.org/obo/CL_1001319,CL:1001319,_,Bladder_D21.D041914.3_8_M.1.1
G8.D041914.3_8_M.1.1,Bladder,Mesenchymal cell,http://purl.obolibrary.org/obo/CL_0008019,CL:0008019,_,Bladder_G8.D041914.3_8_M.1.1
H19.D041914.3_8_M.1.1,Bladder,Bladder cell,http://purl.obolibrary.org/obo/CL_1001319,CL:1001319,_,Bladder_H19.D041914.3_8_M.1.1
J2.D041914.3_8_M.1.1,Bladder,Mesenchymal cell,http://purl.obolibrary.org/obo/CL_0008019,CL:0008019,_,Bladder_J2.D041914.3_8_M.1.1
G9.D041914.3_8_M.1.1,Bladder,Mesenchymal cell,http://purl.obolibrary.org/obo/CL_0008019,CL:0008019,_,Bladder_G9.D041914.3_8_M.1.1
F6.D041914.3_8_M.1.1,Bladder,Mesenchymal cell,http://purl.obolibrary.org/obo/CL_0008019,CL:0008019,_,Bladder_F6.D041914.3_8_M.1.1
G13.D041914.3_8_M.1.1,Bladder,Mesenchymal cell,http://purl.obolibrary.org/obo/CL_0008019,CL:0008019,_,Bladder_G13.D041914.3_8_M.1.1
H20.D041914.3_8_M.1.1,Bladder,Bladder cell,http://purl.obolibrary.org/obo/CL_1001319,CL:1001319,_,Bladder_H20.D041914.3_8_M.1.1
J3.D041914.3_8_M.1.1,Bladder,Mesenchymal cell,http://purl.obolibrary.org/obo/CL_0008019,CL:0008019,_,Bladder_J3.D041914.3_8_M.1.1
K7.D041914.3_8_M.1.1,Bladder,Mesenchymal cell,http://purl.obolibrary.org/obo/CL_0008019,CL:0008019,_,Bladder_K7.D041914.3_8_M.1.1
L9.D041914.3_8_M.1.1,Bladder,Mesenchymal cell,http://purl.obolibrary.org/obo/CL_0008019,CL:0008019,_,Bladder_L9.D041914.3_8_M.1.1
M12.D041914.3_8_M.1.1,Bladder,Mesenchymal cell,http://purl.obolibrary.org/obo/CL_0008019,CL:0008019,_,Bladder_M12.D041914.3_8_M.1.1
N15.D041914.3_8_M.1.1,Bladder,Bladder cell,http://purl.obolibrary.org/obo/CL_1001319,CL:1001319,_,Bladder_N15.D041914.3_8_M.1.1
O18.D041914.3_8_M.1.1,Bladder,Bladder cell,http://purl.obolibrary.org/obo/CL_1001319,CL:1001319,_,Bladder_O18.D041914.3_8_M.1.1
H21.D041914.3_8_M.1.1,Bladder,Bladder cell,http://purl.obolibrary.org/obo/CL_1001319,CL:1001319,_,Bladder_H21.D041914.3_8_M.1.1
J4.D041914.3_8_M.1.1,Bladder,Mesenchymal cell,http://purl.obolibrary.org/obo/CL_0008019,CL:0008019,_,Bladder_J4.D041914.3_8_M.1.1
F7.D041914.3_8_M.1.1,Bladder,Mesenchymal cell,http://purl.obolibrary.org/obo/CL_0008019,CL:0008019,_,Bladder_F7.D041914.3_8_M.1.1
G14.D041914.3_8_M.1.1,Bladder,Mesenchymal cell,http://purl.obolibrary.org/obo/CL_0008019,CL:0008019,_,Bladder_G14.D041914.3_8_M.1.1
K8.D041914.3_8_M.1.1,Bladder,Mesenchymal cell,http://purl.obolibrary.org/obo/CL_0008019,CL:0008019,_,Bladder_K8.D041914.3_8_M.1.1
L10.D041914.3_8_M.1.1,Bladder,Mesenchymal cell,http://purl.obolibrary.org/obo/CL_0008019,CL:0008019,_,Bladder_L10.D041914.3_8_M.1.1
M13.D041914.3_8_M.1.1,Bladder,Mesenchymal cell,http://purl.obolibrary.org/obo/CL_0008019,CL:0008019,_,Bladder_M13.D041914.3_8_M.1.1
N16.D041914.3_8_M.1.1,Bladder,Bladder cell,http://purl.obolibrary.org/obo/CL_1001319,CL:1001319,_,Bladder_N16.D041914.3_8_M.1.1
O20.D041914.3_8_M.1.1,Bladder,Bladder cell,http://purl.obolibrary.org/obo/CL_1001319,CL:1001319,_,Bladder_O20.D041914.3_8_M.1.1
H22.D041914.3_8_M.1.1,Bladder,Bladder cell,http://purl.obolibrary.org/obo/CL_1001319,CL:1001319,_,Bladder_H22.D041914.3_8_M.1.1
F8.D041914.3_8_M.1.1,Bladder,Mesenchymal cell,http://purl.obolibrary.org/obo/CL_0008019,CL:0008019,_,Bladder_F8.D041914.3_8_M.1.1
G15.D041914.3_8_M.1.1,Bladder,Bladder cell,http://purl.obolibrary.org/obo/CL_1001319,CL:1001319,_,Bladder_G15.D041914.3_8_M.1.1
J5.D041914.3_8_M.1.1,Bladder,Mesenchymal cell,http://purl.obolibrary.org/obo/CL_0008019,CL:0008019,_,Bladder_J5.D041914.3_8_M.1.1
I1.D041914.3_8_M.1.1,Bladder,Mesenchymal cell,http://purl.obolibrary.org/obo/CL_0008019,CL:0008019,_,Bladder_I1.D041914.3_8_M.1.1
J6.D041914.3_8_M.1.1,Bladder,Mesenchymal cell,http://purl.obolibrary.org/obo/CL_0008019,CL:0008019,_,Bladder_J6.D041914.3_8_M.1.1
K10.D041914.3_8_M.1.1,Bladder,Mesenchymal cell,http://purl.obolibrary.org/obo/CL_0008019,CL:0008019,_,Bladder_K10.D041914.3_8_M.1.1
K9.D041914.3_8_M.1.1,Bladder,Mesenchymal cell,http://purl.obolibrary.org/obo/CL_0008019,CL:0008019,_,Bladder_K9.D041914.3_8_M.1.1
L11.D041914.3_8_M.1.1,Bladder,Mesenchymal cell,http://purl.obolibrary.org/obo/CL_0008019,CL:0008019,_,Bladder_L11.D041914.3_8_M.1.1
M14.D041914.3_8_M.1.1,Bladder,Mesenchymal cell,http://purl.obolibrary.org/obo/CL_0008019,CL:0008019,_,Bladder_M14.D041914.3_8_M.1.1
O22.D041914.3_8_M.1.1,Bladder,Bladder cell,http://purl.obolibrary.org/obo/CL_1001319,CL:1001319,_,Bladder_O22.D041914.3_8_M.1.1
L12.D041914.3_8_M.1.1,Bladder,Mesenchymal cell,http://purl.obolibrary.org/obo/CL_0008019,CL:0008019,_,Bladder_L12.D041914.3_8_M.1.1
F10.D041914.3_8_M.1.1,Bladder,Mesenchymal cell,http://purl.obolibrary.org/obo/CL_0008019,CL:0008019,_,Bladder_F10.D041914.3_8_M.1.1
G16.D041914.3_8_M.1.1,Bladder,Bladder cell,http://purl.obolibrary.org/obo/CL_1001319,CL:1001319,_,Bladder_G16.D041914.3_8_M.1.1
I2.D041914.3_8_M.1.1,Bladder,Mesenchymal cell,http://purl.obolibrary.org/obo/CL_0008019,CL:0008019,_,Bladder_I2.D041914.3_8_M.1.1
J7.D041914.3_8_M.1.1,Bladder,Mesenchymal cell,http://purl.obolibrary.org/obo/CL_0008019,CL:0008019,_,Bladder_J7.D041914.3_8_M.1.1
K11.D041914.3_8_M.1.1,Bladder,Mesenchymal cell,http://purl.obolibrary.org/obo/CL_0008019,CL:0008019,_,Bladder_K11.D041914.3_8_M.1.1
L13.D041914.3_8_M.1.1,Bladder,Mesenchymal cell,http://purl.obolibrary.org/obo/CL_0008019,CL:0008019,_,Bladder_L13.D041914.3_8_M.1.1
M15.D041914.3_8_M.1.1,Bladder,Bladder cell,http://purl.obolibrary.org/obo/CL_1001319,CL:1001319,_,Bladder_M15.D041914.3_8_M.1.1
M16.D041914.3_8_M.1.1,Bladder,Bladder cell,http://purl.obolibrary.org/obo/CL_1001319,CL:1001319,_,Bladder_M16.D041914.3_8_M.1.1
N19.D041914.3_8_M.1.1,Bladder,Bladder cell,http://purl.obolibrary.org/obo/CL_1001319,CL:1001319,_,Bladder_N19.D041914.3_8_M.1.1
N18.D041914.3_8_M.1.1,Bladder,Bladder cell,http://purl.obolibrary.org/obo/CL_1001319,CL:1001319,_,Bladder_N18.D041914.3_8_M.1.1
P1.D041914.3_8_M.1.1,Bladder,Mesenchymal cell,http://purl.obolibrary.org/obo/CL_0008019,CL:0008019,_,Bladder_P1.D041914.3_8_M.1.1
I3.D041914.3_8_M.1.1,Bladder,Mesenchymal cell,http://purl.obolibrary.org/obo/CL_0008019,CL:0008019,_,Bladder_I3.D041914.3_8_M.1.1
J8.D041914.3_8_M.1.1,Bladder,Mesenchymal cell,http://purl.obolibrary.org/obo/CL_0008019,CL:0008019,_,Bladder_J8.D041914.3_8_M.1.1
K12.D041914.3_8_M.1.1,Bladder,Mesenchymal cell,http://purl.obolibrary.org/obo/CL_0008019,CL:0008019,_,Bladder_K12.D041914.3_8_M.1.1
L14.D041914.3_8_M.1.1,Bladder,Mesenchymal cell,http://purl.obolibrary.org/obo/CL_0008019,CL:0008019,_,Bladder_L14.D041914.3_8_M.1.1
M17.D041914.3_8_M.1.1,Bladder,Bladder cell,http://purl.obolibrary.org/obo/CL_1001319,CL:1001319,_,Bladder_M17.D041914.3_8_M.1.1
N21.D041914.3_8_M.1.1,Bladder,Bladder cell,http://purl.obolibrary.org/obo/CL_1001319,CL:1001319,_,Bladder_N21.D041914.3_8_M.1.1
P3.D041914.3_8_M.1.1,Bladder,Mesenchymal cell,http://purl.obolibrary.org/obo/CL_0008019,CL:0008019,_,Bladder_P3.D041914.3_8_M.1.1
F11.D041914.3_8_M.1.1,Bladder,Mesenchymal cell,http://purl.obolibrary.org/obo/CL_0008019,CL:0008019,_,Bladder_F11.D041914.3_8_M.1.1
G17.D041914.3_8_M.1.1,Bladder,Bladder cell,http://purl.obolibrary.org/obo/CL_1001319,CL:1001319,_,Bladder_G17.D041914.3_8_M.1.1
P4.D041914.3_8_M.1.1,Bladder,Mesenchymal cell,http://purl.obolibrary.org/obo/CL_0008019,CL:0008019,_,Bladder_P4.D041914.3_8_M.1.1
F14.D041914.3_8_M.1.1,Bladder,Mesenchymal cell,http://purl.obolibrary.org/obo/CL_0008019,CL:0008019,_,Bladder_F14.D041914.3_8_M.1.1
G19.D041914.3_8_M.1.1,Bladder,Bladder cell,http://purl.obolibrary.org/obo/CL_1001319,CL:1001319,_,Bladder_G19.D041914.3_8_M.1.1
F12.D041914.3_8_M.1.1,Bladder,Mesenchymal cell,http://purl.obolibrary.org/obo/CL_0008019,CL:0008019,_,Bladder_F12.D041914.3_8_M.1.1
I5.D041914.3_8_M.1.1,Bladder,Mesenchymal cell,http://purl.obolibrary.org/obo/CL_0008019,CL:0008019,_,Bladder_I5.D041914.3_8_M.1.1
J10.D041914.3_8_M.1.1,Bladder,Mesenchymal cell,http://purl.obolibrary.org/obo/CL_0008019,CL:0008019,_,Bladder_J10.D041914.3_8_M.1.1
K14.D041914.3_8_M.1.1,Bladder,Mesenchymal cell,http://purl.obolibrary.org/obo/CL_0008019,CL:0008019,_,Bladder_K14.D041914.3_8_M.1.1
G18.D041914.3_8_M.1.1,Bladder,Bladder cell,http://purl.obolibrary.org/obo/CL_1001319,CL:1001319,_,Bladder_G18.D041914.3_8_M.1.1
I4.D041914.3_8_M.1.1,Bladder,Mesenchymal cell,http://purl.obolibrary.org/obo/CL_0008019,CL:0008019,_,Bladder_I4.D041914.3_8_M.1.1
J9.D041914.3_8_M.1.1,Bladder,Mesenchymal cell,http://purl.obolibrary.org/obo/CL_0008019,CL:0008019,_,Bladder_J9.D041914.3_8_M.1.1
K13.D041914.3_8_M.1.1,Bladder,Mesenchymal cell,http://purl.obolibrary.org/obo/CL_0008019,CL:0008019,_,Bladder_K13.D041914.3_8_M.1.1
L15.D041914.3_8_M.1.1,Bladder,Bladder cell,http://purl.obolibrary.org/obo/CL_1001319,CL:1001319,_,Bladder_L15.D041914.3_8_M.1.1
M18.D041914.3_8_M.1.1,Bladder,Bladder cell,http://purl.obolibrary.org/obo/CL_1001319,CL:1001319,_,Bladder_M18.D041914.3_8_M.1.1
N22.D041914.3_8_M.1.1,Bladder,Bladder cell,http://purl.obolibrary.org/obo/CL_1001319,CL:1001319,_,Bladder_N22.D041914.3_8_M.1.1
L16.D041914.3_8_M.1.1,Bladder,Bladder cell,http://purl.obolibrary.org/obo/CL_1001319,CL:1001319,_,Bladder_L16.D041914.3_8_M.1.1
F15.D041914.3_8_M.1.1,Bladder,Bladder cell,http://purl.obolibrary.org/obo/CL_1001319,CL:1001319,_,Bladder_F15.D041914.3_8_M.1.1
G20.D041914.3_8_M.1.1,Bladder,Bladder cell,http://purl.obolibrary.org/obo/CL_1001319,CL:1001319,_,Bladder_G20.D041914.3_8_M.1.1
I6.D041914.3_8_M.1.1,Bladder,Mesenchymal cell,http://purl.obolibrary.org/obo/CL_0008019,CL:0008019,_,Bladder_I6.D041914.3_8_M.1.1
J11.D041914.3_8_M.1.1,Bladder,Mesenchymal cell,http://purl.obolibrary.org/obo/CL_0008019,CL:0008019,_,Bladder_J11.D041914.3_8_M.1.1
K15.D041914.3_8_M.1.1,Bladder,Bladder cell,http://purl.obolibrary.org/obo/CL_1001319,CL:1001319,_,Bladder_K15.D041914.3_8_M.1.1
L17.D041914.3_8_M.1.1,Bladder,Bladder cell,http://purl.obolibrary.org/obo/CL_1001319,CL:1001319,_,Bladder_L17.D041914.3_8_M.1.1
M20.D041914.3_8_M.1.1,Bladder,Bladder cell,http://purl.obolibrary.org/obo/CL_1001319,CL:1001319,_,Bladder_M20.D041914.3_8_M.1.1
M19.D041914.3_8_M.1.1,Bladder,Bladder cell,http://purl.obolibrary.org/obo/CL_1001319,CL:1001319,_,Bladder_M19.D041914.3_8_M.1.1
O2.D041914.3_8_M.1.1,Bladder,Mesenchymal cell,http://purl.obolibrary.org/obo/CL_0008019,CL:0008019,_,Bladder_O2.D041914.3_8_M.1.1
P6.D041914.3_8_M.1.1,Bladder,Mesenchymal cell,http://purl.obolibrary.org/obo/CL_0008019,CL:0008019,_,Bladder_P6.D041914.3_8_M.1.1
O1.D041914.3_8_M.1.1,Bladder,Mesenchymal cell,http://purl.obolibrary.org/obo/CL_0008019,CL:0008019,_,Bladder_O1.D041914.3_8_M.1.1
P5.D041914.3_8_M.1.1,Bladder,Mesenchymal cell,http://purl.obolibrary.org/obo/CL_0008019,CL:0008019,_,Bladder_P5.D041914.3_8_M.1.1
I7.D041914.3_8_M.1.1,Bladder,Mesenchymal cell,http://purl.obolibrary.org/obo/CL_0008019,CL:0008019,_,Bladder_I7.D041914.3_8_M.1.1
J13.D041914.3_8_M.1.1,Bladder,Mesenchymal cell,http://purl.obolibrary.org/obo/CL_0008019,CL:0008019,_,Bladder_J13.D041914.3_8_M.1.1
L18.D041914.3_8_M.1.1,Bladder,Bladder cell,http://purl.obolibrary.org/obo/CL_1001319,CL:1001319,_,Bladder_L18.D041914.3_8_M.1.1
M21.D041914.3_8_M.1.1,Bladder,Bladder cell,http://purl.obolibrary.org/obo/CL_1001319,CL:1001319,_,Bladder_M21.D041914.3_8_M.1.1
O3.D041914.3_8_M.1.1,Bladder,Mesenchymal cell,http://purl.obolibrary.org/obo/CL_0008019,CL:0008019,_,Bladder_O3.D041914.3_8_M.1.1
P7.D041914.3_8_M.1.1,Bladder,Mesenchymal cell,http://purl.obolibrary.org/obo/CL_0008019,CL:0008019,_,Bladder_P7.D041914.3_8_M.1.1
F16.D041914.3_8_M.1.1,Bladder,Bladder cell,http://purl.obolibrary.org/obo/CL_1001319,CL:1001319,_,Bladder_F16.D041914.3_8_M.1.1
G21.D041914.3_8_M.1.1,Bladder,Bladder cell,http://purl.obolibrary.org/obo/CL_1001319,CL:1001319,_,Bladder_G21.D041914.3_8_M.1.1
O4.D041914.3_8_M.1.1,Bladder,Mesenchymal cell,http://purl.obolibrary.org/obo/CL_0008019,CL:0008019,_,Bladder_O4.D041914.3_8_M.1.1
P8.D041914.3_8_M.1.1,Bladder,Mesenchymal cell,http://purl.obolibrary.org/obo/CL_0008019,CL:0008019,_,Bladder_P8.D041914.3_8_M.1.1
F18.D041914.3_8_M.1.1,Bladder,Bladder cell,http://purl.obolibrary.org/obo/CL_1001319,CL:1001319,_,Bladder_F18.D041914.3_8_M.1.1
H1.D041914.3_8_M.1.1,Bladder,Mesenchymal cell,http://purl.obolibrary.org/obo/CL_0008019,CL:0008019,_,Bladder_H1.D041914.3_8_M.1.1
F17.D041914.3_8_M.1.1,Bladder,Bladder cell,http://purl.obolibrary.org/obo/CL_1001319,CL:1001319,_,Bladder_F17.D041914.3_8_M.1.1
G22.D041914.3_8_M.1.1,Bladder,Bladder cell,http://purl.obolibrary.org/obo/CL_1001319,CL:1001319,_,Bladder_G22.D041914.3_8_M.1.1
I8.D041914.3_8_M.1.1,Bladder,Mesenchymal cell,http://purl.obolibrary.org/obo/CL_0008019,CL:0008019,_,Bladder_I8.D041914.3_8_M.1.1
J14.D041914.3_8_M.1.1,Bladder,Mesenchymal cell,http://purl.obolibrary.org/obo/CL_0008019,CL:0008019,_,Bladder_J14.D041914.3_8_M.1.1
K17.D041914.3_8_M.1.1,Bladder,Bladder cell,http://purl.obolibrary.org/obo/CL_1001319,CL:1001319,_,Bladder_K17.D041914.3_8_M.1.1
L19.D041914.3_8_M.1.1,Bladder,Bladder cell,http://purl.obolibrary.org/obo/CL_1001319,CL:1001319,_,Bladder_L19.D041914.3_8_M.1.1
M22.D041914.3_8_M.1.1,Bladder,Bladder cell,http://purl.obolibrary.org/obo/CL_1001319,CL:1001319,_,Bladder_M22.D041914.3_8_M.1.1
I9.D041914.3_8_M.1.1,Bladder,Mesenchymal cell,http://purl.obolibrary.org/obo/CL_0008019,CL:0008019,_,Bladder_I9.D041914.3_8_M.1.1
F19.D041914.3_8_M.1.1,Bladder,Bladder cell,http://purl.obolibrary.org/obo/CL_1001319,CL:1001319,_,Bladder_F19.D041914.3_8_M.1.1
H2.D041914.3_8_M.1.1,Bladder,Mesenchymal cell,http://purl.obolibrary.org/obo/CL_0008019,CL:0008019,_,Bladder_H2.D041914.3_8_M.1.1
I13.D041914.3_8_M.1.1,Bladder,Mesenchymal cell,http://purl.obolibrary.org/obo/CL_0008019,CL:0008019,_,Bladder_I13.D041914.3_8_M.1.1
J16.D041914.3_8_M.1.1,Bladder,Bladder cell,http://purl.obolibrary.org/obo/CL_1001319,CL:1001319,_,Bladder_J16.D041914.3_8_M.1.1
K19.D041914.3_8_M.1.1,Bladder,Bladder cell,http://purl.obolibrary.org/obo/CL_1001319,CL:1001319,_,Bladder_K19.D041914.3_8_M.1.1
L21.D041914.3_8_M.1.1,Bladder,Bladder cell,http://purl.obolibrary.org/obo/CL_1001319,CL:1001319,_,Bladder_L21.D041914.3_8_M.1.1
N2.D041914.3_8_M.1.1,Bladder,Mesenchymal cell,http://purl.obolibrary.org/obo/CL_0008019,CL:0008019,_,Bladder_N2.D041914.3_8_M.1.1
K18.D041914.3_8_M.1.1,Bladder,Bladder cell,http://purl.obolibrary.org/obo/CL_1001319,CL:1001319,_,Bladder_K18.D041914.3_8_M.1.1
L20.D041914.3_8_M.1.1,Bladder,Bladder cell,http://purl.obolibrary.org/obo/CL_1001319,CL:1001319,_,Bladder_L20.D041914.3_8_M.1.1
N1.D041914.3_8_M.1.1,Bladder,Mesenchymal cell,http://purl.obolibrary.org/obo/CL_0008019,CL:0008019,_,Bladder_N1.D041914.3_8_M.1.1
O5.D041914.3_8_M.1.1,Bladder,Mesenchymal cell,http://purl.obolibrary.org/obo/CL_0008019,CL:0008019,_,Bladder_O5.D041914.3_8_M.1.1
P10.D041914.3_8_M.1.1,Bladder,Mesenchymal cell,http://purl.obolibrary.org/obo/CL_0008019,CL:0008019,_,Bladder_P10.D041914.3_8_M.1.1
F20.D041914.3_8_M.1.1,Bladder,Bladder cell,http://purl.obolibrary.org/obo/CL_1001319,CL:1001319,_,Bladder_F20.D041914.3_8_M.1.1
H4.D041914.3_8_M.1.1,Bladder,Mesenchymal cell,http://purl.obolibrary.org/obo/CL_0008019,CL:0008019,_,Bladder_H4.D041914.3_8_M.1.1
I14.D041914.3_8_M.1.1,Bladder,Mesenchymal cell,http://purl.obolibrary.org/obo/CL_0008019,CL:0008019,_,Bladder_I14.D041914.3_8_M.1.1
J18.D041914.3_8_M.1.1,Bladder,Bladder cell,http://purl.obolibrary.org/obo/CL_1001319,CL:1001319,_,Bladder_J18.D041914.3_8_M.1.1
K20.D041914.3_8_M.1.1,Bladder,Bladder cell,http://purl.obolibrary.org/obo/CL_1001319,CL:1001319,_,Bladder_K20.D041914.3_8_M.1.1
L22.D041914.3_8_M.1.1,Bladder,Bladder cell,http://purl.obolibrary.org/obo/CL_1001319,CL:1001319,_,Bladder_L22.D041914.3_8_M.1.1
N3.D041914.3_8_M.1.1,Bladder,Mesenchymal cell,http://purl.obolibrary.org/obo/CL_0008019,CL:0008019,_,Bladder_N3.D041914.3_8_M.1.1
O7.D041914.3_8_M.1.1,Bladder,Mesenchymal cell,http://purl.obolibrary.org/obo/CL_0008019,CL:0008019,_,Bladder_O7.D041914.3_8_M.1.1
P12.D041914.3_8_M.1.1,Bladder,Mesenchymal cell,http://purl.obolibrary.org/obo/CL_0008019,CL:0008019,_,Bladder_P12.D041914.3_8_M.1.1
O6.D041914.3_8_M.1.1,Bladder,Mesenchymal cell,http://purl.obolibrary.org/obo/CL_0008019,CL:0008019,_,Bladder_O6.D041914.3_8_M.1.1
P11.D041914.3_8_M.1.1,Bladder,Mesenchymal cell,http://purl.obolibrary.org/obo/CL_0008019,CL:0008019,_,Bladder_P11.D041914.3_8_M.1.1
H5.D041914.3_8_M.1.1,Bladder,Mesenchymal cell,http://purl.obolibrary.org/obo/CL_0008019,CL:0008019,_,Bladder_H5.D041914.3_8_M.1.1
I15.D041914.3_8_M.1.1,Bladder,Bladder cell,http://purl.obolibrary.org/obo/CL_1001319,CL:1001319,_,Bladder_I15.D041914.3_8_M.1.1
J19.D041914.3_8_M.1.1,Bladder,Bladder cell,http://purl.obolibrary.org/obo/CL_1001319,CL:1001319,_,Bladder_J19.D041914.3_8_M.1.1
K21.D041914.3_8_M.1.1,Bladder,Bladder cell,http://purl.obolibrary.org/obo/CL_1001319,CL:1001319,_,Bladder_K21.D041914.3_8_M.1.1
M1.D041914.3_8_M.1.1,Bladder,Mesenchymal cell,http://purl.obolibrary.org/obo/CL_0008019,CL:0008019,_,Bladder_M1.D041914.3_8_M.1.1
N4.D041914.3_8_M.1.1,Bladder,Mesenchymal cell,http://purl.obolibrary.org/obo/CL_0008019,CL:0008019,_,Bladder_N4.D041914.3_8_M.1.1
O8.D041914.3_8_M.1.1,Bladder,Mesenchymal cell,http://purl.obolibrary.org/obo/CL_0008019,CL:0008019,_,Bladder_O8.D041914.3_8_M.1.1
P13.D041914.3_8_M.1.1,Bladder,Mesenchymal cell,http://purl.obolibrary.org/obo/CL_0008019,CL:0008019,_,Bladder_P13.D041914.3_8_M.1.1
F21.D041914.3_8_M.1.1,Bladder,Bladder cell,http://purl.obolibrary.org/obo/CL_1001319,CL:1001319,_,Bladder_F21.D041914.3_8_M.1.1
I16.D041914.3_8_M.1.1,Bladder,Bladder cell,http://purl.obolibrary.org/obo/CL_1001319,CL:1001319,_,Bladder_I16.D041914.3_8_M.1.1
J20.D041914.3_8_M.1.1,Bladder,Bladder cell,http://purl.obolibrary.org/obo/CL_1001319,CL:1001319,_,Bladder_J20.D041914.3_8_M.1.1
K22.D041914.3_8_M.1.1,Bladder,Bladder cell,http://purl.obolibrary.org/obo/CL_1001319,CL:1001319,_,Bladder_K22.D041914.3_8_M.1.1
M2.D041914.3_8_M.1.1,Bladder,Mesenchymal cell,http://purl.obolibrary.org/obo/CL_0008019,CL:0008019,_,Bladder_M2.D041914.3_8_M.1.1
N6.D041914.3_8_M.1.1,Bladder,Mesenchymal cell,http://purl.obolibrary.org/obo/CL_0008019,CL:0008019,_,Bladder_N6.D041914.3_8_M.1.1
O9.D041914.3_8_M.1.1,Bladder,Mesenchymal cell,http://purl.obolibrary.org/obo/CL_0008019,CL:0008019,_,Bladder_O9.D041914.3_8_M.1.1
P14.D041914.3_8_M.1.1,Bladder,Mesenchymal cell,http://purl.obolibrary.org/obo/CL_0008019,CL:0008019,_,Bladder_P14.D041914.3_8_M.1.1
F22.D041914.3_8_M.1.1,Bladder,Bladder cell,http://purl.obolibrary.org/obo/CL_1001319,CL:1001319,_,Bladder_F22.D041914.3_8_M.1.1
H6.D041914.3_8_M.1.1,Bladder,Mesenchymal cell,http://purl.obolibrary.org/obo/CL_0008019,CL:0008019,_,Bladder_H6.D041914.3_8_M.1.1
O10.D041914.3_8_M.1.1,Bladder,Mesenchymal cell,http://purl.obolibrary.org/obo/CL_0008019,CL:0008019,_,Bladder_O10.D041914.3_8_M.1.1
P15.D041914.3_8_M.1.1,Bladder,Bladder cell,http://purl.obolibrary.org/obo/CL_1001319,CL:1001319,_,Bladder_P15.D041914.3_8_M.1.1
G2.D041914.3_8_M.1.1,Bladder,Mesenchymal cell,http://purl.obolibrary.org/obo/CL_0008019,CL:0008019,_,Bladder_G2.D041914.3_8_M.1.1
G1.D041914.3_8_M.1.1,Bladder,Mesenchymal cell,http://purl.obolibrary.org/obo/CL_0008019,CL:0008019,_,Bladder_G1.D041914.3_8_M.1.1
H7.D041914.3_8_M.1.1,Bladder,Mesenchymal cell,http://purl.obolibrary.org/obo/CL_0008019,CL:0008019,_,Bladder_H7.D041914.3_8_M.1.1
I17.D041914.3_8_M.1.1,Bladder,Bladder cell,http://purl.obolibrary.org/obo/CL_1001319,CL:1001319,_,Bladder_I17.D041914.3_8_M.1.1
J21.D041914.3_8_M.1.1,Bladder,Bladder cell,http://purl.obolibrary.org/obo/CL_1001319,CL:1001319,_,Bladder_J21.D041914.3_8_M.1.1
L1.D041914.3_8_M.1.1,Bladder,Mesenchymal cell,http://purl.obolibrary.org/obo/CL_0008019,CL:0008019,_,Bladder_L1.D041914.3_8_M.1.1
M3.D041914.3_8_M.1.1,Bladder,Mesenchymal cell,http://purl.obolibrary.org/obo/CL_0008019,CL:0008019,_,Bladder_M3.D041914.3_8_M.1.1
N7.D041914.3_8_M.1.1,Bladder,Mesenchymal cell,http://purl.obolibrary.org/obo/CL_0008019,CL:0008019,_,Bladder_N7.D041914.3_8_M.1.1
H8.D041914.3_8_M.1.1,Bladder,Mesenchymal cell,http://purl.obolibrary.org/obo/CL_0008019,CL:0008019,_,Bladder_H8.D041914.3_8_M.1.1
G3.D041914.3_8_M.1.1,Bladder,Mesenchymal cell,http://purl.obolibrary.org/obo/CL_0008019,CL:0008019,_,Bladder_G3.D041914.3_8_M.1.1
H9.D041914.3_8_M.1.1,Bladder,Mesenchymal cell,http://purl.obolibrary.org/obo/CL_0008019,CL:0008019,_,Bladder_H9.D041914.3_8_M.1.1
I19.D041914.3_8_M.1.1,Bladder,Bladder cell,http://purl.obolibrary.org/obo/CL_1001319,CL:1001319,_,Bladder_I19.D041914.3_8_M.1.1
I18.D041914.3_8_M.1.1,Bladder,Bladder cell,http://purl.obolibrary.org/obo/CL_1001319,CL:1001319,_,Bladder_I18.D041914.3_8_M.1.1
K1.D041914.3_8_M.1.1,Bladder,Mesenchymal cell,http://purl.obolibrary.org/obo/CL_0008019,CL:0008019,_,Bladder_K1.D041914.3_8_M.1.1
L3.D041914.3_8_M.1.1,Bladder,Mesenchymal cell,http://purl.obolibrary.org/obo/CL_0008019,CL:0008019,_,Bladder_L3.D041914.3_8_M.1.1
M5.D041914.3_8_M.1.1,Bladder,Mesenchymal cell,http://purl.obolibrary.org/obo/CL_0008019,CL:0008019,_,Bladder_M5.D041914.3_8_M.1.1
J22.D041914.3_8_M.1.1,Bladder,Bladder cell,http://purl.obolibrary.org/obo/CL_1001319,CL:1001319,_,Bladder_J22.D041914.3_8_M.1.1
L2.D041914.3_8_M.1.1,Bladder,Mesenchymal cell,http://purl.obolibrary.org/obo/CL_0008019,CL:0008019,_,Bladder_L2.D041914.3_8_M.1.1
M4.D041914.3_8_M.1.1,Bladder,Mesenchymal cell,http://purl.obolibrary.org/obo/CL_0008019,CL:0008019,_,Bladder_M4.D041914.3_8_M.1.1
N8.D041914.3_8_M.1.1,Bladder,Mesenchymal cell,http://purl.obolibrary.org/obo/CL_0008019,CL:0008019,_,Bladder_N8.D041914.3_8_M.1.1
O11.D041914.3_8_M.1.1,Bladder,Mesenchymal cell,http://purl.obolibrary.org/obo/CL_0008019,CL:0008019,_,Bladder_O11.D041914.3_8_M.1.1
P16.D041914.3_8_M.1.1,Bladder,Bladder cell,http://purl.obolibrary.org/obo/CL_1001319,CL:1001319,_,Bladder_P16.D041914.3_8_M.1.1
N9.D041914.3_8_M.1.1,Bladder,Mesenchymal cell,http://purl.obolibrary.org/obo/CL_0008019,CL:0008019,_,Bladder_N9.D041914.3_8_M.1.1
G4.D041914.3_8_M.1.1,Bladder,Mesenchymal cell,http://purl.obolibrary.org/obo/CL_0008019,CL:0008019,_,Bladder_G4.D041914.3_8_M.1.1
H10.D041914.3_8_M.1.1,Bladder,Mesenchymal cell,http://purl.obolibrary.org/obo/CL_0008019,CL:0008019,_,Bladder_H10.D041914.3_8_M.1.1
I20.D041914.3_8_M.1.1,Bladder,Bladder cell,http://purl.obolibrary.org/obo/CL_1001319,CL:1001319,_,Bladder_I20.D041914.3_8_M.1.1
K2.D041914.3_8_M.1.1,Bladder,Bladder cell,http://purl.obolibrary.org/obo/CL_1001319,CL:1001319,_,Bladder_K2.D041914.3_8_M.1.1
L4.D041914.3_8_M.1.1,Bladder,Mesenchymal cell,http://purl.obolibrary.org/obo/CL_0008019,CL:0008019,_,Bladder_L4.D041914.3_8_M.1.1
O12.D041914.3_8_M.1.1,Bladder,Mesenchymal cell,http://purl.obolibrary.org/obo/CL_0008019,CL:0008019,_,Bladder_O12.D041914.3_8_M.1.1
M6.D041914.3_8_M.1.1,Bladder,Mesenchymal cell,http://purl.obolibrary.org/obo/CL_0008019,CL:0008019,_,Bladder_M6.D041914.3_8_M.1.1
N10.D041914.3_8_M.1.1,Bladder,Mesenchymal cell,http://purl.obolibrary.org/obo/CL_0008019,CL:0008019,_,Bladder_N10.D041914.3_8_M.1.1
O13.D041914.3_8_M.1.1,Bladder,Mesenchymal cell,http://purl.obolibrary.org/obo/CL_0008019,CL:0008019,_,Bladder_O13.D041914.3_8_M.1.1
P17.D041914.3_8_M.1.1,Bladder,Bladder cell,http://purl.obolibrary.org/obo/CL_1001319,CL:1001319,_,Bladder_P17.D041914.3_8_M.1.1
P18.D041914.3_8_M.1.1,Bladder,Bladder cell,http://purl.obolibrary.org/obo/CL_1001319,CL:1001319,_,Bladder_P18.D041914.3_8_M.1.1
H15.D041914.3_8_M.1.1,Bladder,Bladder cell,http://purl.obolibrary.org/obo/CL_1001319,CL:1001319,_,Bladder_H15.D041914.3_8_M.1.1
I21.D041914.3_8_M.1.1,Bladder,Bladder cell,http://purl.obolibrary.org/obo/CL_1001319,CL:1001319,_,Bladder_I21.D041914.3_8_M.1.1
K3.D041914.3_8_M.1.1,Bladder,Mesenchymal cell,http://purl.obolibrary.org/obo/CL_0008019,CL:0008019,_,Bladder_K3.D041914.3_8_M.1.1
L5.D041914.3_8_M.1.1,Bladder,Mesenchymal cell,http://purl.obolibrary.org/obo/CL_0008019,CL:0008019,_,Bladder_L5.D041914.3_8_M.1.1
M7.D041914.3_8_M.1.1,Bladder,Mesenchymal cell,http://purl.obolibrary.org/obo/CL_0008019,CL:0008019,_,Bladder_M7.D041914.3_8_M.1.1
N11.D041914.3_8_M.1.1,Bladder,Mesenchymal cell,http://purl.obolibrary.org/obo/CL_0008019,CL:0008019,_,Bladder_N11.D041914.3_8_M.1.1
O14.D041914.3_8_M.1.1,Bladder,Mesenchymal cell,http://purl.obolibrary.org/obo/CL_0008019,CL:0008019,_,Bladder_O14.D041914.3_8_M.1.1
P19.D041914.3_8_M.1.1,Bladder,Bladder cell,http://purl.obolibrary.org/obo/CL_1001319,CL:1001319,_,Bladder_P19.D041914.3_8_M.1.1
G5.D041914.3_8_M.1.1,Bladder,Mesenchymal cell,http://purl.obolibrary.org/obo/CL_0008019,CL:0008019,_,Bladder_G5.D041914.3_8_M.1.1
M8.D041914.3_8_M.1.1,Bladder,Mesenchymal cell,http://purl.obolibrary.org/obo/CL_0008019,CL:0008019,_,Bladder_M8.D041914.3_8_M.1.1
N12.D041914.3_8_M.1.1,Bladder,Mesenchymal cell,http://purl.obolibrary.org/obo/CL_0008019,CL:0008019,_,Bladder_N12.D041914.3_8_M.1.1
O15.D041914.3_8_M.1.1,Bladder,Bladder cell,http://purl.obolibrary.org/obo/CL_1001319,CL:1001319,_,Bladder_O15.D041914.3_8_M.1.1
P20.D041914.3_8_M.1.1,Bladder,Bladder cell,http://purl.obolibrary.org/obo/CL_1001319,CL:1001319,_,Bladder_P20.D041914.3_8_M.1.1
G6.D041914.3_8_M.1.1,Bladder,Mesenchymal cell,http://purl.obolibrary.org/obo/CL_0008019,CL:0008019,_,Bladder_G6.D041914.3_8_M.1.1
H16.D041914.3_8_M.1.1,Bladder,Bladder cell,http://purl.obolibrary.org/obo/CL_1001319,CL:1001319,_,Bladder_H16.D041914.3_8_M.1.1
I22.D041914.3_8_M.1.1,Bladder,Bladder cell,http://purl.obolibrary.org/obo/CL_1001319,CL:1001319,_,Bladder_I22.D041914.3_8_M.1.1
K4.D041914.3_8_M.1.1,Bladder,Mesenchymal cell,http://purl.obolibrary.org/obo/CL_0008019,CL:0008019,_,Bladder_K4.D041914.3_8_M.1.1
L6.D041914.3_8_M.1.1,Bladder,Mesenchymal cell,http://purl.obolibrary.org/obo/CL_0008019,CL:0008019,_,Bladder_L6.D041914.3_8_M.1.1
M10.D041914.3_8_M.1.1,Bladder,Mesenchymal cell,http://purl.obolibrary.org/obo/CL_0008019,CL:0008019,_,Bladder_M10.D041914.3_8_M.1.1
N13.D041914.3_8_M.1.1,Bladder,Mesenchymal cell,http://purl.obolibrary.org/obo/CL_0008019,CL:0008019,_,Bladder_N13.D041914.3_8_M.1.1
O16.D041914.3_8_M.1.1,Bladder,Bladder cell,http://purl.obolibrary.org/obo/CL_1001319,CL:1001319,_,Bladder_O16.D041914.3_8_M.1.1
P21.D041914.3_8_M.1.1,Bladder,Bladder cell,http://purl.obolibrary.org/obo/CL_1001319,CL:1001319,_,Bladder_P21.D041914.3_8_M.1.1
G7.D041914.3_8_M.1.1,Bladder,Mesenchymal cell,http://purl.obolibrary.org/obo/CL_0008019,CL:0008019,_,Bladder_G7.D041914.3_8_M.1.1
H18.D041914.3_8_M.1.1,Bladder,Bladder cell,http://purl.obolibrary.org/obo/CL_1001319,CL:1001319,_,Bladder_H18.D041914.3_8_M.1.1
J1.D041914.3_8_M.1.1,Bladder,Mesenchymal cell,http://purl.obolibrary.org/obo/CL_0008019,CL:0008019,_,Bladder_J1.D041914.3_8_M.1.1
K5.D041914.3_8_M.1.1,Bladder,Mesenchymal cell,http://purl.obolibrary.org/obo/CL_0008019,CL:0008019,_,Bladder_K5.D041914.3_8_M.1.1
L7.D041914.3_8_M.1.1,Bladder,Mesenchymal cell,http://purl.obolibrary.org/obo/CL_0008019,CL:0008019,_,Bladder_L7.D041914.3_8_M.1.1
A4.D042253.3_9_M.1.1,Bladder,Mesenchymal cell,http://purl.obolibrary.org/obo/CL_0008019,CL:0008019,_,Bladder_A4.D042253.3_9_M.1.1
B6.D042253.3_9_M.1.1,Bladder,Mesenchymal cell,http://purl.obolibrary.org/obo/CL_0008019,CL:0008019,_,Bladder_B6.D042253.3_9_M.1.1
C8.D042253.3_9_M.1.1,Bladder,Mesenchymal cell,http://purl.obolibrary.org/obo/CL_0008019,CL:0008019,_,Bladder_C8.D042253.3_9_M.1.1
D10.D042253.3_9_M.1.1,Bladder,Mesenchymal cell,http://purl.obolibrary.org/obo/CL_0008019,CL:0008019,_,Bladder_D10.D042253.3_9_M.1.1
E12.D042253.3_9_M.1.1,Bladder,Mesenchymal cell,http://purl.obolibrary.org/obo/CL_0008019,CL:0008019,_,Bladder_E12.D042253.3_9_M.1.1
F14.D042253.3_9_M.1.1,Bladder,Mesenchymal cell,http://purl.obolibrary.org/obo/CL_0008019,CL:0008019,_,Bladder_F14.D042253.3_9_M.1.1
M8.D042253.3_9_M.1.1,Bladder,Mesenchymal cell,http://purl.obolibrary.org/obo/CL_0008019,CL:0008019,_,Bladder_M8.D042253.3_9_M.1.1
G18.D042253.3_9_M.1.1,Bladder,Bladder cell,http://purl.obolibrary.org/obo/CL_1001319,CL:1001319,_,Bladder_G18.D042253.3_9_M.1.1
H20.D042253.3_9_M.1.1,Bladder,Basal cell of urothelium,http://purl.obolibrary.org/obo/CL_1000486,CL:1000486,_,Bladder_H20.D042253.3_9_M.1.1
J1.D042253.3_9_M.1.1,Bladder,Mesenchymal cell,http://purl.obolibrary.org/obo/CL_0008019,CL:0008019,_,Bladder_J1.D042253.3_9_M.1.1
K4.D042253.3_9_M.1.1,Bladder,Mesenchymal cell,http://purl.obolibrary.org/obo/CL_0008019,CL:0008019,_,Bladder_K4.D042253.3_9_M.1.1
A5.D042253.3_9_M.1.1,Bladder,Mesenchymal cell,http://purl.obolibrary.org/obo/CL_0008019,CL:0008019,_,Bladder_A5.D042253.3_9_M.1.1
F15.D042253.3_9_M.1.1,Bladder,Bladder cell,http://purl.obolibrary.org/obo/CL_1001319,CL:1001319,_,Bladder_F15.D042253.3_9_M.1.1
G19.D042253.3_9_M.1.1,Bladder,Bladder cell,http://purl.obolibrary.org/obo/CL_1001319,CL:1001319,_,Bladder_G19.D042253.3_9_M.1.1
H21.D042253.3_9_M.1.1,Bladder,Bladder cell,http://purl.obolibrary.org/obo/CL_1001319,CL:1001319,_,Bladder_H21.D042253.3_9_M.1.1
J2.D042253.3_9_M.1.1,Bladder,Mesenchymal cell,http://purl.obolibrary.org/obo/CL_0008019,CL:0008019,_,Bladder_J2.D042253.3_9_M.1.1
B7.D042253.3_9_M.1.1,Bladder,Mesenchymal cell,http://purl.obolibrary.org/obo/CL_0008019,CL:0008019,_,Bladder_B7.D042253.3_9_M.1.1
K5.D042253.3_9_M.1.1,Bladder,Mesenchymal cell,http://purl.obolibrary.org/obo/CL_0008019,CL:0008019,_,Bladder_K5.D042253.3_9_M.1.1
L7.D042253.3_9_M.1.1,Bladder,Mesenchymal cell,http://purl.obolibrary.org/obo/CL_0008019,CL:0008019,_,Bladder_L7.D042253.3_9_M.1.1
M9.D042253.3_9_M.1.1,Bladder,Mesenchymal cell,http://purl.obolibrary.org/obo/CL_0008019,CL:0008019,_,Bladder_M9.D042253.3_9_M.1.1
C9.D042253.3_9_M.1.1,Bladder,Mesenchymal cell,http://purl.obolibrary.org/obo/CL_0008019,CL:0008019,_,Bladder_C9.D042253.3_9_M.1.1
D11.D042253.3_9_M.1.1,Bladder,Mesenchymal cell,http://purl.obolibrary.org/obo/CL_0008019,CL:0008019,_,Bladder_D11.D042253.3_9_M.1.1
E13.D042253.3_9_M.1.1,Bladder,Mesenchymal cell,http://purl.obolibrary.org/obo/CL_0008019,CL:0008019,_,Bladder_E13.D042253.3_9_M.1.1
F16.D042253.3_9_M.1.1,Bladder,Basal cell of urothelium,http://purl.obolibrary.org/obo/CL_1000486,CL:1000486,_,Bladder_F16.D042253.3_9_M.1.1
G20.D042253.3_9_M.1.1,Bladder,Basal cell of urothelium,http://purl.obolibrary.org/obo/CL_1000486,CL:1000486,_,Bladder_G20.D042253.3_9_M.1.1
H22.D042253.3_9_M.1.1,Bladder,Basal cell of urothelium,http://purl.obolibrary.org/obo/CL_1000486,CL:1000486,_,Bladder_H22.D042253.3_9_M.1.1
J3.D042253.3_9_M.1.1,Bladder,Mesenchymal cell,http://purl.obolibrary.org/obo/CL_0008019,CL:0008019,_,Bladder_J3.D042253.3_9_M.1.1
K6.D042253.3_9_M.1.1,Bladder,Mesenchymal cell,http://purl.obolibrary.org/obo/CL_0008019,CL:0008019,_,Bladder_K6.D042253.3_9_M.1.1
A6.D042253.3_9_M.1.1,Bladder,Mesenchymal cell,http://purl.obolibrary.org/obo/CL_0008019,CL:0008019,_,Bladder_A6.D042253.3_9_M.1.1
B8.D042253.3_9_M.1.1,Bladder,Mesenchymal cell,http://purl.obolibrary.org/obo/CL_0008019,CL:0008019,_,Bladder_B8.D042253.3_9_M.1.1
C10.D042253.3_9_M.1.1,Bladder,Mesenchymal cell,http://purl.obolibrary.org/obo/CL_0008019,CL:0008019,_,Bladder_C10.D042253.3_9_M.1.1
D12.D042253.3_9_M.1.1,Bladder,Mesenchymal cell,http://purl.obolibrary.org/obo/CL_0008019,CL:0008019,_,Bladder_D12.D042253.3_9_M.1.1
E14.D042253.3_9_M.1.1,Bladder,Mesenchymal cell,http://purl.obolibrary.org/obo/CL_0008019,CL:0008019,_,Bladder_E14.D042253.3_9_M.1.1
L8.D042253.3_9_M.1.1,Bladder,Mesenchymal cell,http://purl.obolibrary.org/obo/CL_0008019,CL:0008019,_,Bladder_L8.D042253.3_9_M.1.1
M10.D042253.3_9_M.1.1,Bladder,Mesenchymal cell,http://purl.obolibrary.org/obo/CL_0008019,CL:0008019,_,Bladder_M10.D042253.3_9_M.1.1
A7.D042253.3_9_M.1.1,Bladder,Mesenchymal cell,http://purl.obolibrary.org/obo/CL_0008019,CL:0008019,_,Bladder_A7.D042253.3_9_M.1.1
G21.D042253.3_9_M.1.1,Bladder,Bladder cell,http://purl.obolibrary.org/obo/CL_1001319,CL:1001319,_,Bladder_G21.D042253.3_9_M.1.1
I1.D042253.3_9_M.1.1,Bladder,Mesenchymal cell,http://purl.obolibrary.org/obo/CL_0008019,CL:0008019,_,Bladder_I1.D042253.3_9_M.1.1
B9.D042253.3_9_M.1.1,Bladder,Mesenchymal cell,http://purl.obolibrary.org/obo/CL_0008019,CL:0008019,_,Bladder_B9.D042253.3_9_M.1.1
J4.D042253.3_9_M.1.1,Bladder,Mesenchymal cell,http://purl.obolibrary.org/obo/CL_0008019,CL:0008019,_,Bladder_J4.D042253.3_9_M.1.1
K7.D042253.3_9_M.1.1,Bladder,Mesenchymal cell,http://purl.obolibrary.org/obo/CL_0008019,CL:0008019,_,Bladder_K7.D042253.3_9_M.1.1
C11.D042253.3_9_M.1.1,Bladder,Mesenchymal cell,http://purl.obolibrary.org/obo/CL_0008019,CL:0008019,_,Bladder_C11.D042253.3_9_M.1.1
D13.D042253.3_9_M.1.1,Bladder,Mesenchymal cell,http://purl.obolibrary.org/obo/CL_0008019,CL:0008019,_,Bladder_D13.D042253.3_9_M.1.1
E15.D042253.3_9_M.1.1,Bladder,Bladder cell,http://purl.obolibrary.org/obo/CL_1001319,CL:1001319,_,Bladder_E15.D042253.3_9_M.1.1
F17.D042253.3_9_M.1.1,Bladder,Bladder cell,http://purl.obolibrary.org/obo/CL_1001319,CL:1001319,_,Bladder_F17.D042253.3_9_M.1.1
L9.D042253.3_9_M.1.1,Bladder,Mesenchymal cell,http://purl.obolibrary.org/obo/CL_0008019,CL:0008019,_,Bladder_L9.D042253.3_9_M.1.1
D14.D042253.3_9_M.1.1,Bladder,Mesenchymal cell,http://purl.obolibrary.org/obo/CL_0008019,CL:0008019,_,Bladder_D14.D042253.3_9_M.1.1
E16.D042253.3_9_M.1.1,Bladder,Bladder cell,http://purl.obolibrary.org/obo/CL_1001319,CL:1001319,_,Bladder_E16.D042253.3_9_M.1.1
F18.D042253.3_9_M.1.1,Bladder,Basal cell of urothelium,http://purl.obolibrary.org/obo/CL_1000486,CL:1000486,_,Bladder_F18.D042253.3_9_M.1.1
G22.D042253.3_9_M.1.1,Bladder,Bladder cell,http://purl.obolibrary.org/obo/CL_1001319,CL:1001319,_,Bladder_G22.D042253.3_9_M.1.1
I2.D042253.3_9_M.1.1,Bladder,Mesenchymal cell,http://purl.obolibrary.org/obo/CL_0008019,CL:0008019,_,Bladder_I2.D042253.3_9_M.1.1
M11.D042253.3_9_M.1.1,Bladder,Mesenchymal cell,http://purl.obolibrary.org/obo/CL_0008019,CL:0008019,_,Bladder_M11.D042253.3_9_M.1.1
J5.D042253.3_9_M.1.1,Bladder,Mesenchymal cell,http://purl.obolibrary.org/obo/CL_0008019,CL:0008019,_,Bladder_J5.D042253.3_9_M.1.1
K8.D042253.3_9_M.1.1,Bladder,Mesenchymal cell,http://purl.obolibrary.org/obo/CL_0008019,CL:0008019,_,Bladder_K8.D042253.3_9_M.1.1
L10.D042253.3_9_M.1.1,Bladder,Mesenchymal cell,http://purl.obolibrary.org/obo/CL_0008019,CL:0008019,_,Bladder_L10.D042253.3_9_M.1.1
A8.D042253.3_9_M.1.1,Bladder,Mesenchymal cell,http://purl.obolibrary.org/obo/CL_0008019,CL:0008019,_,Bladder_A8.D042253.3_9_M.1.1
B10.D042253.3_9_M.1.1,Bladder,Mesenchymal cell,http://purl.obolibrary.org/obo/CL_0008019,CL:0008019,_,Bladder_B10.D042253.3_9_M.1.1
C12.D042253.3_9_M.1.1,Bladder,Mesenchymal cell,http://purl.obolibrary.org/obo/CL_0008019,CL:0008019,_,Bladder_C12.D042253.3_9_M.1.1
M12.D042253.3_9_M.1.1,Bladder,Mesenchymal cell,http://purl.obolibrary.org/obo/CL_0008019,CL:0008019,_,Bladder_M12.D042253.3_9_M.1.1
E17.D042253.3_9_M.1.1,Bladder,Bladder cell,http://purl.obolibrary.org/obo/CL_1001319,CL:1001319,_,Bladder_E17.D042253.3_9_M.1.1
F19.D042253.3_9_M.1.1,Bladder,Bladder cell,http://purl.obolibrary.org/obo/CL_1001319,CL:1001319,_,Bladder_F19.D042253.3_9_M.1.1
H1.D042253.3_9_M.1.1,Bladder,Mesenchymal cell,http://purl.obolibrary.org/obo/CL_0008019,CL:0008019,_,Bladder_H1.D042253.3_9_M.1.1
I3.D042253.3_9_M.1.1,Bladder,Mesenchymal cell,http://purl.obolibrary.org/obo/CL_0008019,CL:0008019,_,Bladder_I3.D042253.3_9_M.1.1
J6.D042253.3_9_M.1.1,Bladder,Mesenchymal cell,http://purl.obolibrary.org/obo/CL_0008019,CL:0008019,_,Bladder_J6.D042253.3_9_M.1.1
K9.D042253.3_9_M.1.1,Bladder,Mesenchymal cell,http://purl.obolibrary.org/obo/CL_0008019,CL:0008019,_,Bladder_K9.D042253.3_9_M.1.1
L11.D042253.3_9_M.1.1,Bladder,Mesenchymal cell,http://purl.obolibrary.org/obo/CL_0008019,CL:0008019,_,Bladder_L11.D042253.3_9_M.1.1
M13.D042253.3_9_M.1.1,Bladder,Mesenchymal cell,http://purl.obolibrary.org/obo/CL_0008019,CL:0008019,_,Bladder_M13.D042253.3_9_M.1.1
A9.D042253.3_9_M.1.1,Bladder,Mesenchymal cell,http://purl.obolibrary.org/obo/CL_0008019,CL:0008019,_,Bladder_A9.D042253.3_9_M.1.1
B11.D042253.3_9_M.1.1,Bladder,Mesenchymal cell,http://purl.obolibrary.org/obo/CL_0008019,CL:0008019,_,Bladder_B11.D042253.3_9_M.1.1
C13.D042253.3_9_M.1.1,Bladder,Mesenchymal cell,http://purl.obolibrary.org/obo/CL_0008019,CL:0008019,_,Bladder_C13.D042253.3_9_M.1.1
D15.D042253.3_9_M.1.1,Bladder,Bladder cell,http://purl.obolibrary.org/obo/CL_1001319,CL:1001319,_,Bladder_D15.D042253.3_9_M.1.1
J7.D042253.3_9_M.1.1,Bladder,Mesenchymal cell,http://purl.obolibrary.org/obo/CL_0008019,CL:0008019,_,Bladder_J7.D042253.3_9_M.1.1
K10.D042253.3_9_M.1.1,Bladder,Mesenchymal cell,http://purl.obolibrary.org/obo/CL_0008019,CL:0008019,_,Bladder_K10.D042253.3_9_M.1.1
L12.D042253.3_9_M.1.1,Bladder,Mesenchymal cell,http://purl.obolibrary.org/obo/CL_0008019,CL:0008019,_,Bladder_L12.D042253.3_9_M.1.1
M14.D042253.3_9_M.1.1,Bladder,Mesenchymal cell,http://purl.obolibrary.org/obo/CL_0008019,CL:0008019,_,Bladder_M14.D042253.3_9_M.1.1
A11.D042253.3_9_M.1.1,Bladder,Mesenchymal cell,http://purl.obolibrary.org/obo/CL_0008019,CL:0008019,_,Bladder_A11.D042253.3_9_M.1.1
B13.D042253.3_9_M.1.1,Bladder,Mesenchymal cell,http://purl.obolibrary.org/obo/CL_0008019,CL:0008019,_,Bladder_B13.D042253.3_9_M.1.1
A10.D042253.3_9_M.1.1,Bladder,Mesenchymal cell,http://purl.obolibrary.org/obo/CL_0008019,CL:0008019,_,Bladder_A10.D042253.3_9_M.1.1
C15.D042253.3_9_M.1.1,Bladder,Bladder cell,http://purl.obolibrary.org/obo/CL_1001319,CL:1001319,_,Bladder_C15.D042253.3_9_M.1.1
D17.D042253.3_9_M.1.1,Bladder,Bladder cell,http://purl.obolibrary.org/obo/CL_1001319,CL:1001319,_,Bladder_D17.D042253.3_9_M.1.1
E19.D042253.3_9_M.1.1,Bladder,Bladder cell,http://purl.obolibrary.org/obo/CL_1001319,CL:1001319,_,Bladder_E19.D042253.3_9_M.1.1
B12.D042253.3_9_M.1.1,Bladder,Bladder cell,http://purl.obolibrary.org/obo/CL_1001319,CL:1001319,_,Bladder_B12.D042253.3_9_M.1.1
C14.D042253.3_9_M.1.1,Bladder,Mesenchymal cell,http://purl.obolibrary.org/obo/CL_0008019,CL:0008019,_,Bladder_C14.D042253.3_9_M.1.1
D16.D042253.3_9_M.1.1,Bladder,Bladder cell,http://purl.obolibrary.org/obo/CL_1001319,CL:1001319,_,Bladder_D16.D042253.3_9_M.1.1
E18.D042253.3_9_M.1.1,Bladder,Bladder cell,http://purl.obolibrary.org/obo/CL_1001319,CL:1001319,_,Bladder_E18.D042253.3_9_M.1.1
F20.D042253.3_9_M.1.1,Bladder,Bladder cell,http://purl.obolibrary.org/obo/CL_1001319,CL:1001319,_,Bladder_F20.D042253.3_9_M.1.1
H2.D042253.3_9_M.1.1,Bladder,Mesenchymal cell,http://purl.obolibrary.org/obo/CL_0008019,CL:0008019,_,Bladder_H2.D042253.3_9_M.1.1
I4.D042253.3_9_M.1.1,Bladder,Mesenchymal cell,http://purl.obolibrary.org/obo/CL_0008019,CL:0008019,_,Bladder_I4.D042253.3_9_M.1.1
F21.D042253.3_9_M.1.1,Bladder,Bladder cell,http://purl.obolibrary.org/obo/CL_1001319,CL:1001319,_,Bladder_F21.D042253.3_9_M.1.1
A12.D042253.3_9_M.1.1,Bladder,Mesenchymal cell,http://purl.obolibrary.org/obo/CL_0008019,CL:0008019,_,Bladder_A12.D042253.3_9_M.1.1
B14.D042253.3_9_M.1.1,Bladder,Mesenchymal cell,http://purl.obolibrary.org/obo/CL_0008019,CL:0008019,_,Bladder_B14.D042253.3_9_M.1.1
C16.D042253.3_9_M.1.1,Bladder,Basal cell of urothelium,http://purl.obolibrary.org/obo/CL_1000486,CL:1000486,_,Bladder_C16.D042253.3_9_M.1.1
D18.D042253.3_9_M.1.1,Bladder,Bladder cell,http://purl.obolibrary.org/obo/CL_1001319,CL:1001319,_,Bladder_D18.D042253.3_9_M.1.1
E20.D042253.3_9_M.1.1,Bladder,Bladder cell,http://purl.obolibrary.org/obo/CL_1001319,CL:1001319,_,Bladder_E20.D042253.3_9_M.1.1
G1.D042253.3_9_M.1.1,Bladder,Mesenchymal cell,http://purl.obolibrary.org/obo/CL_0008019,CL:0008019,_,Bladder_G1.D042253.3_9_M.1.1
H4.D042253.3_9_M.1.1,Bladder,Mesenchymal cell,http://purl.obolibrary.org/obo/CL_0008019,CL:0008019,_,Bladder_H4.D042253.3_9_M.1.1
I6.D042253.3_9_M.1.1,Bladder,Mesenchymal cell,http://purl.obolibrary.org/obo/CL_0008019,CL:0008019,_,Bladder_I6.D042253.3_9_M.1.1
H3.D042253.3_9_M.1.1,Bladder,Mesenchymal cell,http://purl.obolibrary.org/obo/CL_0008019,CL:0008019,_,Bladder_H3.D042253.3_9_M.1.1
J9.D042253.3_9_M.1.1,Bladder,Mesenchymal cell,http://purl.obolibrary.org/obo/CL_0008019,CL:0008019,_,Bladder_J9.D042253.3_9_M.1.1
K12.D042253.3_9_M.1.1,Bladder,Mesenchymal cell,http://purl.obolibrary.org/obo/CL_0008019,CL:0008019,_,Bladder_K12.D042253.3_9_M.1.1
L14.D042253.3_9_M.1.1,Bladder,Mesenchymal cell,http://purl.obolibrary.org/obo/CL_0008019,CL:0008019,_,Bladder_L14.D042253.3_9_M.1.1
I5.D042253.3_9_M.1.1,Bladder,Mesenchymal cell,http://purl.obolibrary.org/obo/CL_0008019,CL:0008019,_,Bladder_I5.D042253.3_9_M.1.1
J8.D042253.3_9_M.1.1,Bladder,Mesenchymal cell,http://purl.obolibrary.org/obo/CL_0008019,CL:0008019,_,Bladder_J8.D042253.3_9_M.1.1
K11.D042253.3_9_M.1.1,Bladder,Mesenchymal cell,http://purl.obolibrary.org/obo/CL_0008019,CL:0008019,_,Bladder_K11.D042253.3_9_M.1.1
L13.D042253.3_9_M.1.1,Bladder,Mesenchymal cell,http://purl.obolibrary.org/obo/CL_0008019,CL:0008019,_,Bladder_L13.D042253.3_9_M.1.1
M15.D042253.3_9_M.1.1,Bladder,Bladder cell,http://purl.obolibrary.org/obo/CL_1001319,CL:1001319,_,Bladder_M15.D042253.3_9_M.1.1
M16.D042253.3_9_M.1.1,Bladder,Bladder cell,http://purl.obolibrary.org/obo/CL_1001319,CL:1001319,_,Bladder_M16.D042253.3_9_M.1.1
E21.D042253.3_9_M.1.1,Bladder,Bladder cell,http://purl.obolibrary.org/obo/CL_1001319,CL:1001319,_,Bladder_E21.D042253.3_9_M.1.1
G2.D042253.3_9_M.1.1,Bladder,Mesenchymal cell,http://purl.obolibrary.org/obo/CL_0008019,CL:0008019,_,Bladder_G2.D042253.3_9_M.1.1
H5.D042253.3_9_M.1.1,Bladder,Mesenchymal cell,http://purl.obolibrary.org/obo/CL_0008019,CL:0008019,_,Bladder_H5.D042253.3_9_M.1.1
J10.D042253.3_9_M.1.1,Bladder,Mesenchymal cell,http://purl.obolibrary.org/obo/CL_0008019,CL:0008019,_,Bladder_J10.D042253.3_9_M.1.1
K13.D042253.3_9_M.1.1,Bladder,Mesenchymal cell,http://purl.obolibrary.org/obo/CL_0008019,CL:0008019,_,Bladder_K13.D042253.3_9_M.1.1
L15.D042253.3_9_M.1.1,Bladder,Bladder cell,http://purl.obolibrary.org/obo/CL_1001319,CL:1001319,_,Bladder_L15.D042253.3_9_M.1.1
M17.D042253.3_9_M.1.1,Bladder,Bladder cell,http://purl.obolibrary.org/obo/CL_1001319,CL:1001319,_,Bladder_M17.D042253.3_9_M.1.1
A14.D042253.3_9_M.1.1,Bladder,Mesenchymal cell,http://purl.obolibrary.org/obo/CL_0008019,CL:0008019,_,Bladder_A14.D042253.3_9_M.1.1
A13.D042253.3_9_M.1.1,Bladder,Mesenchymal cell,http://purl.obolibrary.org/obo/CL_0008019,CL:0008019,_,Bladder_A13.D042253.3_9_M.1.1
B15.D042253.3_9_M.1.1,Bladder,Bladder cell,http://purl.obolibrary.org/obo/CL_1001319,CL:1001319,_,Bladder_B15.D042253.3_9_M.1.1
C17.D042253.3_9_M.1.1,Bladder,Basal cell of urothelium,http://purl.obolibrary.org/obo/CL_1000486,CL:1000486,_,Bladder_C17.D042253.3_9_M.1.1
D19.D042253.3_9_M.1.1,Bladder,Bladder cell,http://purl.obolibrary.org/obo/CL_1001319,CL:1001319,_,Bladder_D19.D042253.3_9_M.1.1
B16.D042253.3_9_M.1.1,Bladder,Bladder cell,http://purl.obolibrary.org/obo/CL_1001319,CL:1001319,_,Bladder_B16.D042253.3_9_M.1.1
L16.D042253.3_9_M.1.1,Bladder,Bladder cell,http://purl.obolibrary.org/obo/CL_1001319,CL:1001319,_,Bladder_L16.D042253.3_9_M.1.1
M18.D042253.3_9_M.1.1,Bladder,Bladder cell,http://purl.obolibrary.org/obo/CL_1001319,CL:1001319,_,Bladder_M18.D042253.3_9_M.1.1
A15.D042253.3_9_M.1.1,Bladder,Bladder cell,http://purl.obolibrary.org/obo/CL_1001319,CL:1001319,_,Bladder_A15.D042253.3_9_M.1.1
B17.D042253.3_9_M.1.1,Bladder,Basal cell of urothelium,http://purl.obolibrary.org/obo/CL_1000486,CL:1000486,_,Bladder_B17.D042253.3_9_M.1.1
C19.D042253.3_9_M.1.1,Bladder,Bladder cell,http://purl.obolibrary.org/obo/CL_1001319,CL:1001319,_,Bladder_C19.D042253.3_9_M.1.1
D21.D042253.3_9_M.1.1,Bladder,Bladder cell,http://purl.obolibrary.org/obo/CL_1001319,CL:1001319,_,Bladder_D21.D042253.3_9_M.1.1
C18.D042253.3_9_M.1.1,Bladder,Basal cell of urothelium,http://purl.obolibrary.org/obo/CL_1000486,CL:1000486,_,Bladder_C18.D042253.3_9_M.1.1
F1.D042253.3_9_M.1.1,Bladder,Mesenchymal cell,http://purl.obolibrary.org/obo/CL_0008019,CL:0008019,_,Bladder_F1.D042253.3_9_M.1.1
G5.D042253.3_9_M.1.1,Bladder,Mesenchymal cell,http://purl.obolibrary.org/obo/CL_0008019,CL:0008019,_,Bladder_G5.D042253.3_9_M.1.1
H7.D042253.3_9_M.1.1,Bladder,Mesenchymal cell,http://purl.obolibrary.org/obo/CL_0008019,CL:0008019,_,Bladder_H7.D042253.3_9_M.1.1
D20.D042253.3_9_M.1.1,Bladder,Basal cell of urothelium,http://purl.obolibrary.org/obo/CL_1000486,CL:1000486,_,Bladder_D20.D042253.3_9_M.1.1
E22.D042253.3_9_M.1.1,Bladder,Bladder cell,http://purl.obolibrary.org/obo/CL_1001319,CL:1001319,_,Bladder_E22.D042253.3_9_M.1.1
G3.D042253.3_9_M.1.1,Bladder,Mesenchymal cell,http://purl.obolibrary.org/obo/CL_0008019,CL:0008019,_,Bladder_G3.D042253.3_9_M.1.1
H6.D042253.3_9_M.1.1,Bladder,Mesenchymal cell,http://purl.obolibrary.org/obo/CL_0008019,CL:0008019,_,Bladder_H6.D042253.3_9_M.1.1
I8.D042253.3_9_M.1.1,Bladder,Mesenchymal cell,http://purl.obolibrary.org/obo/CL_0008019,CL:0008019,_,Bladder_I8.D042253.3_9_M.1.1
J11.D042253.3_9_M.1.1,Bladder,Mesenchymal cell,http://purl.obolibrary.org/obo/CL_0008019,CL:0008019,_,Bladder_J11.D042253.3_9_M.1.1
K14.D042253.3_9_M.1.1,Bladder,Mesenchymal cell,http://purl.obolibrary.org/obo/CL_0008019,CL:0008019,_,Bladder_K14.D042253.3_9_M.1.1
I9.D042253.3_9_M.1.1,Bladder,Mesenchymal cell,http://purl.obolibrary.org/obo/CL_0008019,CL:0008019,_,Bladder_I9.D042253.3_9_M.1.1
A16.D042253.3_9_M.1.1,Bladder,Bladder cell,http://purl.obolibrary.org/obo/CL_1001319,CL:1001319,_,Bladder_A16.D042253.3_9_M.1.1
B18.D042253.3_9_M.1.1,Bladder,Bladder cell,http://purl.obolibrary.org/obo/CL_1001319,CL:1001319,_,Bladder_B18.D042253.3_9_M.1.1
C20.D042253.3_9_M.1.1,Bladder,Bladder cell,http://purl.obolibrary.org/obo/CL_1001319,CL:1001319,_,Bladder_C20.D042253.3_9_M.1.1
D22.D042253.3_9_M.1.1,Bladder,Bladder cell,http://purl.obolibrary.org/obo/CL_1001319,CL:1001319,_,Bladder_D22.D042253.3_9_M.1.1
F2.D042253.3_9_M.1.1,Bladder,Mesenchymal cell,http://purl.obolibrary.org/obo/CL_0008019,CL:0008019,_,Bladder_F2.D042253.3_9_M.1.1
G6.D042253.3_9_M.1.1,Bladder,Mesenchymal cell,http://purl.obolibrary.org/obo/CL_0008019,CL:0008019,_,Bladder_G6.D042253.3_9_M.1.1
H8.D042253.3_9_M.1.1,Bladder,Mesenchymal cell,http://purl.obolibrary.org/obo/CL_0008019,CL:0008019,_,Bladder_H8.D042253.3_9_M.1.1
I10.D042253.3_9_M.1.1,Bladder,Mesenchymal cell,http://purl.obolibrary.org/obo/CL_0008019,CL:0008019,_,Bladder_I10.D042253.3_9_M.1.1
J13.D042253.3_9_M.1.1,Bladder,Mesenchymal cell,http://purl.obolibrary.org/obo/CL_0008019,CL:0008019,_,Bladder_J13.D042253.3_9_M.1.1
K16.D042253.3_9_M.1.1,Bladder,Bladder cell,http://purl.obolibrary.org/obo/CL_1001319,CL:1001319,_,Bladder_K16.D042253.3_9_M.1.1
J12.D042253.3_9_M.1.1,Bladder,Mesenchymal cell,http://purl.obolibrary.org/obo/CL_0008019,CL:0008019,_,Bladder_J12.D042253.3_9_M.1.1
L18.D042253.3_9_M.1.1,Bladder,Bladder cell,http://purl.obolibrary.org/obo/CL_1001319,CL:1001319,_,Bladder_L18.D042253.3_9_M.1.1
M20.D042253.3_9_M.1.1,Bladder,Basal cell of urothelium,http://purl.obolibrary.org/obo/CL_1000486,CL:1000486,_,Bladder_M20.D042253.3_9_M.1.1
K15.D042253.3_9_M.1.1,Bladder,Bladder cell,http://purl.obolibrary.org/obo/CL_1001319,CL:1001319,_,Bladder_K15.D042253.3_9_M.1.1
L17.D042253.3_9_M.1.1,Bladder,Bladder cell,http://purl.obolibrary.org/obo/CL_1001319,CL:1001319,_,Bladder_L17.D042253.3_9_M.1.1
M19.D042253.3_9_M.1.1,Bladder,Bladder cell,http://purl.obolibrary.org/obo/CL_1001319,CL:1001319,_,Bladder_M19.D042253.3_9_M.1.1
H9.D042253.3_9_M.1.1,Bladder,Mesenchymal cell,http://purl.obolibrary.org/obo/CL_0008019,CL:0008019,_,Bladder_H9.D042253.3_9_M.1.1
I11.D042253.3_9_M.1.1,Bladder,Mesenchymal cell,http://purl.obolibrary.org/obo/CL_0008019,CL:0008019,_,Bladder_I11.D042253.3_9_M.1.1
J14.D042253.3_9_M.1.1,Bladder,Mesenchymal cell,http://purl.obolibrary.org/obo/CL_0008019,CL:0008019,_,Bladder_J14.D042253.3_9_M.1.1
K17.D042253.3_9_M.1.1,Bladder,Bladder cell,http://purl.obolibrary.org/obo/CL_1001319,CL:1001319,_,Bladder_K17.D042253.3_9_M.1.1
L19.D042253.3_9_M.1.1,Bladder,Basal cell of urothelium,http://purl.obolibrary.org/obo/CL_1000486,CL:1000486,_,Bladder_L19.D042253.3_9_M.1.1
M21.D042253.3_9_M.1.1,Bladder,Bladder cell,http://purl.obolibrary.org/obo/CL_1001319,CL:1001319,_,Bladder_M21.D042253.3_9_M.1.1
A18.D042253.3_9_M.1.1,Bladder,Bladder cell,http://purl.obolibrary.org/obo/CL_1001319,CL:1001319,_,Bladder_A18.D042253.3_9_M.1.1
B20.D042253.3_9_M.1.1,Bladder,Bladder cell,http://purl.obolibrary.org/obo/CL_1001319,CL:1001319,_,Bladder_B20.D042253.3_9_M.1.1
A17.D042253.3_9_M.1.1,Bladder,Basal cell of urothelium,http://purl.obolibrary.org/obo/CL_1000486,CL:1000486,_,Bladder_A17.D042253.3_9_M.1.1
B19.D042253.3_9_M.1.1,Bladder,Bladder cell,http://purl.obolibrary.org/obo/CL_1001319,CL:1001319,_,Bladder_B19.D042253.3_9_M.1.1
C21.D042253.3_9_M.1.1,Bladder,Bladder cell,http://purl.obolibrary.org/obo/CL_1001319,CL:1001319,_,Bladder_C21.D042253.3_9_M.1.1
E1.D042253.3_9_M.1.1,Bladder,Mesenchymal cell,http://purl.obolibrary.org/obo/CL_0008019,CL:0008019,_,Bladder_E1.D042253.3_9_M.1.1
F3.D042253.3_9_M.1.1,Bladder,Mesenchymal cell,http://purl.obolibrary.org/obo/CL_0008019,CL:0008019,_,Bladder_F3.D042253.3_9_M.1.1
G7.D042253.3_9_M.1.1,Bladder,Mesenchymal cell,http://purl.obolibrary.org/obo/CL_0008019,CL:0008019,_,Bladder_G7.D042253.3_9_M.1.1
C22.D042253.3_9_M.1.1,Bladder,Bladder cell,http://purl.obolibrary.org/obo/CL_1001319,CL:1001319,_,Bladder_C22.D042253.3_9_M.1.1
L20.D042253.3_9_M.1.1,Bladder,Basal cell of urothelium,http://purl.obolibrary.org/obo/CL_1000486,CL:1000486,_,Bladder_L20.D042253.3_9_M.1.1
N1.D042253.3_9_M.1.1,Bladder,Mesenchymal cell,http://purl.obolibrary.org/obo/CL_0008019,CL:0008019,_,Bladder_N1.D042253.3_9_M.1.1
A19.D042253.3_9_M.1.1,Bladder,Bladder cell,http://purl.obolibrary.org/obo/CL_1001319,CL:1001319,_,Bladder_A19.D042253.3_9_M.1.1
B21.D042253.3_9_M.1.1,Bladder,Basal cell of urothelium,http://purl.obolibrary.org/obo/CL_1000486,CL:1000486,_,Bladder_B21.D042253.3_9_M.1.1
D1.D042253.3_9_M.1.1,Bladder,Mesenchymal cell,http://purl.obolibrary.org/obo/CL_0008019,CL:0008019,_,Bladder_D1.D042253.3_9_M.1.1
E3.D042253.3_9_M.1.1,Bladder,Mesenchymal cell,http://purl.obolibrary.org/obo/CL_0008019,CL:0008019,_,Bladder_E3.D042253.3_9_M.1.1
E2.D042253.3_9_M.1.1,Bladder,Mesenchymal cell,http://purl.obolibrary.org/obo/CL_0008019,CL:0008019,_,Bladder_E2.D042253.3_9_M.1.1
F5.D042253.3_9_M.1.1,Bladder,Mesenchymal cell,http://purl.obolibrary.org/obo/CL_0008019,CL:0008019,_,Bladder_F5.D042253.3_9_M.1.1
G9.D042253.3_9_M.1.1,Bladder,Mesenchymal cell,http://purl.obolibrary.org/obo/CL_0008019,CL:0008019,_,Bladder_G9.D042253.3_9_M.1.1
H11.D042253.3_9_M.1.1,Bladder,Mesenchymal cell,http://purl.obolibrary.org/obo/CL_0008019,CL:0008019,_,Bladder_H11.D042253.3_9_M.1.1
F4.D042253.3_9_M.1.1,Bladder,Mesenchymal cell,http://purl.obolibrary.org/obo/CL_0008019,CL:0008019,_,Bladder_F4.D042253.3_9_M.1.1
G8.D042253.3_9_M.1.1,Bladder,Mesenchymal cell,http://purl.obolibrary.org/obo/CL_0008019,CL:0008019,_,Bladder_G8.D042253.3_9_M.1.1
H10.D042253.3_9_M.1.1,Bladder,Mesenchymal cell,http://purl.obolibrary.org/obo/CL_0008019,CL:0008019,_,Bladder_H10.D042253.3_9_M.1.1
I12.D042253.3_9_M.1.1,Bladder,Mesenchymal cell,http://purl.obolibrary.org/obo/CL_0008019,CL:0008019,_,Bladder_I12.D042253.3_9_M.1.1
J15.D042253.3_9_M.1.1,Bladder,Bladder cell,http://purl.obolibrary.org/obo/CL_1001319,CL:1001319,_,Bladder_J15.D042253.3_9_M.1.1
K18.D042253.3_9_M.1.1,Bladder,Bladder cell,http://purl.obolibrary.org/obo/CL_1001319,CL:1001319,_,Bladder_K18.D042253.3_9_M.1.1
I13.D042253.3_9_M.1.1,Bladder,Mesenchymal cell,http://purl.obolibrary.org/obo/CL_0008019,CL:0008019,_,Bladder_I13.D042253.3_9_M.1.1
A20.D042253.3_9_M.1.1,Bladder,Bladder cell,http://purl.obolibrary.org/obo/CL_1001319,CL:1001319,_,Bladder_A20.D042253.3_9_M.1.1
B22.D042253.3_9_M.1.1,Bladder,Basal cell of urothelium,http://purl.obolibrary.org/obo/CL_1000486,CL:1000486,_,Bladder_B22.D042253.3_9_M.1.1
D2.D042253.3_9_M.1.1,Bladder,Mesenchymal cell,http://purl.obolibrary.org/obo/CL_0008019,CL:0008019,_,Bladder_D2.D042253.3_9_M.1.1
E4.D042253.3_9_M.1.1,Bladder,Mesenchymal cell,http://purl.obolibrary.org/obo/CL_0008019,CL:0008019,_,Bladder_E4.D042253.3_9_M.1.1
F6.D042253.3_9_M.1.1,Bladder,Mesenchymal cell,http://purl.obolibrary.org/obo/CL_0008019,CL:0008019,_,Bladder_F6.D042253.3_9_M.1.1
G10.D042253.3_9_M.1.1,Bladder,Mesenchymal cell,http://purl.obolibrary.org/obo/CL_0008019,CL:0008019,_,Bladder_G10.D042253.3_9_M.1.1
H12.D042253.3_9_M.1.1,Bladder,Mesenchymal cell,http://purl.obolibrary.org/obo/CL_0008019,CL:0008019,_,Bladder_H12.D042253.3_9_M.1.1
I14.D042253.3_9_M.1.1,Bladder,Mesenchymal cell,http://purl.obolibrary.org/obo/CL_0008019,CL:0008019,_,Bladder_I14.D042253.3_9_M.1.1
J17.D042253.3_9_M.1.1,Bladder,Bladder cell,http://purl.obolibrary.org/obo/CL_1001319,CL:1001319,_,Bladder_J17.D042253.3_9_M.1.1
K20.D042253.3_9_M.1.1,Bladder,Bladder cell,http://purl.obolibrary.org/obo/CL_1001319,CL:1001319,_,Bladder_K20.D042253.3_9_M.1.1
J16.D042253.3_9_M.1.1,Bladder,Bladder cell,http://purl.obolibrary.org/obo/CL_1001319,CL:1001319,_,Bladder_J16.D042253.3_9_M.1.1
L22.D042253.3_9_M.1.1,Bladder,Bladder cell,http://purl.obolibrary.org/obo/CL_1001319,CL:1001319,_,Bladder_L22.D042253.3_9_M.1.1
N3.D042253.3_9_M.1.1,Bladder,Mesenchymal cell,http://purl.obolibrary.org/obo/CL_0008019,CL:0008019,_,Bladder_N3.D042253.3_9_M.1.1
K19.D042253.3_9_M.1.1,Bladder,Basal cell of urothelium,http://purl.obolibrary.org/obo/CL_1000486,CL:1000486,_,Bladder_K19.D042253.3_9_M.1.1
L21.D042253.3_9_M.1.1,Bladder,Bladder cell,http://purl.obolibrary.org/obo/CL_1001319,CL:1001319,_,Bladder_L21.D042253.3_9_M.1.1
N2.D042253.3_9_M.1.1,Bladder,Mesenchymal cell,http://purl.obolibrary.org/obo/CL_0008019,CL:0008019,_,Bladder_N2.D042253.3_9_M.1.1
H13.D042253.3_9_M.1.1,Bladder,Mesenchymal cell,http://purl.obolibrary.org/obo/CL_0008019,CL:0008019,_,Bladder_H13.D042253.3_9_M.1.1
I15.D042253.3_9_M.1.1,Bladder,Bladder cell,http://purl.obolibrary.org/obo/CL_1001319,CL:1001319,_,Bladder_I15.D042253.3_9_M.1.1
J18.D042253.3_9_M.1.1,Bladder,Bladder cell,http://purl.obolibrary.org/obo/CL_1001319,CL:1001319,_,Bladder_J18.D042253.3_9_M.1.1
K21.D042253.3_9_M.1.1,Bladder,Bladder cell,http://purl.obolibrary.org/obo/CL_1001319,CL:1001319,_,Bladder_K21.D042253.3_9_M.1.1
M1.D042253.3_9_M.1.1,Bladder,Mesenchymal cell,http://purl.obolibrary.org/obo/CL_0008019,CL:0008019,_,Bladder_M1.D042253.3_9_M.1.1
N4.D042253.3_9_M.1.1,Bladder,Mesenchymal cell,http://purl.obolibrary.org/obo/CL_0008019,CL:0008019,_,Bladder_N4.D042253.3_9_M.1.1
A22.D042253.3_9_M.1.1,Bladder,Bladder cell,http://purl.obolibrary.org/obo/CL_1001319,CL:1001319,_,Bladder_A22.D042253.3_9_M.1.1
A21.D042253.3_9_M.1.1,Bladder,Bladder cell,http://purl.obolibrary.org/obo/CL_1001319,CL:1001319,_,Bladder_A21.D042253.3_9_M.1.1
C1.D042253.3_9_M.1.1,Bladder,Mesenchymal cell,http://purl.obolibrary.org/obo/CL_0008019,CL:0008019,_,Bladder_C1.D042253.3_9_M.1.1
D3.D042253.3_9_M.1.1,Bladder,Mesenchymal cell,http://purl.obolibrary.org/obo/CL_0008019,CL:0008019,_,Bladder_D3.D042253.3_9_M.1.1
E5.D042253.3_9_M.1.1,Bladder,Mesenchymal cell,http://purl.obolibrary.org/obo/CL_0008019,CL:0008019,_,Bladder_E5.D042253.3_9_M.1.1
F7.D042253.3_9_M.1.1,Bladder,Mesenchymal cell,http://purl.obolibrary.org/obo/CL_0008019,CL:0008019,_,Bladder_F7.D042253.3_9_M.1.1
G11.D042253.3_9_M.1.1,Bladder,Mesenchymal cell,http://purl.obolibrary.org/obo/CL_0008019,CL:0008019,_,Bladder_G11.D042253.3_9_M.1.1
C2.D042253.3_9_M.1.1,Bladder,Mesenchymal cell,http://purl.obolibrary.org/obo/CL_0008019,CL:0008019,_,Bladder_C2.D042253.3_9_M.1.1
M2.D042253.3_9_M.1.1,Bladder,Mesenchymal cell,http://purl.obolibrary.org/obo/CL_0008019,CL:0008019,_,Bladder_M2.D042253.3_9_M.1.1
B1.D042253.3_9_M.1.1,Bladder,Mesenchymal cell,http://purl.obolibrary.org/obo/CL_0008019,CL:0008019,_,Bladder_B1.D042253.3_9_M.1.1
C3.D042253.3_9_M.1.1,Bladder,Mesenchymal cell,http://purl.obolibrary.org/obo/CL_0008019,CL:0008019,_,Bladder_C3.D042253.3_9_M.1.1
D5.D042253.3_9_M.1.1,Bladder,Mesenchymal cell,http://purl.obolibrary.org/obo/CL_0008019,CL:0008019,_,Bladder_D5.D042253.3_9_M.1.1
E7.D042253.3_9_M.1.1,Bladder,Mesenchymal cell,http://purl.obolibrary.org/obo/CL_0008019,CL:0008019,_,Bladder_E7.D042253.3_9_M.1.1
D4.D042253.3_9_M.1.1,Bladder,Mesenchymal cell,http://purl.obolibrary.org/obo/CL_0008019,CL:0008019,_,Bladder_D4.D042253.3_9_M.1.1
F9.D042253.3_9_M.1.1,Bladder,Mesenchymal cell,http://purl.obolibrary.org/obo/CL_0008019,CL:0008019,_,Bladder_F9.D042253.3_9_M.1.1
G13.D042253.3_9_M.1.1,Bladder,Mesenchymal cell,http://purl.obolibrary.org/obo/CL_0008019,CL:0008019,_,Bladder_G13.D042253.3_9_M.1.1
H15.D042253.3_9_M.1.1,Bladder,Bladder cell,http://purl.obolibrary.org/obo/CL_1001319,CL:1001319,_,Bladder_H15.D042253.3_9_M.1.1
E6.D042253.3_9_M.1.1,Bladder,Mesenchymal cell,http://purl.obolibrary.org/obo/CL_0008019,CL:0008019,_,Bladder_E6.D042253.3_9_M.1.1
F8.D042253.3_9_M.1.1,Bladder,Mesenchymal cell,http://purl.obolibrary.org/obo/CL_0008019,CL:0008019,_,Bladder_F8.D042253.3_9_M.1.1
G12.D042253.3_9_M.1.1,Bladder,Mesenchymal cell,http://purl.obolibrary.org/obo/CL_0008019,CL:0008019,_,Bladder_G12.D042253.3_9_M.1.1
H14.D042253.3_9_M.1.1,Bladder,Mesenchymal cell,http://purl.obolibrary.org/obo/CL_0008019,CL:0008019,_,Bladder_H14.D042253.3_9_M.1.1
I16.D042253.3_9_M.1.1,Bladder,Bladder cell,http://purl.obolibrary.org/obo/CL_1001319,CL:1001319,_,Bladder_I16.D042253.3_9_M.1.1
J19.D042253.3_9_M.1.1,Bladder,Bladder cell,http://purl.obolibrary.org/obo/CL_1001319,CL:1001319,_,Bladder_J19.D042253.3_9_M.1.1
K22.D042253.3_9_M.1.1,Bladder,Bladder cell,http://purl.obolibrary.org/obo/CL_1001319,CL:1001319,_,Bladder_K22.D042253.3_9_M.1.1
B2.D042253.3_9_M.1.1,Bladder,Mesenchymal cell,http://purl.obolibrary.org/obo/CL_0008019,CL:0008019,_,Bladder_B2.D042253.3_9_M.1.1
C4.D042253.3_9_M.1.1,Bladder,Mesenchymal cell,http://purl.obolibrary.org/obo/CL_0008019,CL:0008019,_,Bladder_C4.D042253.3_9_M.1.1
D6.D042253.3_9_M.1.1,Bladder,Mesenchymal cell,http://purl.obolibrary.org/obo/CL_0008019,CL:0008019,_,Bladder_D6.D042253.3_9_M.1.1
E8.D042253.3_9_M.1.1,Bladder,Mesenchymal cell,http://purl.obolibrary.org/obo/CL_0008019,CL:0008019,_,Bladder_E8.D042253.3_9_M.1.1
F10.D042253.3_9_M.1.1,Bladder,Mesenchymal cell,http://purl.obolibrary.org/obo/CL_0008019,CL:0008019,_,Bladder_F10.D042253.3_9_M.1.1
G14.D042253.3_9_M.1.1,Bladder,Mesenchymal cell,http://purl.obolibrary.org/obo/CL_0008019,CL:0008019,_,Bladder_G14.D042253.3_9_M.1.1
H16.D042253.3_9_M.1.1,Bladder,Bladder cell,http://purl.obolibrary.org/obo/CL_1001319,CL:1001319,_,Bladder_H16.D042253.3_9_M.1.1
I18.D042253.3_9_M.1.1,Bladder,Basal cell of urothelium,http://purl.obolibrary.org/obo/CL_1000486,CL:1000486,_,Bladder_I18.D042253.3_9_M.1.1
J21.D042253.3_9_M.1.1,Bladder,Basal cell of urothelium,http://purl.obolibrary.org/obo/CL_1000486,CL:1000486,_,Bladder_J21.D042253.3_9_M.1.1
I17.D042253.3_9_M.1.1,Bladder,Bladder cell,http://purl.obolibrary.org/obo/CL_1001319,CL:1001319,_,Bladder_I17.D042253.3_9_M.1.1
L2.D042253.3_9_M.1.1,Bladder,Mesenchymal cell,http://purl.obolibrary.org/obo/CL_0008019,CL:0008019,_,Bladder_L2.D042253.3_9_M.1.1
M4.D042253.3_9_M.1.1,Bladder,Mesenchymal cell,http://purl.obolibrary.org/obo/CL_0008019,CL:0008019,_,Bladder_M4.D042253.3_9_M.1.1
J20.D042253.3_9_M.1.1,Bladder,Bladder cell,http://purl.obolibrary.org/obo/CL_1001319,CL:1001319,_,Bladder_J20.D042253.3_9_M.1.1
L1.D042253.3_9_M.1.1,Bladder,Mesenchymal cell,http://purl.obolibrary.org/obo/CL_0008019,CL:0008019,_,Bladder_L1.D042253.3_9_M.1.1
M3.D042253.3_9_M.1.1,Bladder,Mesenchymal cell,http://purl.obolibrary.org/obo/CL_0008019,CL:0008019,_,Bladder_M3.D042253.3_9_M.1.1
G15.D042253.3_9_M.1.1,Bladder,Bladder cell,http://purl.obolibrary.org/obo/CL_1001319,CL:1001319,_,Bladder_G15.D042253.3_9_M.1.1
H17.D042253.3_9_M.1.1,Bladder,Bladder cell,http://purl.obolibrary.org/obo/CL_1001319,CL:1001319,_,Bladder_H17.D042253.3_9_M.1.1
I19.D042253.3_9_M.1.1,Bladder,Bladder cell,http://purl.obolibrary.org/obo/CL_1001319,CL:1001319,_,Bladder_I19.D042253.3_9_M.1.1
J22.D042253.3_9_M.1.1,Bladder,Bladder cell,http://purl.obolibrary.org/obo/CL_1001319,CL:1001319,_,Bladder_J22.D042253.3_9_M.1.1
L3.D042253.3_9_M.1.1,Bladder,Mesenchymal cell,http://purl.obolibrary.org/obo/CL_0008019,CL:0008019,_,Bladder_L3.D042253.3_9_M.1.1
M5.D042253.3_9_M.1.1,Bladder,Mesenchymal cell,http://purl.obolibrary.org/obo/CL_0008019,CL:0008019,_,Bladder_M5.D042253.3_9_M.1.1
A2.D042253.3_9_M.1.1,Bladder,Mesenchymal cell,http://purl.obolibrary.org/obo/CL_0008019,CL:0008019,_,Bladder_A2.D042253.3_9_M.1.1
B4.D042253.3_9_M.1.1,Bladder,Mesenchymal cell,http://purl.obolibrary.org/obo/CL_0008019,CL:0008019,_,Bladder_B4.D042253.3_9_M.1.1
C6.D042253.3_9_M.1.1,Bladder,Mesenchymal cell,http://purl.obolibrary.org/obo/CL_0008019,CL:0008019,_,Bladder_C6.D042253.3_9_M.1.1
A1.D042253.3_9_M.1.1,Bladder,Mesenchymal cell,http://purl.obolibrary.org/obo/CL_0008019,CL:0008019,_,Bladder_A1.D042253.3_9_M.1.1
B3.D042253.3_9_M.1.1,Bladder,Mesenchymal cell,http://purl.obolibrary.org/obo/CL_0008019,CL:0008019,_,Bladder_B3.D042253.3_9_M.1.1
C5.D042253.3_9_M.1.1,Bladder,Mesenchymal cell,http://purl.obolibrary.org/obo/CL_0008019,CL:0008019,_,Bladder_C5.D042253.3_9_M.1.1
D7.D042253.3_9_M.1.1,Bladder,Mesenchymal cell,http://purl.obolibrary.org/obo/CL_0008019,CL:0008019,_,Bladder_D7.D042253.3_9_M.1.1
E9.D042253.3_9_M.1.1,Bladder,Mesenchymal cell,http://purl.obolibrary.org/obo/CL_0008019,CL:0008019,_,Bladder_E9.D042253.3_9_M.1.1
F11.D042253.3_9_M.1.1,Bladder,Mesenchymal cell,http://purl.obolibrary.org/obo/CL_0008019,CL:0008019,_,Bladder_F11.D042253.3_9_M.1.1
D8.D042253.3_9_M.1.1,Bladder,Mesenchymal cell,http://purl.obolibrary.org/obo/CL_0008019,CL:0008019,_,Bladder_D8.D042253.3_9_M.1.1
A3.D042253.3_9_M.1.1,Bladder,Mesenchymal cell,http://purl.obolibrary.org/obo/CL_0008019,CL:0008019,_,Bladder_A3.D042253.3_9_M.1.1
B5.D042253.3_9_M.1.1,Bladder,Mesenchymal cell,http://purl.obolibrary.org/obo/CL_0008019,CL:0008019,_,Bladder_B5.D042253.3_9_M.1.1
C7.D042253.3_9_M.1.1,Bladder,Mesenchymal cell,http://purl.obolibrary.org/obo/CL_0008019,CL:0008019,_,Bladder_C7.D042253.3_9_M.1.1
D9.D042253.3_9_M.1.1,Bladder,Mesenchymal cell,http://purl.obolibrary.org/obo/CL_0008019,CL:0008019,_,Bladder_D9.D042253.3_9_M.1.1
E11.D042253.3_9_M.1.1,Bladder,Mesenchymal cell,http://purl.obolibrary.org/obo/CL_0008019,CL:0008019,_,Bladder_E11.D042253.3_9_M.1.1
F13.D042253.3_9_M.1.1,Bladder,Mesenchymal cell,http://purl.obolibrary.org/obo/CL_0008019,CL:0008019,_,Bladder_F13.D042253.3_9_M.1.1
E10.D042253.3_9_M.1.1,Bladder,Mesenchymal cell,http://purl.obolibrary.org/obo/CL_0008019,CL:0008019,_,Bladder_E10.D042253.3_9_M.1.1
G17.D042253.3_9_M.1.1,Bladder,Bladder cell,http://purl.obolibrary.org/obo/CL_1001319,CL:1001319,_,Bladder_G17.D042253.3_9_M.1.1
H19.D042253.3_9_M.1.1,Bladder,Bladder cell,http://purl.obolibrary.org/obo/CL_1001319,CL:1001319,_,Bladder_H19.D042253.3_9_M.1.1
F12.D042253.3_9_M.1.1,Bladder,Mesenchymal cell,http://purl.obolibrary.org/obo/CL_0008019,CL:0008019,_,Bladder_F12.D042253.3_9_M.1.1
G16.D042253.3_9_M.1.1,Bladder,Bladder cell,http://purl.obolibrary.org/obo/CL_1001319,CL:1001319,_,Bladder_G16.D042253.3_9_M.1.1
H18.D042253.3_9_M.1.1,Bladder,Bladder cell,http://purl.obolibrary.org/obo/CL_1001319,CL:1001319,_,Bladder_H18.D042253.3_9_M.1.1
I21.D042253.3_9_M.1.1,Bladder,Basal cell of urothelium,http://purl.obolibrary.org/obo/CL_1000486,CL:1000486,_,Bladder_I21.D042253.3_9_M.1.1
K2.D042253.3_9_M.1.1,Bladder,Bladder cell,http://purl.obolibrary.org/obo/CL_1001319,CL:1001319,_,Bladder_K2.D042253.3_9_M.1.1
L4.D042253.3_9_M.1.1,Bladder,Mesenchymal cell,http://purl.obolibrary.org/obo/CL_0008019,CL:0008019,_,Bladder_L4.D042253.3_9_M.1.1
M6.D042253.3_9_M.1.1,Bladder,Mesenchymal cell,http://purl.obolibrary.org/obo/CL_0008019,CL:0008019,_,Bladder_M6.D042253.3_9_M.1.1
I22.D042253.3_9_M.1.1,Bladder,Bladder cell,http://purl.obolibrary.org/obo/CL_1001319,CL:1001319,_,Bladder_I22.D042253.3_9_M.1.1
K3.D042253.3_9_M.1.1,Bladder,Mesenchymal cell,http://purl.obolibrary.org/obo/CL_0008019,CL:0008019,_,Bladder_K3.D042253.3_9_M.1.1
N12.D042253.3_9_M.1.1,Bladder,Mesenchymal cell,http://purl.obolibrary.org/obo/CL_0008019,CL:0008019,_,Bladder_N12.D042253.3_9_M.1.1
L5.D042253.3_9_M.1.1,Bladder,Mesenchymal cell,http://purl.obolibrary.org/obo/CL_0008019,CL:0008019,_,Bladder_L5.D042253.3_9_M.1.1
M7.D042253.3_9_M.1.1,Bladder,Mesenchymal cell,http://purl.obolibrary.org/obo/CL_0008019,CL:0008019,_,Bladder_M7.D042253.3_9_M.1.1
N11.D042253.3_9_M.1.1,Bladder,Mesenchymal cell,http://purl.obolibrary.org/obo/CL_0008019,CL:0008019,_,Bladder_N11.D042253.3_9_M.1.1
O13.D042253.3_9_M.1.1,Bladder,Mesenchymal cell,http://purl.obolibrary.org/obo/CL_0008019,CL:0008019,_,Bladder_O13.D042253.3_9_M.1.1
P16.D042253.3_9_M.1.1,Bladder,Bladder cell,http://purl.obolibrary.org/obo/CL_1001319,CL:1001319,_,Bladder_P16.D042253.3_9_M.1.1
O14.D042253.3_9_M.1.1,Bladder,Mesenchymal cell,http://purl.obolibrary.org/obo/CL_0008019,CL:0008019,_,Bladder_O14.D042253.3_9_M.1.1
N13.D042253.3_9_M.1.1,Bladder,Mesenchymal cell,http://purl.obolibrary.org/obo/CL_0008019,CL:0008019,_,Bladder_N13.D042253.3_9_M.1.1
O16.D042253.3_9_M.1.1,Bladder,Basal cell of urothelium,http://purl.obolibrary.org/obo/CL_1000486,CL:1000486,_,Bladder_O16.D042253.3_9_M.1.1
P18.D042253.3_9_M.1.1,Bladder,Bladder cell,http://purl.obolibrary.org/obo/CL_1001319,CL:1001319,_,Bladder_P18.D042253.3_9_M.1.1
P17.D042253.3_9_M.1.1,Bladder,Bladder cell,http://purl.obolibrary.org/obo/CL_1001319,CL:1001319,_,Bladder_P17.D042253.3_9_M.1.1
N14.D042253.3_9_M.1.1,Bladder,Mesenchymal cell,http://purl.obolibrary.org/obo/CL_0008019,CL:0008019,_,Bladder_N14.D042253.3_9_M.1.1
O17.D042253.3_9_M.1.1,Bladder,Bladder cell,http://purl.obolibrary.org/obo/CL_1001319,CL:1001319,_,Bladder_O17.D042253.3_9_M.1.1
P19.D042253.3_9_M.1.1,Bladder,Bladder cell,http://purl.obolibrary.org/obo/CL_1001319,CL:1001319,_,Bladder_P19.D042253.3_9_M.1.1
N15.D042253.3_9_M.1.1,Bladder,Bladder cell,http://purl.obolibrary.org/obo/CL_1001319,CL:1001319,_,Bladder_N15.D042253.3_9_M.1.1
O18.D042253.3_9_M.1.1,Bladder,Basal cell of urothelium,http://purl.obolibrary.org/obo/CL_1000486,CL:1000486,_,Bladder_O18.D042253.3_9_M.1.1
P20.D042253.3_9_M.1.1,Bladder,Bladder cell,http://purl.obolibrary.org/obo/CL_1001319,CL:1001319,_,Bladder_P20.D042253.3_9_M.1.1
N16.D042253.3_9_M.1.1,Bladder,Bladder cell,http://purl.obolibrary.org/obo/CL_1001319,CL:1001319,_,Bladder_N16.D042253.3_9_M.1.1
O19.D042253.3_9_M.1.1,Bladder,Bladder cell,http://purl.obolibrary.org/obo/CL_1001319,CL:1001319,_,Bladder_O19.D042253.3_9_M.1.1
P21.D042253.3_9_M.1.1,Bladder,Bladder cell,http://purl.obolibrary.org/obo/CL_1001319,CL:1001319,_,Bladder_P21.D042253.3_9_M.1.1
N17.D042253.3_9_M.1.1,Bladder,Bladder cell,http://purl.obolibrary.org/obo/CL_1001319,CL:1001319,_,Bladder_N17.D042253.3_9_M.1.1
O20.D042253.3_9_M.1.1,Bladder,Basal cell of urothelium,http://purl.obolibrary.org/obo/CL_1000486,CL:1000486,_,Bladder_O20.D042253.3_9_M.1.1
P22.D042253.3_9_M.1.1,Bladder,Bladder cell,http://purl.obolibrary.org/obo/CL_1001319,CL:1001319,_,Bladder_P22.D042253.3_9_M.1.1
N18.D042253.3_9_M.1.1,Bladder,Basal cell of urothelium,http://purl.obolibrary.org/obo/CL_1000486,CL:1000486,_,Bladder_N18.D042253.3_9_M.1.1
O21.D042253.3_9_M.1.1,Bladder,Bladder cell,http://purl.obolibrary.org/obo/CL_1001319,CL:1001319,_,Bladder_O21.D042253.3_9_M.1.1
N19.D042253.3_9_M.1.1,Bladder,Bladder cell,http://purl.obolibrary.org/obo/CL_1001319,CL:1001319,_,Bladder_N19.D042253.3_9_M.1.1
O22.D042253.3_9_M.1.1,Bladder,Bladder cell,http://purl.obolibrary.org/obo/CL_1001319,CL:1001319,_,Bladder_O22.D042253.3_9_M.1.1
N20.D042253.3_9_M.1.1,Bladder,Bladder cell,http://purl.obolibrary.org/obo/CL_1001319,CL:1001319,_,Bladder_N20.D042253.3_9_M.1.1
P1.D042253.3_9_M.1.1,Bladder,Mesenchymal cell,http://purl.obolibrary.org/obo/CL_0008019,CL:0008019,_,Bladder_P1.D042253.3_9_M.1.1
N21.D042253.3_9_M.1.1,Bladder,Bladder cell,http://purl.obolibrary.org/obo/CL_1001319,CL:1001319,_,Bladder_N21.D042253.3_9_M.1.1
P2.D042253.3_9_M.1.1,Bladder,Mesenchymal cell,http://purl.obolibrary.org/obo/CL_0008019,CL:0008019,_,Bladder_P2.D042253.3_9_M.1.1
N22.D042253.3_9_M.1.1,Bladder,Bladder cell,http://purl.obolibrary.org/obo/CL_1001319,CL:1001319,_,Bladder_N22.D042253.3_9_M.1.1
P3.D042253.3_9_M.1.1,Bladder,Mesenchymal cell,http://purl.obolibrary.org/obo/CL_0008019,CL:0008019,_,Bladder_P3.D042253.3_9_M.1.1
O1.D042253.3_9_M.1.1,Bladder,Mesenchymal cell,http://purl.obolibrary.org/obo/CL_0008019,CL:0008019,_,Bladder_O1.D042253.3_9_M.1.1
P4.D042253.3_9_M.1.1,Bladder,Mesenchymal cell,http://purl.obolibrary.org/obo/CL_0008019,CL:0008019,_,Bladder_P4.D042253.3_9_M.1.1
O2.D042253.3_9_M.1.1,Bladder,Mesenchymal cell,http://purl.obolibrary.org/obo/CL_0008019,CL:0008019,_,Bladder_O2.D042253.3_9_M.1.1
P5.D042253.3_9_M.1.1,Bladder,Mesenchymal cell,http://purl.obolibrary.org/obo/CL_0008019,CL:0008019,_,Bladder_P5.D042253.3_9_M.1.1
O3.D042253.3_9_M.1.1,Bladder,Mesenchymal cell,http://purl.obolibrary.org/obo/CL_0008019,CL:0008019,_,Bladder_O3.D042253.3_9_M.1.1
P6.D042253.3_9_M.1.1,Bladder,Mesenchymal cell,http://purl.obolibrary.org/obo/CL_0008019,CL:0008019,_,Bladder_P6.D042253.3_9_M.1.1
O4.D042253.3_9_M.1.1,Bladder,Mesenchymal cell,http://purl.obolibrary.org/obo/CL_0008019,CL:0008019,_,Bladder_O4.D042253.3_9_M.1.1
P7.D042253.3_9_M.1.1,Bladder,Mesenchymal cell,http://purl.obolibrary.org/obo/CL_0008019,CL:0008019,_,Bladder_P7.D042253.3_9_M.1.1
O5.D042253.3_9_M.1.1,Bladder,Mesenchymal cell,http://purl.obolibrary.org/obo/CL_0008019,CL:0008019,_,Bladder_O5.D042253.3_9_M.1.1
P8.D042253.3_9_M.1.1,Bladder,Mesenchymal cell,http://purl.obolibrary.org/obo/CL_0008019,CL:0008019,_,Bladder_P8.D042253.3_9_M.1.1
O6.D042253.3_9_M.1.1,Bladder,Mesenchymal cell,http://purl.obolibrary.org/obo/CL_0008019,CL:0008019,_,Bladder_O6.D042253.3_9_M.1.1
P9.D042253.3_9_M.1.1,Bladder,Mesenchymal cell,http://purl.obolibrary.org/obo/CL_0008019,CL:0008019,_,Bladder_P9.D042253.3_9_M.1.1
O7.D042253.3_9_M.1.1,Bladder,Mesenchymal cell,http://purl.obolibrary.org/obo/CL_0008019,CL:0008019,_,Bladder_O7.D042253.3_9_M.1.1
P10.D042253.3_9_M.1.1,Bladder,Mesenchymal cell,http://purl.obolibrary.org/obo/CL_0008019,CL:0008019,_,Bladder_P10.D042253.3_9_M.1.1
O8.D042253.3_9_M.1.1,Bladder,Mesenchymal cell,http://purl.obolibrary.org/obo/CL_0008019,CL:0008019,_,Bladder_O8.D042253.3_9_M.1.1
P11.D042253.3_9_M.1.1,Bladder,Mesenchymal cell,http://purl.obolibrary.org/obo/CL_0008019,CL:0008019,_,Bladder_P11.D042253.3_9_M.1.1
N6.D042253.3_9_M.1.1,Bladder,Mesenchymal cell,http://purl.obolibrary.org/obo/CL_0008019,CL:0008019,_,Bladder_N6.D042253.3_9_M.1.1
N7.D042253.3_9_M.1.1,Bladder,Mesenchymal cell,http://purl.obolibrary.org/obo/CL_0008019,CL:0008019,_,Bladder_N7.D042253.3_9_M.1.1
O9.D042253.3_9_M.1.1,Bladder,Mesenchymal cell,http://purl.obolibrary.org/obo/CL_0008019,CL:0008019,_,Bladder_O9.D042253.3_9_M.1.1
P12.D042253.3_9_M.1.1,Bladder,Mesenchymal cell,http://purl.obolibrary.org/obo/CL_0008019,CL:0008019,_,Bladder_P12.D042253.3_9_M.1.1
N8.D042253.3_9_M.1.1,Bladder,Mesenchymal cell,http://purl.obolibrary.org/obo/CL_0008019,CL:0008019,_,Bladder_N8.D042253.3_9_M.1.1
O10.D042253.3_9_M.1.1,Bladder,Mesenchymal cell,http://purl.obolibrary.org/obo/CL_0008019,CL:0008019,_,Bladder_O10.D042253.3_9_M.1.1
P13.D042253.3_9_M.1.1,Bladder,Mesenchymal cell,http://purl.obolibrary.org/obo/CL_0008019,CL:0008019,_,Bladder_P13.D042253.3_9_M.1.1
N9.D042253.3_9_M.1.1,Bladder,Mesenchymal cell,http://purl.obolibrary.org/obo/CL_0008019,CL:0008019,_,Bladder_N9.D042253.3_9_M.1.1
O11.D042253.3_9_M.1.1,Bladder,Mesenchymal cell,http://purl.obolibrary.org/obo/CL_0008019,CL:0008019,_,Bladder_O11.D042253.3_9_M.1.1
P14.D042253.3_9_M.1.1,Bladder,Mesenchymal cell,http://purl.obolibrary.org/obo/CL_0008019,CL:0008019,_,Bladder_P14.D042253.3_9_M.1.1
N10.D042253.3_9_M.1.1,Bladder,Mesenchymal cell,http://purl.obolibrary.org/obo/CL_0008019,CL:0008019,_,Bladder_N10.D042253.3_9_M.1.1
O12.D042253.3_9_M.1.1,Bladder,Mesenchymal cell,http://purl.obolibrary.org/obo/CL_0008019,CL:0008019,_,Bladder_O12.D042253.3_9_M.1.1
P15.D042253.3_9_M.1.1,Bladder,Bladder cell,http://purl.obolibrary.org/obo/CL_1001319,CL:1001319,_,Bladder_P15.D042253.3_9_M.1.1
A15.MAA000487.3_10_M.1.1,Bladder,Bladder cell,http://purl.obolibrary.org/obo/CL_1001319,CL:1001319,_,Bladder_A15.MAA000487.3_10_M.1.1
B21.MAA000487.3_10_M.1.1,Bladder,Basal cell of urothelium,http://purl.obolibrary.org/obo/CL_1000486,CL:1000486,_,Bladder_B21.MAA000487.3_10_M.1.1
F9.MAA000487.3_10_M.1.1,Bladder,Bladder cell,http://purl.obolibrary.org/obo/CL_1001319,CL:1001319,_,Bladder_F9.MAA000487.3_10_M.1.1
G12.MAA000487.3_10_M.1.1,Bladder,Bladder cell,http://purl.obolibrary.org/obo/CL_1001319,CL:1001319,_,Bladder_G12.MAA000487.3_10_M.1.1
H14.MAA000487.3_10_M.1.1,Bladder,Bladder cell,http://purl.obolibrary.org/obo/CL_1001319,CL:1001319,_,Bladder_H14.MAA000487.3_10_M.1.1
I16.MAA000487.3_10_M.1.1,Bladder,Bladder cell,http://purl.obolibrary.org/obo/CL_1001319,CL:1001319,_,Bladder_I16.MAA000487.3_10_M.1.1
D3.MAA000487.3_10_M.1.1,Bladder,Mesenchymal cell,http://purl.obolibrary.org/obo/CL_0008019,CL:0008019,_,Bladder_D3.MAA000487.3_10_M.1.1
E7.MAA000487.3_10_M.1.1,Bladder,Mesenchymal cell,http://purl.obolibrary.org/obo/CL_0008019,CL:0008019,_,Bladder_E7.MAA000487.3_10_M.1.1
J18.MAA000487.3_10_M.1.1,Bladder,Basal cell of urothelium,http://purl.obolibrary.org/obo/CL_1000486,CL:1000486,_,Bladder_J18.MAA000487.3_10_M.1.1
M3.MAA000487.3_10_M.1.1,Bladder,Mesenchymal cell,http://purl.obolibrary.org/obo/CL_0008019,CL:0008019,_,Bladder_M3.MAA000487.3_10_M.1.1
N9.MAA000487.3_10_M.1.1,Bladder,Bladder cell,http://purl.obolibrary.org/obo/CL_1001319,CL:1001319,_,Bladder_N9.MAA000487.3_10_M.1.1
K21.MAA000487.3_10_M.1.1,Bladder,Basal cell of urothelium,http://purl.obolibrary.org/obo/CL_1000486,CL:1000486,_,Bladder_K21.MAA000487.3_10_M.1.1
A16.MAA000487.3_10_M.1.1,Bladder,Basal cell of urothelium,http://purl.obolibrary.org/obo/CL_1000486,CL:1000486,_,Bladder_A16.MAA000487.3_10_M.1.1
O11.MAA000487.3_10_M.1.1,Bladder,Bladder cell,http://purl.obolibrary.org/obo/CL_1001319,CL:1001319,_,Bladder_O11.MAA000487.3_10_M.1.1
D4.MAA000487.3_10_M.1.1,Bladder,Mesenchymal cell,http://purl.obolibrary.org/obo/CL_0008019,CL:0008019,_,Bladder_D4.MAA000487.3_10_M.1.1
E8.MAA000487.3_10_M.1.1,Bladder,Bladder cell,http://purl.obolibrary.org/obo/CL_1001319,CL:1001319,_,Bladder_E8.MAA000487.3_10_M.1.1
F10.MAA000487.3_10_M.1.1,Bladder,Bladder cell,http://purl.obolibrary.org/obo/CL_1001319,CL:1001319,_,Bladder_F10.MAA000487.3_10_M.1.1
G13.MAA000487.3_10_M.1.1,Bladder,Bladder cell,http://purl.obolibrary.org/obo/CL_1001319,CL:1001319,_,Bladder_G13.MAA000487.3_10_M.1.1
H15.MAA000487.3_10_M.1.1,Bladder,Basal cell of urothelium,http://purl.obolibrary.org/obo/CL_1000486,CL:1000486,_,Bladder_H15.MAA000487.3_10_M.1.1
B22.MAA000487.3_10_M.1.1,Bladder,Basal cell of urothelium,http://purl.obolibrary.org/obo/CL_1000486,CL:1000486,_,Bladder_B22.MAA000487.3_10_M.1.1
M4.MAA000487.3_10_M.1.1,Bladder,Bladder cell,http://purl.obolibrary.org/obo/CL_1001319,CL:1001319,_,Bladder_M4.MAA000487.3_10_M.1.1
N10.MAA000487.3_10_M.1.1,Bladder,Bladder cell,http://purl.obolibrary.org/obo/CL_1001319,CL:1001319,_,Bladder_N10.MAA000487.3_10_M.1.1
O12.MAA000487.3_10_M.1.1,Bladder,Bladder cell,http://purl.obolibrary.org/obo/CL_1001319,CL:1001319,_,Bladder_O12.MAA000487.3_10_M.1.1
A17.MAA000487.3_10_M.1.1,Bladder,Basal cell of urothelium,http://purl.obolibrary.org/obo/CL_1000486,CL:1000486,_,Bladder_A17.MAA000487.3_10_M.1.1
C1.MAA000487.3_10_M.1.1,Bladder,Mesenchymal cell,http://purl.obolibrary.org/obo/CL_0008019,CL:0008019,_,Bladder_C1.MAA000487.3_10_M.1.1
I17.MAA000487.3_10_M.1.1,Bladder,Basal cell of urothelium,http://purl.obolibrary.org/obo/CL_1000486,CL:1000486,_,Bladder_I17.MAA000487.3_10_M.1.1
J19.MAA000487.3_10_M.1.1,Bladder,Bladder cell,http://purl.obolibrary.org/obo/CL_1001319,CL:1001319,_,Bladder_J19.MAA000487.3_10_M.1.1
K22.MAA000487.3_10_M.1.1,Bladder,Basal cell of urothelium,http://purl.obolibrary.org/obo/CL_1000486,CL:1000486,_,Bladder_K22.MAA000487.3_10_M.1.1
E9.MAA000487.3_10_M.1.1,Bladder,Bladder cell,http://purl.obolibrary.org/obo/CL_1001319,CL:1001319,_,Bladder_E9.MAA000487.3_10_M.1.1
F11.MAA000487.3_10_M.1.1,Bladder,Bladder cell,http://purl.obolibrary.org/obo/CL_1001319,CL:1001319,_,Bladder_F11.MAA000487.3_10_M.1.1
G14.MAA000487.3_10_M.1.1,Bladder,Bladder cell,http://purl.obolibrary.org/obo/CL_1001319,CL:1001319,_,Bladder_G14.MAA000487.3_10_M.1.1
H16.MAA000487.3_10_M.1.1,Bladder,Basal cell of urothelium,http://purl.obolibrary.org/obo/CL_1000486,CL:1000486,_,Bladder_H16.MAA000487.3_10_M.1.1
I18.MAA000487.3_10_M.1.1,Bladder,Bladder cell,http://purl.obolibrary.org/obo/CL_1001319,CL:1001319,_,Bladder_I18.MAA000487.3_10_M.1.1
J20.MAA000487.3_10_M.1.1,Bladder,Basal cell of urothelium,http://purl.obolibrary.org/obo/CL_1000486,CL:1000486,_,Bladder_J20.MAA000487.3_10_M.1.1
L1.MAA000487.3_10_M.1.1,Bladder,Bladder cell,http://purl.obolibrary.org/obo/CL_1001319,CL:1001319,_,Bladder_L1.MAA000487.3_10_M.1.1
D5.MAA000487.3_10_M.1.1,Bladder,Mesenchymal cell,http://purl.obolibrary.org/obo/CL_0008019,CL:0008019,_,Bladder_D5.MAA000487.3_10_M.1.1
N11.MAA000487.3_10_M.1.1,Bladder,Bladder cell,http://purl.obolibrary.org/obo/CL_1001319,CL:1001319,_,Bladder_N11.MAA000487.3_10_M.1.1
O13.MAA000487.3_10_M.1.1,Bladder,Bladder cell,http://purl.obolibrary.org/obo/CL_1001319,CL:1001319,_,Bladder_O13.MAA000487.3_10_M.1.1
A18.MAA000487.3_10_M.1.1,Bladder,Bladder cell,http://purl.obolibrary.org/obo/CL_1001319,CL:1001319,_,Bladder_A18.MAA000487.3_10_M.1.1
C2.MAA000487.3_10_M.1.1,Bladder,Mesenchymal cell,http://purl.obolibrary.org/obo/CL_0008019,CL:0008019,_,Bladder_C2.MAA000487.3_10_M.1.1
D6.MAA000487.3_10_M.1.1,Bladder,Mesenchymal cell,http://purl.obolibrary.org/obo/CL_0008019,CL:0008019,_,Bladder_D6.MAA000487.3_10_M.1.1
M6.MAA000487.3_10_M.1.1,Bladder,Mesenchymal cell,http://purl.obolibrary.org/obo/CL_0008019,CL:0008019,_,Bladder_M6.MAA000487.3_10_M.1.1
E10.MAA000487.3_10_M.1.1,Bladder,Bladder cell,http://purl.obolibrary.org/obo/CL_1001319,CL:1001319,_,Bladder_E10.MAA000487.3_10_M.1.1
I19.MAA000487.3_10_M.1.1,Bladder,Basal cell of urothelium,http://purl.obolibrary.org/obo/CL_1000486,CL:1000486,_,Bladder_I19.MAA000487.3_10_M.1.1
J21.MAA000487.3_10_M.1.1,Bladder,Basal cell of urothelium,http://purl.obolibrary.org/obo/CL_1000486,CL:1000486,_,Bladder_J21.MAA000487.3_10_M.1.1
L2.MAA000487.3_10_M.1.1,Bladder,Mesenchymal cell,http://purl.obolibrary.org/obo/CL_0008019,CL:0008019,_,Bladder_L2.MAA000487.3_10_M.1.1
M8.MAA000487.3_10_M.1.1,Bladder,Bladder cell,http://purl.obolibrary.org/obo/CL_1001319,CL:1001319,_,Bladder_M8.MAA000487.3_10_M.1.1
N12.MAA000487.3_10_M.1.1,Bladder,Bladder cell,http://purl.obolibrary.org/obo/CL_1001319,CL:1001319,_,Bladder_N12.MAA000487.3_10_M.1.1
F12.MAA000487.3_10_M.1.1,Bladder,Bladder cell,http://purl.obolibrary.org/obo/CL_1001319,CL:1001319,_,Bladder_F12.MAA000487.3_10_M.1.1
G15.MAA000487.3_10_M.1.1,Bladder,Basal cell of urothelium,http://purl.obolibrary.org/obo/CL_1000486,CL:1000486,_,Bladder_G15.MAA000487.3_10_M.1.1
H17.MAA000487.3_10_M.1.1,Bladder,Bladder cell,http://purl.obolibrary.org/obo/CL_1001319,CL:1001319,_,Bladder_H17.MAA000487.3_10_M.1.1
F13.MAA000487.3_10_M.1.1,Bladder,Bladder cell,http://purl.obolibrary.org/obo/CL_1001319,CL:1001319,_,Bladder_F13.MAA000487.3_10_M.1.1
G16.MAA000487.3_10_M.1.1,Bladder,Basal cell of urothelium,http://purl.obolibrary.org/obo/CL_1000486,CL:1000486,_,Bladder_G16.MAA000487.3_10_M.1.1
H18.MAA000487.3_10_M.1.1,Bladder,Basal cell of urothelium,http://purl.obolibrary.org/obo/CL_1000486,CL:1000486,_,Bladder_H18.MAA000487.3_10_M.1.1
I20.MAA000487.3_10_M.1.1,Bladder,Bladder cell,http://purl.obolibrary.org/obo/CL_1001319,CL:1001319,_,Bladder_I20.MAA000487.3_10_M.1.1
J22.MAA000487.3_10_M.1.1,Bladder,Basal cell of urothelium,http://purl.obolibrary.org/obo/CL_1000486,CL:1000486,_,Bladder_J22.MAA000487.3_10_M.1.1
L3.MAA000487.3_10_M.1.1,Bladder,Mesenchymal cell,http://purl.obolibrary.org/obo/CL_0008019,CL:0008019,_,Bladder_L3.MAA000487.3_10_M.1.1
M9.MAA000487.3_10_M.1.1,Bladder,Bladder cell,http://purl.obolibrary.org/obo/CL_1001319,CL:1001319,_,Bladder_M9.MAA000487.3_10_M.1.1
N13.MAA000487.3_10_M.1.1,Bladder,Bladder cell,http://purl.obolibrary.org/obo/CL_1001319,CL:1001319,_,Bladder_N13.MAA000487.3_10_M.1.1
A19.MAA000487.3_10_M.1.1,Bladder,Basal cell of urothelium,http://purl.obolibrary.org/obo/CL_1000486,CL:1000486,_,Bladder_A19.MAA000487.3_10_M.1.1
C3.MAA000487.3_10_M.1.1,Bladder,Mesenchymal cell,http://purl.obolibrary.org/obo/CL_0008019,CL:0008019,_,Bladder_C3.MAA000487.3_10_M.1.1
D7.MAA000487.3_10_M.1.1,Bladder,Mesenchymal cell,http://purl.obolibrary.org/obo/CL_0008019,CL:0008019,_,Bladder_D7.MAA000487.3_10_M.1.1
E11.MAA000487.3_10_M.1.1,Bladder,Bladder cell,http://purl.obolibrary.org/obo/CL_1001319,CL:1001319,_,Bladder_E11.MAA000487.3_10_M.1.1
F14.MAA000487.3_10_M.1.1,Bladder,Bladder cell,http://purl.obolibrary.org/obo/CL_1001319,CL:1001319,_,Bladder_F14.MAA000487.3_10_M.1.1
G17.MAA000487.3_10_M.1.1,Bladder,Basal cell of urothelium,http://purl.obolibrary.org/obo/CL_1000486,CL:1000486,_,Bladder_G17.MAA000487.3_10_M.1.1
H19.MAA000487.3_10_M.1.1,Bladder,Basal cell of urothelium,http://purl.obolibrary.org/obo/CL_1000486,CL:1000486,_,Bladder_H19.MAA000487.3_10_M.1.1
I21.MAA000487.3_10_M.1.1,Bladder,Basal cell of urothelium,http://purl.obolibrary.org/obo/CL_1000486,CL:1000486,_,Bladder_I21.MAA000487.3_10_M.1.1
K1.MAA000487.3_10_M.1.1,Bladder,Mesenchymal cell,http://purl.obolibrary.org/obo/CL_0008019,CL:0008019,_,Bladder_K1.MAA000487.3_10_M.1.1
L4.MAA000487.3_10_M.1.1,Bladder,Mesenchymal cell,http://purl.obolibrary.org/obo/CL_0008019,CL:0008019,_,Bladder_L4.MAA000487.3_10_M.1.1
M10.MAA000487.3_10_M.1.1,Bladder,Bladder cell,http://purl.obolibrary.org/obo/CL_1001319,CL:1001319,_,Bladder_M10.MAA000487.3_10_M.1.1
N14.MAA000487.3_10_M.1.1,Bladder,Bladder cell,http://purl.obolibrary.org/obo/CL_1001319,CL:1001319,_,Bladder_N14.MAA000487.3_10_M.1.1
A21.MAA000487.3_10_M.1.1,Bladder,Bladder cell,http://purl.obolibrary.org/obo/CL_1001319,CL:1001319,_,Bladder_A21.MAA000487.3_10_M.1.1
C4.MAA000487.3_10_M.1.1,Bladder,Mesenchymal cell,http://purl.obolibrary.org/obo/CL_0008019,CL:0008019,_,Bladder_C4.MAA000487.3_10_M.1.1
D9.MAA000487.3_10_M.1.1,Bladder,Bladder cell,http://purl.obolibrary.org/obo/CL_1001319,CL:1001319,_,Bladder_D9.MAA000487.3_10_M.1.1
E12.MAA000487.3_10_M.1.1,Bladder,Bladder cell,http://purl.obolibrary.org/obo/CL_1001319,CL:1001319,_,Bladder_E12.MAA000487.3_10_M.1.1
K2.MAA000487.3_10_M.1.1,Bladder,Mesenchymal cell,http://purl.obolibrary.org/obo/CL_0008019,CL:0008019,_,Bladder_K2.MAA000487.3_10_M.1.1
L5.MAA000487.3_10_M.1.1,Bladder,Mesenchymal cell,http://purl.obolibrary.org/obo/CL_0008019,CL:0008019,_,Bladder_L5.MAA000487.3_10_M.1.1
M11.MAA000487.3_10_M.1.1,Bladder,Bladder cell,http://purl.obolibrary.org/obo/CL_1001319,CL:1001319,_,Bladder_M11.MAA000487.3_10_M.1.1
N15.MAA000487.3_10_M.1.1,Bladder,Basal cell of urothelium,http://purl.obolibrary.org/obo/CL_1000486,CL:1000486,_,Bladder_N15.MAA000487.3_10_M.1.1
B2.MAA000487.3_10_M.1.1,Bladder,Mesenchymal cell,http://purl.obolibrary.org/obo/CL_0008019,CL:0008019,_,Bladder_B2.MAA000487.3_10_M.1.1
A22.MAA000487.3_10_M.1.1,Bladder,Basal cell of urothelium,http://purl.obolibrary.org/obo/CL_1000486,CL:1000486,_,Bladder_A22.MAA000487.3_10_M.1.1
C6.MAA000487.3_10_M.1.1,Bladder,Mesenchymal cell,http://purl.obolibrary.org/obo/CL_0008019,CL:0008019,_,Bladder_C6.MAA000487.3_10_M.1.1
D11.MAA000487.3_10_M.1.1,Bladder,Bladder cell,http://purl.obolibrary.org/obo/CL_1001319,CL:1001319,_,Bladder_D11.MAA000487.3_10_M.1.1
C5.MAA000487.3_10_M.1.1,Bladder,Mesenchymal cell,http://purl.obolibrary.org/obo/CL_0008019,CL:0008019,_,Bladder_C5.MAA000487.3_10_M.1.1
D10.MAA000487.3_10_M.1.1,Bladder,Bladder cell,http://purl.obolibrary.org/obo/CL_1001319,CL:1001319,_,Bladder_D10.MAA000487.3_10_M.1.1
E13.MAA000487.3_10_M.1.1,Bladder,Bladder cell,http://purl.obolibrary.org/obo/CL_1001319,CL:1001319,_,Bladder_E13.MAA000487.3_10_M.1.1
F15.MAA000487.3_10_M.1.1,Bladder,Basal cell of urothelium,http://purl.obolibrary.org/obo/CL_1000486,CL:1000486,_,Bladder_F15.MAA000487.3_10_M.1.1
G18.MAA000487.3_10_M.1.1,Bladder,Bladder cell,http://purl.obolibrary.org/obo/CL_1001319,CL:1001319,_,Bladder_G18.MAA000487.3_10_M.1.1
H20.MAA000487.3_10_M.1.1,Bladder,Bladder cell,http://purl.obolibrary.org/obo/CL_1001319,CL:1001319,_,Bladder_H20.MAA000487.3_10_M.1.1
I22.MAA000487.3_10_M.1.1,Bladder,Basal cell of urothelium,http://purl.obolibrary.org/obo/CL_1000486,CL:1000486,_,Bladder_I22.MAA000487.3_10_M.1.1
E14.MAA000487.3_10_M.1.1,Bladder,Bladder cell,http://purl.obolibrary.org/obo/CL_1001319,CL:1001319,_,Bladder_E14.MAA000487.3_10_M.1.1
N16.MAA000487.3_10_M.1.1,Bladder,Bladder cell,http://purl.obolibrary.org/obo/CL_1001319,CL:1001319,_,Bladder_N16.MAA000487.3_10_M.1.1
B3.MAA000487.3_10_M.1.1,Bladder,Mesenchymal cell,http://purl.obolibrary.org/obo/CL_0008019,CL:0008019,_,Bladder_B3.MAA000487.3_10_M.1.1
C8.MAA000487.3_10_M.1.1,Bladder,Bladder cell,http://purl.obolibrary.org/obo/CL_1001319,CL:1001319,_,Bladder_C8.MAA000487.3_10_M.1.1
D12.MAA000487.3_10_M.1.1,Bladder,Bladder cell,http://purl.obolibrary.org/obo/CL_1001319,CL:1001319,_,Bladder_D12.MAA000487.3_10_M.1.1
E15.MAA000487.3_10_M.1.1,Bladder,Bladder cell,http://purl.obolibrary.org/obo/CL_1001319,CL:1001319,_,Bladder_E15.MAA000487.3_10_M.1.1
F17.MAA000487.3_10_M.1.1,Bladder,Basal cell of urothelium,http://purl.obolibrary.org/obo/CL_1000486,CL:1000486,_,Bladder_F17.MAA000487.3_10_M.1.1
F16.MAA000487.3_10_M.1.1,Bladder,Basal cell of urothelium,http://purl.obolibrary.org/obo/CL_1000486,CL:1000486,_,Bladder_F16.MAA000487.3_10_M.1.1
G20.MAA000487.3_10_M.1.1,Bladder,Bladder cell,http://purl.obolibrary.org/obo/CL_1001319,CL:1001319,_,Bladder_G20.MAA000487.3_10_M.1.1
H22.MAA000487.3_10_M.1.1,Bladder,Basal cell of urothelium,http://purl.obolibrary.org/obo/CL_1000486,CL:1000486,_,Bladder_H22.MAA000487.3_10_M.1.1
G19.MAA000487.3_10_M.1.1,Bladder,Basal cell of urothelium,http://purl.obolibrary.org/obo/CL_1000486,CL:1000486,_,Bladder_G19.MAA000487.3_10_M.1.1
H21.MAA000487.3_10_M.1.1,Bladder,Basal cell of urothelium,http://purl.obolibrary.org/obo/CL_1000486,CL:1000486,_,Bladder_H21.MAA000487.3_10_M.1.1
J1.MAA000487.3_10_M.1.1,Bladder,Mesenchymal cell,http://purl.obolibrary.org/obo/CL_0008019,CL:0008019,_,Bladder_J1.MAA000487.3_10_M.1.1
K3.MAA000487.3_10_M.1.1,Bladder,Mesenchymal cell,http://purl.obolibrary.org/obo/CL_0008019,CL:0008019,_,Bladder_K3.MAA000487.3_10_M.1.1
L6.MAA000487.3_10_M.1.1,Bladder,Mesenchymal cell,http://purl.obolibrary.org/obo/CL_0008019,CL:0008019,_,Bladder_L6.MAA000487.3_10_M.1.1
M13.MAA000487.3_10_M.1.1,Bladder,Bladder cell,http://purl.obolibrary.org/obo/CL_1001319,CL:1001319,_,Bladder_M13.MAA000487.3_10_M.1.1
J2.MAA000487.3_10_M.1.1,Bladder,Mesenchymal cell,http://purl.obolibrary.org/obo/CL_0008019,CL:0008019,_,Bladder_J2.MAA000487.3_10_M.1.1
B4.MAA000487.3_10_M.1.1,Bladder,Mesenchymal cell,http://purl.obolibrary.org/obo/CL_0008019,CL:0008019,_,Bladder_B4.MAA000487.3_10_M.1.1
C9.MAA000487.3_10_M.1.1,Bladder,Bladder cell,http://purl.obolibrary.org/obo/CL_1001319,CL:1001319,_,Bladder_C9.MAA000487.3_10_M.1.1
D13.MAA000487.3_10_M.1.1,Bladder,Bladder cell,http://purl.obolibrary.org/obo/CL_1001319,CL:1001319,_,Bladder_D13.MAA000487.3_10_M.1.1
E16.MAA000487.3_10_M.1.1,Bladder,Bladder cell,http://purl.obolibrary.org/obo/CL_1001319,CL:1001319,_,Bladder_E16.MAA000487.3_10_M.1.1
F18.MAA000487.3_10_M.1.1,Bladder,Basal cell of urothelium,http://purl.obolibrary.org/obo/CL_1000486,CL:1000486,_,Bladder_F18.MAA000487.3_10_M.1.1
G21.MAA000487.3_10_M.1.1,Bladder,Bladder cell,http://purl.obolibrary.org/obo/CL_1001319,CL:1001319,_,Bladder_G21.MAA000487.3_10_M.1.1
I1.MAA000487.3_10_M.1.1,Bladder,Mesenchymal cell,http://purl.obolibrary.org/obo/CL_0008019,CL:0008019,_,Bladder_I1.MAA000487.3_10_M.1.1
J3.MAA000487.3_10_M.1.1,Bladder,Mesenchymal cell,http://purl.obolibrary.org/obo/CL_0008019,CL:0008019,_,Bladder_J3.MAA000487.3_10_M.1.1
K4.MAA000487.3_10_M.1.1,Bladder,Mesenchymal cell,http://purl.obolibrary.org/obo/CL_0008019,CL:0008019,_,Bladder_K4.MAA000487.3_10_M.1.1
K5.MAA000487.3_10_M.1.1,Bladder,Mesenchymal cell,http://purl.obolibrary.org/obo/CL_0008019,CL:0008019,_,Bladder_K5.MAA000487.3_10_M.1.1
L9.MAA000487.3_10_M.1.1,Bladder,Bladder cell,http://purl.obolibrary.org/obo/CL_1001319,CL:1001319,_,Bladder_L9.MAA000487.3_10_M.1.1
M15.MAA000487.3_10_M.1.1,Bladder,Bladder cell,http://purl.obolibrary.org/obo/CL_1001319,CL:1001319,_,Bladder_M15.MAA000487.3_10_M.1.1
L7.MAA000487.3_10_M.1.1,Bladder,Mesenchymal cell,http://purl.obolibrary.org/obo/CL_0008019,CL:0008019,_,Bladder_L7.MAA000487.3_10_M.1.1
M14.MAA000487.3_10_M.1.1,Bladder,Bladder cell,http://purl.obolibrary.org/obo/CL_1001319,CL:1001319,_,Bladder_M14.MAA000487.3_10_M.1.1
N17.MAA000487.3_10_M.1.1,Bladder,Basal cell of urothelium,http://purl.obolibrary.org/obo/CL_1000486,CL:1000486,_,Bladder_N17.MAA000487.3_10_M.1.1
N18.MAA000487.3_10_M.1.1,Bladder,Basal cell of urothelium,http://purl.obolibrary.org/obo/CL_1000486,CL:1000486,_,Bladder_N18.MAA000487.3_10_M.1.1
F19.MAA000487.3_10_M.1.1,Bladder,Basal cell of urothelium,http://purl.obolibrary.org/obo/CL_1000486,CL:1000486,_,Bladder_F19.MAA000487.3_10_M.1.1
G22.MAA000487.3_10_M.1.1,Bladder,Basal cell of urothelium,http://purl.obolibrary.org/obo/CL_1000486,CL:1000486,_,Bladder_G22.MAA000487.3_10_M.1.1
I2.MAA000487.3_10_M.1.1,Bladder,Mesenchymal cell,http://purl.obolibrary.org/obo/CL_0008019,CL:0008019,_,Bladder_I2.MAA000487.3_10_M.1.1
J4.MAA000487.3_10_M.1.1,Bladder,Mesenchymal cell,http://purl.obolibrary.org/obo/CL_0008019,CL:0008019,_,Bladder_J4.MAA000487.3_10_M.1.1
K6.MAA000487.3_10_M.1.1,Bladder,Mesenchymal cell,http://purl.obolibrary.org/obo/CL_0008019,CL:0008019,_,Bladder_K6.MAA000487.3_10_M.1.1
L10.MAA000487.3_10_M.1.1,Bladder,Bladder cell,http://purl.obolibrary.org/obo/CL_1001319,CL:1001319,_,Bladder_L10.MAA000487.3_10_M.1.1
M16.MAA000487.3_10_M.1.1,Bladder,Basal cell of urothelium,http://purl.obolibrary.org/obo/CL_1000486,CL:1000486,_,Bladder_M16.MAA000487.3_10_M.1.1
N19.MAA000487.3_10_M.1.1,Bladder,Basal cell of urothelium,http://purl.obolibrary.org/obo/CL_1000486,CL:1000486,_,Bladder_N19.MAA000487.3_10_M.1.1
A1.MAA000487.3_10_M.1.1,Bladder,Mesenchymal cell,http://purl.obolibrary.org/obo/CL_0008019,CL:0008019,_,Bladder_A1.MAA000487.3_10_M.1.1
B6.MAA000487.3_10_M.1.1,Bladder,Mesenchymal cell,http://purl.obolibrary.org/obo/CL_0008019,CL:0008019,_,Bladder_B6.MAA000487.3_10_M.1.1
B5.MAA000487.3_10_M.1.1,Bladder,Mesenchymal cell,http://purl.obolibrary.org/obo/CL_0008019,CL:0008019,_,Bladder_B5.MAA000487.3_10_M.1.1
C10.MAA000487.3_10_M.1.1,Bladder,Bladder cell,http://purl.obolibrary.org/obo/CL_1001319,CL:1001319,_,Bladder_C10.MAA000487.3_10_M.1.1
D15.MAA000487.3_10_M.1.1,Bladder,Bladder cell,http://purl.obolibrary.org/obo/CL_1001319,CL:1001319,_,Bladder_D15.MAA000487.3_10_M.1.1
E17.MAA000487.3_10_M.1.1,Bladder,Basal cell of urothelium,http://purl.obolibrary.org/obo/CL_1000486,CL:1000486,_,Bladder_E17.MAA000487.3_10_M.1.1
C11.MAA000487.3_10_M.1.1,Bladder,Bladder cell,http://purl.obolibrary.org/obo/CL_1001319,CL:1001319,_,Bladder_C11.MAA000487.3_10_M.1.1
M17.MAA000487.3_10_M.1.1,Bladder,Bladder cell,http://purl.obolibrary.org/obo/CL_1001319,CL:1001319,_,Bladder_M17.MAA000487.3_10_M.1.1
N20.MAA000487.3_10_M.1.1,Bladder,Basal cell of urothelium,http://purl.obolibrary.org/obo/CL_1000486,CL:1000486,_,Bladder_N20.MAA000487.3_10_M.1.1
A2.MAA000487.3_10_M.1.1,Bladder,Mesenchymal cell,http://purl.obolibrary.org/obo/CL_0008019,CL:0008019,_,Bladder_A2.MAA000487.3_10_M.1.1
B7.MAA000487.3_10_M.1.1,Bladder,Mesenchymal cell,http://purl.obolibrary.org/obo/CL_0008019,CL:0008019,_,Bladder_B7.MAA000487.3_10_M.1.1
C12.MAA000487.3_10_M.1.1,Bladder,Bladder cell,http://purl.obolibrary.org/obo/CL_1001319,CL:1001319,_,Bladder_C12.MAA000487.3_10_M.1.1
D17.MAA000487.3_10_M.1.1,Bladder,Basal cell of urothelium,http://purl.obolibrary.org/obo/CL_1000486,CL:1000486,_,Bladder_D17.MAA000487.3_10_M.1.1
E19.MAA000487.3_10_M.1.1,Bladder,Basal cell of urothelium,http://purl.obolibrary.org/obo/CL_1000486,CL:1000486,_,Bladder_E19.MAA000487.3_10_M.1.1
D16.MAA000487.3_10_M.1.1,Bladder,Basal cell of urothelium,http://purl.obolibrary.org/obo/CL_1000486,CL:1000486,_,Bladder_D16.MAA000487.3_10_M.1.1
F21.MAA000487.3_10_M.1.1,Bladder,Basal cell of urothelium,http://purl.obolibrary.org/obo/CL_1000486,CL:1000486,_,Bladder_F21.MAA000487.3_10_M.1.1
H2.MAA000487.3_10_M.1.1,Bladder,Mesenchymal cell,http://purl.obolibrary.org/obo/CL_0008019,CL:0008019,_,Bladder_H2.MAA000487.3_10_M.1.1
I4.MAA000487.3_10_M.1.1,Bladder,Mesenchymal cell,http://purl.obolibrary.org/obo/CL_0008019,CL:0008019,_,Bladder_I4.MAA000487.3_10_M.1.1
E18.MAA000487.3_10_M.1.1,Bladder,Basal cell of urothelium,http://purl.obolibrary.org/obo/CL_1000486,CL:1000486,_,Bladder_E18.MAA000487.3_10_M.1.1
F20.MAA000487.3_10_M.1.1,Bladder,Basal cell of urothelium,http://purl.obolibrary.org/obo/CL_1000486,CL:1000486,_,Bladder_F20.MAA000487.3_10_M.1.1
H1.MAA000487.3_10_M.1.1,Bladder,Mesenchymal cell,http://purl.obolibrary.org/obo/CL_0008019,CL:0008019,_,Bladder_H1.MAA000487.3_10_M.1.1
I3.MAA000487.3_10_M.1.1,Bladder,Mesenchymal cell,http://purl.obolibrary.org/obo/CL_0008019,CL:0008019,_,Bladder_I3.MAA000487.3_10_M.1.1
J5.MAA000487.3_10_M.1.1,Bladder,Mesenchymal cell,http://purl.obolibrary.org/obo/CL_0008019,CL:0008019,_,Bladder_J5.MAA000487.3_10_M.1.1
K7.MAA000487.3_10_M.1.1,Bladder,Mesenchymal cell,http://purl.obolibrary.org/obo/CL_0008019,CL:0008019,_,Bladder_K7.MAA000487.3_10_M.1.1
L11.MAA000487.3_10_M.1.1,Bladder,Bladder cell,http://purl.obolibrary.org/obo/CL_1001319,CL:1001319,_,Bladder_L11.MAA000487.3_10_M.1.1
J6.MAA000487.3_10_M.1.1,Bladder,Mesenchymal cell,http://purl.obolibrary.org/obo/CL_0008019,CL:0008019,_,Bladder_J6.MAA000487.3_10_M.1.1
B8.MAA000487.3_10_M.1.1,Bladder,Bladder cell,http://purl.obolibrary.org/obo/CL_1001319,CL:1001319,_,Bladder_B8.MAA000487.3_10_M.1.1
C13.MAA000487.3_10_M.1.1,Bladder,Bladder cell,http://purl.obolibrary.org/obo/CL_1001319,CL:1001319,_,Bladder_C13.MAA000487.3_10_M.1.1
D18.MAA000487.3_10_M.1.1,Bladder,Basal cell of urothelium,http://purl.obolibrary.org/obo/CL_1000486,CL:1000486,_,Bladder_D18.MAA000487.3_10_M.1.1
E20.MAA000487.3_10_M.1.1,Bladder,Bladder cell,http://purl.obolibrary.org/obo/CL_1001319,CL:1001319,_,Bladder_E20.MAA000487.3_10_M.1.1
F22.MAA000487.3_10_M.1.1,Bladder,Basal cell of urothelium,http://purl.obolibrary.org/obo/CL_1000486,CL:1000486,_,Bladder_F22.MAA000487.3_10_M.1.1
H3.MAA000487.3_10_M.1.1,Bladder,Mesenchymal cell,http://purl.obolibrary.org/obo/CL_0008019,CL:0008019,_,Bladder_H3.MAA000487.3_10_M.1.1
I5.MAA000487.3_10_M.1.1,Bladder,Mesenchymal cell,http://purl.obolibrary.org/obo/CL_0008019,CL:0008019,_,Bladder_I5.MAA000487.3_10_M.1.1
J7.MAA000487.3_10_M.1.1,Bladder,Mesenchymal cell,http://purl.obolibrary.org/obo/CL_0008019,CL:0008019,_,Bladder_J7.MAA000487.3_10_M.1.1
K9.MAA000487.3_10_M.1.1,Bladder,Bladder cell,http://purl.obolibrary.org/obo/CL_1001319,CL:1001319,_,Bladder_K9.MAA000487.3_10_M.1.1
K8.MAA000487.3_10_M.1.1,Bladder,Bladder cell,http://purl.obolibrary.org/obo/CL_1001319,CL:1001319,_,Bladder_K8.MAA000487.3_10_M.1.1
L13.MAA000487.3_10_M.1.1,Bladder,Bladder cell,http://purl.obolibrary.org/obo/CL_1001319,CL:1001319,_,Bladder_L13.MAA000487.3_10_M.1.1
M19.MAA000487.3_10_M.1.1,Bladder,Basal cell of urothelium,http://purl.obolibrary.org/obo/CL_1000486,CL:1000486,_,Bladder_M19.MAA000487.3_10_M.1.1
N22.MAA000487.3_10_M.1.1,Bladder,Bladder cell,http://purl.obolibrary.org/obo/CL_1001319,CL:1001319,_,Bladder_N22.MAA000487.3_10_M.1.1
L12.MAA000487.3_10_M.1.1,Bladder,Bladder cell,http://purl.obolibrary.org/obo/CL_1001319,CL:1001319,_,Bladder_L12.MAA000487.3_10_M.1.1
M18.MAA000487.3_10_M.1.1,Bladder,Basal cell of urothelium,http://purl.obolibrary.org/obo/CL_1000486,CL:1000486,_,Bladder_M18.MAA000487.3_10_M.1.1
N21.MAA000487.3_10_M.1.1,Bladder,Basal cell of urothelium,http://purl.obolibrary.org/obo/CL_1000486,CL:1000486,_,Bladder_N21.MAA000487.3_10_M.1.1
A3.MAA000487.3_10_M.1.1,Bladder,Mesenchymal cell,http://purl.obolibrary.org/obo/CL_0008019,CL:0008019,_,Bladder_A3.MAA000487.3_10_M.1.1
H4.MAA000487.3_10_M.1.1,Bladder,Mesenchymal cell,http://purl.obolibrary.org/obo/CL_0008019,CL:0008019,_,Bladder_H4.MAA000487.3_10_M.1.1
I6.MAA000487.3_10_M.1.1,Bladder,Mesenchymal cell,http://purl.obolibrary.org/obo/CL_0008019,CL:0008019,_,Bladder_I6.MAA000487.3_10_M.1.1
J8.MAA000487.3_10_M.1.1,Bladder,Bladder cell,http://purl.obolibrary.org/obo/CL_1001319,CL:1001319,_,Bladder_J8.MAA000487.3_10_M.1.1
K11.MAA000487.3_10_M.1.1,Bladder,Bladder cell,http://purl.obolibrary.org/obo/CL_1001319,CL:1001319,_,Bladder_K11.MAA000487.3_10_M.1.1
L14.MAA000487.3_10_M.1.1,Bladder,Bladder cell,http://purl.obolibrary.org/obo/CL_1001319,CL:1001319,_,Bladder_L14.MAA000487.3_10_M.1.1
M20.MAA000487.3_10_M.1.1,Bladder,Bladder cell,http://purl.obolibrary.org/obo/CL_1001319,CL:1001319,_,Bladder_M20.MAA000487.3_10_M.1.1
O1.MAA000487.3_10_M.1.1,Bladder,Mesenchymal cell,http://purl.obolibrary.org/obo/CL_0008019,CL:0008019,_,Bladder_O1.MAA000487.3_10_M.1.1
A6.MAA000487.3_10_M.1.1,Bladder,Mesenchymal cell,http://purl.obolibrary.org/obo/CL_0008019,CL:0008019,_,Bladder_A6.MAA000487.3_10_M.1.1
B10.MAA000487.3_10_M.1.1,Bladder,Bladder cell,http://purl.obolibrary.org/obo/CL_1001319,CL:1001319,_,Bladder_B10.MAA000487.3_10_M.1.1
C15.MAA000487.3_10_M.1.1,Bladder,Bladder cell,http://purl.obolibrary.org/obo/CL_1001319,CL:1001319,_,Bladder_C15.MAA000487.3_10_M.1.1
A4.MAA000487.3_10_M.1.1,Bladder,Mesenchymal cell,http://purl.obolibrary.org/obo/CL_0008019,CL:0008019,_,Bladder_A4.MAA000487.3_10_M.1.1
B9.MAA000487.3_10_M.1.1,Bladder,Bladder cell,http://purl.obolibrary.org/obo/CL_1001319,CL:1001319,_,Bladder_B9.MAA000487.3_10_M.1.1
C14.MAA000487.3_10_M.1.1,Bladder,Bladder cell,http://purl.obolibrary.org/obo/CL_1001319,CL:1001319,_,Bladder_C14.MAA000487.3_10_M.1.1
D19.MAA000487.3_10_M.1.1,Bladder,Basal cell of urothelium,http://purl.obolibrary.org/obo/CL_1000486,CL:1000486,_,Bladder_D19.MAA000487.3_10_M.1.1
E21.MAA000487.3_10_M.1.1,Bladder,Basal cell of urothelium,http://purl.obolibrary.org/obo/CL_1000486,CL:1000486,_,Bladder_E21.MAA000487.3_10_M.1.1
G1.MAA000487.3_10_M.1.1,Bladder,Mesenchymal cell,http://purl.obolibrary.org/obo/CL_0008019,CL:0008019,_,Bladder_G1.MAA000487.3_10_M.1.1
D20.MAA000487.3_10_M.1.1,Bladder,Basal cell of urothelium,http://purl.obolibrary.org/obo/CL_1000486,CL:1000486,_,Bladder_D20.MAA000487.3_10_M.1.1
O2.MAA000487.3_10_M.1.1,Bladder,Mesenchymal cell,http://purl.obolibrary.org/obo/CL_0008019,CL:0008019,_,Bladder_O2.MAA000487.3_10_M.1.1
A7.MAA000487.3_10_M.1.1,Bladder,Mesenchymal cell,http://purl.obolibrary.org/obo/CL_0008019,CL:0008019,_,Bladder_A7.MAA000487.3_10_M.1.1
B11.MAA000487.3_10_M.1.1,Bladder,Bladder cell,http://purl.obolibrary.org/obo/CL_1001319,CL:1001319,_,Bladder_B11.MAA000487.3_10_M.1.1
C16.MAA000487.3_10_M.1.1,Bladder,Bladder cell,http://purl.obolibrary.org/obo/CL_1001319,CL:1001319,_,Bladder_C16.MAA000487.3_10_M.1.1
D21.MAA000487.3_10_M.1.1,Bladder,Basal cell of urothelium,http://purl.obolibrary.org/obo/CL_1000486,CL:1000486,_,Bladder_D21.MAA000487.3_10_M.1.1
F1.MAA000487.3_10_M.1.1,Bladder,Mesenchymal cell,http://purl.obolibrary.org/obo/CL_0008019,CL:0008019,_,Bladder_F1.MAA000487.3_10_M.1.1
G3.MAA000487.3_10_M.1.1,Bladder,Mesenchymal cell,http://purl.obolibrary.org/obo/CL_0008019,CL:0008019,_,Bladder_G3.MAA000487.3_10_M.1.1
E22.MAA000487.3_10_M.1.1,Bladder,Bladder cell,http://purl.obolibrary.org/obo/CL_1001319,CL:1001319,_,Bladder_E22.MAA000487.3_10_M.1.1
H6.MAA000487.3_10_M.1.1,Bladder,Mesenchymal cell,http://purl.obolibrary.org/obo/CL_0008019,CL:0008019,_,Bladder_H6.MAA000487.3_10_M.1.1
I8.MAA000487.3_10_M.1.1,Bladder,Bladder cell,http://purl.obolibrary.org/obo/CL_1001319,CL:1001319,_,Bladder_I8.MAA000487.3_10_M.1.1
J10.MAA000487.3_10_M.1.1,Bladder,Bladder cell,http://purl.obolibrary.org/obo/CL_1001319,CL:1001319,_,Bladder_J10.MAA000487.3_10_M.1.1
G2.MAA000487.3_10_M.1.1,Bladder,Mesenchymal cell,http://purl.obolibrary.org/obo/CL_0008019,CL:0008019,_,Bladder_G2.MAA000487.3_10_M.1.1
H5.MAA000487.3_10_M.1.1,Bladder,Mesenchymal cell,http://purl.obolibrary.org/obo/CL_0008019,CL:0008019,_,Bladder_H5.MAA000487.3_10_M.1.1
I7.MAA000487.3_10_M.1.1,Bladder,Mesenchymal cell,http://purl.obolibrary.org/obo/CL_0008019,CL:0008019,_,Bladder_I7.MAA000487.3_10_M.1.1
J9.MAA000487.3_10_M.1.1,Bladder,Bladder cell,http://purl.obolibrary.org/obo/CL_1001319,CL:1001319,_,Bladder_J9.MAA000487.3_10_M.1.1
K12.MAA000487.3_10_M.1.1,Bladder,Bladder cell,http://purl.obolibrary.org/obo/CL_1001319,CL:1001319,_,Bladder_K12.MAA000487.3_10_M.1.1
L15.MAA000487.3_10_M.1.1,Bladder,Basal cell of urothelium,http://purl.obolibrary.org/obo/CL_1000486,CL:1000486,_,Bladder_L15.MAA000487.3_10_M.1.1
K13.MAA000487.3_10_M.1.1,Bladder,Bladder cell,http://purl.obolibrary.org/obo/CL_1001319,CL:1001319,_,Bladder_K13.MAA000487.3_10_M.1.1
C17.MAA000487.3_10_M.1.1,Bladder,Bladder cell,http://purl.obolibrary.org/obo/CL_1001319,CL:1001319,_,Bladder_C17.MAA000487.3_10_M.1.1
D22.MAA000487.3_10_M.1.1,Bladder,Bladder cell,http://purl.obolibrary.org/obo/CL_1001319,CL:1001319,_,Bladder_D22.MAA000487.3_10_M.1.1
F2.MAA000487.3_10_M.1.1,Bladder,Mesenchymal cell,http://purl.obolibrary.org/obo/CL_0008019,CL:0008019,_,Bladder_F2.MAA000487.3_10_M.1.1
G4.MAA000487.3_10_M.1.1,Bladder,Mesenchymal cell,http://purl.obolibrary.org/obo/CL_0008019,CL:0008019,_,Bladder_G4.MAA000487.3_10_M.1.1
H7.MAA000487.3_10_M.1.1,Bladder,Mesenchymal cell,http://purl.obolibrary.org/obo/CL_0008019,CL:0008019,_,Bladder_H7.MAA000487.3_10_M.1.1
I9.MAA000487.3_10_M.1.1,Bladder,Bladder cell,http://purl.obolibrary.org/obo/CL_1001319,CL:1001319,_,Bladder_I9.MAA000487.3_10_M.1.1
J11.MAA000487.3_10_M.1.1,Bladder,Bladder cell,http://purl.obolibrary.org/obo/CL_1001319,CL:1001319,_,Bladder_J11.MAA000487.3_10_M.1.1
K14.MAA000487.3_10_M.1.1,Bladder,Bladder cell,http://purl.obolibrary.org/obo/CL_1001319,CL:1001319,_,Bladder_K14.MAA000487.3_10_M.1.1
L18.MAA000487.3_10_M.1.1,Bladder,Basal cell of urothelium,http://purl.obolibrary.org/obo/CL_1000486,CL:1000486,_,Bladder_L18.MAA000487.3_10_M.1.1
N2.MAA000487.3_10_M.1.1,Bladder,Bladder cell,http://purl.obolibrary.org/obo/CL_1001319,CL:1001319,_,Bladder_N2.MAA000487.3_10_M.1.1
L17.MAA000487.3_10_M.1.1,Bladder,Basal cell of urothelium,http://purl.obolibrary.org/obo/CL_1000486,CL:1000486,_,Bladder_L17.MAA000487.3_10_M.1.1
O4.MAA000487.3_10_M.1.1,Bladder,Bladder cell,http://purl.obolibrary.org/obo/CL_1001319,CL:1001319,_,Bladder_O4.MAA000487.3_10_M.1.1
N1.MAA000487.3_10_M.1.1,Bladder,Mesenchymal cell,http://purl.obolibrary.org/obo/CL_0008019,CL:0008019,_,Bladder_N1.MAA000487.3_10_M.1.1
O3.MAA000487.3_10_M.1.1,Bladder,Mesenchymal cell,http://purl.obolibrary.org/obo/CL_0008019,CL:0008019,_,Bladder_O3.MAA000487.3_10_M.1.1
A8.MAA000487.3_10_M.1.1,Bladder,Bladder cell,http://purl.obolibrary.org/obo/CL_1001319,CL:1001319,_,Bladder_A8.MAA000487.3_10_M.1.1
B12.MAA000487.3_10_M.1.1,Bladder,Bladder cell,http://purl.obolibrary.org/obo/CL_1001319,CL:1001319,_,Bladder_B12.MAA000487.3_10_M.1.1
J12.MAA000487.3_10_M.1.1,Bladder,Bladder cell,http://purl.obolibrary.org/obo/CL_1001319,CL:1001319,_,Bladder_J12.MAA000487.3_10_M.1.1
K15.MAA000487.3_10_M.1.1,Bladder,Bladder cell,http://purl.obolibrary.org/obo/CL_1001319,CL:1001319,_,Bladder_K15.MAA000487.3_10_M.1.1
L19.MAA000487.3_10_M.1.1,Bladder,Bladder cell,http://purl.obolibrary.org/obo/CL_1001319,CL:1001319,_,Bladder_L19.MAA000487.3_10_M.1.1
N3.MAA000487.3_10_M.1.1,Bladder,Mesenchymal cell,http://purl.obolibrary.org/obo/CL_0008019,CL:0008019,_,Bladder_N3.MAA000487.3_10_M.1.1
O5.MAA000487.3_10_M.1.1,Bladder,Bladder cell,http://purl.obolibrary.org/obo/CL_1001319,CL:1001319,_,Bladder_O5.MAA000487.3_10_M.1.1
A10.MAA000487.3_10_M.1.1,Bladder,Bladder cell,http://purl.obolibrary.org/obo/CL_1001319,CL:1001319,_,Bladder_A10.MAA000487.3_10_M.1.1
A9.MAA000487.3_10_M.1.1,Bladder,Bladder cell,http://purl.obolibrary.org/obo/CL_1001319,CL:1001319,_,Bladder_A9.MAA000487.3_10_M.1.1
B15.MAA000487.3_10_M.1.1,Bladder,Basal cell of urothelium,http://purl.obolibrary.org/obo/CL_1000486,CL:1000486,_,Bladder_B15.MAA000487.3_10_M.1.1
C19.MAA000487.3_10_M.1.1,Bladder,Basal cell of urothelium,http://purl.obolibrary.org/obo/CL_1000486,CL:1000486,_,Bladder_C19.MAA000487.3_10_M.1.1
E2.MAA000487.3_10_M.1.1,Bladder,Mesenchymal cell,http://purl.obolibrary.org/obo/CL_0008019,CL:0008019,_,Bladder_E2.MAA000487.3_10_M.1.1
B13.MAA000487.3_10_M.1.1,Bladder,Bladder cell,http://purl.obolibrary.org/obo/CL_1001319,CL:1001319,_,Bladder_B13.MAA000487.3_10_M.1.1
C18.MAA000487.3_10_M.1.1,Bladder,Basal cell of urothelium,http://purl.obolibrary.org/obo/CL_1000486,CL:1000486,_,Bladder_C18.MAA000487.3_10_M.1.1
E1.MAA000487.3_10_M.1.1,Bladder,Mesenchymal cell,http://purl.obolibrary.org/obo/CL_0008019,CL:0008019,_,Bladder_E1.MAA000487.3_10_M.1.1
F3.MAA000487.3_10_M.1.1,Bladder,Mesenchymal cell,http://purl.obolibrary.org/obo/CL_0008019,CL:0008019,_,Bladder_F3.MAA000487.3_10_M.1.1
G5.MAA000487.3_10_M.1.1,Bladder,Mesenchymal cell,http://purl.obolibrary.org/obo/CL_0008019,CL:0008019,_,Bladder_G5.MAA000487.3_10_M.1.1
H8.MAA000487.3_10_M.1.1,Bladder,Bladder cell,http://purl.obolibrary.org/obo/CL_1001319,CL:1001319,_,Bladder_H8.MAA000487.3_10_M.1.1
I10.MAA000487.3_10_M.1.1,Bladder,Bladder cell,http://purl.obolibrary.org/obo/CL_1001319,CL:1001319,_,Bladder_I10.MAA000487.3_10_M.1.1
F4.MAA000487.3_10_M.1.1,Bladder,Mesenchymal cell,http://purl.obolibrary.org/obo/CL_0008019,CL:0008019,_,Bladder_F4.MAA000487.3_10_M.1.1
O6.MAA000487.3_10_M.1.1,Bladder,Mesenchymal cell,http://purl.obolibrary.org/obo/CL_0008019,CL:0008019,_,Bladder_O6.MAA000487.3_10_M.1.1
A11.MAA000487.3_10_M.1.1,Bladder,Bladder cell,http://purl.obolibrary.org/obo/CL_1001319,CL:1001319,_,Bladder_A11.MAA000487.3_10_M.1.1
B16.MAA000487.3_10_M.1.1,Bladder,Bladder cell,http://purl.obolibrary.org/obo/CL_1001319,CL:1001319,_,Bladder_B16.MAA000487.3_10_M.1.1
C20.MAA000487.3_10_M.1.1,Bladder,Basal cell of urothelium,http://purl.obolibrary.org/obo/CL_1000486,CL:1000486,_,Bladder_C20.MAA000487.3_10_M.1.1
E3.MAA000487.3_10_M.1.1,Bladder,Mesenchymal cell,http://purl.obolibrary.org/obo/CL_0008019,CL:0008019,_,Bladder_E3.MAA000487.3_10_M.1.1
F5.MAA000487.3_10_M.1.1,Bladder,Mesenchymal cell,http://purl.obolibrary.org/obo/CL_0008019,CL:0008019,_,Bladder_F5.MAA000487.3_10_M.1.1
G6.MAA000487.3_10_M.1.1,Bladder,Mesenchymal cell,http://purl.obolibrary.org/obo/CL_0008019,CL:0008019,_,Bladder_G6.MAA000487.3_10_M.1.1
G7.MAA000487.3_10_M.1.1,Bladder,Mesenchymal cell,http://purl.obolibrary.org/obo/CL_0008019,CL:0008019,_,Bladder_G7.MAA000487.3_10_M.1.1
H10.MAA000487.3_10_M.1.1,Bladder,Bladder cell,http://purl.obolibrary.org/obo/CL_1001319,CL:1001319,_,Bladder_H10.MAA000487.3_10_M.1.1
I12.MAA000487.3_10_M.1.1,Bladder,Bladder cell,http://purl.obolibrary.org/obo/CL_1001319,CL:1001319,_,Bladder_I12.MAA000487.3_10_M.1.1
H9.MAA000487.3_10_M.1.1,Bladder,Bladder cell,http://purl.obolibrary.org/obo/CL_1001319,CL:1001319,_,Bladder_H9.MAA000487.3_10_M.1.1
I11.MAA000487.3_10_M.1.1,Bladder,Bladder cell,http://purl.obolibrary.org/obo/CL_1001319,CL:1001319,_,Bladder_I11.MAA000487.3_10_M.1.1
J13.MAA000487.3_10_M.1.1,Bladder,Bladder cell,http://purl.obolibrary.org/obo/CL_1001319,CL:1001319,_,Bladder_J13.MAA000487.3_10_M.1.1
K16.MAA000487.3_10_M.1.1,Bladder,Basal cell of urothelium,http://purl.obolibrary.org/obo/CL_1000486,CL:1000486,_,Bladder_K16.MAA000487.3_10_M.1.1
L20.MAA000487.3_10_M.1.1,Bladder,Bladder cell,http://purl.obolibrary.org/obo/CL_1001319,CL:1001319,_,Bladder_L20.MAA000487.3_10_M.1.1
N4.MAA000487.3_10_M.1.1,Bladder,Mesenchymal cell,http://purl.obolibrary.org/obo/CL_0008019,CL:0008019,_,Bladder_N4.MAA000487.3_10_M.1.1
J14.MAA000487.3_10_M.1.1,Bladder,Bladder cell,http://purl.obolibrary.org/obo/CL_1001319,CL:1001319,_,Bladder_J14.MAA000487.3_10_M.1.1
A12.MAA000487.3_10_M.1.1,Bladder,Bladder cell,http://purl.obolibrary.org/obo/CL_1001319,CL:1001319,_,Bladder_A12.MAA000487.3_10_M.1.1
B17.MAA000487.3_10_M.1.1,Bladder,Basal cell of urothelium,http://purl.obolibrary.org/obo/CL_1000486,CL:1000486,_,Bladder_B17.MAA000487.3_10_M.1.1
C21.MAA000487.3_10_M.1.1,Bladder,Basal cell of urothelium,http://purl.obolibrary.org/obo/CL_1000486,CL:1000486,_,Bladder_C21.MAA000487.3_10_M.1.1
E4.MAA000487.3_10_M.1.1,Bladder,Mesenchymal cell,http://purl.obolibrary.org/obo/CL_0008019,CL:0008019,_,Bladder_E4.MAA000487.3_10_M.1.1
F6.MAA000487.3_10_M.1.1,Bladder,Mesenchymal cell,http://purl.obolibrary.org/obo/CL_0008019,CL:0008019,_,Bladder_F6.MAA000487.3_10_M.1.1
G8.MAA000487.3_10_M.1.1,Bladder,Bladder cell,http://purl.obolibrary.org/obo/CL_1001319,CL:1001319,_,Bladder_G8.MAA000487.3_10_M.1.1
H11.MAA000487.3_10_M.1.1,Bladder,Bladder cell,http://purl.obolibrary.org/obo/CL_1001319,CL:1001319,_,Bladder_H11.MAA000487.3_10_M.1.1
I13.MAA000487.3_10_M.1.1,Bladder,Bladder cell,http://purl.obolibrary.org/obo/CL_1001319,CL:1001319,_,Bladder_I13.MAA000487.3_10_M.1.1
K17.MAA000487.3_10_M.1.1,Bladder,Basal cell of urothelium,http://purl.obolibrary.org/obo/CL_1000486,CL:1000486,_,Bladder_K17.MAA000487.3_10_M.1.1
J15.MAA000487.3_10_M.1.1,Bladder,Basal cell of urothelium,http://purl.obolibrary.org/obo/CL_1000486,CL:1000486,_,Bladder_J15.MAA000487.3_10_M.1.1
K18.MAA000487.3_10_M.1.1,Bladder,Basal cell of urothelium,http://purl.obolibrary.org/obo/CL_1000486,CL:1000486,_,Bladder_K18.MAA000487.3_10_M.1.1
L21.MAA000487.3_10_M.1.1,Bladder,Bladder cell,http://purl.obolibrary.org/obo/CL_1001319,CL:1001319,_,Bladder_L21.MAA000487.3_10_M.1.1
N5.MAA000487.3_10_M.1.1,Bladder,Mesenchymal cell,http://purl.obolibrary.org/obo/CL_0008019,CL:0008019,_,Bladder_N5.MAA000487.3_10_M.1.1
O7.MAA000487.3_10_M.1.1,Bladder,Mesenchymal cell,http://purl.obolibrary.org/obo/CL_0008019,CL:0008019,_,Bladder_O7.MAA000487.3_10_M.1.1
L22.MAA000487.3_10_M.1.1,Bladder,Basal cell of urothelium,http://purl.obolibrary.org/obo/CL_1000486,CL:1000486,_,Bladder_L22.MAA000487.3_10_M.1.1
E5.MAA000487.3_10_M.1.1,Bladder,Mesenchymal cell,http://purl.obolibrary.org/obo/CL_0008019,CL:0008019,_,Bladder_E5.MAA000487.3_10_M.1.1
F7.MAA000487.3_10_M.1.1,Bladder,Mesenchymal cell,http://purl.obolibrary.org/obo/CL_0008019,CL:0008019,_,Bladder_F7.MAA000487.3_10_M.1.1
G9.MAA000487.3_10_M.1.1,Bladder,Bladder cell,http://purl.obolibrary.org/obo/CL_1001319,CL:1001319,_,Bladder_G9.MAA000487.3_10_M.1.1
H12.MAA000487.3_10_M.1.1,Bladder,Bladder cell,http://purl.obolibrary.org/obo/CL_1001319,CL:1001319,_,Bladder_H12.MAA000487.3_10_M.1.1
I14.MAA000487.3_10_M.1.1,Bladder,Bladder cell,http://purl.obolibrary.org/obo/CL_1001319,CL:1001319,_,Bladder_I14.MAA000487.3_10_M.1.1
J16.MAA000487.3_10_M.1.1,Bladder,Basal cell of urothelium,http://purl.obolibrary.org/obo/CL_1000486,CL:1000486,_,Bladder_J16.MAA000487.3_10_M.1.1
K19.MAA000487.3_10_M.1.1,Bladder,Basal cell of urothelium,http://purl.obolibrary.org/obo/CL_1000486,CL:1000486,_,Bladder_K19.MAA000487.3_10_M.1.1
M1.MAA000487.3_10_M.1.1,Bladder,Mesenchymal cell,http://purl.obolibrary.org/obo/CL_0008019,CL:0008019,_,Bladder_M1.MAA000487.3_10_M.1.1
N7.MAA000487.3_10_M.1.1,Bladder,Mesenchymal cell,http://purl.obolibrary.org/obo/CL_0008019,CL:0008019,_,Bladder_N7.MAA000487.3_10_M.1.1
O9.MAA000487.3_10_M.1.1,Bladder,Bladder cell,http://purl.obolibrary.org/obo/CL_1001319,CL:1001319,_,Bladder_O9.MAA000487.3_10_M.1.1
N6.MAA000487.3_10_M.1.1,Bladder,Mesenchymal cell,http://purl.obolibrary.org/obo/CL_0008019,CL:0008019,_,Bladder_N6.MAA000487.3_10_M.1.1
O8.MAA000487.3_10_M.1.1,Bladder,Bladder cell,http://purl.obolibrary.org/obo/CL_1001319,CL:1001319,_,Bladder_O8.MAA000487.3_10_M.1.1
A13.MAA000487.3_10_M.1.1,Bladder,Bladder cell,http://purl.obolibrary.org/obo/CL_1001319,CL:1001319,_,Bladder_A13.MAA000487.3_10_M.1.1
B18.MAA000487.3_10_M.1.1,Bladder,Basal cell of urothelium,http://purl.obolibrary.org/obo/CL_1000486,CL:1000486,_,Bladder_B18.MAA000487.3_10_M.1.1
D1.MAA000487.3_10_M.1.1,Bladder,Mesenchymal cell,http://purl.obolibrary.org/obo/CL_0008019,CL:0008019,_,Bladder_D1.MAA000487.3_10_M.1.1
A14.MAA000487.3_10_M.1.1,Bladder,Basal cell of urothelium,http://purl.obolibrary.org/obo/CL_1000486,CL:1000486,_,Bladder_A14.MAA000487.3_10_M.1.1
K20.MAA000487.3_10_M.1.1,Bladder,Bladder cell,http://purl.obolibrary.org/obo/CL_1001319,CL:1001319,_,Bladder_K20.MAA000487.3_10_M.1.1
M2.MAA000487.3_10_M.1.1,Bladder,Mesenchymal cell,http://purl.obolibrary.org/obo/CL_0008019,CL:0008019,_,Bladder_M2.MAA000487.3_10_M.1.1
N8.MAA000487.3_10_M.1.1,Bladder,Bladder cell,http://purl.obolibrary.org/obo/CL_1001319,CL:1001319,_,Bladder_N8.MAA000487.3_10_M.1.1
O10.MAA000487.3_10_M.1.1,Bladder,Bladder cell,http://purl.obolibrary.org/obo/CL_1001319,CL:1001319,_,Bladder_O10.MAA000487.3_10_M.1.1
B19.MAA000487.3_10_M.1.1,Bladder,Bladder cell,http://purl.obolibrary.org/obo/CL_1001319,CL:1001319,_,Bladder_B19.MAA000487.3_10_M.1.1
D2.MAA000487.3_10_M.1.1,Bladder,Mesenchymal cell,http://purl.obolibrary.org/obo/CL_0008019,CL:0008019,_,Bladder_D2.MAA000487.3_10_M.1.1
E6.MAA000487.3_10_M.1.1,Bladder,Mesenchymal cell,http://purl.obolibrary.org/obo/CL_0008019,CL:0008019,_,Bladder_E6.MAA000487.3_10_M.1.1
F8.MAA000487.3_10_M.1.1,Bladder,Bladder cell,http://purl.obolibrary.org/obo/CL_1001319,CL:1001319,_,Bladder_F8.MAA000487.3_10_M.1.1
G10.MAA000487.3_10_M.1.1,Bladder,Bladder cell,http://purl.obolibrary.org/obo/CL_1001319,CL:1001319,_,Bladder_G10.MAA000487.3_10_M.1.1
H13.MAA000487.3_10_M.1.1,Bladder,Bladder cell,http://purl.obolibrary.org/obo/CL_1001319,CL:1001319,_,Bladder_H13.MAA000487.3_10_M.1.1
I15.MAA000487.3_10_M.1.1,Bladder,Basal cell of urothelium,http://purl.obolibrary.org/obo/CL_1000486,CL:1000486,_,Bladder_I15.MAA000487.3_10_M.1.1
J17.MAA000487.3_10_M.1.1,Bladder,Basal cell of urothelium,http://purl.obolibrary.org/obo/CL_1000486,CL:1000486,_,Bladder_J17.MAA000487.3_10_M.1.1
O15.MAA000487.3_10_M.1.1,Bladder,Bladder cell,http://purl.obolibrary.org/obo/CL_1001319,CL:1001319,_,Bladder_O15.MAA000487.3_10_M.1.1
P17.MAA000487.3_10_M.1.1,Bladder,Bladder cell,http://purl.obolibrary.org/obo/CL_1001319,CL:1001319,_,Bladder_P17.MAA000487.3_10_M.1.1
P18.MAA000487.3_10_M.1.1,Bladder,Bladder cell,http://purl.obolibrary.org/obo/CL_1001319,CL:1001319,_,Bladder_P18.MAA000487.3_10_M.1.1
O18.MAA000487.3_10_M.1.1,Bladder,Bladder cell,http://purl.obolibrary.org/obo/CL_1001319,CL:1001319,_,Bladder_O18.MAA000487.3_10_M.1.1
P20.MAA000487.3_10_M.1.1,Bladder,Bladder cell,http://purl.obolibrary.org/obo/CL_1001319,CL:1001319,_,Bladder_P20.MAA000487.3_10_M.1.1
O19.MAA000487.3_10_M.1.1,Bladder,Bladder cell,http://purl.obolibrary.org/obo/CL_1001319,CL:1001319,_,Bladder_O19.MAA000487.3_10_M.1.1
P21.MAA000487.3_10_M.1.1,Bladder,Bladder cell,http://purl.obolibrary.org/obo/CL_1001319,CL:1001319,_,Bladder_P21.MAA000487.3_10_M.1.1
O20.MAA000487.3_10_M.1.1,Bladder,Bladder cell,http://purl.obolibrary.org/obo/CL_1001319,CL:1001319,_,Bladder_O20.MAA000487.3_10_M.1.1
O21.MAA000487.3_10_M.1.1,Bladder,Bladder cell,http://purl.obolibrary.org/obo/CL_1001319,CL:1001319,_,Bladder_O21.MAA000487.3_10_M.1.1
O22.MAA000487.3_10_M.1.1,Bladder,Bladder cell,http://purl.obolibrary.org/obo/CL_1001319,CL:1001319,_,Bladder_O22.MAA000487.3_10_M.1.1
P1.MAA000487.3_10_M.1.1,Bladder,Mesenchymal cell,http://purl.obolibrary.org/obo/CL_0008019,CL:0008019,_,Bladder_P1.MAA000487.3_10_M.1.1
P4.MAA000487.3_10_M.1.1,Bladder,Mesenchymal cell,http://purl.obolibrary.org/obo/CL_0008019,CL:0008019,_,Bladder_P4.MAA000487.3_10_M.1.1
P3.MAA000487.3_10_M.1.1,Bladder,Mesenchymal cell,http://purl.obolibrary.org/obo/CL_0008019,CL:0008019,_,Bladder_P3.MAA000487.3_10_M.1.1
P5.MAA000487.3_10_M.1.1,Bladder,Mesenchymal cell,http://purl.obolibrary.org/obo/CL_0008019,CL:0008019,_,Bladder_P5.MAA000487.3_10_M.1.1
P6.MAA000487.3_10_M.1.1,Bladder,Mesenchymal cell,http://purl.obolibrary.org/obo/CL_0008019,CL:0008019,_,Bladder_P6.MAA000487.3_10_M.1.1
P7.MAA000487.3_10_M.1.1,Bladder,Mesenchymal cell,http://purl.obolibrary.org/obo/CL_0008019,CL:0008019,_,Bladder_P7.MAA000487.3_10_M.1.1
P8.MAA000487.3_10_M.1.1,Bladder,Bladder cell,http://purl.obolibrary.org/obo/CL_1001319,CL:1001319,_,Bladder_P8.MAA000487.3_10_M.1.1
P9.MAA000487.3_10_M.1.1,Bladder,Bladder cell,http://purl.obolibrary.org/obo/CL_1001319,CL:1001319,_,Bladder_P9.MAA000487.3_10_M.1.1
P10.MAA000487.3_10_M.1.1,Bladder,Bladder cell,http://purl.obolibrary.org/obo/CL_1001319,CL:1001319,_,Bladder_P10.MAA000487.3_10_M.1.1
P11.MAA000487.3_10_M.1.1,Bladder,Bladder cell,http://purl.obolibrary.org/obo/CL_1001319,CL:1001319,_,Bladder_P11.MAA000487.3_10_M.1.1
A12.B000610.3_56_F.1.1,Bladder,Bladder cell,http://purl.obolibrary.org/obo/CL_1001319,CL:1001319,_,Bladder_A12.B000610.3_56_F.1.1
C9.B000610.3_56_F.1.1,Bladder,Bladder cell,http://purl.obolibrary.org/obo/CL_1001319,CL:1001319,_,Bladder_C9.B000610.3_56_F.1.1
F3.B000610.3_56_F.1.1,Bladder,Mesenchymal cell,http://purl.obolibrary.org/obo/CL_0008019,CL:0008019,_,Bladder_F3.B000610.3_56_F.1.1
H2.B000610.3_56_F.1.1,Bladder,Mesenchymal cell,http://purl.obolibrary.org/obo/CL_0008019,CL:0008019,_,Bladder_H2.B000610.3_56_F.1.1
J4.B000610.3_56_F.1.1,Bladder,Mesenchymal cell,http://purl.obolibrary.org/obo/CL_0008019,CL:0008019,_,Bladder_J4.B000610.3_56_F.1.1
L2.B000610.3_56_F.1.1,Bladder,Mesenchymal cell,http://purl.obolibrary.org/obo/CL_0008019,CL:0008019,_,Bladder_L2.B000610.3_56_F.1.1
H3.B000610.3_56_F.1.1,Bladder,Mesenchymal cell,http://purl.obolibrary.org/obo/CL_0008019,CL:0008019,_,Bladder_H3.B000610.3_56_F.1.1
J5.B000610.3_56_F.1.1,Bladder,Bladder cell,http://purl.obolibrary.org/obo/CL_1001319,CL:1001319,_,Bladder_J5.B000610.3_56_F.1.1
L3.B000610.3_56_F.1.1,Bladder,Mesenchymal cell,http://purl.obolibrary.org/obo/CL_0008019,CL:0008019,_,Bladder_L3.B000610.3_56_F.1.1
A13.B000610.3_56_F.1.1,Bladder,Mesenchymal cell,http://purl.obolibrary.org/obo/CL_0008019,CL:0008019,_,Bladder_A13.B000610.3_56_F.1.1
C10.B000610.3_56_F.1.1,Bladder,Bladder cell,http://purl.obolibrary.org/obo/CL_1001319,CL:1001319,_,Bladder_C10.B000610.3_56_F.1.1
F4.B000610.3_56_F.1.1,Bladder,Mesenchymal cell,http://purl.obolibrary.org/obo/CL_0008019,CL:0008019,_,Bladder_F4.B000610.3_56_F.1.1
A14.B000610.3_56_F.1.1,Bladder,Mesenchymal cell,http://purl.obolibrary.org/obo/CL_0008019,CL:0008019,_,Bladder_A14.B000610.3_56_F.1.1
C15.B000610.3_56_F.1.1,Bladder,Mesenchymal cell,http://purl.obolibrary.org/obo/CL_0008019,CL:0008019,_,Bladder_C15.B000610.3_56_F.1.1
F5.B000610.3_56_F.1.1,Bladder,Bladder cell,http://purl.obolibrary.org/obo/CL_1001319,CL:1001319,_,Bladder_F5.B000610.3_56_F.1.1
H4.B000610.3_56_F.1.1,Bladder,Mesenchymal cell,http://purl.obolibrary.org/obo/CL_0008019,CL:0008019,_,Bladder_H4.B000610.3_56_F.1.1
J7.B000610.3_56_F.1.1,Bladder,Bladder cell,http://purl.obolibrary.org/obo/CL_1001319,CL:1001319,_,Bladder_J7.B000610.3_56_F.1.1
A16.B000610.3_56_F.1.1,Bladder,Mesenchymal cell,http://purl.obolibrary.org/obo/CL_0008019,CL:0008019,_,Bladder_A16.B000610.3_56_F.1.1
D1.B000610.3_56_F.1.1,Bladder,Mesenchymal cell,http://purl.obolibrary.org/obo/CL_0008019,CL:0008019,_,Bladder_D1.B000610.3_56_F.1.1
F6.B000610.3_56_F.1.1,Bladder,Bladder cell,http://purl.obolibrary.org/obo/CL_1001319,CL:1001319,_,Bladder_F6.B000610.3_56_F.1.1
H5.B000610.3_56_F.1.1,Bladder,Bladder cell,http://purl.obolibrary.org/obo/CL_1001319,CL:1001319,_,Bladder_H5.B000610.3_56_F.1.1
J8.B000610.3_56_F.1.1,Bladder,Bladder cell,http://purl.obolibrary.org/obo/CL_1001319,CL:1001319,_,Bladder_J8.B000610.3_56_F.1.1
A17.B000610.3_56_F.1.1,Bladder,Bladder cell,http://purl.obolibrary.org/obo/CL_1001319,CL:1001319,_,Bladder_A17.B000610.3_56_F.1.1
D2.B000610.3_56_F.1.1,Bladder,Mesenchymal cell,http://purl.obolibrary.org/obo/CL_0008019,CL:0008019,_,Bladder_D2.B000610.3_56_F.1.1
F7.B000610.3_56_F.1.1,Bladder,Bladder cell,http://purl.obolibrary.org/obo/CL_1001319,CL:1001319,_,Bladder_F7.B000610.3_56_F.1.1
H6.B000610.3_56_F.1.1,Bladder,Bladder cell,http://purl.obolibrary.org/obo/CL_1001319,CL:1001319,_,Bladder_H6.B000610.3_56_F.1.1
J9.B000610.3_56_F.1.1,Bladder,Bladder cell,http://purl.obolibrary.org/obo/CL_1001319,CL:1001319,_,Bladder_J9.B000610.3_56_F.1.1
J12.B000610.3_56_F.1.1,Bladder,Bladder cell,http://purl.obolibrary.org/obo/CL_1001319,CL:1001319,_,Bladder_J12.B000610.3_56_F.1.1
B1.B000610.3_56_F.1.1,Bladder,Mesenchymal cell,http://purl.obolibrary.org/obo/CL_0008019,CL:0008019,_,Bladder_B1.B000610.3_56_F.1.1
D3.B000610.3_56_F.1.1,Bladder,Mesenchymal cell,http://purl.obolibrary.org/obo/CL_0008019,CL:0008019,_,Bladder_D3.B000610.3_56_F.1.1
F8.B000610.3_56_F.1.1,Bladder,Bladder cell,http://purl.obolibrary.org/obo/CL_1001319,CL:1001319,_,Bladder_F8.B000610.3_56_F.1.1
H8.B000610.3_56_F.1.1,Bladder,Bladder cell,http://purl.obolibrary.org/obo/CL_1001319,CL:1001319,_,Bladder_H8.B000610.3_56_F.1.1
B2.B000610.3_56_F.1.1,Bladder,Mesenchymal cell,http://purl.obolibrary.org/obo/CL_0008019,CL:0008019,_,Bladder_B2.B000610.3_56_F.1.1
D4.B000610.3_56_F.1.1,Bladder,Mesenchymal cell,http://purl.obolibrary.org/obo/CL_0008019,CL:0008019,_,Bladder_D4.B000610.3_56_F.1.1
F10.B000610.3_56_F.1.1,Bladder,Bladder cell,http://purl.obolibrary.org/obo/CL_1001319,CL:1001319,_,Bladder_F10.B000610.3_56_F.1.1
H11.B000610.3_56_F.1.1,Bladder,Bladder cell,http://purl.obolibrary.org/obo/CL_1001319,CL:1001319,_,Bladder_H11.B000610.3_56_F.1.1
J13.B000610.3_56_F.1.1,Bladder,Mesenchymal cell,http://purl.obolibrary.org/obo/CL_0008019,CL:0008019,_,Bladder_J13.B000610.3_56_F.1.1
B3.B000610.3_56_F.1.1,Bladder,Mesenchymal cell,http://purl.obolibrary.org/obo/CL_0008019,CL:0008019,_,Bladder_B3.B000610.3_56_F.1.1
H12.B000610.3_56_F.1.1,Bladder,Bladder cell,http://purl.obolibrary.org/obo/CL_1001319,CL:1001319,_,Bladder_H12.B000610.3_56_F.1.1
J14.B000610.3_56_F.1.1,Bladder,Mesenchymal cell,http://purl.obolibrary.org/obo/CL_0008019,CL:0008019,_,Bladder_J14.B000610.3_56_F.1.1
D5.B000610.3_56_F.1.1,Bladder,Bladder cell,http://purl.obolibrary.org/obo/CL_1001319,CL:1001319,_,Bladder_D5.B000610.3_56_F.1.1
F11.B000610.3_56_F.1.1,Bladder,Bladder cell,http://purl.obolibrary.org/obo/CL_1001319,CL:1001319,_,Bladder_F11.B000610.3_56_F.1.1
B4.B000610.3_56_F.1.1,Bladder,Mesenchymal cell,http://purl.obolibrary.org/obo/CL_0008019,CL:0008019,_,Bladder_B4.B000610.3_56_F.1.1
D10.B000610.3_56_F.1.1,Bladder,Bladder cell,http://purl.obolibrary.org/obo/CL_1001319,CL:1001319,_,Bladder_D10.B000610.3_56_F.1.1
F14.B000610.3_56_F.1.1,Bladder,Mesenchymal cell,http://purl.obolibrary.org/obo/CL_0008019,CL:0008019,_,Bladder_F14.B000610.3_56_F.1.1
H13.B000610.3_56_F.1.1,Bladder,Mesenchymal cell,http://purl.obolibrary.org/obo/CL_0008019,CL:0008019,_,Bladder_H13.B000610.3_56_F.1.1
J15.B000610.3_56_F.1.1,Bladder,Mesenchymal cell,http://purl.obolibrary.org/obo/CL_0008019,CL:0008019,_,Bladder_J15.B000610.3_56_F.1.1
J16.B000610.3_56_F.1.1,Bladder,Mesenchymal cell,http://purl.obolibrary.org/obo/CL_0008019,CL:0008019,_,Bladder_J16.B000610.3_56_F.1.1
B5.B000610.3_56_F.1.1,Bladder,Bladder cell,http://purl.obolibrary.org/obo/CL_1001319,CL:1001319,_,Bladder_B5.B000610.3_56_F.1.1
D12.B000610.3_56_F.1.1,Bladder,Bladder cell,http://purl.obolibrary.org/obo/CL_1001319,CL:1001319,_,Bladder_D12.B000610.3_56_F.1.1
F15.B000610.3_56_F.1.1,Bladder,Mesenchymal cell,http://purl.obolibrary.org/obo/CL_0008019,CL:0008019,_,Bladder_F15.B000610.3_56_F.1.1
H14.B000610.3_56_F.1.1,Bladder,Mesenchymal cell,http://purl.obolibrary.org/obo/CL_0008019,CL:0008019,_,Bladder_H14.B000610.3_56_F.1.1
B8.B000610.3_56_F.1.1,Bladder,Bladder cell,http://purl.obolibrary.org/obo/CL_1001319,CL:1001319,_,Bladder_B8.B000610.3_56_F.1.1
D15.B000610.3_56_F.1.1,Bladder,Mesenchymal cell,http://purl.obolibrary.org/obo/CL_0008019,CL:0008019,_,Bladder_D15.B000610.3_56_F.1.1
F16.B000610.3_56_F.1.1,Bladder,Mesenchymal cell,http://purl.obolibrary.org/obo/CL_0008019,CL:0008019,_,Bladder_F16.B000610.3_56_F.1.1
H16.B000610.3_56_F.1.1,Bladder,Mesenchymal cell,http://purl.obolibrary.org/obo/CL_0008019,CL:0008019,_,Bladder_H16.B000610.3_56_F.1.1
K1.B000610.3_56_F.1.1,Bladder,Mesenchymal cell,http://purl.obolibrary.org/obo/CL_0008019,CL:0008019,_,Bladder_K1.B000610.3_56_F.1.1
I3.B000610.3_56_F.1.1,Bladder,Mesenchymal cell,http://purl.obolibrary.org/obo/CL_0008019,CL:0008019,_,Bladder_I3.B000610.3_56_F.1.1
K2.B000610.3_56_F.1.1,Bladder,Mesenchymal cell,http://purl.obolibrary.org/obo/CL_0008019,CL:0008019,_,Bladder_K2.B000610.3_56_F.1.1
B9.B000610.3_56_F.1.1,Bladder,Bladder cell,http://purl.obolibrary.org/obo/CL_1001319,CL:1001319,_,Bladder_B9.B000610.3_56_F.1.1
D16.B000610.3_56_F.1.1,Bladder,Mesenchymal cell,http://purl.obolibrary.org/obo/CL_0008019,CL:0008019,_,Bladder_D16.B000610.3_56_F.1.1
G1.B000610.3_56_F.1.1,Bladder,Mesenchymal cell,http://purl.obolibrary.org/obo/CL_0008019,CL:0008019,_,Bladder_G1.B000610.3_56_F.1.1
B10.B000610.3_56_F.1.1,Bladder,Bladder cell,http://purl.obolibrary.org/obo/CL_1001319,CL:1001319,_,Bladder_B10.B000610.3_56_F.1.1
E1.B000610.3_56_F.1.1,Bladder,Mesenchymal cell,http://purl.obolibrary.org/obo/CL_0008019,CL:0008019,_,Bladder_E1.B000610.3_56_F.1.1
G2.B000610.3_56_F.1.1,Bladder,Mesenchymal cell,http://purl.obolibrary.org/obo/CL_0008019,CL:0008019,_,Bladder_G2.B000610.3_56_F.1.1
I5.B000610.3_56_F.1.1,Bladder,Bladder cell,http://purl.obolibrary.org/obo/CL_1001319,CL:1001319,_,Bladder_I5.B000610.3_56_F.1.1
K3.B000610.3_56_F.1.1,Bladder,Mesenchymal cell,http://purl.obolibrary.org/obo/CL_0008019,CL:0008019,_,Bladder_K3.B000610.3_56_F.1.1
A1.B000610.3_56_F.1.1,Bladder,Mesenchymal cell,http://purl.obolibrary.org/obo/CL_0008019,CL:0008019,_,Bladder_A1.B000610.3_56_F.1.1
B12.B000610.3_56_F.1.1,Bladder,Bladder cell,http://purl.obolibrary.org/obo/CL_1001319,CL:1001319,_,Bladder_B12.B000610.3_56_F.1.1
E2.B000610.3_56_F.1.1,Bladder,Mesenchymal cell,http://purl.obolibrary.org/obo/CL_0008019,CL:0008019,_,Bladder_E2.B000610.3_56_F.1.1
G3.B000610.3_56_F.1.1,Bladder,Mesenchymal cell,http://purl.obolibrary.org/obo/CL_0008019,CL:0008019,_,Bladder_G3.B000610.3_56_F.1.1
I6.B000610.3_56_F.1.1,Bladder,Bladder cell,http://purl.obolibrary.org/obo/CL_1001319,CL:1001319,_,Bladder_I6.B000610.3_56_F.1.1
K4.B000610.3_56_F.1.1,Bladder,Mesenchymal cell,http://purl.obolibrary.org/obo/CL_0008019,CL:0008019,_,Bladder_K4.B000610.3_56_F.1.1
A2.B000610.3_56_F.1.1,Bladder,Mesenchymal cell,http://purl.obolibrary.org/obo/CL_0008019,CL:0008019,_,Bladder_A2.B000610.3_56_F.1.1
B13.B000610.3_56_F.1.1,Bladder,Mesenchymal cell,http://purl.obolibrary.org/obo/CL_0008019,CL:0008019,_,Bladder_B13.B000610.3_56_F.1.1
A3.B000610.3_56_F.1.1,Bladder,Mesenchymal cell,http://purl.obolibrary.org/obo/CL_0008019,CL:0008019,_,Bladder_A3.B000610.3_56_F.1.1
E4.B000610.3_56_F.1.1,Bladder,Mesenchymal cell,http://purl.obolibrary.org/obo/CL_0008019,CL:0008019,_,Bladder_E4.B000610.3_56_F.1.1
G4.B000610.3_56_F.1.1,Bladder,Mesenchymal cell,http://purl.obolibrary.org/obo/CL_0008019,CL:0008019,_,Bladder_G4.B000610.3_56_F.1.1
K5.B000610.3_56_F.1.1,Bladder,Bladder cell,http://purl.obolibrary.org/obo/CL_1001319,CL:1001319,_,Bladder_K5.B000610.3_56_F.1.1
B14.B000610.3_56_F.1.1,Bladder,Mesenchymal cell,http://purl.obolibrary.org/obo/CL_0008019,CL:0008019,_,Bladder_B14.B000610.3_56_F.1.1
A4.B000610.3_56_F.1.1,Bladder,Mesenchymal cell,http://purl.obolibrary.org/obo/CL_0008019,CL:0008019,_,Bladder_A4.B000610.3_56_F.1.1
E6.B000610.3_56_F.1.1,Bladder,Bladder cell,http://purl.obolibrary.org/obo/CL_1001319,CL:1001319,_,Bladder_E6.B000610.3_56_F.1.1
G5.B000610.3_56_F.1.1,Bladder,Bladder cell,http://purl.obolibrary.org/obo/CL_1001319,CL:1001319,_,Bladder_G5.B000610.3_56_F.1.1
I9.B000610.3_56_F.1.1,Bladder,Bladder cell,http://purl.obolibrary.org/obo/CL_1001319,CL:1001319,_,Bladder_I9.B000610.3_56_F.1.1
K8.B000610.3_56_F.1.1,Bladder,Bladder cell,http://purl.obolibrary.org/obo/CL_1001319,CL:1001319,_,Bladder_K8.B000610.3_56_F.1.1
B16.B000610.3_56_F.1.1,Bladder,Mesenchymal cell,http://purl.obolibrary.org/obo/CL_0008019,CL:0008019,_,Bladder_B16.B000610.3_56_F.1.1
E8.B000610.3_56_F.1.1,Bladder,Bladder cell,http://purl.obolibrary.org/obo/CL_1001319,CL:1001319,_,Bladder_E8.B000610.3_56_F.1.1
G6.B000610.3_56_F.1.1,Bladder,Bladder cell,http://purl.obolibrary.org/obo/CL_1001319,CL:1001319,_,Bladder_G6.B000610.3_56_F.1.1
I10.B000610.3_56_F.1.1,Bladder,Bladder cell,http://purl.obolibrary.org/obo/CL_1001319,CL:1001319,_,Bladder_I10.B000610.3_56_F.1.1
K9.B000610.3_56_F.1.1,Bladder,Bladder cell,http://purl.obolibrary.org/obo/CL_1001319,CL:1001319,_,Bladder_K9.B000610.3_56_F.1.1
K10.B000610.3_56_F.1.1,Bladder,Bladder cell,http://purl.obolibrary.org/obo/CL_1001319,CL:1001319,_,Bladder_K10.B000610.3_56_F.1.1
A5.B000610.3_56_F.1.1,Bladder,Bladder cell,http://purl.obolibrary.org/obo/CL_1001319,CL:1001319,_,Bladder_A5.B000610.3_56_F.1.1
C1.B000610.3_56_F.1.1,Bladder,Mesenchymal cell,http://purl.obolibrary.org/obo/CL_0008019,CL:0008019,_,Bladder_C1.B000610.3_56_F.1.1
E9.B000610.3_56_F.1.1,Bladder,Bladder cell,http://purl.obolibrary.org/obo/CL_1001319,CL:1001319,_,Bladder_E9.B000610.3_56_F.1.1
G7.B000610.3_56_F.1.1,Bladder,Bladder cell,http://purl.obolibrary.org/obo/CL_1001319,CL:1001319,_,Bladder_G7.B000610.3_56_F.1.1
I11.B000610.3_56_F.1.1,Bladder,Bladder cell,http://purl.obolibrary.org/obo/CL_1001319,CL:1001319,_,Bladder_I11.B000610.3_56_F.1.1
A6.B000610.3_56_F.1.1,Bladder,Bladder cell,http://purl.obolibrary.org/obo/CL_1001319,CL:1001319,_,Bladder_A6.B000610.3_56_F.1.1
C2.B000610.3_56_F.1.1,Bladder,Mesenchymal cell,http://purl.obolibrary.org/obo/CL_0008019,CL:0008019,_,Bladder_C2.B000610.3_56_F.1.1
E10.B000610.3_56_F.1.1,Bladder,Bladder cell,http://purl.obolibrary.org/obo/CL_1001319,CL:1001319,_,Bladder_E10.B000610.3_56_F.1.1
G10.B000610.3_56_F.1.1,Bladder,Bladder cell,http://purl.obolibrary.org/obo/CL_1001319,CL:1001319,_,Bladder_G10.B000610.3_56_F.1.1
I12.B000610.3_56_F.1.1,Bladder,Bladder cell,http://purl.obolibrary.org/obo/CL_1001319,CL:1001319,_,Bladder_I12.B000610.3_56_F.1.1
K11.B000610.3_56_F.1.1,Bladder,Bladder cell,http://purl.obolibrary.org/obo/CL_1001319,CL:1001319,_,Bladder_K11.B000610.3_56_F.1.1
E11.B000610.3_56_F.1.1,Bladder,Bladder cell,http://purl.obolibrary.org/obo/CL_1001319,CL:1001319,_,Bladder_E11.B000610.3_56_F.1.1
G11.B000610.3_56_F.1.1,Bladder,Bladder cell,http://purl.obolibrary.org/obo/CL_1001319,CL:1001319,_,Bladder_G11.B000610.3_56_F.1.1
I13.B000610.3_56_F.1.1,Bladder,Mesenchymal cell,http://purl.obolibrary.org/obo/CL_0008019,CL:0008019,_,Bladder_I13.B000610.3_56_F.1.1
K12.B000610.3_56_F.1.1,Bladder,Bladder cell,http://purl.obolibrary.org/obo/CL_1001319,CL:1001319,_,Bladder_K12.B000610.3_56_F.1.1
A7.B000610.3_56_F.1.1,Bladder,Bladder cell,http://purl.obolibrary.org/obo/CL_1001319,CL:1001319,_,Bladder_A7.B000610.3_56_F.1.1
C3.B000610.3_56_F.1.1,Bladder,Mesenchymal cell,http://purl.obolibrary.org/obo/CL_0008019,CL:0008019,_,Bladder_C3.B000610.3_56_F.1.1
A8.B000610.3_56_F.1.1,Bladder,Bladder cell,http://purl.obolibrary.org/obo/CL_1001319,CL:1001319,_,Bladder_A8.B000610.3_56_F.1.1
C5.B000610.3_56_F.1.1,Bladder,Bladder cell,http://purl.obolibrary.org/obo/CL_1001319,CL:1001319,_,Bladder_C5.B000610.3_56_F.1.1
E12.B000610.3_56_F.1.1,Bladder,Bladder cell,http://purl.obolibrary.org/obo/CL_1001319,CL:1001319,_,Bladder_E12.B000610.3_56_F.1.1
G12.B000610.3_56_F.1.1,Bladder,Bladder cell,http://purl.obolibrary.org/obo/CL_1001319,CL:1001319,_,Bladder_G12.B000610.3_56_F.1.1
I14.B000610.3_56_F.1.1,Bladder,Mesenchymal cell,http://purl.obolibrary.org/obo/CL_0008019,CL:0008019,_,Bladder_I14.B000610.3_56_F.1.1
K14.B000610.3_56_F.1.1,Bladder,Mesenchymal cell,http://purl.obolibrary.org/obo/CL_0008019,CL:0008019,_,Bladder_K14.B000610.3_56_F.1.1
I16.B000610.3_56_F.1.1,Bladder,Mesenchymal cell,http://purl.obolibrary.org/obo/CL_0008019,CL:0008019,_,Bladder_I16.B000610.3_56_F.1.1
K15.B000610.3_56_F.1.1,Bladder,Mesenchymal cell,http://purl.obolibrary.org/obo/CL_0008019,CL:0008019,_,Bladder_K15.B000610.3_56_F.1.1
A9.B000610.3_56_F.1.1,Bladder,Bladder cell,http://purl.obolibrary.org/obo/CL_1001319,CL:1001319,_,Bladder_A9.B000610.3_56_F.1.1
C6.B000610.3_56_F.1.1,Bladder,Bladder cell,http://purl.obolibrary.org/obo/CL_1001319,CL:1001319,_,Bladder_C6.B000610.3_56_F.1.1
E15.B000610.3_56_F.1.1,Bladder,Mesenchymal cell,http://purl.obolibrary.org/obo/CL_0008019,CL:0008019,_,Bladder_E15.B000610.3_56_F.1.1
G14.B000610.3_56_F.1.1,Bladder,Mesenchymal cell,http://purl.obolibrary.org/obo/CL_0008019,CL:0008019,_,Bladder_G14.B000610.3_56_F.1.1
C7.B000610.3_56_F.1.1,Bladder,Bladder cell,http://purl.obolibrary.org/obo/CL_1001319,CL:1001319,_,Bladder_C7.B000610.3_56_F.1.1
F1.B000610.3_56_F.1.1,Bladder,Mesenchymal cell,http://purl.obolibrary.org/obo/CL_0008019,CL:0008019,_,Bladder_F1.B000610.3_56_F.1.1
G16.B000610.3_56_F.1.1,Bladder,Mesenchymal cell,http://purl.obolibrary.org/obo/CL_0008019,CL:0008019,_,Bladder_G16.B000610.3_56_F.1.1
J1.B000610.3_56_F.1.1,Bladder,Mesenchymal cell,http://purl.obolibrary.org/obo/CL_0008019,CL:0008019,_,Bladder_J1.B000610.3_56_F.1.1
K16.B000610.3_56_F.1.1,Bladder,Mesenchymal cell,http://purl.obolibrary.org/obo/CL_0008019,CL:0008019,_,Bladder_K16.B000610.3_56_F.1.1
A10.B000610.3_56_F.1.1,Bladder,Bladder cell,http://purl.obolibrary.org/obo/CL_1001319,CL:1001319,_,Bladder_A10.B000610.3_56_F.1.1
A11.B000610.3_56_F.1.1,Bladder,Bladder cell,http://purl.obolibrary.org/obo/CL_1001319,CL:1001319,_,Bladder_A11.B000610.3_56_F.1.1
C8.B000610.3_56_F.1.1,Bladder,Bladder cell,http://purl.obolibrary.org/obo/CL_1001319,CL:1001319,_,Bladder_C8.B000610.3_56_F.1.1
F2.B000610.3_56_F.1.1,Bladder,Mesenchymal cell,http://purl.obolibrary.org/obo/CL_0008019,CL:0008019,_,Bladder_F2.B000610.3_56_F.1.1
H1.B000610.3_56_F.1.1,Bladder,Mesenchymal cell,http://purl.obolibrary.org/obo/CL_0008019,CL:0008019,_,Bladder_H1.B000610.3_56_F.1.1
J2.B000610.3_56_F.1.1,Bladder,Mesenchymal cell,http://purl.obolibrary.org/obo/CL_0008019,CL:0008019,_,Bladder_J2.B000610.3_56_F.1.1
L1.B000610.3_56_F.1.1,Bladder,Mesenchymal cell,http://purl.obolibrary.org/obo/CL_0008019,CL:0008019,_,Bladder_L1.B000610.3_56_F.1.1
M12.B000610.3_56_F.1.1,Bladder,Bladder cell,http://purl.obolibrary.org/obo/CL_1001319,CL:1001319,_,Bladder_M12.B000610.3_56_F.1.1
O8.B000610.3_56_F.1.1,Bladder,Bladder cell,http://purl.obolibrary.org/obo/CL_1001319,CL:1001319,_,Bladder_O8.B000610.3_56_F.1.1
M13.B000610.3_56_F.1.1,Bladder,Mesenchymal cell,http://purl.obolibrary.org/obo/CL_0008019,CL:0008019,_,Bladder_M13.B000610.3_56_F.1.1
O9.B000610.3_56_F.1.1,Bladder,Bladder cell,http://purl.obolibrary.org/obo/CL_1001319,CL:1001319,_,Bladder_O9.B000610.3_56_F.1.1
M14.B000610.3_56_F.1.1,Bladder,Mesenchymal cell,http://purl.obolibrary.org/obo/CL_0008019,CL:0008019,_,Bladder_M14.B000610.3_56_F.1.1
O11.B000610.3_56_F.1.1,Bladder,Bladder cell,http://purl.obolibrary.org/obo/CL_1001319,CL:1001319,_,Bladder_O11.B000610.3_56_F.1.1
L5.B000610.3_56_F.1.1,Bladder,Bladder cell,http://purl.obolibrary.org/obo/CL_1001319,CL:1001319,_,Bladder_L5.B000610.3_56_F.1.1
M15.B000610.3_56_F.1.1,Bladder,Mesenchymal cell,http://purl.obolibrary.org/obo/CL_0008019,CL:0008019,_,Bladder_M15.B000610.3_56_F.1.1
L7.B000610.3_56_F.1.1,Bladder,Bladder cell,http://purl.obolibrary.org/obo/CL_1001319,CL:1001319,_,Bladder_L7.B000610.3_56_F.1.1
M16.B000610.3_56_F.1.1,Bladder,Mesenchymal cell,http://purl.obolibrary.org/obo/CL_0008019,CL:0008019,_,Bladder_M16.B000610.3_56_F.1.1
O13.B000610.3_56_F.1.1,Bladder,Mesenchymal cell,http://purl.obolibrary.org/obo/CL_0008019,CL:0008019,_,Bladder_O13.B000610.3_56_F.1.1
L8.B000610.3_56_F.1.1,Bladder,Bladder cell,http://purl.obolibrary.org/obo/CL_1001319,CL:1001319,_,Bladder_L8.B000610.3_56_F.1.1
N1.B000610.3_56_F.1.1,Bladder,Mesenchymal cell,http://purl.obolibrary.org/obo/CL_0008019,CL:0008019,_,Bladder_N1.B000610.3_56_F.1.1
O14.B000610.3_56_F.1.1,Bladder,Mesenchymal cell,http://purl.obolibrary.org/obo/CL_0008019,CL:0008019,_,Bladder_O14.B000610.3_56_F.1.1
L9.B000610.3_56_F.1.1,Bladder,Bladder cell,http://purl.obolibrary.org/obo/CL_1001319,CL:1001319,_,Bladder_L9.B000610.3_56_F.1.1
O15.B000610.3_56_F.1.1,Bladder,Mesenchymal cell,http://purl.obolibrary.org/obo/CL_0008019,CL:0008019,_,Bladder_O15.B000610.3_56_F.1.1
N2.B000610.3_56_F.1.1,Bladder,Mesenchymal cell,http://purl.obolibrary.org/obo/CL_0008019,CL:0008019,_,Bladder_N2.B000610.3_56_F.1.1
O16.B000610.3_56_F.1.1,Bladder,Mesenchymal cell,http://purl.obolibrary.org/obo/CL_0008019,CL:0008019,_,Bladder_O16.B000610.3_56_F.1.1
L10.B000610.3_56_F.1.1,Bladder,Bladder cell,http://purl.obolibrary.org/obo/CL_1001319,CL:1001319,_,Bladder_L10.B000610.3_56_F.1.1
N3.B000610.3_56_F.1.1,Bladder,Mesenchymal cell,http://purl.obolibrary.org/obo/CL_0008019,CL:0008019,_,Bladder_N3.B000610.3_56_F.1.1
L11.B000610.3_56_F.1.1,Bladder,Bladder cell,http://purl.obolibrary.org/obo/CL_1001319,CL:1001319,_,Bladder_L11.B000610.3_56_F.1.1
N4.B000610.3_56_F.1.1,Bladder,Mesenchymal cell,http://purl.obolibrary.org/obo/CL_0008019,CL:0008019,_,Bladder_N4.B000610.3_56_F.1.1
P1.B000610.3_56_F.1.1,Bladder,Mesenchymal cell,http://purl.obolibrary.org/obo/CL_0008019,CL:0008019,_,Bladder_P1.B000610.3_56_F.1.1
L12.B000610.3_56_F.1.1,Bladder,Bladder cell,http://purl.obolibrary.org/obo/CL_1001319,CL:1001319,_,Bladder_L12.B000610.3_56_F.1.1
N5.B000610.3_56_F.1.1,Bladder,Bladder cell,http://purl.obolibrary.org/obo/CL_1001319,CL:1001319,_,Bladder_N5.B000610.3_56_F.1.1
P2.B000610.3_56_F.1.1,Bladder,Mesenchymal cell,http://purl.obolibrary.org/obo/CL_0008019,CL:0008019,_,Bladder_P2.B000610.3_56_F.1.1
L13.B000610.3_56_F.1.1,Bladder,Mesenchymal cell,http://purl.obolibrary.org/obo/CL_0008019,CL:0008019,_,Bladder_L13.B000610.3_56_F.1.1
N6.B000610.3_56_F.1.1,Bladder,Bladder cell,http://purl.obolibrary.org/obo/CL_1001319,CL:1001319,_,Bladder_N6.B000610.3_56_F.1.1
P3.B000610.3_56_F.1.1,Bladder,Mesenchymal cell,http://purl.obolibrary.org/obo/CL_0008019,CL:0008019,_,Bladder_P3.B000610.3_56_F.1.1
N7.B000610.3_56_F.1.1,Bladder,Bladder cell,http://purl.obolibrary.org/obo/CL_1001319,CL:1001319,_,Bladder_N7.B000610.3_56_F.1.1
P4.B000610.3_56_F.1.1,Bladder,Mesenchymal cell,http://purl.obolibrary.org/obo/CL_0008019,CL:0008019,_,Bladder_P4.B000610.3_56_F.1.1
L14.B000610.3_56_F.1.1,Bladder,Mesenchymal cell,http://purl.obolibrary.org/obo/CL_0008019,CL:0008019,_,Bladder_L14.B000610.3_56_F.1.1
L15.B000610.3_56_F.1.1,Bladder,Mesenchymal cell,http://purl.obolibrary.org/obo/CL_0008019,CL:0008019,_,Bladder_L15.B000610.3_56_F.1.1
N8.B000610.3_56_F.1.1,Bladder,Bladder cell,http://purl.obolibrary.org/obo/CL_1001319,CL:1001319,_,Bladder_N8.B000610.3_56_F.1.1
P7.B000610.3_56_F.1.1,Bladder,Bladder cell,http://purl.obolibrary.org/obo/CL_1001319,CL:1001319,_,Bladder_P7.B000610.3_56_F.1.1
L16.B000610.3_56_F.1.1,Bladder,Mesenchymal cell,http://purl.obolibrary.org/obo/CL_0008019,CL:0008019,_,Bladder_L16.B000610.3_56_F.1.1
N10.B000610.3_56_F.1.1,Bladder,Bladder cell,http://purl.obolibrary.org/obo/CL_1001319,CL:1001319,_,Bladder_N10.B000610.3_56_F.1.1
P8.B000610.3_56_F.1.1,Bladder,Bladder cell,http://purl.obolibrary.org/obo/CL_1001319,CL:1001319,_,Bladder_P8.B000610.3_56_F.1.1
M1.B000610.3_56_F.1.1,Bladder,Mesenchymal cell,http://purl.obolibrary.org/obo/CL_0008019,CL:0008019,_,Bladder_M1.B000610.3_56_F.1.1
N12.B000610.3_56_F.1.1,Bladder,Bladder cell,http://purl.obolibrary.org/obo/CL_1001319,CL:1001319,_,Bladder_N12.B000610.3_56_F.1.1
P9.B000610.3_56_F.1.1,Bladder,Bladder cell,http://purl.obolibrary.org/obo/CL_1001319,CL:1001319,_,Bladder_P9.B000610.3_56_F.1.1
M3.B000610.3_56_F.1.1,Bladder,Mesenchymal cell,http://purl.obolibrary.org/obo/CL_0008019,CL:0008019,_,Bladder_M3.B000610.3_56_F.1.1
N13.B000610.3_56_F.1.1,Bladder,Mesenchymal cell,http://purl.obolibrary.org/obo/CL_0008019,CL:0008019,_,Bladder_N13.B000610.3_56_F.1.1
P10.B000610.3_56_F.1.1,Bladder,Bladder cell,http://purl.obolibrary.org/obo/CL_1001319,CL:1001319,_,Bladder_P10.B000610.3_56_F.1.1
M4.B000610.3_56_F.1.1,Bladder,Mesenchymal cell,http://purl.obolibrary.org/obo/CL_0008019,CL:0008019,_,Bladder_M4.B000610.3_56_F.1.1
M5.B000610.3_56_F.1.1,Bladder,Bladder cell,http://purl.obolibrary.org/obo/CL_1001319,CL:1001319,_,Bladder_M5.B000610.3_56_F.1.1
N14.B000610.3_56_F.1.1,Bladder,Mesenchymal cell,http://purl.obolibrary.org/obo/CL_0008019,CL:0008019,_,Bladder_N14.B000610.3_56_F.1.1
P11.B000610.3_56_F.1.1,Bladder,Bladder cell,http://purl.obolibrary.org/obo/CL_1001319,CL:1001319,_,Bladder_P11.B000610.3_56_F.1.1
P12.B000610.3_56_F.1.1,Bladder,Bladder cell,http://purl.obolibrary.org/obo/CL_1001319,CL:1001319,_,Bladder_P12.B000610.3_56_F.1.1
M6.B000610.3_56_F.1.1,Bladder,Bladder cell,http://purl.obolibrary.org/obo/CL_1001319,CL:1001319,_,Bladder_M6.B000610.3_56_F.1.1
N16.B000610.3_56_F.1.1,Bladder,Mesenchymal cell,http://purl.obolibrary.org/obo/CL_0008019,CL:0008019,_,Bladder_N16.B000610.3_56_F.1.1
M7.B000610.3_56_F.1.1,Bladder,Bladder cell,http://purl.obolibrary.org/obo/CL_1001319,CL:1001319,_,Bladder_M7.B000610.3_56_F.1.1
P13.B000610.3_56_F.1.1,Bladder,Mesenchymal cell,http://purl.obolibrary.org/obo/CL_0008019,CL:0008019,_,Bladder_P13.B000610.3_56_F.1.1
O1.B000610.3_56_F.1.1,Bladder,Mesenchymal cell,http://purl.obolibrary.org/obo/CL_0008019,CL:0008019,_,Bladder_O1.B000610.3_56_F.1.1
P14.B000610.3_56_F.1.1,Bladder,Mesenchymal cell,http://purl.obolibrary.org/obo/CL_0008019,CL:0008019,_,Bladder_P14.B000610.3_56_F.1.1
M8.B000610.3_56_F.1.1,Bladder,Bladder cell,http://purl.obolibrary.org/obo/CL_1001319,CL:1001319,_,Bladder_M8.B000610.3_56_F.1.1
O3.B000610.3_56_F.1.1,Bladder,Mesenchymal cell,http://purl.obolibrary.org/obo/CL_0008019,CL:0008019,_,Bladder_O3.B000610.3_56_F.1.1
P15.B000610.3_56_F.1.1,Bladder,Mesenchymal cell,http://purl.obolibrary.org/obo/CL_0008019,CL:0008019,_,Bladder_P15.B000610.3_56_F.1.1
O4.B000610.3_56_F.1.1,Bladder,Mesenchymal cell,http://purl.obolibrary.org/obo/CL_0008019,CL:0008019,_,Bladder_O4.B000610.3_56_F.1.1
P16.B000610.3_56_F.1.1,Bladder,Mesenchymal cell,http://purl.obolibrary.org/obo/CL_0008019,CL:0008019,_,Bladder_P16.B000610.3_56_F.1.1
M9.B000610.3_56_F.1.1,Bladder,Bladder cell,http://purl.obolibrary.org/obo/CL_1001319,CL:1001319,_,Bladder_M9.B000610.3_56_F.1.1
M10.B000610.3_56_F.1.1,Bladder,Bladder cell,http://purl.obolibrary.org/obo/CL_1001319,CL:1001319,_,Bladder_M10.B000610.3_56_F.1.1
O6.B000610.3_56_F.1.1,Bladder,Bladder cell,http://purl.obolibrary.org/obo/CL_1001319,CL:1001319,_,Bladder_O6.B000610.3_56_F.1.1
M11.B000610.3_56_F.1.1,Bladder,Bladder cell,http://purl.obolibrary.org/obo/CL_1001319,CL:1001319,_,Bladder_M11.B000610.3_56_F.1.1
O7.B000610.3_56_F.1.1,Bladder,Bladder cell,http://purl.obolibrary.org/obo/CL_1001319,CL:1001319,_,Bladder_O7.B000610.3_56_F.1.1
I19.B002764.3_38_F.1.1,Bladder,Bladder cell,http://purl.obolibrary.org/obo/CL_1001319,CL:1001319,_,Bladder_I19.B002764.3_38_F.1.1
C15.B002764.3_38_F.1.1,Bladder,Bladder cell,http://purl.obolibrary.org/obo/CL_1001319,CL:1001319,_,Bladder_C15.B002764.3_38_F.1.1
G15.B002764.3_38_F.1.1,Bladder,Bladder cell,http://purl.obolibrary.org/obo/CL_1001319,CL:1001319,_,Bladder_G15.B002764.3_38_F.1.1
N4.B002764.3_38_F.1.1,Bladder,Bladder cell,http://purl.obolibrary.org/obo/CL_1001319,CL:1001319,_,Bladder_N4.B002764.3_38_F.1.1
C22.B002764.3_38_F.1.1,Bladder,Bladder cell,http://purl.obolibrary.org/obo/CL_1001319,CL:1001319,_,Bladder_C22.B002764.3_38_F.1.1
K15.B002764.3_38_F.1.1,Bladder,Bladder cell,http://purl.obolibrary.org/obo/CL_1001319,CL:1001319,_,Bladder_K15.B002764.3_38_F.1.1
I7.B002764.3_38_F.1.1,Bladder,Bladder cell,http://purl.obolibrary.org/obo/CL_1001319,CL:1001319,_,Bladder_I7.B002764.3_38_F.1.1
A1.B002764.3_38_F.1.1,Bladder,Bladder cell,http://purl.obolibrary.org/obo/CL_1001319,CL:1001319,_,Bladder_A1.B002764.3_38_F.1.1
L1.B002764.3_38_F.1.1,Bladder,Mesenchymal cell,http://purl.obolibrary.org/obo/CL_0008019,CL:0008019,_,Bladder_L1.B002764.3_38_F.1.1
A9.B002764.3_38_F.1.1,Bladder,Bladder cell,http://purl.obolibrary.org/obo/CL_1001319,CL:1001319,_,Bladder_A9.B002764.3_38_F.1.1
H12.B002764.3_38_F.1.1,Bladder,Bladder cell,http://purl.obolibrary.org/obo/CL_1001319,CL:1001319,_,Bladder_H12.B002764.3_38_F.1.1
B7.B002771.3_39_F.1.1,Bladder,Mesenchymal cell,http://purl.obolibrary.org/obo/CL_0008019,CL:0008019,_,Bladder_B7.B002771.3_39_F.1.1
D17.B002771.3_39_F.1.1,Bladder,Bladder cell,http://purl.obolibrary.org/obo/CL_1001319,CL:1001319,_,Bladder_D17.B002771.3_39_F.1.1
H16.B002771.3_39_F.1.1,Bladder,Basal cell of urothelium,http://purl.obolibrary.org/obo/CL_1000486,CL:1000486,_,Bladder_H16.B002771.3_39_F.1.1
L13.B002771.3_39_F.1.1,Bladder,Bladder cell,http://purl.obolibrary.org/obo/CL_1001319,CL:1001319,_,Bladder_L13.B002771.3_39_F.1.1
B8.B002771.3_39_F.1.1,Bladder,Bladder cell,http://purl.obolibrary.org/obo/CL_1001319,CL:1001319,_,Bladder_B8.B002771.3_39_F.1.1
E2.B002771.3_39_F.1.1,Bladder,Mesenchymal cell,http://purl.obolibrary.org/obo/CL_0008019,CL:0008019,_,Bladder_E2.B002771.3_39_F.1.1
I10.B002771.3_39_F.1.1,Bladder,Bladder cell,http://purl.obolibrary.org/obo/CL_1001319,CL:1001319,_,Bladder_I10.B002771.3_39_F.1.1
L15.B002771.3_39_F.1.1,Bladder,Bladder cell,http://purl.obolibrary.org/obo/CL_1001319,CL:1001319,_,Bladder_L15.B002771.3_39_F.1.1
B9.B002771.3_39_F.1.1,Bladder,Bladder cell,http://purl.obolibrary.org/obo/CL_1001319,CL:1001319,_,Bladder_B9.B002771.3_39_F.1.1
E5.B002771.3_39_F.1.1,Bladder,Mesenchymal cell,http://purl.obolibrary.org/obo/CL_0008019,CL:0008019,_,Bladder_E5.B002771.3_39_F.1.1
I11.B002771.3_39_F.1.1,Bladder,Bladder cell,http://purl.obolibrary.org/obo/CL_1001319,CL:1001319,_,Bladder_I11.B002771.3_39_F.1.1
B10.B002771.3_39_F.1.1,Bladder,Bladder cell,http://purl.obolibrary.org/obo/CL_1001319,CL:1001319,_,Bladder_B10.B002771.3_39_F.1.1
M5.B002771.3_39_F.1.1,Bladder,Mesenchymal cell,http://purl.obolibrary.org/obo/CL_0008019,CL:0008019,_,Bladder_M5.B002771.3_39_F.1.1
M8.B002771.3_39_F.1.1,Bladder,Bladder cell,http://purl.obolibrary.org/obo/CL_1001319,CL:1001319,_,Bladder_M8.B002771.3_39_F.1.1
E12.B002771.3_39_F.1.1,Bladder,Bladder cell,http://purl.obolibrary.org/obo/CL_1001319,CL:1001319,_,Bladder_E12.B002771.3_39_F.1.1
I12.B002771.3_39_F.1.1,Bladder,Bladder cell,http://purl.obolibrary.org/obo/CL_1001319,CL:1001319,_,Bladder_I12.B002771.3_39_F.1.1
I14.B002771.3_39_F.1.1,Bladder,Bladder cell,http://purl.obolibrary.org/obo/CL_1001319,CL:1001319,_,Bladder_I14.B002771.3_39_F.1.1
M13.B002771.3_39_F.1.1,Bladder,Bladder cell,http://purl.obolibrary.org/obo/CL_1001319,CL:1001319,_,Bladder_M13.B002771.3_39_F.1.1
B11.B002771.3_39_F.1.1,Bladder,Bladder cell,http://purl.obolibrary.org/obo/CL_1001319,CL:1001319,_,Bladder_B11.B002771.3_39_F.1.1
F2.B002771.3_39_F.1.1,Bladder,Mesenchymal cell,http://purl.obolibrary.org/obo/CL_0008019,CL:0008019,_,Bladder_F2.B002771.3_39_F.1.1
A1.B002771.3_39_F.1.1,Bladder,Mesenchymal cell,http://purl.obolibrary.org/obo/CL_0008019,CL:0008019,_,Bladder_A1.B002771.3_39_F.1.1
B13.B002771.3_39_F.1.1,Bladder,Bladder cell,http://purl.obolibrary.org/obo/CL_1001319,CL:1001319,_,Bladder_B13.B002771.3_39_F.1.1
F7.B002771.3_39_F.1.1,Bladder,Mesenchymal cell,http://purl.obolibrary.org/obo/CL_0008019,CL:0008019,_,Bladder_F7.B002771.3_39_F.1.1
I17.B002771.3_39_F.1.1,Bladder,Bladder cell,http://purl.obolibrary.org/obo/CL_1001319,CL:1001319,_,Bladder_I17.B002771.3_39_F.1.1
M15.B002771.3_39_F.1.1,Bladder,Bladder cell,http://purl.obolibrary.org/obo/CL_1001319,CL:1001319,_,Bladder_M15.B002771.3_39_F.1.1
A2.B002771.3_39_F.1.1,Bladder,Mesenchymal cell,http://purl.obolibrary.org/obo/CL_0008019,CL:0008019,_,Bladder_A2.B002771.3_39_F.1.1
F9.B002771.3_39_F.1.1,Bladder,Bladder cell,http://purl.obolibrary.org/obo/CL_1001319,CL:1001319,_,Bladder_F9.B002771.3_39_F.1.1
M16.B002771.3_39_F.1.1,Bladder,Bladder cell,http://purl.obolibrary.org/obo/CL_1001319,CL:1001319,_,Bladder_M16.B002771.3_39_F.1.1
C1.B002771.3_39_F.1.1,Bladder,Mesenchymal cell,http://purl.obolibrary.org/obo/CL_0008019,CL:0008019,_,Bladder_C1.B002771.3_39_F.1.1
F15.B002771.3_39_F.1.1,Bladder,Bladder cell,http://purl.obolibrary.org/obo/CL_1001319,CL:1001319,_,Bladder_F15.B002771.3_39_F.1.1
J4.B002771.3_39_F.1.1,Bladder,Mesenchymal cell,http://purl.obolibrary.org/obo/CL_0008019,CL:0008019,_,Bladder_J4.B002771.3_39_F.1.1
A4.B002771.3_39_F.1.1,Bladder,Mesenchymal cell,http://purl.obolibrary.org/obo/CL_0008019,CL:0008019,_,Bladder_A4.B002771.3_39_F.1.1
G1.B002771.3_39_F.1.1,Bladder,Mesenchymal cell,http://purl.obolibrary.org/obo/CL_0008019,CL:0008019,_,Bladder_G1.B002771.3_39_F.1.1
J7.B002771.3_39_F.1.1,Bladder,Mesenchymal cell,http://purl.obolibrary.org/obo/CL_0008019,CL:0008019,_,Bladder_J7.B002771.3_39_F.1.1
N10.B002771.3_39_F.1.1,Bladder,Bladder cell,http://purl.obolibrary.org/obo/CL_1001319,CL:1001319,_,Bladder_N10.B002771.3_39_F.1.1
A7.B002771.3_39_F.1.1,Bladder,Mesenchymal cell,http://purl.obolibrary.org/obo/CL_0008019,CL:0008019,_,Bladder_A7.B002771.3_39_F.1.1
C6.B002771.3_39_F.1.1,Bladder,Mesenchymal cell,http://purl.obolibrary.org/obo/CL_0008019,CL:0008019,_,Bladder_C6.B002771.3_39_F.1.1
G2.B002771.3_39_F.1.1,Bladder,Mesenchymal cell,http://purl.obolibrary.org/obo/CL_0008019,CL:0008019,_,Bladder_G2.B002771.3_39_F.1.1
J8.B002771.3_39_F.1.1,Bladder,Bladder cell,http://purl.obolibrary.org/obo/CL_1001319,CL:1001319,_,Bladder_J8.B002771.3_39_F.1.1
A8.B002771.3_39_F.1.1,Bladder,Bladder cell,http://purl.obolibrary.org/obo/CL_1001319,CL:1001319,_,Bladder_A8.B002771.3_39_F.1.1
N14.B002771.3_39_F.1.1,Bladder,Bladder cell,http://purl.obolibrary.org/obo/CL_1001319,CL:1001319,_,Bladder_N14.B002771.3_39_F.1.1
C7.B002771.3_39_F.1.1,Bladder,Mesenchymal cell,http://purl.obolibrary.org/obo/CL_0008019,CL:0008019,_,Bladder_C7.B002771.3_39_F.1.1
J10.B002771.3_39_F.1.1,Bladder,Bladder cell,http://purl.obolibrary.org/obo/CL_1001319,CL:1001319,_,Bladder_J10.B002771.3_39_F.1.1
O1.B002771.3_39_F.1.1,Bladder,Mesenchymal cell,http://purl.obolibrary.org/obo/CL_0008019,CL:0008019,_,Bladder_O1.B002771.3_39_F.1.1
J14.B002771.3_39_F.1.1,Bladder,Bladder cell,http://purl.obolibrary.org/obo/CL_1001319,CL:1001319,_,Bladder_J14.B002771.3_39_F.1.1
O4.B002771.3_39_F.1.1,Bladder,Mesenchymal cell,http://purl.obolibrary.org/obo/CL_0008019,CL:0008019,_,Bladder_O4.B002771.3_39_F.1.1
A9.B002771.3_39_F.1.1,Bladder,Bladder cell,http://purl.obolibrary.org/obo/CL_1001319,CL:1001319,_,Bladder_A9.B002771.3_39_F.1.1
C8.B002771.3_39_F.1.1,Bladder,Bladder cell,http://purl.obolibrary.org/obo/CL_1001319,CL:1001319,_,Bladder_C8.B002771.3_39_F.1.1
G6.B002771.3_39_F.1.1,Bladder,Mesenchymal cell,http://purl.obolibrary.org/obo/CL_0008019,CL:0008019,_,Bladder_G6.B002771.3_39_F.1.1
C9.B002771.3_39_F.1.1,Bladder,Bladder cell,http://purl.obolibrary.org/obo/CL_1001319,CL:1001319,_,Bladder_C9.B002771.3_39_F.1.1
A10.B002771.3_39_F.1.1,Bladder,Bladder cell,http://purl.obolibrary.org/obo/CL_1001319,CL:1001319,_,Bladder_A10.B002771.3_39_F.1.1
G8.B002771.3_39_F.1.1,Bladder,Bladder cell,http://purl.obolibrary.org/obo/CL_1001319,CL:1001319,_,Bladder_G8.B002771.3_39_F.1.1
J15.B002771.3_39_F.1.1,Bladder,Mesenchymal cell,http://purl.obolibrary.org/obo/CL_0008019,CL:0008019,_,Bladder_J15.B002771.3_39_F.1.1
O9.B002771.3_39_F.1.1,Bladder,Bladder cell,http://purl.obolibrary.org/obo/CL_1001319,CL:1001319,_,Bladder_O9.B002771.3_39_F.1.1
J17.B002771.3_39_F.1.1,Bladder,Bladder cell,http://purl.obolibrary.org/obo/CL_1001319,CL:1001319,_,Bladder_J17.B002771.3_39_F.1.1
O12.B002771.3_39_F.1.1,Bladder,Bladder cell,http://purl.obolibrary.org/obo/CL_1001319,CL:1001319,_,Bladder_O12.B002771.3_39_F.1.1
A11.B002771.3_39_F.1.1,Bladder,Bladder cell,http://purl.obolibrary.org/obo/CL_1001319,CL:1001319,_,Bladder_A11.B002771.3_39_F.1.1
C13.B002771.3_39_F.1.1,Bladder,Bladder cell,http://purl.obolibrary.org/obo/CL_1001319,CL:1001319,_,Bladder_C13.B002771.3_39_F.1.1
C16.B002771.3_39_F.1.1,Bladder,Bladder cell,http://purl.obolibrary.org/obo/CL_1001319,CL:1001319,_,Bladder_C16.B002771.3_39_F.1.1
G15.B002771.3_39_F.1.1,Bladder,Bladder cell,http://purl.obolibrary.org/obo/CL_1001319,CL:1001319,_,Bladder_G15.B002771.3_39_F.1.1
K1.B002771.3_39_F.1.1,Bladder,Mesenchymal cell,http://purl.obolibrary.org/obo/CL_0008019,CL:0008019,_,Bladder_K1.B002771.3_39_F.1.1
O14.B002771.3_39_F.1.1,Bladder,Bladder cell,http://purl.obolibrary.org/obo/CL_1001319,CL:1001319,_,Bladder_O14.B002771.3_39_F.1.1
G16.B002771.3_39_F.1.1,Bladder,Bladder cell,http://purl.obolibrary.org/obo/CL_1001319,CL:1001319,_,Bladder_G16.B002771.3_39_F.1.1
O15.B002771.3_39_F.1.1,Bladder,Bladder cell,http://purl.obolibrary.org/obo/CL_1001319,CL:1001319,_,Bladder_O15.B002771.3_39_F.1.1
A13.B002771.3_39_F.1.1,Bladder,Bladder cell,http://purl.obolibrary.org/obo/CL_1001319,CL:1001319,_,Bladder_A13.B002771.3_39_F.1.1
C17.B002771.3_39_F.1.1,Bladder,Bladder cell,http://purl.obolibrary.org/obo/CL_1001319,CL:1001319,_,Bladder_C17.B002771.3_39_F.1.1
P1.B002771.3_39_F.1.1,Bladder,Mesenchymal cell,http://purl.obolibrary.org/obo/CL_0008019,CL:0008019,_,Bladder_P1.B002771.3_39_F.1.1
A14.B002771.3_39_F.1.1,Bladder,Bladder cell,http://purl.obolibrary.org/obo/CL_1001319,CL:1001319,_,Bladder_A14.B002771.3_39_F.1.1
D2.B002771.3_39_F.1.1,Bladder,Mesenchymal cell,http://purl.obolibrary.org/obo/CL_0008019,CL:0008019,_,Bladder_D2.B002771.3_39_F.1.1
H3.B002771.3_39_F.1.1,Bladder,Mesenchymal cell,http://purl.obolibrary.org/obo/CL_0008019,CL:0008019,_,Bladder_H3.B002771.3_39_F.1.1
P2.B002771.3_39_F.1.1,Bladder,Mesenchymal cell,http://purl.obolibrary.org/obo/CL_0008019,CL:0008019,_,Bladder_P2.B002771.3_39_F.1.1
A15.B002771.3_39_F.1.1,Bladder,Bladder cell,http://purl.obolibrary.org/obo/CL_1001319,CL:1001319,_,Bladder_A15.B002771.3_39_F.1.1
D4.B002771.3_39_F.1.1,Bladder,Mesenchymal cell,http://purl.obolibrary.org/obo/CL_0008019,CL:0008019,_,Bladder_D4.B002771.3_39_F.1.1
H4.B002771.3_39_F.1.1,Bladder,Mesenchymal cell,http://purl.obolibrary.org/obo/CL_0008019,CL:0008019,_,Bladder_H4.B002771.3_39_F.1.1
K9.B002771.3_39_F.1.1,Bladder,Bladder cell,http://purl.obolibrary.org/obo/CL_1001319,CL:1001319,_,Bladder_K9.B002771.3_39_F.1.1
A16.B002771.3_39_F.1.1,Bladder,Bladder cell,http://purl.obolibrary.org/obo/CL_1001319,CL:1001319,_,Bladder_A16.B002771.3_39_F.1.1
D6.B002771.3_39_F.1.1,Bladder,Mesenchymal cell,http://purl.obolibrary.org/obo/CL_0008019,CL:0008019,_,Bladder_D6.B002771.3_39_F.1.1
H7.B002771.3_39_F.1.1,Bladder,Mesenchymal cell,http://purl.obolibrary.org/obo/CL_0008019,CL:0008019,_,Bladder_H7.B002771.3_39_F.1.1
L1.B002771.3_39_F.1.1,Bladder,Mesenchymal cell,http://purl.obolibrary.org/obo/CL_0008019,CL:0008019,_,Bladder_L1.B002771.3_39_F.1.1
D9.B002771.3_39_F.1.1,Bladder,Bladder cell,http://purl.obolibrary.org/obo/CL_1001319,CL:1001319,_,Bladder_D9.B002771.3_39_F.1.1
H8.B002771.3_39_F.1.1,Bladder,Bladder cell,http://purl.obolibrary.org/obo/CL_1001319,CL:1001319,_,Bladder_H8.B002771.3_39_F.1.1
L3.B002771.3_39_F.1.1,Bladder,Mesenchymal cell,http://purl.obolibrary.org/obo/CL_0008019,CL:0008019,_,Bladder_L3.B002771.3_39_F.1.1
D10.B002771.3_39_F.1.1,Bladder,Bladder cell,http://purl.obolibrary.org/obo/CL_1001319,CL:1001319,_,Bladder_D10.B002771.3_39_F.1.1
H10.B002771.3_39_F.1.1,Bladder,Bladder cell,http://purl.obolibrary.org/obo/CL_1001319,CL:1001319,_,Bladder_H10.B002771.3_39_F.1.1
L4.B002771.3_39_F.1.1,Bladder,Mesenchymal cell,http://purl.obolibrary.org/obo/CL_0008019,CL:0008019,_,Bladder_L4.B002771.3_39_F.1.1
P9.B002771.3_39_F.1.1,Bladder,Bladder cell,http://purl.obolibrary.org/obo/CL_1001319,CL:1001319,_,Bladder_P9.B002771.3_39_F.1.1
D11.B002771.3_39_F.1.1,Bladder,Bladder cell,http://purl.obolibrary.org/obo/CL_1001319,CL:1001319,_,Bladder_D11.B002771.3_39_F.1.1
H12.B002771.3_39_F.1.1,Bladder,Bladder cell,http://purl.obolibrary.org/obo/CL_1001319,CL:1001319,_,Bladder_H12.B002771.3_39_F.1.1
L5.B002771.3_39_F.1.1,Bladder,Mesenchymal cell,http://purl.obolibrary.org/obo/CL_0008019,CL:0008019,_,Bladder_L5.B002771.3_39_F.1.1
D12.B002771.3_39_F.1.1,Bladder,Bladder cell,http://purl.obolibrary.org/obo/CL_1001319,CL:1001319,_,Bladder_D12.B002771.3_39_F.1.1
H13.B002771.3_39_F.1.1,Bladder,Bladder cell,http://purl.obolibrary.org/obo/CL_1001319,CL:1001319,_,Bladder_H13.B002771.3_39_F.1.1
L9.B002771.3_39_F.1.1,Bladder,Bladder cell,http://purl.obolibrary.org/obo/CL_1001319,CL:1001319,_,Bladder_L9.B002771.3_39_F.1.1
B5.B002771.3_39_F.1.1,Bladder,Mesenchymal cell,http://purl.obolibrary.org/obo/CL_0008019,CL:0008019,_,Bladder_B5.B002771.3_39_F.1.1
D16.B002771.3_39_F.1.1,Bladder,Bladder cell,http://purl.obolibrary.org/obo/CL_1001319,CL:1001319,_,Bladder_D16.B002771.3_39_F.1.1
H14.B002771.3_39_F.1.1,Bladder,Bladder cell,http://purl.obolibrary.org/obo/CL_1001319,CL:1001319,_,Bladder_H14.B002771.3_39_F.1.1
L10.B002771.3_39_F.1.1,Bladder,Bladder cell,http://purl.obolibrary.org/obo/CL_1001319,CL:1001319,_,Bladder_L10.B002771.3_39_F.1.1
P14.B002771.3_39_F.1.1,Bladder,Bladder cell,http://purl.obolibrary.org/obo/CL_1001319,CL:1001319,_,Bladder_P14.B002771.3_39_F.1.1
O5.MAA000570.3_8_M.1.1,Brain,Microglia,http://purl.obolibrary.org/obo/CL_0000129,CL:0000129,_,Brain_O5.MAA000570.3_8_M.1.1
C3.MAA000570.3_8_M.1.1,Brain,Microglia,http://purl.obolibrary.org/obo/CL_0000129,CL:0000129,_,Brain_C3.MAA000570.3_8_M.1.1
F17.MAA000570.3_8_M.1.1,Brain,Microglia,http://purl.obolibrary.org/obo/CL_0000129,CL:0000129,_,Brain_F17.MAA000570.3_8_M.1.1
I17.MAA000570.3_8_M.1.1,Brain,Microglia,http://purl.obolibrary.org/obo/CL_0000129,CL:0000129,_,Brain_I17.MAA000570.3_8_M.1.1
K17.MAA000570.3_8_M.1.1,Brain,Microglia,http://purl.obolibrary.org/obo/CL_0000129,CL:0000129,_,Brain_K17.MAA000570.3_8_M.1.1
M12.MAA000570.3_8_M.1.1,Brain,Microglia,http://purl.obolibrary.org/obo/CL_0000129,CL:0000129,_,Brain_M12.MAA000570.3_8_M.1.1
P16.MAA000570.3_8_M.1.1,Brain,Microglia,http://purl.obolibrary.org/obo/CL_0000129,CL:0000129,_,Brain_P16.MAA000570.3_8_M.1.1
C4.MAA000570.3_8_M.1.1,Brain,Microglia,http://purl.obolibrary.org/obo/CL_0000129,CL:0000129,_,Brain_C4.MAA000570.3_8_M.1.1
F21.MAA000570.3_8_M.1.1,Brain,Microglia,http://purl.obolibrary.org/obo/CL_0000129,CL:0000129,_,Brain_F21.MAA000570.3_8_M.1.1
I20.MAA000570.3_8_M.1.1,Brain,Microglia,http://purl.obolibrary.org/obo/CL_0000129,CL:0000129,_,Brain_I20.MAA000570.3_8_M.1.1
K20.MAA000570.3_8_M.1.1,Brain,Microglia,http://purl.obolibrary.org/obo/CL_0000129,CL:0000129,_,Brain_K20.MAA000570.3_8_M.1.1
M15.MAA000570.3_8_M.1.1,Brain,Microglia,http://purl.obolibrary.org/obo/CL_0000129,CL:0000129,_,Brain_M15.MAA000570.3_8_M.1.1
O6.MAA000570.3_8_M.1.1,Brain,Microglia,http://purl.obolibrary.org/obo/CL_0000129,CL:0000129,_,Brain_O6.MAA000570.3_8_M.1.1
P17.MAA000570.3_8_M.1.1,Brain,Microglia,http://purl.obolibrary.org/obo/CL_0000129,CL:0000129,_,Brain_P17.MAA000570.3_8_M.1.1
C5.MAA000570.3_8_M.1.1,Brain,Microglia,http://purl.obolibrary.org/obo/CL_0000129,CL:0000129,_,Brain_C5.MAA000570.3_8_M.1.1
G1.MAA000570.3_8_M.1.1,Brain,Microglia,http://purl.obolibrary.org/obo/CL_0000129,CL:0000129,_,Brain_G1.MAA000570.3_8_M.1.1
I21.MAA000570.3_8_M.1.1,Brain,Microglia,http://purl.obolibrary.org/obo/CL_0000129,CL:0000129,_,Brain_I21.MAA000570.3_8_M.1.1
K21.MAA000570.3_8_M.1.1,Brain,Microglia,http://purl.obolibrary.org/obo/CL_0000129,CL:0000129,_,Brain_K21.MAA000570.3_8_M.1.1
M16.MAA000570.3_8_M.1.1,Brain,Microglia,http://purl.obolibrary.org/obo/CL_0000129,CL:0000129,_,Brain_M16.MAA000570.3_8_M.1.1
O7.MAA000570.3_8_M.1.1,Brain,Microglia,http://purl.obolibrary.org/obo/CL_0000129,CL:0000129,_,Brain_O7.MAA000570.3_8_M.1.1
P18.MAA000570.3_8_M.1.1,Brain,Microglia,http://purl.obolibrary.org/obo/CL_0000129,CL:0000129,_,Brain_P18.MAA000570.3_8_M.1.1
P19.MAA000570.3_8_M.1.1,Brain,Microglia,http://purl.obolibrary.org/obo/CL_0000129,CL:0000129,_,Brain_P19.MAA000570.3_8_M.1.1
C8.MAA000570.3_8_M.1.1,Brain,Microglia,http://purl.obolibrary.org/obo/CL_0000129,CL:0000129,_,Brain_C8.MAA000570.3_8_M.1.1
G3.MAA000570.3_8_M.1.1,Brain,Microglia,http://purl.obolibrary.org/obo/CL_0000129,CL:0000129,_,Brain_G3.MAA000570.3_8_M.1.1
I22.MAA000570.3_8_M.1.1,Brain,Microglia,http://purl.obolibrary.org/obo/CL_0000129,CL:0000129,_,Brain_I22.MAA000570.3_8_M.1.1
K22.MAA000570.3_8_M.1.1,Brain,Microglia,http://purl.obolibrary.org/obo/CL_0000129,CL:0000129,_,Brain_K22.MAA000570.3_8_M.1.1
M17.MAA000570.3_8_M.1.1,Brain,Microglia,http://purl.obolibrary.org/obo/CL_0000129,CL:0000129,_,Brain_M17.MAA000570.3_8_M.1.1
O8.MAA000570.3_8_M.1.1,Brain,Microglia,http://purl.obolibrary.org/obo/CL_0000129,CL:0000129,_,Brain_O8.MAA000570.3_8_M.1.1
M18.MAA000570.3_8_M.1.1,Brain,Microglia,http://purl.obolibrary.org/obo/CL_0000129,CL:0000129,_,Brain_M18.MAA000570.3_8_M.1.1
O9.MAA000570.3_8_M.1.1,Brain,Microglia,http://purl.obolibrary.org/obo/CL_0000129,CL:0000129,_,Brain_O9.MAA000570.3_8_M.1.1
P20.MAA000570.3_8_M.1.1,Brain,Microglia,http://purl.obolibrary.org/obo/CL_0000129,CL:0000129,_,Brain_P20.MAA000570.3_8_M.1.1
C12.MAA000570.3_8_M.1.1,Brain,Microglia,http://purl.obolibrary.org/obo/CL_0000129,CL:0000129,_,Brain_C12.MAA000570.3_8_M.1.1
G4.MAA000570.3_8_M.1.1,Brain,Macrophages,http://purl.obolibrary.org/obo/CL_0000235,CL:0000235,_,Brain_G4.MAA000570.3_8_M.1.1
J1.MAA000570.3_8_M.1.1,Brain,Microglia,http://purl.obolibrary.org/obo/CL_0000129,CL:0000129,_,Brain_J1.MAA000570.3_8_M.1.1
L1.MAA000570.3_8_M.1.1,Brain,Microglia,http://purl.obolibrary.org/obo/CL_0000129,CL:0000129,_,Brain_L1.MAA000570.3_8_M.1.1
M20.MAA000570.3_8_M.1.1,Brain,Microglia,http://purl.obolibrary.org/obo/CL_0000129,CL:0000129,_,Brain_M20.MAA000570.3_8_M.1.1
O10.MAA000570.3_8_M.1.1,Brain,Microglia,http://purl.obolibrary.org/obo/CL_0000129,CL:0000129,_,Brain_O10.MAA000570.3_8_M.1.1
C14.MAA000570.3_8_M.1.1,Brain,Microglia,http://purl.obolibrary.org/obo/CL_0000129,CL:0000129,_,Brain_C14.MAA000570.3_8_M.1.1
G6.MAA000570.3_8_M.1.1,Brain,Macrophages,http://purl.obolibrary.org/obo/CL_0000235,CL:0000235,_,Brain_G6.MAA000570.3_8_M.1.1
J4.MAA000570.3_8_M.1.1,Brain,Microglia,http://purl.obolibrary.org/obo/CL_0000129,CL:0000129,_,Brain_J4.MAA000570.3_8_M.1.1
L2.MAA000570.3_8_M.1.1,Brain,Microglia,http://purl.obolibrary.org/obo/CL_0000129,CL:0000129,_,Brain_L2.MAA000570.3_8_M.1.1
J5.MAA000570.3_8_M.1.1,Brain,Microglia,http://purl.obolibrary.org/obo/CL_0000129,CL:0000129,_,Brain_J5.MAA000570.3_8_M.1.1
L3.MAA000570.3_8_M.1.1,Brain,Microglia,http://purl.obolibrary.org/obo/CL_0000129,CL:0000129,_,Brain_L3.MAA000570.3_8_M.1.1
M22.MAA000570.3_8_M.1.1,Brain,Microglia,http://purl.obolibrary.org/obo/CL_0000129,CL:0000129,_,Brain_M22.MAA000570.3_8_M.1.1
O11.MAA000570.3_8_M.1.1,Brain,Microglia,http://purl.obolibrary.org/obo/CL_0000129,CL:0000129,_,Brain_O11.MAA000570.3_8_M.1.1
A1.MAA000570.3_8_M.1.1,Brain,Microglia,http://purl.obolibrary.org/obo/CL_0000129,CL:0000129,_,Brain_A1.MAA000570.3_8_M.1.1
D1.MAA000570.3_8_M.1.1,Brain,Microglia,http://purl.obolibrary.org/obo/CL_0000129,CL:0000129,_,Brain_D1.MAA000570.3_8_M.1.1
G7.MAA000570.3_8_M.1.1,Brain,Microglia,http://purl.obolibrary.org/obo/CL_0000129,CL:0000129,_,Brain_G7.MAA000570.3_8_M.1.1
L4.MAA000570.3_8_M.1.1,Brain,Microglia,http://purl.obolibrary.org/obo/CL_0000129,CL:0000129,_,Brain_L4.MAA000570.3_8_M.1.1
N1.MAA000570.3_8_M.1.1,Brain,Macrophages,http://purl.obolibrary.org/obo/CL_0000235,CL:0000235,_,Brain_N1.MAA000570.3_8_M.1.1
O12.MAA000570.3_8_M.1.1,Brain,Microglia,http://purl.obolibrary.org/obo/CL_0000129,CL:0000129,_,Brain_O12.MAA000570.3_8_M.1.1
A2.MAA000570.3_8_M.1.1,Brain,Microglia,http://purl.obolibrary.org/obo/CL_0000129,CL:0000129,_,Brain_A2.MAA000570.3_8_M.1.1
D3.MAA000570.3_8_M.1.1,Brain,Microglia,http://purl.obolibrary.org/obo/CL_0000129,CL:0000129,_,Brain_D3.MAA000570.3_8_M.1.1
G16.MAA000570.3_8_M.1.1,Brain,Macrophages,http://purl.obolibrary.org/obo/CL_0000235,CL:0000235,_,Brain_G16.MAA000570.3_8_M.1.1
J7.MAA000570.3_8_M.1.1,Brain,Microglia,http://purl.obolibrary.org/obo/CL_0000129,CL:0000129,_,Brain_J7.MAA000570.3_8_M.1.1
N2.MAA000570.3_8_M.1.1,Brain,Microglia,http://purl.obolibrary.org/obo/CL_0000129,CL:0000129,_,Brain_N2.MAA000570.3_8_M.1.1
O13.MAA000570.3_8_M.1.1,Brain,Microglia,http://purl.obolibrary.org/obo/CL_0000129,CL:0000129,_,Brain_O13.MAA000570.3_8_M.1.1
A3.MAA000570.3_8_M.1.1,Brain,Microglia,http://purl.obolibrary.org/obo/CL_0000129,CL:0000129,_,Brain_A3.MAA000570.3_8_M.1.1
D5.MAA000570.3_8_M.1.1,Brain,Microglia,http://purl.obolibrary.org/obo/CL_0000129,CL:0000129,_,Brain_D5.MAA000570.3_8_M.1.1
H1.MAA000570.3_8_M.1.1,Brain,Microglia,http://purl.obolibrary.org/obo/CL_0000129,CL:0000129,_,Brain_H1.MAA000570.3_8_M.1.1
J12.MAA000570.3_8_M.1.1,Brain,Microglia,http://purl.obolibrary.org/obo/CL_0000129,CL:0000129,_,Brain_J12.MAA000570.3_8_M.1.1
L5.MAA000570.3_8_M.1.1,Brain,Microglia,http://purl.obolibrary.org/obo/CL_0000129,CL:0000129,_,Brain_L5.MAA000570.3_8_M.1.1
A4.MAA000570.3_8_M.1.1,Brain,Microglia,http://purl.obolibrary.org/obo/CL_0000129,CL:0000129,_,Brain_A4.MAA000570.3_8_M.1.1
A11.MAA000570.3_8_M.1.1,Brain,Microglia,http://purl.obolibrary.org/obo/CL_0000129,CL:0000129,_,Brain_A11.MAA000570.3_8_M.1.1
D8.MAA000570.3_8_M.1.1,Brain,Microglia,http://purl.obolibrary.org/obo/CL_0000129,CL:0000129,_,Brain_D8.MAA000570.3_8_M.1.1
D6.MAA000570.3_8_M.1.1,Brain,Microglia,http://purl.obolibrary.org/obo/CL_0000129,CL:0000129,_,Brain_D6.MAA000570.3_8_M.1.1
H3.MAA000570.3_8_M.1.1,Brain,Microglia,http://purl.obolibrary.org/obo/CL_0000129,CL:0000129,_,Brain_H3.MAA000570.3_8_M.1.1
J17.MAA000570.3_8_M.1.1,Brain,Microglia,http://purl.obolibrary.org/obo/CL_0000129,CL:0000129,_,Brain_J17.MAA000570.3_8_M.1.1
H2.MAA000570.3_8_M.1.1,Brain,Microglia,http://purl.obolibrary.org/obo/CL_0000129,CL:0000129,_,Brain_H2.MAA000570.3_8_M.1.1
J15.MAA000570.3_8_M.1.1,Brain,Microglia,http://purl.obolibrary.org/obo/CL_0000129,CL:0000129,_,Brain_J15.MAA000570.3_8_M.1.1
L6.MAA000570.3_8_M.1.1,Brain,Microglia,http://purl.obolibrary.org/obo/CL_0000129,CL:0000129,_,Brain_L6.MAA000570.3_8_M.1.1
N3.MAA000570.3_8_M.1.1,Brain,Microglia,http://purl.obolibrary.org/obo/CL_0000129,CL:0000129,_,Brain_N3.MAA000570.3_8_M.1.1
O14.MAA000570.3_8_M.1.1,Brain,Microglia,http://purl.obolibrary.org/obo/CL_0000129,CL:0000129,_,Brain_O14.MAA000570.3_8_M.1.1
L14.MAA000570.3_8_M.1.1,Brain,Microglia,http://purl.obolibrary.org/obo/CL_0000129,CL:0000129,_,Brain_L14.MAA000570.3_8_M.1.1
N5.MAA000570.3_8_M.1.1,Brain,Microglia,http://purl.obolibrary.org/obo/CL_0000129,CL:0000129,_,Brain_N5.MAA000570.3_8_M.1.1
O20.MAA000570.3_8_M.1.1,Brain,Microglia,http://purl.obolibrary.org/obo/CL_0000129,CL:0000129,_,Brain_O20.MAA000570.3_8_M.1.1
D14.MAA000570.3_8_M.1.1,Brain,Microglia,http://purl.obolibrary.org/obo/CL_0000129,CL:0000129,_,Brain_D14.MAA000570.3_8_M.1.1
H5.MAA000570.3_8_M.1.1,Brain,Microglia,http://purl.obolibrary.org/obo/CL_0000129,CL:0000129,_,Brain_H5.MAA000570.3_8_M.1.1
J19.MAA000570.3_8_M.1.1,Brain,Microglia,http://purl.obolibrary.org/obo/CL_0000129,CL:0000129,_,Brain_J19.MAA000570.3_8_M.1.1
A15.MAA000570.3_8_M.1.1,Brain,Microglia,http://purl.obolibrary.org/obo/CL_0000129,CL:0000129,_,Brain_A15.MAA000570.3_8_M.1.1
L19.MAA000570.3_8_M.1.1,Brain,Microglia,http://purl.obolibrary.org/obo/CL_0000129,CL:0000129,_,Brain_L19.MAA000570.3_8_M.1.1
N9.MAA000570.3_8_M.1.1,Brain,Microglia,http://purl.obolibrary.org/obo/CL_0000129,CL:0000129,_,Brain_N9.MAA000570.3_8_M.1.1
O22.MAA000570.3_8_M.1.1,Brain,Microglia,http://purl.obolibrary.org/obo/CL_0000129,CL:0000129,_,Brain_O22.MAA000570.3_8_M.1.1
D16.MAA000570.3_8_M.1.1,Brain,Microglia,http://purl.obolibrary.org/obo/CL_0000129,CL:0000129,_,Brain_D16.MAA000570.3_8_M.1.1
H17.MAA000570.3_8_M.1.1,Brain,Microglia,http://purl.obolibrary.org/obo/CL_0000129,CL:0000129,_,Brain_H17.MAA000570.3_8_M.1.1
J21.MAA000570.3_8_M.1.1,Brain,Microglia,http://purl.obolibrary.org/obo/CL_0000129,CL:0000129,_,Brain_J21.MAA000570.3_8_M.1.1
L20.MAA000570.3_8_M.1.1,Brain,Microglia,http://purl.obolibrary.org/obo/CL_0000129,CL:0000129,_,Brain_L20.MAA000570.3_8_M.1.1
N10.MAA000570.3_8_M.1.1,Brain,Microglia,http://purl.obolibrary.org/obo/CL_0000129,CL:0000129,_,Brain_N10.MAA000570.3_8_M.1.1
P1.MAA000570.3_8_M.1.1,Brain,Microglia,http://purl.obolibrary.org/obo/CL_0000129,CL:0000129,_,Brain_P1.MAA000570.3_8_M.1.1
A18.MAA000570.3_8_M.1.1,Brain,Microglia,http://purl.obolibrary.org/obo/CL_0000129,CL:0000129,_,Brain_A18.MAA000570.3_8_M.1.1
A19.MAA000570.3_8_M.1.1,Brain,Microglia,http://purl.obolibrary.org/obo/CL_0000129,CL:0000129,_,Brain_A19.MAA000570.3_8_M.1.1
N11.MAA000570.3_8_M.1.1,Brain,Microglia,http://purl.obolibrary.org/obo/CL_0000129,CL:0000129,_,Brain_N11.MAA000570.3_8_M.1.1
D18.MAA000570.3_8_M.1.1,Brain,Microglia,http://purl.obolibrary.org/obo/CL_0000129,CL:0000129,_,Brain_D18.MAA000570.3_8_M.1.1
I1.MAA000570.3_8_M.1.1,Brain,Microglia,http://purl.obolibrary.org/obo/CL_0000129,CL:0000129,_,Brain_I1.MAA000570.3_8_M.1.1
J22.MAA000570.3_8_M.1.1,Brain,Microglia,http://purl.obolibrary.org/obo/CL_0000129,CL:0000129,_,Brain_J22.MAA000570.3_8_M.1.1
L21.MAA000570.3_8_M.1.1,Brain,Microglia,http://purl.obolibrary.org/obo/CL_0000129,CL:0000129,_,Brain_L21.MAA000570.3_8_M.1.1
P4.MAA000570.3_8_M.1.1,Brain,Microglia,http://purl.obolibrary.org/obo/CL_0000129,CL:0000129,_,Brain_P4.MAA000570.3_8_M.1.1
K3.MAA000570.3_8_M.1.1,Brain,Microglia,http://purl.obolibrary.org/obo/CL_0000129,CL:0000129,_,Brain_K3.MAA000570.3_8_M.1.1
L22.MAA000570.3_8_M.1.1,Brain,Microglia,http://purl.obolibrary.org/obo/CL_0000129,CL:0000129,_,Brain_L22.MAA000570.3_8_M.1.1
N12.MAA000570.3_8_M.1.1,Brain,Microglia,http://purl.obolibrary.org/obo/CL_0000129,CL:0000129,_,Brain_N12.MAA000570.3_8_M.1.1
P6.MAA000570.3_8_M.1.1,Brain,Microglia,http://purl.obolibrary.org/obo/CL_0000129,CL:0000129,_,Brain_P6.MAA000570.3_8_M.1.1
A20.MAA000570.3_8_M.1.1,Brain,Microglia,http://purl.obolibrary.org/obo/CL_0000129,CL:0000129,_,Brain_A20.MAA000570.3_8_M.1.1
D19.MAA000570.3_8_M.1.1,Brain,Microglia,http://purl.obolibrary.org/obo/CL_0000129,CL:0000129,_,Brain_D19.MAA000570.3_8_M.1.1
I2.MAA000570.3_8_M.1.1,Brain,Microglia,http://purl.obolibrary.org/obo/CL_0000129,CL:0000129,_,Brain_I2.MAA000570.3_8_M.1.1
B2.MAA000570.3_8_M.1.1,Brain,Microglia,http://purl.obolibrary.org/obo/CL_0000129,CL:0000129,_,Brain_B2.MAA000570.3_8_M.1.1
D21.MAA000570.3_8_M.1.1,Brain,Microglia,http://purl.obolibrary.org/obo/CL_0000129,CL:0000129,_,Brain_D21.MAA000570.3_8_M.1.1
I3.MAA000570.3_8_M.1.1,Brain,Microglia,http://purl.obolibrary.org/obo/CL_0000129,CL:0000129,_,Brain_I3.MAA000570.3_8_M.1.1
K4.MAA000570.3_8_M.1.1,Brain,Microglia,http://purl.obolibrary.org/obo/CL_0000129,CL:0000129,_,Brain_K4.MAA000570.3_8_M.1.1
B3.MAA000570.3_8_M.1.1,Brain,Microglia,http://purl.obolibrary.org/obo/CL_0000129,CL:0000129,_,Brain_B3.MAA000570.3_8_M.1.1
D22.MAA000570.3_8_M.1.1,Brain,Microglia,http://purl.obolibrary.org/obo/CL_0000129,CL:0000129,_,Brain_D22.MAA000570.3_8_M.1.1
M1.MAA000570.3_8_M.1.1,Brain,Microglia,http://purl.obolibrary.org/obo/CL_0000129,CL:0000129,_,Brain_M1.MAA000570.3_8_M.1.1
N13.MAA000570.3_8_M.1.1,Brain,Microglia,http://purl.obolibrary.org/obo/CL_0000129,CL:0000129,_,Brain_N13.MAA000570.3_8_M.1.1
P7.MAA000570.3_8_M.1.1,Brain,Microglia,http://purl.obolibrary.org/obo/CL_0000129,CL:0000129,_,Brain_P7.MAA000570.3_8_M.1.1
I4.MAA000570.3_8_M.1.1,Brain,Microglia,http://purl.obolibrary.org/obo/CL_0000129,CL:0000129,_,Brain_I4.MAA000570.3_8_M.1.1
K6.MAA000570.3_8_M.1.1,Brain,Microglia,http://purl.obolibrary.org/obo/CL_0000129,CL:0000129,_,Brain_K6.MAA000570.3_8_M.1.1
M2.MAA000570.3_8_M.1.1,Brain,Microglia,http://purl.obolibrary.org/obo/CL_0000129,CL:0000129,_,Brain_M2.MAA000570.3_8_M.1.1
N16.MAA000570.3_8_M.1.1,Brain,Microglia,http://purl.obolibrary.org/obo/CL_0000129,CL:0000129,_,Brain_N16.MAA000570.3_8_M.1.1
P8.MAA000570.3_8_M.1.1,Brain,Microglia,http://purl.obolibrary.org/obo/CL_0000129,CL:0000129,_,Brain_P8.MAA000570.3_8_M.1.1
N19.MAA000570.3_8_M.1.1,Brain,Microglia,http://purl.obolibrary.org/obo/CL_0000129,CL:0000129,_,Brain_N19.MAA000570.3_8_M.1.1
P9.MAA000570.3_8_M.1.1,Brain,Microglia,http://purl.obolibrary.org/obo/CL_0000129,CL:0000129,_,Brain_P9.MAA000570.3_8_M.1.1
B4.MAA000570.3_8_M.1.1,Brain,Microglia,http://purl.obolibrary.org/obo/CL_0000129,CL:0000129,_,Brain_B4.MAA000570.3_8_M.1.1
E3.MAA000570.3_8_M.1.1,Brain,Microglia,http://purl.obolibrary.org/obo/CL_0000129,CL:0000129,_,Brain_E3.MAA000570.3_8_M.1.1
I5.MAA000570.3_8_M.1.1,Brain,Microglia,http://purl.obolibrary.org/obo/CL_0000129,CL:0000129,_,Brain_I5.MAA000570.3_8_M.1.1
K7.MAA000570.3_8_M.1.1,Brain,Microglia,http://purl.obolibrary.org/obo/CL_0000129,CL:0000129,_,Brain_K7.MAA000570.3_8_M.1.1
M3.MAA000570.3_8_M.1.1,Brain,Microglia,http://purl.obolibrary.org/obo/CL_0000129,CL:0000129,_,Brain_M3.MAA000570.3_8_M.1.1
I6.MAA000570.3_8_M.1.1,Brain,Microglia,http://purl.obolibrary.org/obo/CL_0000129,CL:0000129,_,Brain_I6.MAA000570.3_8_M.1.1
K8.MAA000570.3_8_M.1.1,Brain,Microglia,http://purl.obolibrary.org/obo/CL_0000129,CL:0000129,_,Brain_K8.MAA000570.3_8_M.1.1
M4.MAA000570.3_8_M.1.1,Brain,Microglia,http://purl.obolibrary.org/obo/CL_0000129,CL:0000129,_,Brain_M4.MAA000570.3_8_M.1.1
N20.MAA000570.3_8_M.1.1,Brain,Microglia,http://purl.obolibrary.org/obo/CL_0000129,CL:0000129,_,Brain_N20.MAA000570.3_8_M.1.1
P10.MAA000570.3_8_M.1.1,Brain,Microglia,http://purl.obolibrary.org/obo/CL_0000129,CL:0000129,_,Brain_P10.MAA000570.3_8_M.1.1
B8.MAA000570.3_8_M.1.1,Brain,Microglia,http://purl.obolibrary.org/obo/CL_0000129,CL:0000129,_,Brain_B8.MAA000570.3_8_M.1.1
E17.MAA000570.3_8_M.1.1,Brain,Microglia,http://purl.obolibrary.org/obo/CL_0000129,CL:0000129,_,Brain_E17.MAA000570.3_8_M.1.1
K9.MAA000570.3_8_M.1.1,Brain,Microglia,http://purl.obolibrary.org/obo/CL_0000129,CL:0000129,_,Brain_K9.MAA000570.3_8_M.1.1
M5.MAA000570.3_8_M.1.1,Brain,Microglia,http://purl.obolibrary.org/obo/CL_0000129,CL:0000129,_,Brain_M5.MAA000570.3_8_M.1.1
N21.MAA000570.3_8_M.1.1,Brain,Microglia,http://purl.obolibrary.org/obo/CL_0000129,CL:0000129,_,Brain_N21.MAA000570.3_8_M.1.1
P11.MAA000570.3_8_M.1.1,Brain,Microglia,http://purl.obolibrary.org/obo/CL_0000129,CL:0000129,_,Brain_P11.MAA000570.3_8_M.1.1
B11.MAA000570.3_8_M.1.1,Brain,Microglia,http://purl.obolibrary.org/obo/CL_0000129,CL:0000129,_,Brain_B11.MAA000570.3_8_M.1.1
F1.MAA000570.3_8_M.1.1,Brain,Microglia,http://purl.obolibrary.org/obo/CL_0000129,CL:0000129,_,Brain_F1.MAA000570.3_8_M.1.1
I7.MAA000570.3_8_M.1.1,Brain,Microglia,http://purl.obolibrary.org/obo/CL_0000129,CL:0000129,_,Brain_I7.MAA000570.3_8_M.1.1
B19.MAA000570.3_8_M.1.1,Brain,Microglia,http://purl.obolibrary.org/obo/CL_0000129,CL:0000129,_,Brain_B19.MAA000570.3_8_M.1.1
F3.MAA000570.3_8_M.1.1,Brain,Microglia,http://purl.obolibrary.org/obo/CL_0000129,CL:0000129,_,Brain_F3.MAA000570.3_8_M.1.1
I9.MAA000570.3_8_M.1.1,Brain,Microglia,http://purl.obolibrary.org/obo/CL_0000129,CL:0000129,_,Brain_I9.MAA000570.3_8_M.1.1
K11.MAA000570.3_8_M.1.1,Brain,Microglia,http://purl.obolibrary.org/obo/CL_0000129,CL:0000129,_,Brain_K11.MAA000570.3_8_M.1.1
M6.MAA000570.3_8_M.1.1,Brain,Microglia,http://purl.obolibrary.org/obo/CL_0000129,CL:0000129,_,Brain_M6.MAA000570.3_8_M.1.1
N22.MAA000570.3_8_M.1.1,Brain,Microglia,http://purl.obolibrary.org/obo/CL_0000129,CL:0000129,_,Brain_N22.MAA000570.3_8_M.1.1
P12.MAA000570.3_8_M.1.1,Brain,Microglia,http://purl.obolibrary.org/obo/CL_0000129,CL:0000129,_,Brain_P12.MAA000570.3_8_M.1.1
B20.MAA000570.3_8_M.1.1,Brain,Microglia,http://purl.obolibrary.org/obo/CL_0000129,CL:0000129,_,Brain_B20.MAA000570.3_8_M.1.1
F8.MAA000570.3_8_M.1.1,Brain,Microglia,http://purl.obolibrary.org/obo/CL_0000129,CL:0000129,_,Brain_F8.MAA000570.3_8_M.1.1
I11.MAA000570.3_8_M.1.1,Brain,Microglia,http://purl.obolibrary.org/obo/CL_0000129,CL:0000129,_,Brain_I11.MAA000570.3_8_M.1.1
K14.MAA000570.3_8_M.1.1,Brain,Microglia,http://purl.obolibrary.org/obo/CL_0000129,CL:0000129,_,Brain_K14.MAA000570.3_8_M.1.1
M7.MAA000570.3_8_M.1.1,Brain,Microglia,http://purl.obolibrary.org/obo/CL_0000129,CL:0000129,_,Brain_M7.MAA000570.3_8_M.1.1
O1.MAA000570.3_8_M.1.1,Brain,Microglia,http://purl.obolibrary.org/obo/CL_0000129,CL:0000129,_,Brain_O1.MAA000570.3_8_M.1.1
P13.MAA000570.3_8_M.1.1,Brain,Microglia,http://purl.obolibrary.org/obo/CL_0000129,CL:0000129,_,Brain_P13.MAA000570.3_8_M.1.1
C1.MAA000570.3_8_M.1.1,Brain,Microglia,http://purl.obolibrary.org/obo/CL_0000129,CL:0000129,_,Brain_C1.MAA000570.3_8_M.1.1
P14.MAA000570.3_8_M.1.1,Brain,Microglia,http://purl.obolibrary.org/obo/CL_0000129,CL:0000129,_,Brain_P14.MAA000570.3_8_M.1.1
F9.MAA000570.3_8_M.1.1,Brain,Microglia,http://purl.obolibrary.org/obo/CL_0000129,CL:0000129,_,Brain_F9.MAA000570.3_8_M.1.1
C2.MAA000570.3_8_M.1.1,Brain,Microglia,http://purl.obolibrary.org/obo/CL_0000129,CL:0000129,_,Brain_C2.MAA000570.3_8_M.1.1
I15.MAA000570.3_8_M.1.1,Brain,Microglia,http://purl.obolibrary.org/obo/CL_0000129,CL:0000129,_,Brain_I15.MAA000570.3_8_M.1.1
K15.MAA000570.3_8_M.1.1,Brain,Microglia,http://purl.obolibrary.org/obo/CL_0000129,CL:0000129,_,Brain_K15.MAA000570.3_8_M.1.1
M8.MAA000570.3_8_M.1.1,Brain,Microglia,http://purl.obolibrary.org/obo/CL_0000129,CL:0000129,_,Brain_M8.MAA000570.3_8_M.1.1
O2.MAA000570.3_8_M.1.1,Brain,Microglia,http://purl.obolibrary.org/obo/CL_0000129,CL:0000129,_,Brain_O2.MAA000570.3_8_M.1.1
F15.MAA000570.3_8_M.1.1,Brain,Macrophages,http://purl.obolibrary.org/obo/CL_0000235,CL:0000235,_,Brain_F15.MAA000570.3_8_M.1.1
M10.MAA000570.3_8_M.1.1,Brain,Microglia,http://purl.obolibrary.org/obo/CL_0000129,CL:0000129,_,Brain_M10.MAA000570.3_8_M.1.1
O3.MAA000570.3_8_M.1.1,Brain,Microglia,http://purl.obolibrary.org/obo/CL_0000129,CL:0000129,_,Brain_O3.MAA000570.3_8_M.1.1
P15.MAA000570.3_8_M.1.1,Brain,Microglia,http://purl.obolibrary.org/obo/CL_0000129,CL:0000129,_,Brain_P15.MAA000570.3_8_M.1.1
I16.MAA000570.3_8_M.1.1,Brain,Macrophages,http://purl.obolibrary.org/obo/CL_0000235,CL:0000235,_,Brain_I16.MAA000570.3_8_M.1.1
K16.MAA000570.3_8_M.1.1,Brain,Microglia,http://purl.obolibrary.org/obo/CL_0000129,CL:0000129,_,Brain_K16.MAA000570.3_8_M.1.1
P17.MAA000571.3_9_M.1.1,Brain,Microglia,http://purl.obolibrary.org/obo/CL_0000129,CL:0000129,_,Brain_P17.MAA000571.3_9_M.1.1
J9.MAA000571.3_9_M.1.1,Brain,Microglia,http://purl.obolibrary.org/obo/CL_0000129,CL:0000129,_,Brain_J9.MAA000571.3_9_M.1.1
M11.MAA000571.3_9_M.1.1,Brain,Microglia,http://purl.obolibrary.org/obo/CL_0000129,CL:0000129,_,Brain_M11.MAA000571.3_9_M.1.1
O9.MAA000571.3_9_M.1.1,Brain,Microglia,http://purl.obolibrary.org/obo/CL_0000129,CL:0000129,_,Brain_O9.MAA000571.3_9_M.1.1
P18.MAA000571.3_9_M.1.1,Brain,Microglia,http://purl.obolibrary.org/obo/CL_0000129,CL:0000129,_,Brain_P18.MAA000571.3_9_M.1.1
J10.MAA000571.3_9_M.1.1,Brain,Microglia,http://purl.obolibrary.org/obo/CL_0000129,CL:0000129,_,Brain_J10.MAA000571.3_9_M.1.1
M12.MAA000571.3_9_M.1.1,Brain,Microglia,http://purl.obolibrary.org/obo/CL_0000129,CL:0000129,_,Brain_M12.MAA000571.3_9_M.1.1
O10.MAA000571.3_9_M.1.1,Brain,Microglia,http://purl.obolibrary.org/obo/CL_0000129,CL:0000129,_,Brain_O10.MAA000571.3_9_M.1.1
P19.MAA000571.3_9_M.1.1,Brain,Microglia,http://purl.obolibrary.org/obo/CL_0000129,CL:0000129,_,Brain_P19.MAA000571.3_9_M.1.1
O11.MAA000571.3_9_M.1.1,Brain,Microglia,http://purl.obolibrary.org/obo/CL_0000129,CL:0000129,_,Brain_O11.MAA000571.3_9_M.1.1
J11.MAA000571.3_9_M.1.1,Brain,Microglia,http://purl.obolibrary.org/obo/CL_0000129,CL:0000129,_,Brain_J11.MAA000571.3_9_M.1.1
M13.MAA000571.3_9_M.1.1,Brain,Microglia,http://purl.obolibrary.org/obo/CL_0000129,CL:0000129,_,Brain_M13.MAA000571.3_9_M.1.1
M14.MAA000571.3_9_M.1.1,Brain,Microglia,http://purl.obolibrary.org/obo/CL_0000129,CL:0000129,_,Brain_M14.MAA000571.3_9_M.1.1
O12.MAA000571.3_9_M.1.1,Brain,Microglia,http://purl.obolibrary.org/obo/CL_0000129,CL:0000129,_,Brain_O12.MAA000571.3_9_M.1.1
P21.MAA000571.3_9_M.1.1,Brain,Microglia,http://purl.obolibrary.org/obo/CL_0000129,CL:0000129,_,Brain_P21.MAA000571.3_9_M.1.1
J12.MAA000571.3_9_M.1.1,Brain,Microglia,http://purl.obolibrary.org/obo/CL_0000129,CL:0000129,_,Brain_J12.MAA000571.3_9_M.1.1
M15.MAA000571.3_9_M.1.1,Brain,Microglia,http://purl.obolibrary.org/obo/CL_0000129,CL:0000129,_,Brain_M15.MAA000571.3_9_M.1.1
O13.MAA000571.3_9_M.1.1,Brain,Microglia,http://purl.obolibrary.org/obo/CL_0000129,CL:0000129,_,Brain_O13.MAA000571.3_9_M.1.1
J15.MAA000571.3_9_M.1.1,Brain,Microglia,http://purl.obolibrary.org/obo/CL_0000129,CL:0000129,_,Brain_J15.MAA000571.3_9_M.1.1
J16.MAA000571.3_9_M.1.1,Brain,Macrophages,http://purl.obolibrary.org/obo/CL_0000235,CL:0000235,_,Brain_J16.MAA000571.3_9_M.1.1
A10.MAA000571.3_9_M.1.1,Brain,Microglia,http://purl.obolibrary.org/obo/CL_0000129,CL:0000129,_,Brain_A10.MAA000571.3_9_M.1.1
M16.MAA000571.3_9_M.1.1,Brain,Microglia,http://purl.obolibrary.org/obo/CL_0000129,CL:0000129,_,Brain_M16.MAA000571.3_9_M.1.1
O14.MAA000571.3_9_M.1.1,Brain,Microglia,http://purl.obolibrary.org/obo/CL_0000129,CL:0000129,_,Brain_O14.MAA000571.3_9_M.1.1
J20.MAA000571.3_9_M.1.1,Brain,Microglia,http://purl.obolibrary.org/obo/CL_0000129,CL:0000129,_,Brain_J20.MAA000571.3_9_M.1.1
M18.MAA000571.3_9_M.1.1,Brain,Microglia,http://purl.obolibrary.org/obo/CL_0000129,CL:0000129,_,Brain_M18.MAA000571.3_9_M.1.1
O15.MAA000571.3_9_M.1.1,Brain,Microglia,http://purl.obolibrary.org/obo/CL_0000129,CL:0000129,_,Brain_O15.MAA000571.3_9_M.1.1
C9.MAA000571.3_9_M.1.1,Brain,Microglia,http://purl.obolibrary.org/obo/CL_0000129,CL:0000129,_,Brain_C9.MAA000571.3_9_M.1.1
J21.MAA000571.3_9_M.1.1,Brain,Microglia,http://purl.obolibrary.org/obo/CL_0000129,CL:0000129,_,Brain_J21.MAA000571.3_9_M.1.1
M19.MAA000571.3_9_M.1.1,Brain,Microglia,http://purl.obolibrary.org/obo/CL_0000129,CL:0000129,_,Brain_M19.MAA000571.3_9_M.1.1
O16.MAA000571.3_9_M.1.1,Brain,Microglia,http://purl.obolibrary.org/obo/CL_0000129,CL:0000129,_,Brain_O16.MAA000571.3_9_M.1.1
J22.MAA000571.3_9_M.1.1,Brain,Microglia,http://purl.obolibrary.org/obo/CL_0000129,CL:0000129,_,Brain_J22.MAA000571.3_9_M.1.1
O17.MAA000571.3_9_M.1.1,Brain,Microglia,http://purl.obolibrary.org/obo/CL_0000129,CL:0000129,_,Brain_O17.MAA000571.3_9_M.1.1
M20.MAA000571.3_9_M.1.1,Brain,Microglia,http://purl.obolibrary.org/obo/CL_0000129,CL:0000129,_,Brain_M20.MAA000571.3_9_M.1.1
M22.MAA000571.3_9_M.1.1,Brain,Microglia,http://purl.obolibrary.org/obo/CL_0000129,CL:0000129,_,Brain_M22.MAA000571.3_9_M.1.1
O18.MAA000571.3_9_M.1.1,Brain,Microglia,http://purl.obolibrary.org/obo/CL_0000129,CL:0000129,_,Brain_O18.MAA000571.3_9_M.1.1
D11.MAA000571.3_9_M.1.1,Brain,Microglia,http://purl.obolibrary.org/obo/CL_0000129,CL:0000129,_,Brain_D11.MAA000571.3_9_M.1.1
O19.MAA000571.3_9_M.1.1,Brain,Microglia,http://purl.obolibrary.org/obo/CL_0000129,CL:0000129,_,Brain_O19.MAA000571.3_9_M.1.1
F11.MAA000571.3_9_M.1.1,Brain,Microglia,http://purl.obolibrary.org/obo/CL_0000129,CL:0000129,_,Brain_F11.MAA000571.3_9_M.1.1
N10.MAA000571.3_9_M.1.1,Brain,Microglia,http://purl.obolibrary.org/obo/CL_0000129,CL:0000129,_,Brain_N10.MAA000571.3_9_M.1.1
O20.MAA000571.3_9_M.1.1,Brain,Microglia,http://purl.obolibrary.org/obo/CL_0000129,CL:0000129,_,Brain_O20.MAA000571.3_9_M.1.1
F14.MAA000571.3_9_M.1.1,Brain,Microglia,http://purl.obolibrary.org/obo/CL_0000129,CL:0000129,_,Brain_F14.MAA000571.3_9_M.1.1
K9.MAA000571.3_9_M.1.1,Brain,Microglia,http://purl.obolibrary.org/obo/CL_0000129,CL:0000129,_,Brain_K9.MAA000571.3_9_M.1.1
F18.MAA000571.3_9_M.1.1,Brain,Microglia,http://purl.obolibrary.org/obo/CL_0000129,CL:0000129,_,Brain_F18.MAA000571.3_9_M.1.1
K21.MAA000571.3_9_M.1.1,Brain,Microglia,http://purl.obolibrary.org/obo/CL_0000129,CL:0000129,_,Brain_K21.MAA000571.3_9_M.1.1
N11.MAA000571.3_9_M.1.1,Brain,Microglia,http://purl.obolibrary.org/obo/CL_0000129,CL:0000129,_,Brain_N11.MAA000571.3_9_M.1.1
O21.MAA000571.3_9_M.1.1,Brain,Microglia,http://purl.obolibrary.org/obo/CL_0000129,CL:0000129,_,Brain_O21.MAA000571.3_9_M.1.1
F22.MAA000571.3_9_M.1.1,Brain,Microglia,http://purl.obolibrary.org/obo/CL_0000129,CL:0000129,_,Brain_F22.MAA000571.3_9_M.1.1
K22.MAA000571.3_9_M.1.1,Brain,Microglia,http://purl.obolibrary.org/obo/CL_0000129,CL:0000129,_,Brain_K22.MAA000571.3_9_M.1.1
N12.MAA000571.3_9_M.1.1,Brain,Microglia,http://purl.obolibrary.org/obo/CL_0000129,CL:0000129,_,Brain_N12.MAA000571.3_9_M.1.1
O22.MAA000571.3_9_M.1.1,Brain,Microglia,http://purl.obolibrary.org/obo/CL_0000129,CL:0000129,_,Brain_O22.MAA000571.3_9_M.1.1
G17.MAA000571.3_9_M.1.1,Brain,Macrophages,http://purl.obolibrary.org/obo/CL_0000235,CL:0000235,_,Brain_G17.MAA000571.3_9_M.1.1
L9.MAA000571.3_9_M.1.1,Brain,Microglia,http://purl.obolibrary.org/obo/CL_0000129,CL:0000129,_,Brain_L9.MAA000571.3_9_M.1.1
N13.MAA000571.3_9_M.1.1,Brain,Microglia,http://purl.obolibrary.org/obo/CL_0000129,CL:0000129,_,Brain_N13.MAA000571.3_9_M.1.1
H9.MAA000571.3_9_M.1.1,Brain,Microglia,http://purl.obolibrary.org/obo/CL_0000129,CL:0000129,_,Brain_H9.MAA000571.3_9_M.1.1
L10.MAA000571.3_9_M.1.1,Brain,Microglia,http://purl.obolibrary.org/obo/CL_0000129,CL:0000129,_,Brain_L10.MAA000571.3_9_M.1.1
N14.MAA000571.3_9_M.1.1,Brain,Microglia,http://purl.obolibrary.org/obo/CL_0000129,CL:0000129,_,Brain_N14.MAA000571.3_9_M.1.1
P8.MAA000571.3_9_M.1.1,Brain,Microglia,http://purl.obolibrary.org/obo/CL_0000129,CL:0000129,_,Brain_P8.MAA000571.3_9_M.1.1
L11.MAA000571.3_9_M.1.1,Brain,Microglia,http://purl.obolibrary.org/obo/CL_0000129,CL:0000129,_,Brain_L11.MAA000571.3_9_M.1.1
N15.MAA000571.3_9_M.1.1,Brain,Microglia,http://purl.obolibrary.org/obo/CL_0000129,CL:0000129,_,Brain_N15.MAA000571.3_9_M.1.1
P9.MAA000571.3_9_M.1.1,Brain,Microglia,http://purl.obolibrary.org/obo/CL_0000129,CL:0000129,_,Brain_P9.MAA000571.3_9_M.1.1
H18.MAA000571.3_9_M.1.1,Brain,Microglia,http://purl.obolibrary.org/obo/CL_0000129,CL:0000129,_,Brain_H18.MAA000571.3_9_M.1.1
L15.MAA000571.3_9_M.1.1,Brain,Microglia,http://purl.obolibrary.org/obo/CL_0000129,CL:0000129,_,Brain_L15.MAA000571.3_9_M.1.1
N16.MAA000571.3_9_M.1.1,Brain,Microglia,http://purl.obolibrary.org/obo/CL_0000129,CL:0000129,_,Brain_N16.MAA000571.3_9_M.1.1
P10.MAA000571.3_9_M.1.1,Brain,Microglia,http://purl.obolibrary.org/obo/CL_0000129,CL:0000129,_,Brain_P10.MAA000571.3_9_M.1.1
H21.MAA000571.3_9_M.1.1,Brain,Microglia,http://purl.obolibrary.org/obo/CL_0000129,CL:0000129,_,Brain_H21.MAA000571.3_9_M.1.1
L19.MAA000571.3_9_M.1.1,Brain,Microglia,http://purl.obolibrary.org/obo/CL_0000129,CL:0000129,_,Brain_L19.MAA000571.3_9_M.1.1
N17.MAA000571.3_9_M.1.1,Brain,Microglia,http://purl.obolibrary.org/obo/CL_0000129,CL:0000129,_,Brain_N17.MAA000571.3_9_M.1.1
P11.MAA000571.3_9_M.1.1,Brain,Microglia,http://purl.obolibrary.org/obo/CL_0000129,CL:0000129,_,Brain_P11.MAA000571.3_9_M.1.1
L20.MAA000571.3_9_M.1.1,Brain,Microglia,http://purl.obolibrary.org/obo/CL_0000129,CL:0000129,_,Brain_L20.MAA000571.3_9_M.1.1
I20.MAA000571.3_9_M.1.1,Brain,Microglia,http://purl.obolibrary.org/obo/CL_0000129,CL:0000129,_,Brain_I20.MAA000571.3_9_M.1.1
L21.MAA000571.3_9_M.1.1,Brain,Microglia,http://purl.obolibrary.org/obo/CL_0000129,CL:0000129,_,Brain_L21.MAA000571.3_9_M.1.1
N20.MAA000571.3_9_M.1.1,Brain,Microglia,http://purl.obolibrary.org/obo/CL_0000129,CL:0000129,_,Brain_N20.MAA000571.3_9_M.1.1
N19.MAA000571.3_9_M.1.1,Brain,Microglia,http://purl.obolibrary.org/obo/CL_0000129,CL:0000129,_,Brain_N19.MAA000571.3_9_M.1.1
P12.MAA000571.3_9_M.1.1,Brain,Microglia,http://purl.obolibrary.org/obo/CL_0000129,CL:0000129,_,Brain_P12.MAA000571.3_9_M.1.1
P14.MAA000571.3_9_M.1.1,Brain,Microglia,http://purl.obolibrary.org/obo/CL_0000129,CL:0000129,_,Brain_P14.MAA000571.3_9_M.1.1
I21.MAA000571.3_9_M.1.1,Brain,Microglia,http://purl.obolibrary.org/obo/CL_0000129,CL:0000129,_,Brain_I21.MAA000571.3_9_M.1.1
L22.MAA000571.3_9_M.1.1,Brain,Microglia,http://purl.obolibrary.org/obo/CL_0000129,CL:0000129,_,Brain_L22.MAA000571.3_9_M.1.1
N21.MAA000571.3_9_M.1.1,Brain,Microglia,http://purl.obolibrary.org/obo/CL_0000129,CL:0000129,_,Brain_N21.MAA000571.3_9_M.1.1
P15.MAA000571.3_9_M.1.1,Brain,Microglia,http://purl.obolibrary.org/obo/CL_0000129,CL:0000129,_,Brain_P15.MAA000571.3_9_M.1.1
I22.MAA000571.3_9_M.1.1,Brain,Microglia,http://purl.obolibrary.org/obo/CL_0000129,CL:0000129,_,Brain_I22.MAA000571.3_9_M.1.1
N22.MAA000571.3_9_M.1.1,Brain,Microglia,http://purl.obolibrary.org/obo/CL_0000129,CL:0000129,_,Brain_N22.MAA000571.3_9_M.1.1
P16.MAA000571.3_9_M.1.1,Brain,Microglia,http://purl.obolibrary.org/obo/CL_0000129,CL:0000129,_,Brain_P16.MAA000571.3_9_M.1.1
B16.MAA000572.3_8_M.1.1,Brain,Microglia,http://purl.obolibrary.org/obo/CL_0000129,CL:0000129,_,Brain_B16.MAA000572.3_8_M.1.1
E18.MAA000572.3_8_M.1.1,Brain,Microglia,http://purl.obolibrary.org/obo/CL_0000129,CL:0000129,_,Brain_E18.MAA000572.3_8_M.1.1
G19.MAA000572.3_8_M.1.1,Brain,Microglia,http://purl.obolibrary.org/obo/CL_0000129,CL:0000129,_,Brain_G19.MAA000572.3_8_M.1.1
I13.MAA000572.3_8_M.1.1,Brain,Microglia,http://purl.obolibrary.org/obo/CL_0000129,CL:0000129,_,Brain_I13.MAA000572.3_8_M.1.1
K2.MAA000572.3_8_M.1.1,Brain,Microglia,http://purl.obolibrary.org/obo/CL_0000129,CL:0000129,_,Brain_K2.MAA000572.3_8_M.1.1
L9.MAA000572.3_8_M.1.1,Brain,Microglia,http://purl.obolibrary.org/obo/CL_0000129,CL:0000129,_,Brain_L9.MAA000572.3_8_M.1.1
M14.MAA000572.3_8_M.1.1,Brain,Microglia,http://purl.obolibrary.org/obo/CL_0000129,CL:0000129,_,Brain_M14.MAA000572.3_8_M.1.1
N17.MAA000572.3_8_M.1.1,Brain,Microglia,http://purl.obolibrary.org/obo/CL_0000129,CL:0000129,_,Brain_N17.MAA000572.3_8_M.1.1
L10.MAA000572.3_8_M.1.1,Brain,Microglia,http://purl.obolibrary.org/obo/CL_0000129,CL:0000129,_,Brain_L10.MAA000572.3_8_M.1.1
M15.MAA000572.3_8_M.1.1,Brain,Microglia,http://purl.obolibrary.org/obo/CL_0000129,CL:0000129,_,Brain_M15.MAA000572.3_8_M.1.1
N18.MAA000572.3_8_M.1.1,Brain,Microglia,http://purl.obolibrary.org/obo/CL_0000129,CL:0000129,_,Brain_N18.MAA000572.3_8_M.1.1
F1.MAA000572.3_8_M.1.1,Brain,Microglia,http://purl.obolibrary.org/obo/CL_0000129,CL:0000129,_,Brain_F1.MAA000572.3_8_M.1.1
G22.MAA000572.3_8_M.1.1,Brain,Microglia,http://purl.obolibrary.org/obo/CL_0000129,CL:0000129,_,Brain_G22.MAA000572.3_8_M.1.1
I15.MAA000572.3_8_M.1.1,Brain,Microglia,http://purl.obolibrary.org/obo/CL_0000129,CL:0000129,_,Brain_I15.MAA000572.3_8_M.1.1
K3.MAA000572.3_8_M.1.1,Brain,Microglia,http://purl.obolibrary.org/obo/CL_0000129,CL:0000129,_,Brain_K3.MAA000572.3_8_M.1.1
C1.MAA000572.3_8_M.1.1,Brain,Microglia,http://purl.obolibrary.org/obo/CL_0000129,CL:0000129,_,Brain_C1.MAA000572.3_8_M.1.1
F2.MAA000572.3_8_M.1.1,Brain,Microglia,http://purl.obolibrary.org/obo/CL_0000129,CL:0000129,_,Brain_F2.MAA000572.3_8_M.1.1
H1.MAA000572.3_8_M.1.1,Brain,Microglia,http://purl.obolibrary.org/obo/CL_0000129,CL:0000129,_,Brain_H1.MAA000572.3_8_M.1.1
I17.MAA000572.3_8_M.1.1,Brain,Microglia,http://purl.obolibrary.org/obo/CL_0000129,CL:0000129,_,Brain_I17.MAA000572.3_8_M.1.1
K5.MAA000572.3_8_M.1.1,Brain,Microglia,http://purl.obolibrary.org/obo/CL_0000129,CL:0000129,_,Brain_K5.MAA000572.3_8_M.1.1
L11.MAA000572.3_8_M.1.1,Brain,Microglia,http://purl.obolibrary.org/obo/CL_0000129,CL:0000129,_,Brain_L11.MAA000572.3_8_M.1.1
M16.MAA000572.3_8_M.1.1,Brain,Microglia,http://purl.obolibrary.org/obo/CL_0000129,CL:0000129,_,Brain_M16.MAA000572.3_8_M.1.1
N19.MAA000572.3_8_M.1.1,Brain,Microglia,http://purl.obolibrary.org/obo/CL_0000129,CL:0000129,_,Brain_N19.MAA000572.3_8_M.1.1
C2.MAA000572.3_8_M.1.1,Brain,Microglia,http://purl.obolibrary.org/obo/CL_0000129,CL:0000129,_,Brain_C2.MAA000572.3_8_M.1.1
F3.MAA000572.3_8_M.1.1,Brain,Microglia,http://purl.obolibrary.org/obo/CL_0000129,CL:0000129,_,Brain_F3.MAA000572.3_8_M.1.1
H2.MAA000572.3_8_M.1.1,Brain,Microglia,http://purl.obolibrary.org/obo/CL_0000129,CL:0000129,_,Brain_H2.MAA000572.3_8_M.1.1
I18.MAA000572.3_8_M.1.1,Brain,Microglia,http://purl.obolibrary.org/obo/CL_0000129,CL:0000129,_,Brain_I18.MAA000572.3_8_M.1.1
K6.MAA000572.3_8_M.1.1,Brain,Microglia,http://purl.obolibrary.org/obo/CL_0000129,CL:0000129,_,Brain_K6.MAA000572.3_8_M.1.1
L13.MAA000572.3_8_M.1.1,Brain,Microglia,http://purl.obolibrary.org/obo/CL_0000129,CL:0000129,_,Brain_L13.MAA000572.3_8_M.1.1
M17.MAA000572.3_8_M.1.1,Brain,Microglia,http://purl.obolibrary.org/obo/CL_0000129,CL:0000129,_,Brain_M17.MAA000572.3_8_M.1.1
C3.MAA000572.3_8_M.1.1,Brain,Microglia,http://purl.obolibrary.org/obo/CL_0000129,CL:0000129,_,Brain_C3.MAA000572.3_8_M.1.1
F4.MAA000572.3_8_M.1.1,Brain,Microglia,http://purl.obolibrary.org/obo/CL_0000129,CL:0000129,_,Brain_F4.MAA000572.3_8_M.1.1
H3.MAA000572.3_8_M.1.1,Brain,Microglia,http://purl.obolibrary.org/obo/CL_0000129,CL:0000129,_,Brain_H3.MAA000572.3_8_M.1.1
I19.MAA000572.3_8_M.1.1,Brain,Microglia,http://purl.obolibrary.org/obo/CL_0000129,CL:0000129,_,Brain_I19.MAA000572.3_8_M.1.1
N20.MAA000572.3_8_M.1.1,Brain,Microglia,http://purl.obolibrary.org/obo/CL_0000129,CL:0000129,_,Brain_N20.MAA000572.3_8_M.1.1
K7.MAA000572.3_8_M.1.1,Brain,Microglia,http://purl.obolibrary.org/obo/CL_0000129,CL:0000129,_,Brain_K7.MAA000572.3_8_M.1.1
L14.MAA000572.3_8_M.1.1,Brain,Microglia,http://purl.obolibrary.org/obo/CL_0000129,CL:0000129,_,Brain_L14.MAA000572.3_8_M.1.1
C11.MAA000572.3_8_M.1.1,Brain,Microglia,http://purl.obolibrary.org/obo/CL_0000129,CL:0000129,_,Brain_C11.MAA000572.3_8_M.1.1
F5.MAA000572.3_8_M.1.1,Brain,Microglia,http://purl.obolibrary.org/obo/CL_0000129,CL:0000129,_,Brain_F5.MAA000572.3_8_M.1.1
H4.MAA000572.3_8_M.1.1,Brain,Microglia,http://purl.obolibrary.org/obo/CL_0000129,CL:0000129,_,Brain_H4.MAA000572.3_8_M.1.1
I20.MAA000572.3_8_M.1.1,Brain,Microglia,http://purl.obolibrary.org/obo/CL_0000129,CL:0000129,_,Brain_I20.MAA000572.3_8_M.1.1
K8.MAA000572.3_8_M.1.1,Brain,Microglia,http://purl.obolibrary.org/obo/CL_0000129,CL:0000129,_,Brain_K8.MAA000572.3_8_M.1.1
M18.MAA000572.3_8_M.1.1,Brain,Microglia,http://purl.obolibrary.org/obo/CL_0000129,CL:0000129,_,Brain_M18.MAA000572.3_8_M.1.1
L15.MAA000572.3_8_M.1.1,Brain,Microglia,http://purl.obolibrary.org/obo/CL_0000129,CL:0000129,_,Brain_L15.MAA000572.3_8_M.1.1
M19.MAA000572.3_8_M.1.1,Brain,Microglia,http://purl.obolibrary.org/obo/CL_0000129,CL:0000129,_,Brain_M19.MAA000572.3_8_M.1.1
N21.MAA000572.3_8_M.1.1,Brain,Microglia,http://purl.obolibrary.org/obo/CL_0000129,CL:0000129,_,Brain_N21.MAA000572.3_8_M.1.1
A2.MAA000572.3_8_M.1.1,Brain,Microglia,http://purl.obolibrary.org/obo/CL_0000129,CL:0000129,_,Brain_A2.MAA000572.3_8_M.1.1
C12.MAA000572.3_8_M.1.1,Brain,Microglia,http://purl.obolibrary.org/obo/CL_0000129,CL:0000129,_,Brain_C12.MAA000572.3_8_M.1.1
F11.MAA000572.3_8_M.1.1,Brain,Microglia,http://purl.obolibrary.org/obo/CL_0000129,CL:0000129,_,Brain_F11.MAA000572.3_8_M.1.1
I21.MAA000572.3_8_M.1.1,Brain,Microglia,http://purl.obolibrary.org/obo/CL_0000129,CL:0000129,_,Brain_I21.MAA000572.3_8_M.1.1
K9.MAA000572.3_8_M.1.1,Brain,Microglia,http://purl.obolibrary.org/obo/CL_0000129,CL:0000129,_,Brain_K9.MAA000572.3_8_M.1.1
L17.MAA000572.3_8_M.1.1,Brain,Microglia,http://purl.obolibrary.org/obo/CL_0000129,CL:0000129,_,Brain_L17.MAA000572.3_8_M.1.1
H5.MAA000572.3_8_M.1.1,Brain,Microglia,http://purl.obolibrary.org/obo/CL_0000129,CL:0000129,_,Brain_H5.MAA000572.3_8_M.1.1
M20.MAA000572.3_8_M.1.1,Brain,Microglia,http://purl.obolibrary.org/obo/CL_0000129,CL:0000129,_,Brain_M20.MAA000572.3_8_M.1.1
A3.MAA000572.3_8_M.1.1,Brain,Microglia,http://purl.obolibrary.org/obo/CL_0000129,CL:0000129,_,Brain_A3.MAA000572.3_8_M.1.1
C14.MAA000572.3_8_M.1.1,Brain,Microglia,http://purl.obolibrary.org/obo/CL_0000129,CL:0000129,_,Brain_C14.MAA000572.3_8_M.1.1
F13.MAA000572.3_8_M.1.1,Brain,Microglia,http://purl.obolibrary.org/obo/CL_0000129,CL:0000129,_,Brain_F13.MAA000572.3_8_M.1.1
H8.MAA000572.3_8_M.1.1,Brain,Microglia,http://purl.obolibrary.org/obo/CL_0000129,CL:0000129,_,Brain_H8.MAA000572.3_8_M.1.1
I22.MAA000572.3_8_M.1.1,Brain,Microglia,http://purl.obolibrary.org/obo/CL_0000129,CL:0000129,_,Brain_I22.MAA000572.3_8_M.1.1
K10.MAA000572.3_8_M.1.1,Brain,Microglia,http://purl.obolibrary.org/obo/CL_0000129,CL:0000129,_,Brain_K10.MAA000572.3_8_M.1.1
L18.MAA000572.3_8_M.1.1,Brain,Microglia,http://purl.obolibrary.org/obo/CL_0000129,CL:0000129,_,Brain_L18.MAA000572.3_8_M.1.1
M21.MAA000572.3_8_M.1.1,Brain,Microglia,http://purl.obolibrary.org/obo/CL_0000129,CL:0000129,_,Brain_M21.MAA000572.3_8_M.1.1
C16.MAA000572.3_8_M.1.1,Brain,Microglia,http://purl.obolibrary.org/obo/CL_0000129,CL:0000129,_,Brain_C16.MAA000572.3_8_M.1.1
H11.MAA000572.3_8_M.1.1,Brain,Microglia,http://purl.obolibrary.org/obo/CL_0000129,CL:0000129,_,Brain_H11.MAA000572.3_8_M.1.1
J1.MAA000572.3_8_M.1.1,Brain,Microglia,http://purl.obolibrary.org/obo/CL_0000129,CL:0000129,_,Brain_J1.MAA000572.3_8_M.1.1
K11.MAA000572.3_8_M.1.1,Brain,Microglia,http://purl.obolibrary.org/obo/CL_0000129,CL:0000129,_,Brain_K11.MAA000572.3_8_M.1.1
L19.MAA000572.3_8_M.1.1,Brain,Microglia,http://purl.obolibrary.org/obo/CL_0000129,CL:0000129,_,Brain_L19.MAA000572.3_8_M.1.1
M22.MAA000572.3_8_M.1.1,Brain,Microglia,http://purl.obolibrary.org/obo/CL_0000129,CL:0000129,_,Brain_M22.MAA000572.3_8_M.1.1
F15.MAA000572.3_8_M.1.1,Brain,Microglia,http://purl.obolibrary.org/obo/CL_0000129,CL:0000129,_,Brain_F15.MAA000572.3_8_M.1.1
A6.MAA000572.3_8_M.1.1,Brain,Microglia,http://purl.obolibrary.org/obo/CL_0000129,CL:0000129,_,Brain_A6.MAA000572.3_8_M.1.1
C21.MAA000572.3_8_M.1.1,Brain,Microglia,http://purl.obolibrary.org/obo/CL_0000129,CL:0000129,_,Brain_C21.MAA000572.3_8_M.1.1
F16.MAA000572.3_8_M.1.1,Brain,Microglia,http://purl.obolibrary.org/obo/CL_0000129,CL:0000129,_,Brain_F16.MAA000572.3_8_M.1.1
H16.MAA000572.3_8_M.1.1,Brain,Microglia,http://purl.obolibrary.org/obo/CL_0000129,CL:0000129,_,Brain_H16.MAA000572.3_8_M.1.1
J2.MAA000572.3_8_M.1.1,Brain,Microglia,http://purl.obolibrary.org/obo/CL_0000129,CL:0000129,_,Brain_J2.MAA000572.3_8_M.1.1
K12.MAA000572.3_8_M.1.1,Brain,Microglia,http://purl.obolibrary.org/obo/CL_0000129,CL:0000129,_,Brain_K12.MAA000572.3_8_M.1.1
L20.MAA000572.3_8_M.1.1,Brain,Microglia,http://purl.obolibrary.org/obo/CL_0000129,CL:0000129,_,Brain_L20.MAA000572.3_8_M.1.1
N1.MAA000572.3_8_M.1.1,Brain,Microglia,http://purl.obolibrary.org/obo/CL_0000129,CL:0000129,_,Brain_N1.MAA000572.3_8_M.1.1
A7.MAA000572.3_8_M.1.1,Brain,Microglia,http://purl.obolibrary.org/obo/CL_0000129,CL:0000129,_,Brain_A7.MAA000572.3_8_M.1.1
D1.MAA000572.3_8_M.1.1,Brain,Microglia,http://purl.obolibrary.org/obo/CL_0000129,CL:0000129,_,Brain_D1.MAA000572.3_8_M.1.1
F17.MAA000572.3_8_M.1.1,Brain,Microglia,http://purl.obolibrary.org/obo/CL_0000129,CL:0000129,_,Brain_F17.MAA000572.3_8_M.1.1
H17.MAA000572.3_8_M.1.1,Brain,Microglia,http://purl.obolibrary.org/obo/CL_0000129,CL:0000129,_,Brain_H17.MAA000572.3_8_M.1.1
K14.MAA000572.3_8_M.1.1,Brain,Microglia,http://purl.obolibrary.org/obo/CL_0000129,CL:0000129,_,Brain_K14.MAA000572.3_8_M.1.1
L21.MAA000572.3_8_M.1.1,Brain,Microglia,http://purl.obolibrary.org/obo/CL_0000129,CL:0000129,_,Brain_L21.MAA000572.3_8_M.1.1
N2.MAA000572.3_8_M.1.1,Brain,Microglia,http://purl.obolibrary.org/obo/CL_0000129,CL:0000129,_,Brain_N2.MAA000572.3_8_M.1.1
A10.MAA000572.3_8_M.1.1,Brain,Microglia,http://purl.obolibrary.org/obo/CL_0000129,CL:0000129,_,Brain_A10.MAA000572.3_8_M.1.1
D2.MAA000572.3_8_M.1.1,Brain,Microglia,http://purl.obolibrary.org/obo/CL_0000129,CL:0000129,_,Brain_D2.MAA000572.3_8_M.1.1
F18.MAA000572.3_8_M.1.1,Brain,Microglia,http://purl.obolibrary.org/obo/CL_0000129,CL:0000129,_,Brain_F18.MAA000572.3_8_M.1.1
H18.MAA000572.3_8_M.1.1,Brain,Microglia,http://purl.obolibrary.org/obo/CL_0000129,CL:0000129,_,Brain_H18.MAA000572.3_8_M.1.1
J4.MAA000572.3_8_M.1.1,Brain,Microglia,http://purl.obolibrary.org/obo/CL_0000129,CL:0000129,_,Brain_J4.MAA000572.3_8_M.1.1
K16.MAA000572.3_8_M.1.1,Brain,Microglia,http://purl.obolibrary.org/obo/CL_0000129,CL:0000129,_,Brain_K16.MAA000572.3_8_M.1.1
L22.MAA000572.3_8_M.1.1,Brain,Microglia,http://purl.obolibrary.org/obo/CL_0000129,CL:0000129,_,Brain_L22.MAA000572.3_8_M.1.1
N3.MAA000572.3_8_M.1.1,Brain,Microglia,http://purl.obolibrary.org/obo/CL_0000129,CL:0000129,_,Brain_N3.MAA000572.3_8_M.1.1
A11.MAA000572.3_8_M.1.1,Brain,Microglia,http://purl.obolibrary.org/obo/CL_0000129,CL:0000129,_,Brain_A11.MAA000572.3_8_M.1.1
D3.MAA000572.3_8_M.1.1,Brain,Microglia,http://purl.obolibrary.org/obo/CL_0000129,CL:0000129,_,Brain_D3.MAA000572.3_8_M.1.1
F21.MAA000572.3_8_M.1.1,Brain,Microglia,http://purl.obolibrary.org/obo/CL_0000129,CL:0000129,_,Brain_F21.MAA000572.3_8_M.1.1
H19.MAA000572.3_8_M.1.1,Brain,Microglia,http://purl.obolibrary.org/obo/CL_0000129,CL:0000129,_,Brain_H19.MAA000572.3_8_M.1.1
J5.MAA000572.3_8_M.1.1,Brain,Microglia,http://purl.obolibrary.org/obo/CL_0000129,CL:0000129,_,Brain_J5.MAA000572.3_8_M.1.1
K17.MAA000572.3_8_M.1.1,Brain,Microglia,http://purl.obolibrary.org/obo/CL_0000129,CL:0000129,_,Brain_K17.MAA000572.3_8_M.1.1
M1.MAA000572.3_8_M.1.1,Brain,Microglia,http://purl.obolibrary.org/obo/CL_0000129,CL:0000129,_,Brain_M1.MAA000572.3_8_M.1.1
N4.MAA000572.3_8_M.1.1,Brain,Microglia,http://purl.obolibrary.org/obo/CL_0000129,CL:0000129,_,Brain_N4.MAA000572.3_8_M.1.1
A12.MAA000572.3_8_M.1.1,Brain,Microglia,http://purl.obolibrary.org/obo/CL_0000129,CL:0000129,_,Brain_A12.MAA000572.3_8_M.1.1
D4.MAA000572.3_8_M.1.1,Brain,Microglia,http://purl.obolibrary.org/obo/CL_0000129,CL:0000129,_,Brain_D4.MAA000572.3_8_M.1.1
H20.MAA000572.3_8_M.1.1,Brain,Microglia,http://purl.obolibrary.org/obo/CL_0000129,CL:0000129,_,Brain_H20.MAA000572.3_8_M.1.1
J6.MAA000572.3_8_M.1.1,Brain,Microglia,http://purl.obolibrary.org/obo/CL_0000129,CL:0000129,_,Brain_J6.MAA000572.3_8_M.1.1
K18.MAA000572.3_8_M.1.1,Brain,Microglia,http://purl.obolibrary.org/obo/CL_0000129,CL:0000129,_,Brain_K18.MAA000572.3_8_M.1.1
M2.MAA000572.3_8_M.1.1,Brain,Microglia,http://purl.obolibrary.org/obo/CL_0000129,CL:0000129,_,Brain_M2.MAA000572.3_8_M.1.1
N5.MAA000572.3_8_M.1.1,Brain,Microglia,http://purl.obolibrary.org/obo/CL_0000129,CL:0000129,_,Brain_N5.MAA000572.3_8_M.1.1
G2.MAA000572.3_8_M.1.1,Brain,Microglia,http://purl.obolibrary.org/obo/CL_0000129,CL:0000129,_,Brain_G2.MAA000572.3_8_M.1.1
H21.MAA000572.3_8_M.1.1,Brain,Microglia,http://purl.obolibrary.org/obo/CL_0000129,CL:0000129,_,Brain_H21.MAA000572.3_8_M.1.1
A15.MAA000572.3_8_M.1.1,Brain,Microglia,http://purl.obolibrary.org/obo/CL_0000129,CL:0000129,_,Brain_A15.MAA000572.3_8_M.1.1
D6.MAA000572.3_8_M.1.1,Brain,Microglia,http://purl.obolibrary.org/obo/CL_0000129,CL:0000129,_,Brain_D6.MAA000572.3_8_M.1.1
J8.MAA000572.3_8_M.1.1,Brain,Microglia,http://purl.obolibrary.org/obo/CL_0000129,CL:0000129,_,Brain_J8.MAA000572.3_8_M.1.1
K20.MAA000572.3_8_M.1.1,Brain,Microglia,http://purl.obolibrary.org/obo/CL_0000129,CL:0000129,_,Brain_K20.MAA000572.3_8_M.1.1
M3.MAA000572.3_8_M.1.1,Brain,Microglia,http://purl.obolibrary.org/obo/CL_0000129,CL:0000129,_,Brain_M3.MAA000572.3_8_M.1.1
N7.MAA000572.3_8_M.1.1,Brain,Microglia,http://purl.obolibrary.org/obo/CL_0000129,CL:0000129,_,Brain_N7.MAA000572.3_8_M.1.1
A16.MAA000572.3_8_M.1.1,Brain,Microglia,http://purl.obolibrary.org/obo/CL_0000129,CL:0000129,_,Brain_A16.MAA000572.3_8_M.1.1
N8.MAA000572.3_8_M.1.1,Brain,Microglia,http://purl.obolibrary.org/obo/CL_0000129,CL:0000129,_,Brain_N8.MAA000572.3_8_M.1.1
D8.MAA000572.3_8_M.1.1,Brain,Microglia,http://purl.obolibrary.org/obo/CL_0000129,CL:0000129,_,Brain_D8.MAA000572.3_8_M.1.1
G3.MAA000572.3_8_M.1.1,Brain,Microglia,http://purl.obolibrary.org/obo/CL_0000129,CL:0000129,_,Brain_G3.MAA000572.3_8_M.1.1
I1.MAA000572.3_8_M.1.1,Brain,Microglia,http://purl.obolibrary.org/obo/CL_0000129,CL:0000129,_,Brain_I1.MAA000572.3_8_M.1.1
J9.MAA000572.3_8_M.1.1,Brain,Microglia,http://purl.obolibrary.org/obo/CL_0000129,CL:0000129,_,Brain_J9.MAA000572.3_8_M.1.1
K21.MAA000572.3_8_M.1.1,Brain,Microglia,http://purl.obolibrary.org/obo/CL_0000129,CL:0000129,_,Brain_K21.MAA000572.3_8_M.1.1
M4.MAA000572.3_8_M.1.1,Brain,Microglia,http://purl.obolibrary.org/obo/CL_0000129,CL:0000129,_,Brain_M4.MAA000572.3_8_M.1.1
I2.MAA000572.3_8_M.1.1,Brain,Microglia,http://purl.obolibrary.org/obo/CL_0000129,CL:0000129,_,Brain_I2.MAA000572.3_8_M.1.1
J10.MAA000572.3_8_M.1.1,Brain,Microglia,http://purl.obolibrary.org/obo/CL_0000129,CL:0000129,_,Brain_J10.MAA000572.3_8_M.1.1
K22.MAA000572.3_8_M.1.1,Brain,Microglia,http://purl.obolibrary.org/obo/CL_0000129,CL:0000129,_,Brain_K22.MAA000572.3_8_M.1.1
M5.MAA000572.3_8_M.1.1,Brain,Microglia,http://purl.obolibrary.org/obo/CL_0000129,CL:0000129,_,Brain_M5.MAA000572.3_8_M.1.1
N9.MAA000572.3_8_M.1.1,Brain,Microglia,http://purl.obolibrary.org/obo/CL_0000129,CL:0000129,_,Brain_N9.MAA000572.3_8_M.1.1
D10.MAA000572.3_8_M.1.1,Brain,Microglia,http://purl.obolibrary.org/obo/CL_0000129,CL:0000129,_,Brain_D10.MAA000572.3_8_M.1.1
G5.MAA000572.3_8_M.1.1,Brain,Microglia,http://purl.obolibrary.org/obo/CL_0000129,CL:0000129,_,Brain_G5.MAA000572.3_8_M.1.1
G7.MAA000572.3_8_M.1.1,Brain,Microglia,http://purl.obolibrary.org/obo/CL_0000129,CL:0000129,_,Brain_G7.MAA000572.3_8_M.1.1
I3.MAA000572.3_8_M.1.1,Brain,Microglia,http://purl.obolibrary.org/obo/CL_0000129,CL:0000129,_,Brain_I3.MAA000572.3_8_M.1.1
J11.MAA000572.3_8_M.1.1,Brain,Microglia,http://purl.obolibrary.org/obo/CL_0000129,CL:0000129,_,Brain_J11.MAA000572.3_8_M.1.1
L1.MAA000572.3_8_M.1.1,Brain,Microglia,http://purl.obolibrary.org/obo/CL_0000129,CL:0000129,_,Brain_L1.MAA000572.3_8_M.1.1
M6.MAA000572.3_8_M.1.1,Brain,Microglia,http://purl.obolibrary.org/obo/CL_0000129,CL:0000129,_,Brain_M6.MAA000572.3_8_M.1.1
N10.MAA000572.3_8_M.1.1,Brain,Microglia,http://purl.obolibrary.org/obo/CL_0000129,CL:0000129,_,Brain_N10.MAA000572.3_8_M.1.1
B2.MAA000572.3_8_M.1.1,Brain,Microglia,http://purl.obolibrary.org/obo/CL_0000129,CL:0000129,_,Brain_B2.MAA000572.3_8_M.1.1
D12.MAA000572.3_8_M.1.1,Brain,Microglia,http://purl.obolibrary.org/obo/CL_0000129,CL:0000129,_,Brain_D12.MAA000572.3_8_M.1.1
I4.MAA000572.3_8_M.1.1,Brain,Microglia,http://purl.obolibrary.org/obo/CL_0000129,CL:0000129,_,Brain_I4.MAA000572.3_8_M.1.1
J12.MAA000572.3_8_M.1.1,Brain,Microglia,http://purl.obolibrary.org/obo/CL_0000129,CL:0000129,_,Brain_J12.MAA000572.3_8_M.1.1
L2.MAA000572.3_8_M.1.1,Brain,Microglia,http://purl.obolibrary.org/obo/CL_0000129,CL:0000129,_,Brain_L2.MAA000572.3_8_M.1.1
M7.MAA000572.3_8_M.1.1,Brain,Microglia,http://purl.obolibrary.org/obo/CL_0000129,CL:0000129,_,Brain_M7.MAA000572.3_8_M.1.1
N11.MAA000572.3_8_M.1.1,Brain,Microglia,http://purl.obolibrary.org/obo/CL_0000129,CL:0000129,_,Brain_N11.MAA000572.3_8_M.1.1
B3.MAA000572.3_8_M.1.1,Brain,Microglia,http://purl.obolibrary.org/obo/CL_0000129,CL:0000129,_,Brain_B3.MAA000572.3_8_M.1.1
D16.MAA000572.3_8_M.1.1,Brain,Microglia,http://purl.obolibrary.org/obo/CL_0000129,CL:0000129,_,Brain_D16.MAA000572.3_8_M.1.1
G8.MAA000572.3_8_M.1.1,Brain,Microglia,http://purl.obolibrary.org/obo/CL_0000129,CL:0000129,_,Brain_G8.MAA000572.3_8_M.1.1
G9.MAA000572.3_8_M.1.1,Brain,Microglia,http://purl.obolibrary.org/obo/CL_0000129,CL:0000129,_,Brain_G9.MAA000572.3_8_M.1.1
I6.MAA000572.3_8_M.1.1,Brain,Microglia,http://purl.obolibrary.org/obo/CL_0000129,CL:0000129,_,Brain_I6.MAA000572.3_8_M.1.1
J14.MAA000572.3_8_M.1.1,Brain,Microglia,http://purl.obolibrary.org/obo/CL_0000129,CL:0000129,_,Brain_J14.MAA000572.3_8_M.1.1
[truncated: 39,967 more rows]

## Sheet: Sheet B.xlsx
Figure 3a
X,"tissue","cell_ontology_class","cell_ontology_term_iri","cell_ontology_id"
10X_P4_3_AAAGTAGAGATGCCAG,"Bladder","Mesenchymal cell","http://purl.obolibrary.org/obo/CL_0008019","CL:0008019"
10X_P4_3_AACCGCGTCCAACCAA,"Bladder","Mesenchymal cell","http://purl.obolibrary.org/obo/CL_0008019","CL:0008019"
10X_P4_3_AACTCCCGTCGGGTCT,"Bladder","Mesenchymal cell","http://purl.obolibrary.org/obo/CL_0008019","CL:0008019"
10X_P4_3_AACTCTTAGTTGCAGG,"Bladder","Bladder cell","http://purl.obolibrary.org/obo/CL_1001319","CL:1001319"
10X_P4_3_AACTCTTTCATAACCG,"Bladder","Mesenchymal cell","http://purl.obolibrary.org/obo/CL_0008019","CL:0008019"
10X_P4_3_AAGACCTAGATCCGAG,"Bladder","Endothelial cell","http://purl.obolibrary.org/obo/CL_0000115","CL:0000115"
10X_P4_3_AAGACCTAGGTGGGTT,"Bladder","Basal cell of urothelium","http://purl.obolibrary.org/obo/CL_1000486","CL:1000486"
10X_P4_3_AAGGAGCGTGCAACTT,"Bladder","Mesenchymal cell","http://purl.obolibrary.org/obo/CL_0008019","CL:0008019"
10X_P4_3_AAGTCTGAGATAGTCA,"Bladder","Bladder cell","http://purl.obolibrary.org/obo/CL_1001319","CL:1001319"
10X_P4_3_ACAGCTATCATACGGT,"Bladder","Bladder cell","http://purl.obolibrary.org/obo/CL_1001319","CL:1001319"
10X_P4_3_ACATACGCAGCTCCGA,"Bladder","Bladder cell","http://purl.obolibrary.org/obo/CL_1001319","CL:1001319"
10X_P4_3_ACCAGTACACGTCTCT,"Bladder","Mesenchymal cell","http://purl.obolibrary.org/obo/CL_0008019","CL:0008019"
10X_P4_3_ACGAGCCAGATAGCAT,"Bladder","Mesenchymal cell","http://purl.obolibrary.org/obo/CL_0008019","CL:0008019"
10X_P4_3_ACGGAGATCGGAATCT,"Bladder","Mesenchymal cell","http://purl.obolibrary.org/obo/CL_0008019","CL:0008019"
10X_P4_3_ACGGGCTGTCTGATCA,"Bladder","Mesenchymal cell","http://purl.obolibrary.org/obo/CL_0008019","CL:0008019"
10X_P4_3_ACTGAACCATCCGGGT,"Bladder","Mesenchymal cell","http://purl.obolibrary.org/obo/CL_0008019","CL:0008019"
10X_P4_3_ACTTTCAAGATGGGTC,"Bladder","Bladder cell","http://purl.obolibrary.org/obo/CL_1001319","CL:1001319"
10X_P4_3_AGACGTTTCTTACCGC,"Bladder","Mesenchymal cell","http://purl.obolibrary.org/obo/CL_0008019","CL:0008019"
10X_P4_3_AGAGCTTTCTGTTGAG,"Bladder","Mesenchymal cell","http://purl.obolibrary.org/obo/CL_0008019","CL:0008019"
10X_P4_3_AGCGGTCTCTGAGTGT,"Bladder","Bladder cell","http://purl.obolibrary.org/obo/CL_1001319","CL:1001319"
10X_P4_3_AGCTTGAAGACTAAGT,"Bladder","Mesenchymal cell","http://purl.obolibrary.org/obo/CL_0008019","CL:0008019"
10X_P4_3_AGGGAGTCAATCGGTT,"Bladder","Mesenchymal cell","http://purl.obolibrary.org/obo/CL_0008019","CL:0008019"
10X_P4_3_AGGGATGAGTCGCCGT,"Bladder","Mesenchymal cell","http://purl.obolibrary.org/obo/CL_0008019","CL:0008019"
10X_P4_3_AGGGTGACAGTCGTGC,"Bladder","Mesenchymal cell","http://purl.obolibrary.org/obo/CL_0008019","CL:0008019"
10X_P4_3_AGGTCCGAGGACACCA,"Bladder","Bladder cell","http://purl.obolibrary.org/obo/CL_1001319","CL:1001319"
10X_P4_3_AGTCTTTAGCTAGTGG,"Bladder","Mesenchymal cell","http://purl.obolibrary.org/obo/CL_0008019","CL:0008019"
10X_P4_3_AGTGAGGAGTGTACTC,"Bladder","Mesenchymal cell","http://purl.obolibrary.org/obo/CL_0008019","CL:0008019"
10X_P4_3_AGTGAGGTCAGCATGT,"Bladder","Basal cell of urothelium","http://purl.obolibrary.org/obo/CL_1000486","CL:1000486"
10X_P4_3_AGTGTCACAGTATCTG,"Bladder","Mesenchymal cell","http://purl.obolibrary.org/obo/CL_0008019","CL:0008019"
10X_P4_3_ATCACGACAACAACCT,"Bladder","Mesenchymal cell","http://purl.obolibrary.org/obo/CL_0008019","CL:0008019"
10X_P4_3_ATCGAGTTCTCCAGGG,"Bladder","Bladder cell","http://purl.obolibrary.org/obo/CL_1001319","CL:1001319"
10X_P4_3_ATTATCCAGTAAGTAC,"Bladder","Mesenchymal cell","http://purl.obolibrary.org/obo/CL_0008019","CL:0008019"
10X_P4_3_ATTTCTGCATGTTGAC,"Bladder","Mesenchymal cell","http://purl.obolibrary.org/obo/CL_0008019","CL:0008019"
10X_P4_3_ATTTCTGGTCAGGACA,"Bladder","Mesenchymal cell","http://purl.obolibrary.org/obo/CL_0008019","CL:0008019"
10X_P4_3_CAACCAAAGACGCACA,"Bladder","Mesenchymal cell","http://purl.obolibrary.org/obo/CL_0008019","CL:0008019"
10X_P4_3_CACACCTAGCCCAATT,"Bladder","Bladder cell","http://purl.obolibrary.org/obo/CL_1001319","CL:1001319"
10X_P4_3_CACACCTGTTTGACAC,"Bladder","Bladder cell","http://purl.obolibrary.org/obo/CL_1001319","CL:1001319"
10X_P4_3_CACATAGCAGATGGCA,"Bladder","Bladder cell","http://purl.obolibrary.org/obo/CL_1001319","CL:1001319"
10X_P4_3_CACATTTTCTGGTATG,"Bladder","Bladder cell","http://purl.obolibrary.org/obo/CL_1001319","CL:1001319"
10X_P4_3_CACCAGGCAAGGCTCC,"Bladder","Bladder cell","http://purl.obolibrary.org/obo/CL_1001319","CL:1001319"
10X_P4_3_CACCTTGAGGACCACA,"Bladder","Mesenchymal cell","http://purl.obolibrary.org/obo/CL_0008019","CL:0008019"
10X_P4_3_CACTCCACACATCCAA,"Bladder","Mesenchymal cell","http://purl.obolibrary.org/obo/CL_0008019","CL:0008019"
10X_P4_3_CAGAATCTCTCAAGTG,"Bladder","Mesenchymal cell","http://purl.obolibrary.org/obo/CL_0008019","CL:0008019"
10X_P4_3_CAGCATAAGATGGGTC,"Bladder","Bladder cell","http://purl.obolibrary.org/obo/CL_1001319","CL:1001319"
10X_P4_3_CAGCTGGTCCTTTACA,"Bladder","Mesenchymal cell","http://purl.obolibrary.org/obo/CL_0008019","CL:0008019"
10X_P4_3_CATTCGCTCTCGTATT,"Bladder","Mesenchymal cell","http://purl.obolibrary.org/obo/CL_0008019","CL:0008019"
10X_P4_3_CCAGCGATCGCTGATA,"Bladder","Mesenchymal cell","http://purl.obolibrary.org/obo/CL_0008019","CL:0008019"
10X_P4_3_CCCAGTTCACATGACT,"Bladder","Mesenchymal cell","http://purl.obolibrary.org/obo/CL_0008019","CL:0008019"
10X_P4_3_CCGGTAGAGGCAGTCA,"Bladder","Bladder cell","http://purl.obolibrary.org/obo/CL_1001319","CL:1001319"
10X_P4_3_CCGGTAGCAGTGGGAT,"Bladder","Mesenchymal cell","http://purl.obolibrary.org/obo/CL_0008019","CL:0008019"
10X_P4_3_CCGTGGAGTGAGGGTT,"Bladder","Bladder cell","http://purl.obolibrary.org/obo/CL_1001319","CL:1001319"
10X_P4_3_CCGTTCAGTTCCCTTG,"Bladder","Leukocyte","http://purl.obolibrary.org/obo/CL_0000738","CL:0000738"
10X_P4_3_CCTACACAGGGCATGT,"Bladder","Mesenchymal cell","http://purl.obolibrary.org/obo/CL_0008019","CL:0008019"
10X_P4_3_CCTTCGATCTCCGGTT,"Bladder","Mesenchymal cell","http://purl.obolibrary.org/obo/CL_0008019","CL:0008019"
10X_P4_3_CGAGAAGAGGACTGGT,"Bladder","Mesenchymal cell","http://purl.obolibrary.org/obo/CL_0008019","CL:0008019"
10X_P4_3_CGATTGATCTAACTTC,"Bladder","Bladder cell","http://purl.obolibrary.org/obo/CL_1001319","CL:1001319"
10X_P4_3_CGGACTGTCTTGTATC,"Bladder","Bladder cell","http://purl.obolibrary.org/obo/CL_1001319","CL:1001319"
10X_P4_3_CGGAGTCAGTACGCCC,"Bladder","Basal cell of urothelium","http://purl.obolibrary.org/obo/CL_1000486","CL:1000486"
10X_P4_3_CGGGTCATCGTGGACC,"Bladder","Mesenchymal cell","http://purl.obolibrary.org/obo/CL_0008019","CL:0008019"
10X_P4_3_CGTAGGCCACGGACAA,"Bladder","Bladder cell","http://purl.obolibrary.org/obo/CL_1001319","CL:1001319"
10X_P4_3_CGTCCATAGTCCTCCT,"Bladder","Mesenchymal cell","http://purl.obolibrary.org/obo/CL_0008019","CL:0008019"
10X_P4_3_CGTGAGCGTGCACTTA,"Bladder","Basal cell of urothelium","http://purl.obolibrary.org/obo/CL_1000486","CL:1000486"
10X_P4_3_CTAGAGTGTCATATCG,"Bladder","Mesenchymal cell","http://purl.obolibrary.org/obo/CL_0008019","CL:0008019"
10X_P4_3_CTAGCCTAGCTGCGAA,"Bladder","Basal cell of urothelium","http://purl.obolibrary.org/obo/CL_1000486","CL:1000486"
10X_P4_3_CTCATTAGTGAAAGAG,"Bladder","Bladder cell","http://purl.obolibrary.org/obo/CL_1001319","CL:1001319"
10X_P4_3_CTCGAGGAGGCGCTCT,"Bladder","Mesenchymal cell","http://purl.obolibrary.org/obo/CL_0008019","CL:0008019"
10X_P4_3_CTCGAGGAGGGTTTCT,"Bladder","Bladder cell","http://purl.obolibrary.org/obo/CL_1001319","CL:1001319"
10X_P4_3_CTCGTACTCAATACCG,"Bladder","Mesenchymal cell","http://purl.obolibrary.org/obo/CL_0008019","CL:0008019"
10X_P4_3_CTCTAATAGTGAATTG,"Bladder","Mesenchymal cell","http://purl.obolibrary.org/obo/CL_0008019","CL:0008019"
10X_P4_3_CTCTAATCACGGCGTT,"Bladder","Mesenchymal cell","http://purl.obolibrary.org/obo/CL_0008019","CL:0008019"
10X_P4_3_CTCTGGTAGTGTACCT,"Bladder","Mesenchymal cell","http://purl.obolibrary.org/obo/CL_0008019","CL:0008019"
10X_P4_3_CTGAAACGTAGTACCT,"Bladder","Mesenchymal cell","http://purl.obolibrary.org/obo/CL_0008019","CL:0008019"
10X_P4_3_CTGCCTACAGCCACCA,"Bladder","Bladder cell","http://purl.obolibrary.org/obo/CL_1001319","CL:1001319"
10X_P4_3_CTGCGGAGTATGCTTG,"Bladder","Bladder cell","http://purl.obolibrary.org/obo/CL_1001319","CL:1001319"
10X_P4_3_CTGCTGTTCGTTACGA,"Bladder","Bladder cell","http://purl.obolibrary.org/obo/CL_1001319","CL:1001319"
10X_P4_3_CTGTGCTCAATGGACG,"Bladder","Bladder cell","http://purl.obolibrary.org/obo/CL_1001319","CL:1001319"
10X_P4_3_CTTGGCTCACGAAACG,"Bladder","Bladder cell","http://purl.obolibrary.org/obo/CL_1001319","CL:1001319"
10X_P4_3_GAAATGACAATCCAAC,"Bladder","Mesenchymal cell","http://purl.obolibrary.org/obo/CL_0008019","CL:0008019"
10X_P4_3_GAACATCAGTGTTAGA,"Bladder","Basal cell of urothelium","http://purl.obolibrary.org/obo/CL_1000486","CL:1000486"
10X_P4_3_GAACCTACATTAGGCT,"Bladder","Bladder cell","http://purl.obolibrary.org/obo/CL_1001319","CL:1001319"
10X_P4_3_GAAGCAGCACCGATAT,"Bladder","Bladder cell","http://purl.obolibrary.org/obo/CL_1001319","CL:1001319"
10X_P4_3_GAATAAGGTCGGCATC,"Bladder","Bladder cell","http://purl.obolibrary.org/obo/CL_1001319","CL:1001319"
10X_P4_3_GACGGCTAGTCGTTTG,"Bladder","Mesenchymal cell","http://purl.obolibrary.org/obo/CL_0008019","CL:0008019"
10X_P4_3_GACGTTAGTAGGCTGA,"Bladder","Bladder cell","http://purl.obolibrary.org/obo/CL_1001319","CL:1001319"
10X_P4_3_GACGTTATCAGGTTCA,"Bladder","Mesenchymal cell","http://purl.obolibrary.org/obo/CL_0008019","CL:0008019"
10X_P4_3_GACTAACCATCGACGC,"Bladder","Mesenchymal cell","http://purl.obolibrary.org/obo/CL_0008019","CL:0008019"
10X_P4_3_GAGGTGATCCAGTATG,"Bladder","Mesenchymal cell","http://purl.obolibrary.org/obo/CL_0008019","CL:0008019"
10X_P4_3_GATCGCGTCACCCTCA,"Bladder","Bladder cell","http://purl.obolibrary.org/obo/CL_1001319","CL:1001319"
10X_P4_3_GATTCAGCAGTGGAGT,"Bladder","Bladder cell","http://purl.obolibrary.org/obo/CL_1001319","CL:1001319"
10X_P4_3_GCAAACTAGAGCCCAA,"Bladder","Mesenchymal cell","http://purl.obolibrary.org/obo/CL_0008019","CL:0008019"
10X_P4_3_GCATGATCATATGGTC,"Bladder","Bladder cell","http://purl.obolibrary.org/obo/CL_1001319","CL:1001319"
10X_P4_3_GCGACCAAGGGATCTG,"Bladder","Bladder cell","http://purl.obolibrary.org/obo/CL_1001319","CL:1001319"
10X_P4_3_GCGACCACACCAACCG,"Bladder","Leukocyte","http://purl.obolibrary.org/obo/CL_0000738","CL:0000738"
10X_P4_3_GCGAGAACACATGGGA,"Bladder","Mesenchymal cell","http://purl.obolibrary.org/obo/CL_0008019","CL:0008019"
10X_P4_3_GCGAGAATCCCTCTTT,"Bladder","Mesenchymal cell","http://purl.obolibrary.org/obo/CL_0008019","CL:0008019"
10X_P4_3_GCTGCTTTCAAAGTAG,"Bladder","Basal cell of urothelium","http://purl.obolibrary.org/obo/CL_1000486","CL:1000486"
10X_P4_3_GGAATAATCATTCACT,"Bladder","Mesenchymal cell","http://purl.obolibrary.org/obo/CL_0008019","CL:0008019"
10X_P4_3_GGACAGACATTCACTT,"Bladder","Mesenchymal cell","http://purl.obolibrary.org/obo/CL_0008019","CL:0008019"
10X_P4_3_GGCGTGTCATTGGGCC,"Bladder","Mesenchymal cell","http://purl.obolibrary.org/obo/CL_0008019","CL:0008019"
10X_P4_3_GGCTCGAAGCGTGAGT,"Bladder","Mesenchymal cell","http://purl.obolibrary.org/obo/CL_0008019","CL:0008019"
10X_P4_3_GGGCATCTCCGTTGTC,"Bladder","Bladder cell","http://purl.obolibrary.org/obo/CL_1001319","CL:1001319"
10X_P4_3_GGTGCGTAGAGGTACC,"Bladder","Mesenchymal cell","http://purl.obolibrary.org/obo/CL_0008019","CL:0008019"
10X_P4_3_GTAACGTTCAGGCGAA,"Bladder","Mesenchymal cell","http://purl.obolibrary.org/obo/CL_0008019","CL:0008019"
10X_P4_3_GTAACTGCAGCATACT,"Bladder","Bladder cell","http://purl.obolibrary.org/obo/CL_1001319","CL:1001319"
10X_P4_3_GTACGTACACACCGAC,"Bladder","Mesenchymal cell","http://purl.obolibrary.org/obo/CL_0008019","CL:0008019"
10X_P4_3_GTACTCCTCGCCTGTT,"Bladder","Bladder cell","http://purl.obolibrary.org/obo/CL_1001319","CL:1001319"
10X_P4_3_GTAGTCAAGACGACGT,"Bladder","Mesenchymal cell","http://purl.obolibrary.org/obo/CL_0008019","CL:0008019"
10X_P4_3_GTATCTTGTAGAGGAA,"Bladder","Mesenchymal cell","http://purl.obolibrary.org/obo/CL_0008019","CL:0008019"
10X_P4_3_GTATCTTTCGCCATAA,"Bladder","Mesenchymal cell","http://purl.obolibrary.org/obo/CL_0008019","CL:0008019"
10X_P4_3_GTCACAATCACTTCAT,"Bladder","Mesenchymal cell","http://purl.obolibrary.org/obo/CL_0008019","CL:0008019"
10X_P4_3_GTCACAATCTACTCAT,"Bladder","Mesenchymal cell","http://purl.obolibrary.org/obo/CL_0008019","CL:0008019"
10X_P4_3_GTCATTTGTCTTGCGG,"Bladder","Mesenchymal cell","http://purl.obolibrary.org/obo/CL_0008019","CL:0008019"
10X_P4_3_GTCGGGTAGGCCGAAT,"Bladder","Mesenchymal cell","http://purl.obolibrary.org/obo/CL_0008019","CL:0008019"
10X_P4_3_GTCTCGTCAAACTGTC,"Bladder","Mesenchymal cell","http://purl.obolibrary.org/obo/CL_0008019","CL:0008019"
10X_P4_3_GTGCAGCGTGGTACAG,"Bladder","Bladder cell","http://purl.obolibrary.org/obo/CL_1001319","CL:1001319"
10X_P4_3_GTGCAGCTCAGTTAGC,"Bladder","Basal cell of urothelium","http://purl.obolibrary.org/obo/CL_1000486","CL:1000486"
10X_P4_3_GTGGGTCAGATGTGGC,"Bladder","Bladder cell","http://purl.obolibrary.org/obo/CL_1001319","CL:1001319"
10X_P4_3_GTGTGCGTCAGTTCGA,"Bladder","Endothelial cell","http://purl.obolibrary.org/obo/CL_0000115","CL:0000115"
10X_P4_3_GTTAAGCCACCAGGTC,"Bladder","Bladder cell","http://purl.obolibrary.org/obo/CL_1001319","CL:1001319"
10X_P4_3_GTTCTCGGTGCTTCTC,"Bladder","Bladder cell","http://purl.obolibrary.org/obo/CL_1001319","CL:1001319"
10X_P4_3_GTTTCTAAGGACTGGT,"Bladder","Bladder cell","http://purl.obolibrary.org/obo/CL_1001319","CL:1001319"
10X_P4_3_TAAGAGAAGCTATGCT,"Bladder","Basal cell of urothelium","http://purl.obolibrary.org/obo/CL_1000486","CL:1000486"
10X_P4_3_TAAGCGTAGAAACCGC,"Bladder","Bladder cell","http://purl.obolibrary.org/obo/CL_1001319","CL:1001319"
10X_P4_3_TACGGATAGGTACTCT,"Bladder","Mesenchymal cell","http://purl.obolibrary.org/obo/CL_0008019","CL:0008019"
10X_P4_3_TACTTGTGTGTTCTTT,"Bladder","Mesenchymal cell","http://purl.obolibrary.org/obo/CL_0008019","CL:0008019"
10X_P4_3_TAGCCGGAGGACTGGT,"Bladder","Mesenchymal cell","http://purl.obolibrary.org/obo/CL_0008019","CL:0008019"
10X_P4_3_TAGGCATTCTATCCTA,"Bladder","Bladder cell","http://purl.obolibrary.org/obo/CL_1001319","CL:1001319"
10X_P4_3_TCAACGACAATGGTCT,"Bladder","Mesenchymal cell","http://purl.obolibrary.org/obo/CL_0008019","CL:0008019"
10X_P4_3_TCCACACCAGCTGCTG,"Bladder","Bladder cell","http://purl.obolibrary.org/obo/CL_1001319","CL:1001319"
10X_P4_3_TCTTCGGGTTTAGGAA,"Bladder","Mesenchymal cell","http://purl.obolibrary.org/obo/CL_0008019","CL:0008019"
10X_P4_3_TCTTTCCTCCGCATAA,"Bladder","Bladder cell","http://purl.obolibrary.org/obo/CL_1001319","CL:1001319"
10X_P4_3_TGAGAGGAGACATAAC,"Bladder","Mesenchymal cell","http://purl.obolibrary.org/obo/CL_0008019","CL:0008019"
10X_P4_3_TGAGAGGAGCGATATA,"Bladder","Mesenchymal cell","http://purl.obolibrary.org/obo/CL_0008019","CL:0008019"
10X_P4_3_TGAGCATAGTGGAGTC,"Bladder","Leukocyte","http://purl.obolibrary.org/obo/CL_0000738","CL:0000738"
10X_P4_3_TGCGGGTTCTTTACGT,"Bladder","Bladder cell","http://purl.obolibrary.org/obo/CL_1001319","CL:1001319"
10X_P4_3_TGGACGCTCCGATATG,"Bladder","Mesenchymal cell","http://purl.obolibrary.org/obo/CL_0008019","CL:0008019"
10X_P4_3_TGGACGCTCTGCAGTA,"Bladder","Bladder cell","http://purl.obolibrary.org/obo/CL_1001319","CL:1001319"
10X_P4_3_TGGCTGGGTCGCTTCT,"Bladder","Basal cell of urothelium","http://purl.obolibrary.org/obo/CL_1000486","CL:1000486"
10X_P4_3_TGGGAAGAGTAGGCCA,"Bladder","Mesenchymal cell","http://purl.obolibrary.org/obo/CL_0008019","CL:0008019"
10X_P4_3_TTCTACAAGGCAGTCA,"Bladder","Mesenchymal cell","http://purl.obolibrary.org/obo/CL_0008019","CL:0008019"
10X_P4_3_TTGAACGTCTCTTATG,"Bladder","Mesenchymal cell","http://purl.obolibrary.org/obo/CL_0008019","CL:0008019"
10X_P4_3_TTGCCGTCACGCCAGT,"Bladder","Endothelial cell","http://purl.obolibrary.org/obo/CL_0000115","CL:0000115"
10X_P4_3_TTGGAACGTTAGGGTG,"Bladder","Bladder cell","http://purl.obolibrary.org/obo/CL_1001319","CL:1001319"
10X_P4_3_TTGGCAACATGATCCA,"Bladder","Bladder cell","http://purl.obolibrary.org/obo/CL_1001319","CL:1001319"
10X_P4_3_TTGGCAAGTCCGTTAA,"Bladder","Mesenchymal cell","http://purl.obolibrary.org/obo/CL_0008019","CL:0008019"
10X_P4_3_TTGTAGGCATCCGGGT,"Bladder","Bladder cell","http://purl.obolibrary.org/obo/CL_1001319","CL:1001319"
10X_P4_3_TTTACTGCACACGCTG,"Bladder","Bladder cell","http://purl.obolibrary.org/obo/CL_1001319","CL:1001319"
10X_P4_3_TTTACTGCAGGACGTA,"Bladder","Bladder cell","http://purl.obolibrary.org/obo/CL_1001319","CL:1001319"
10X_P4_3_TTTGTCAGTTGCGTTA,"Bladder","Bladder cell","http://purl.obolibrary.org/obo/CL_1001319","CL:1001319"
10X_P4_4_AAACCTGCAGACAAGC,"Bladder","Bladder cell","http://purl.obolibrary.org/obo/CL_1001319","CL:1001319"
10X_P4_4_AAACGGGAGATCCCAT,"Bladder","Bladder cell","http://purl.obolibrary.org/obo/CL_1001319","CL:1001319"
10X_P4_4_AAACGGGCAGTACACT,"Bladder","Bladder cell","http://purl.obolibrary.org/obo/CL_1001319","CL:1001319"
10X_P4_4_AAACGGGGTTGGACCC,"Bladder","Mesenchymal cell","http://purl.obolibrary.org/obo/CL_0008019","CL:0008019"
10X_P4_4_AAACGGGTCGCGATCG,"Bladder","Bladder cell","http://purl.obolibrary.org/obo/CL_1001319","CL:1001319"
10X_P4_4_AAACGGGTCTCGTATT,"Bladder","Bladder cell","http://purl.obolibrary.org/obo/CL_1001319","CL:1001319"
10X_P4_4_AAACGGGTCTTAGCCC,"Bladder","Mesenchymal cell","http://purl.obolibrary.org/obo/CL_0008019","CL:0008019"
10X_P4_4_AAAGATGAGACAATAC,"Bladder","Bladder cell","http://purl.obolibrary.org/obo/CL_1001319","CL:1001319"
10X_P4_4_AAAGATGCAAGTAGTA,"Bladder","Mesenchymal cell","http://purl.obolibrary.org/obo/CL_0008019","CL:0008019"
10X_P4_4_AAAGATGCACAAGACG,"Bladder","Bladder cell","http://purl.obolibrary.org/obo/CL_1001319","CL:1001319"
10X_P4_4_AAAGATGGTCAAAGCG,"Bladder","Mesenchymal cell","http://purl.obolibrary.org/obo/CL_0008019","CL:0008019"
10X_P4_4_AAAGATGGTCCGTCAG,"Bladder","Mesenchymal cell","http://purl.obolibrary.org/obo/CL_0008019","CL:0008019"
10X_P4_4_AAAGATGTCACTATTC,"Bladder","Bladder cell","http://purl.obolibrary.org/obo/CL_1001319","CL:1001319"
10X_P4_4_AAAGATGTCCACGTGG,"Bladder","Bladder cell","http://purl.obolibrary.org/obo/CL_1001319","CL:1001319"
10X_P4_4_AAAGTAGCACAGACAG,"Bladder","Mesenchymal cell","http://purl.obolibrary.org/obo/CL_0008019","CL:0008019"
10X_P4_4_AAAGTAGCACAGCCCA,"Bladder","Basal cell of urothelium","http://purl.obolibrary.org/obo/CL_1000486","CL:1000486"
10X_P4_4_AAAGTAGGTACCCAAT,"Bladder","Mesenchymal cell","http://purl.obolibrary.org/obo/CL_0008019","CL:0008019"
10X_P4_4_AAAGTAGTCATCGGAT,"Bladder","Bladder cell","http://purl.obolibrary.org/obo/CL_1001319","CL:1001319"
10X_P4_4_AAAGTAGTCGGTCTAA,"Bladder","Mesenchymal cell","http://purl.obolibrary.org/obo/CL_0008019","CL:0008019"
10X_P4_4_AAATGCCAGCTCAACT,"Bladder","Mesenchymal cell","http://purl.obolibrary.org/obo/CL_0008019","CL:0008019"
10X_P4_4_AAATGCCAGGATATAC,"Bladder","Mesenchymal cell","http://purl.obolibrary.org/obo/CL_0008019","CL:0008019"
10X_P4_4_AAATGCCTCTGTCAAG,"Bladder","Mesenchymal cell","http://purl.obolibrary.org/obo/CL_0008019","CL:0008019"
10X_P4_4_AACACGTAGAGAACAG,"Bladder","Bladder cell","http://purl.obolibrary.org/obo/CL_1001319","CL:1001319"
10X_P4_4_AACACGTGTACCTACA,"Bladder","Mesenchymal cell","http://purl.obolibrary.org/obo/CL_0008019","CL:0008019"
10X_P4_4_AACACGTGTGAAGGCT,"Bladder","Bladder cell","http://purl.obolibrary.org/obo/CL_1001319","CL:1001319"
10X_P4_4_AACACGTGTTTGACTG,"Bladder","Mesenchymal cell","http://purl.obolibrary.org/obo/CL_0008019","CL:0008019"
10X_P4_4_AACACGTTCCAATGGT,"Bladder","Bladder cell","http://purl.obolibrary.org/obo/CL_1001319","CL:1001319"
10X_P4_4_AACACGTTCTTAACCT,"Bladder","Bladder cell","http://purl.obolibrary.org/obo/CL_1001319","CL:1001319"
10X_P4_4_AACCATGAGCATGGCA,"Bladder","Bladder cell","http://purl.obolibrary.org/obo/CL_1001319","CL:1001319"
10X_P4_4_AACCATGGTATTCGTG,"Bladder","Mesenchymal cell","http://purl.obolibrary.org/obo/CL_0008019","CL:0008019"
10X_P4_4_AACCGCGCACAGCGTC,"Bladder","Mesenchymal cell","http://purl.obolibrary.org/obo/CL_0008019","CL:0008019"
10X_P4_4_AACCGCGCACCAGTTA,"Bladder","Mesenchymal cell","http://purl.obolibrary.org/obo/CL_0008019","CL:0008019"
10X_P4_4_AACCGCGGTCCGTGAC,"Bladder","Basal cell of urothelium","http://purl.obolibrary.org/obo/CL_1000486","CL:1000486"
10X_P4_4_AACCGCGGTGATGCCC,"Bladder","Endothelial cell","http://purl.obolibrary.org/obo/CL_0000115","CL:0000115"
10X_P4_4_AACCGCGGTGTCGCTG,"Bladder","Bladder cell","http://purl.obolibrary.org/obo/CL_1001319","CL:1001319"
10X_P4_4_AACGTTGAGAACTCGG,"Bladder","Mesenchymal cell","http://purl.obolibrary.org/obo/CL_0008019","CL:0008019"
10X_P4_4_AACGTTGAGGGTCTCC,"Bladder","Mesenchymal cell","http://purl.obolibrary.org/obo/CL_0008019","CL:0008019"
10X_P4_4_AACGTTGCACACATGT,"Bladder","Mesenchymal cell","http://purl.obolibrary.org/obo/CL_0008019","CL:0008019"
10X_P4_4_AACGTTGCACTGCCAG,"Bladder","Bladder cell","http://purl.obolibrary.org/obo/CL_1001319","CL:1001319"
10X_P4_4_AACGTTGCAGGACGTA,"Bladder","Basal cell of urothelium","http://purl.obolibrary.org/obo/CL_1000486","CL:1000486"
10X_P4_4_AACGTTGCATGATCCA,"Bladder","Basal cell of urothelium","http://purl.obolibrary.org/obo/CL_1000486","CL:1000486"
10X_P4_4_AACGTTGGTGTGACGA,"Bladder","Mesenchymal cell","http://purl.obolibrary.org/obo/CL_0008019","CL:0008019"
10X_P4_4_AACTCAGAGATTACCC,"Bladder","Bladder cell","http://purl.obolibrary.org/obo/CL_1001319","CL:1001319"
10X_P4_4_AACTCAGAGCTATGCT,"Bladder","Mesenchymal cell","http://purl.obolibrary.org/obo/CL_0008019","CL:0008019"
10X_P4_4_AACTCAGCAACAACCT,"Bladder","Mesenchymal cell","http://purl.obolibrary.org/obo/CL_0008019","CL:0008019"
10X_P4_4_AACTCAGGTCCCGACA,"Bladder","Basal cell of urothelium","http://purl.obolibrary.org/obo/CL_1000486","CL:1000486"
10X_P4_4_AACTCAGTCACAATGC,"Bladder","Basal cell of urothelium","http://purl.obolibrary.org/obo/CL_1000486","CL:1000486"
10X_P4_4_AACTCCCCATGTAAGA,"Bladder","Mesenchymal cell","http://purl.obolibrary.org/obo/CL_0008019","CL:0008019"
10X_P4_4_AACTCCCGTTATTCTC,"Bladder","Mesenchymal cell","http://purl.obolibrary.org/obo/CL_0008019","CL:0008019"
10X_P4_4_AACTCTTAGACAGGCT,"Bladder","Basal cell of urothelium","http://purl.obolibrary.org/obo/CL_1000486","CL:1000486"
10X_P4_4_AACTCTTAGAGGTAGA,"Bladder","Bladder cell","http://purl.obolibrary.org/obo/CL_1001319","CL:1001319"
10X_P4_4_AACTCTTCATGTTGAC,"Bladder","Mesenchymal cell","http://purl.obolibrary.org/obo/CL_0008019","CL:0008019"
10X_P4_4_AACTCTTGTAATCGTC,"Bladder","Mesenchymal cell","http://purl.obolibrary.org/obo/CL_0008019","CL:0008019"
10X_P4_4_AACTCTTTCCGCAGTG,"Bladder","Bladder cell","http://purl.obolibrary.org/obo/CL_1001319","CL:1001319"
10X_P4_4_AACTCTTTCGTTTATC,"Bladder","Bladder cell","http://purl.obolibrary.org/obo/CL_1001319","CL:1001319"
10X_P4_4_AACTGGTAGTCAAGCG,"Bladder","Mesenchymal cell","http://purl.obolibrary.org/obo/CL_0008019","CL:0008019"
10X_P4_4_AACTGGTCAAGCCGTC,"Bladder","Mesenchymal cell","http://purl.obolibrary.org/obo/CL_0008019","CL:0008019"
10X_P4_4_AACTTTCAGACAAAGG,"Bladder","Bladder cell","http://purl.obolibrary.org/obo/CL_1001319","CL:1001319"
10X_P4_4_AACTTTCCAATCTGCA,"Bladder","Bladder cell","http://purl.obolibrary.org/obo/CL_1001319","CL:1001319"
10X_P4_4_AACTTTCCAGCGTAAG,"Bladder","Bladder cell","http://purl.obolibrary.org/obo/CL_1001319","CL:1001319"
10X_P4_4_AACTTTCGTACACCGC,"Bladder","Leukocyte","http://purl.obolibrary.org/obo/CL_0000738","CL:0000738"
10X_P4_4_AAGACCTAGAGCTGCA,"Bladder","Basal cell of urothelium","http://purl.obolibrary.org/obo/CL_1000486","CL:1000486"
10X_P4_4_AAGACCTAGGGTGTGT,"Bladder","Basal cell of urothelium","http://purl.obolibrary.org/obo/CL_1000486","CL:1000486"
10X_P4_4_AAGACCTCAACTGCTA,"Bladder","Bladder cell","http://purl.obolibrary.org/obo/CL_1001319","CL:1001319"
10X_P4_4_AAGACCTCAAGTCATC,"Bladder","Bladder cell","http://purl.obolibrary.org/obo/CL_1001319","CL:1001319"
10X_P4_4_AAGACCTTCGAGCCCA,"Bladder","Mesenchymal cell","http://purl.obolibrary.org/obo/CL_0008019","CL:0008019"
10X_P4_4_AAGCCGCCATAGGATA,"Bladder","Bladder cell","http://purl.obolibrary.org/obo/CL_1001319","CL:1001319"
10X_P4_4_AAGCCGCGTTTAGGAA,"Bladder","Mesenchymal cell","http://purl.obolibrary.org/obo/CL_0008019","CL:0008019"
10X_P4_4_AAGCCGCTCAACCATG,"Bladder","Mesenchymal cell","http://purl.obolibrary.org/obo/CL_0008019","CL:0008019"
10X_P4_4_AAGCCGCTCTCCCTGA,"Bladder","Mesenchymal cell","http://purl.obolibrary.org/obo/CL_0008019","CL:0008019"
10X_P4_4_AAGGAGCCATCTGGTA,"Bladder","Mesenchymal cell","http://purl.obolibrary.org/obo/CL_0008019","CL:0008019"
10X_P4_4_AAGGAGCTCGCATGGC,"Bladder","Bladder cell","http://purl.obolibrary.org/obo/CL_1001319","CL:1001319"
10X_P4_4_AAGGAGCTCTTCTGGC,"Bladder","Mesenchymal cell","http://purl.obolibrary.org/obo/CL_0008019","CL:0008019"
10X_P4_4_AAGGCAGCAGTATAAG,"Bladder","Mesenchymal cell","http://purl.obolibrary.org/obo/CL_0008019","CL:0008019"
10X_P4_4_AAGGCAGGTCGACTGC,"Bladder","Mesenchymal cell","http://purl.obolibrary.org/obo/CL_0008019","CL:0008019"
10X_P4_4_AAGGCAGGTGCCTGTG,"Bladder","Mesenchymal cell","http://purl.obolibrary.org/obo/CL_0008019","CL:0008019"
10X_P4_4_AAGGCAGTCACTTACT,"Bladder","Mesenchymal cell","http://purl.obolibrary.org/obo/CL_0008019","CL:0008019"
10X_P4_4_AAGGCAGTCGAATCCA,"Bladder","Mesenchymal cell","http://purl.obolibrary.org/obo/CL_0008019","CL:0008019"
10X_P4_4_AAGGCAGTCGCTTAGA,"Bladder","Mesenchymal cell","http://purl.obolibrary.org/obo/CL_0008019","CL:0008019"
10X_P4_4_AAGGTTCAGACTTTCG,"Bladder","Mesenchymal cell","http://purl.obolibrary.org/obo/CL_0008019","CL:0008019"
10X_P4_4_AAGGTTCCACATCCAA,"Bladder","Mesenchymal cell","http://purl.obolibrary.org/obo/CL_0008019","CL:0008019"
10X_P4_4_AAGGTTCGTACAGCAG,"Bladder","Bladder cell","http://purl.obolibrary.org/obo/CL_1001319","CL:1001319"
10X_P4_4_AAGGTTCGTAGCCTAT,"Bladder","Basal cell of urothelium","http://purl.obolibrary.org/obo/CL_1000486","CL:1000486"
10X_P4_4_AAGGTTCGTTCGTTGA,"Bladder","Basal cell of urothelium","http://purl.obolibrary.org/obo/CL_1000486","CL:1000486"
10X_P4_4_AAGGTTCTCAACGGGA,"Bladder","Bladder cell","http://purl.obolibrary.org/obo/CL_1001319","CL:1001319"
10X_P4_4_AAGGTTCTCGCGTAGC,"Bladder","Mesenchymal cell","http://purl.obolibrary.org/obo/CL_0008019","CL:0008019"
10X_P4_4_AAGTCTGAGAGTCGGT,"Bladder","Mesenchymal cell","http://purl.obolibrary.org/obo/CL_0008019","CL:0008019"
10X_P4_4_AAGTCTGAGGTAAACT,"Bladder","Bladder cell","http://purl.obolibrary.org/obo/CL_1001319","CL:1001319"
10X_P4_4_AAGTCTGGTACCTACA,"Bladder","Bladder cell","http://purl.obolibrary.org/obo/CL_1001319","CL:1001319"
10X_P4_4_AAGTCTGGTCTGCAAT,"Bladder","Bladder cell","http://purl.obolibrary.org/obo/CL_1001319","CL:1001319"
10X_P4_4_AAGTCTGTCTGTCTCG,"Bladder","Mesenchymal cell","http://purl.obolibrary.org/obo/CL_0008019","CL:0008019"
10X_P4_4_AATCCAGTCACCCGAG,"Bladder","Bladder cell","http://purl.obolibrary.org/obo/CL_1001319","CL:1001319"
10X_P4_4_AATCCAGTCGGAGCAA,"Bladder","Bladder cell","http://purl.obolibrary.org/obo/CL_1001319","CL:1001319"
10X_P4_4_AATCGGTAGGGTCGAT,"Bladder","Mesenchymal cell","http://purl.obolibrary.org/obo/CL_0008019","CL:0008019"
10X_P4_4_AATCGGTAGGTGACCA,"Bladder","Endothelial cell","http://purl.obolibrary.org/obo/CL_0000115","CL:0000115"
10X_P4_4_AATCGGTCATACGCCG,"Bladder","Bladder cell","http://purl.obolibrary.org/obo/CL_1001319","CL:1001319"
10X_P4_4_ACACCAAAGAGATGAG,"Bladder","Mesenchymal cell","http://purl.obolibrary.org/obo/CL_0008019","CL:0008019"
10X_P4_4_ACACCAACATCCTAGA,"Bladder","Mesenchymal cell","http://purl.obolibrary.org/obo/CL_0008019","CL:0008019"
10X_P4_4_ACACCAACATCGATTG,"Bladder","Mesenchymal cell","http://purl.obolibrary.org/obo/CL_0008019","CL:0008019"
10X_P4_4_ACACCAATCATAAAGG,"Bladder","Bladder cell","http://purl.obolibrary.org/obo/CL_1001319","CL:1001319"
10X_P4_4_ACACCAATCGTAGATC,"Bladder","Basal cell of urothelium","http://purl.obolibrary.org/obo/CL_1000486","CL:1000486"
10X_P4_4_ACACCAATCTGTACGA,"Bladder","Mesenchymal cell","http://purl.obolibrary.org/obo/CL_0008019","CL:0008019"
10X_P4_4_ACACCCTAGCCAGTAG,"Bladder","Bladder cell","http://purl.obolibrary.org/obo/CL_1001319","CL:1001319"
10X_P4_4_ACACCCTAGGCATGGT,"Bladder","Mesenchymal cell","http://purl.obolibrary.org/obo/CL_0008019","CL:0008019"
10X_P4_4_ACACCCTAGGTGTGGT,"Bladder","Bladder cell","http://purl.obolibrary.org/obo/CL_1001319","CL:1001319"
10X_P4_4_ACACCCTAGTTAACGA,"Bladder","Mesenchymal cell","http://purl.obolibrary.org/obo/CL_0008019","CL:0008019"
10X_P4_4_ACACCCTGTCATATCG,"Bladder","Mesenchymal cell","http://purl.obolibrary.org/obo/CL_0008019","CL:0008019"
10X_P4_4_ACACCCTGTCGTGGCT,"Bladder","Mesenchymal cell","http://purl.obolibrary.org/obo/CL_0008019","CL:0008019"
10X_P4_4_ACACCGGAGTTATCGC,"Bladder","Bladder cell","http://purl.obolibrary.org/obo/CL_1001319","CL:1001319"
10X_P4_4_ACACCGGCAAGCGCTC,"Bladder","Bladder cell","http://purl.obolibrary.org/obo/CL_1001319","CL:1001319"
10X_P4_4_ACACCGGCACGCTTTC,"Bladder","Basal cell of urothelium","http://purl.obolibrary.org/obo/CL_1000486","CL:1000486"
10X_P4_4_ACACCGGCATATACCG,"Bladder","Bladder cell","http://purl.obolibrary.org/obo/CL_1001319","CL:1001319"
10X_P4_4_ACACTGAAGCGCCTCA,"Bladder","Bladder cell","http://purl.obolibrary.org/obo/CL_1001319","CL:1001319"
10X_P4_4_ACACTGAAGCGGCTTC,"Bladder","Mesenchymal cell","http://purl.obolibrary.org/obo/CL_0008019","CL:0008019"
10X_P4_4_ACACTGAAGCGTTCCG,"Bladder","Bladder cell","http://purl.obolibrary.org/obo/CL_1001319","CL:1001319"
10X_P4_4_ACACTGAAGGTGATAT,"Bladder","Mesenchymal cell","http://purl.obolibrary.org/obo/CL_0008019","CL:0008019"
10X_P4_4_ACACTGAGTCCATCCT,"Bladder","Bladder cell","http://purl.obolibrary.org/obo/CL_1001319","CL:1001319"
10X_P4_4_ACACTGAGTGCACGAA,"Bladder","Mesenchymal cell","http://purl.obolibrary.org/obo/CL_0008019","CL:0008019"
10X_P4_4_ACACTGATCGACAGCC,"Bladder","Mesenchymal cell","http://purl.obolibrary.org/obo/CL_0008019","CL:0008019"
10X_P4_4_ACAGCCGCAAAGGAAG,"Bladder","Mesenchymal cell","http://purl.obolibrary.org/obo/CL_0008019","CL:0008019"
10X_P4_4_ACAGCCGCACTAAGTC,"Bladder","Mesenchymal cell","http://purl.obolibrary.org/obo/CL_0008019","CL:0008019"
10X_P4_4_ACAGCCGCAGATGAGC,"Bladder","Mesenchymal cell","http://purl.obolibrary.org/obo/CL_0008019","CL:0008019"
10X_P4_4_ACAGCCGCATCACCCT,"Bladder","Bladder cell","http://purl.obolibrary.org/obo/CL_1001319","CL:1001319"
10X_P4_4_ACAGCCGGTATCACCA,"Bladder","Bladder cell","http://purl.obolibrary.org/obo/CL_1001319","CL:1001319"
10X_P4_4_ACAGCCGGTCGAGATG,"Bladder","Mesenchymal cell","http://purl.obolibrary.org/obo/CL_0008019","CL:0008019"
10X_P4_4_ACAGCCGGTTTAGGAA,"Bladder","Basal cell of urothelium","http://purl.obolibrary.org/obo/CL_1000486","CL:1000486"
10X_P4_4_ACAGCCGTCGGAGCAA,"Bladder","Bladder cell","http://purl.obolibrary.org/obo/CL_1001319","CL:1001319"
10X_P4_4_ACAGCTAAGATGTAAC,"Bladder","Mesenchymal cell","http://purl.obolibrary.org/obo/CL_0008019","CL:0008019"
10X_P4_4_ACAGCTAAGCGACGTA,"Bladder","Mesenchymal cell","http://purl.obolibrary.org/obo/CL_0008019","CL:0008019"
10X_P4_4_ACAGCTAAGCGTGTCC,"Bladder","Mesenchymal cell","http://purl.obolibrary.org/obo/CL_0008019","CL:0008019"
10X_P4_4_ACAGCTAAGCTGATAA,"Bladder","Endothelial cell","http://purl.obolibrary.org/obo/CL_0000115","CL:0000115"
10X_P4_4_ACAGCTACAGCGTCCA,"Bladder","Leukocyte","http://purl.obolibrary.org/obo/CL_0000738","CL:0000738"
10X_P4_4_ACAGCTATCTGATTCT,"Bladder","Mesenchymal cell","http://purl.obolibrary.org/obo/CL_0008019","CL:0008019"
10X_P4_4_ACATACGCACGAGGTA,"Bladder","Bladder cell","http://purl.obolibrary.org/obo/CL_1001319","CL:1001319"
10X_P4_4_ACATACGCAGACAGGT,"Bladder","Mesenchymal cell","http://purl.obolibrary.org/obo/CL_0008019","CL:0008019"
10X_P4_4_ACATCAGAGCTGCGAA,"Bladder","Basal cell of urothelium","http://purl.obolibrary.org/obo/CL_1000486","CL:1000486"
10X_P4_4_ACATCAGTCGATGAGG,"Bladder","Bladder cell","http://purl.obolibrary.org/obo/CL_1001319","CL:1001319"
10X_P4_4_ACATCAGTCTGATTCT,"Bladder","Mesenchymal cell","http://purl.obolibrary.org/obo/CL_0008019","CL:0008019"
10X_P4_4_ACATGGTAGTTACCCA,"Bladder","Mesenchymal cell","http://purl.obolibrary.org/obo/CL_0008019","CL:0008019"
10X_P4_4_ACATGGTCAATCAGAA,"Bladder","Mesenchymal cell","http://purl.obolibrary.org/obo/CL_0008019","CL:0008019"
10X_P4_4_ACATGGTCACGCTTTC,"Bladder","Bladder cell","http://purl.obolibrary.org/obo/CL_1001319","CL:1001319"
10X_P4_4_ACATGGTCAGTATGCT,"Bladder","Bladder cell","http://purl.obolibrary.org/obo/CL_1001319","CL:1001319"
10X_P4_4_ACATGGTGTAGTACCT,"Bladder","Bladder cell","http://purl.obolibrary.org/obo/CL_1001319","CL:1001319"
10X_P4_4_ACATGGTGTATTCTCT,"Bladder","Bladder cell","http://purl.obolibrary.org/obo/CL_1001319","CL:1001319"
10X_P4_4_ACATGGTTCTAAGCCA,"Bladder","Mesenchymal cell","http://purl.obolibrary.org/obo/CL_0008019","CL:0008019"
10X_P4_4_ACCAGTAAGCGATTCT,"Bladder","Bladder cell","http://purl.obolibrary.org/obo/CL_1001319","CL:1001319"
10X_P4_4_ACCAGTAAGCTACCTA,"Bladder","Mesenchymal cell","http://purl.obolibrary.org/obo/CL_0008019","CL:0008019"
10X_P4_4_ACCAGTACACCACCAG,"Bladder","Mesenchymal cell","http://purl.obolibrary.org/obo/CL_0008019","CL:0008019"
10X_P4_4_ACCAGTACAGCTCCGA,"Bladder","Mesenchymal cell","http://purl.obolibrary.org/obo/CL_0008019","CL:0008019"
10X_P4_4_ACCAGTAGTATAGGGC,"Bladder","Mesenchymal cell","http://purl.obolibrary.org/obo/CL_0008019","CL:0008019"
10X_P4_4_ACCAGTAGTCCCGACA,"Bladder","Bladder cell","http://purl.obolibrary.org/obo/CL_1001319","CL:1001319"
10X_P4_4_ACCAGTATCCAAAGTC,"Bladder","Bladder cell","http://purl.obolibrary.org/obo/CL_1001319","CL:1001319"
10X_P4_4_ACCAGTATCGTTTATC,"Bladder","Mesenchymal cell","http://purl.obolibrary.org/obo/CL_0008019","CL:0008019"
10X_P4_4_ACCAGTATCTCACATT,"Bladder","Mesenchymal cell","http://purl.obolibrary.org/obo/CL_0008019","CL:0008019"
10X_P4_4_ACCAGTATCTCTTATG,"Bladder","Mesenchymal cell","http://purl.obolibrary.org/obo/CL_0008019","CL:0008019"
10X_P4_4_ACCCACTGTACGACCC,"Bladder","Mesenchymal cell","http://purl.obolibrary.org/obo/CL_0008019","CL:0008019"
10X_P4_4_ACCGTAAAGCCAGGAT,"Bladder","Bladder cell","http://purl.obolibrary.org/obo/CL_1001319","CL:1001319"
10X_P4_4_ACCGTAAAGCCGCCTA,"Bladder","Basal cell of urothelium","http://purl.obolibrary.org/obo/CL_1000486","CL:1000486"
10X_P4_4_ACCGTAATCTGCCAGG,"Bladder","Mesenchymal cell","http://purl.obolibrary.org/obo/CL_0008019","CL:0008019"
10X_P4_4_ACCTTTAAGTTCGCAT,"Bladder","Basal cell of urothelium","http://purl.obolibrary.org/obo/CL_1000486","CL:1000486"
10X_P4_4_ACCTTTACAATGTTGC,"Bladder","Bladder cell","http://purl.obolibrary.org/obo/CL_1001319","CL:1001319"
10X_P4_4_ACCTTTATCCGCAGTG,"Bladder","Mesenchymal cell","http://purl.obolibrary.org/obo/CL_0008019","CL:0008019"
10X_P4_4_ACCTTTATCTGTCTAT,"Bladder","Mesenchymal cell","http://purl.obolibrary.org/obo/CL_0008019","CL:0008019"
10X_P4_4_ACGAGCCAGACTAGAT,"Bladder","Bladder cell","http://purl.obolibrary.org/obo/CL_1001319","CL:1001319"
10X_P4_4_ACGAGCCGTATTCTCT,"Bladder","Bladder cell","http://purl.obolibrary.org/obo/CL_1001319","CL:1001319"
10X_P4_4_ACGAGCCGTCTGGAGA,"Bladder","Bladder cell","http://purl.obolibrary.org/obo/CL_1001319","CL:1001319"
10X_P4_4_ACGAGCCTCCACTCCA,"Bladder","Mesenchymal cell","http://purl.obolibrary.org/obo/CL_0008019","CL:0008019"
10X_P4_4_ACGAGGAAGCCCTAAT,"Bladder","Bladder cell","http://purl.obolibrary.org/obo/CL_1001319","CL:1001319"
10X_P4_4_ACGAGGAAGCTGCGAA,"Bladder","Mesenchymal cell","http://purl.obolibrary.org/obo/CL_0008019","CL:0008019"
10X_P4_4_ACGAGGACACGCTTTC,"Bladder","Bladder cell","http://purl.obolibrary.org/obo/CL_1001319","CL:1001319"
10X_P4_4_ACGAGGACAGCTGCTG,"Bladder","Endothelial cell","http://purl.obolibrary.org/obo/CL_0000115","CL:0000115"
10X_P4_4_ACGAGGACATGCCACG,"Bladder","Bladder cell","http://purl.obolibrary.org/obo/CL_1001319","CL:1001319"
10X_P4_4_ACGAGGAGTATTCTCT,"Bladder","Mesenchymal cell","http://purl.obolibrary.org/obo/CL_0008019","CL:0008019"
10X_P4_4_ACGATACCAGGAATGC,"Bladder","Mesenchymal cell","http://purl.obolibrary.org/obo/CL_0008019","CL:0008019"
10X_P4_4_ACGATGTCACGAGGTA,"Bladder","Mesenchymal cell","http://purl.obolibrary.org/obo/CL_0008019","CL:0008019"
10X_P4_4_ACGATGTCATACTACG,"Bladder","Mesenchymal cell","http://purl.obolibrary.org/obo/CL_0008019","CL:0008019"
10X_P4_4_ACGCAGCAGCCTATGT,"Bladder","Mesenchymal cell","http://purl.obolibrary.org/obo/CL_0008019","CL:0008019"
10X_P4_4_ACGCAGCAGCTAACTC,"Bladder","Mesenchymal cell","http://purl.obolibrary.org/obo/CL_0008019","CL:0008019"
10X_P4_4_ACGCAGCAGTGGACGT,"Bladder","Basal cell of urothelium","http://purl.obolibrary.org/obo/CL_1000486","CL:1000486"
10X_P4_4_ACGCAGCGTAGCCTAT,"Bladder","Mesenchymal cell","http://purl.obolibrary.org/obo/CL_0008019","CL:0008019"
10X_P4_4_ACGCCAGAGGATGCGT,"Bladder","Mesenchymal cell","http://purl.obolibrary.org/obo/CL_0008019","CL:0008019"
10X_P4_4_ACGCCAGCAGGACCCT,"Bladder","Bladder cell","http://purl.obolibrary.org/obo/CL_1001319","CL:1001319"
10X_P4_4_ACGCCAGCATGAACCT,"Bladder","Bladder cell","http://purl.obolibrary.org/obo/CL_1001319","CL:1001319"
10X_P4_4_ACGCCAGGTCACACGC,"Bladder","Mesenchymal cell","http://purl.obolibrary.org/obo/CL_0008019","CL:0008019"
10X_P4_4_ACGCCAGTCTTTAGGG,"Bladder","Bladder cell","http://purl.obolibrary.org/obo/CL_1001319","CL:1001319"
10X_P4_4_ACGCCGAAGAACAATC,"Bladder","Bladder cell","http://purl.obolibrary.org/obo/CL_1001319","CL:1001319"
10X_P4_4_ACGCCGAAGAGACTTA,"Bladder","Mesenchymal cell","http://purl.obolibrary.org/obo/CL_0008019","CL:0008019"
10X_P4_4_ACGCCGAAGATAGCAT,"Bladder","Mesenchymal cell","http://purl.obolibrary.org/obo/CL_0008019","CL:0008019"
10X_P4_4_ACGCCGAAGGGATCTG,"Bladder","Bladder cell","http://purl.obolibrary.org/obo/CL_1001319","CL:1001319"
10X_P4_4_ACGCCGACACAACGTT,"Bladder","Mesenchymal cell","http://purl.obolibrary.org/obo/CL_0008019","CL:0008019"
10X_P4_4_ACGCCGAGTCTCCATC,"Bladder","Endothelial cell","http://purl.obolibrary.org/obo/CL_0000115","CL:0000115"
10X_P4_4_ACGCCGAGTTGGTAAA,"Bladder","Mesenchymal cell","http://purl.obolibrary.org/obo/CL_0008019","CL:0008019"
10X_P4_4_ACGCCGATCAACACCA,"Bladder","Mesenchymal cell","http://purl.obolibrary.org/obo/CL_0008019","CL:0008019"
10X_P4_4_ACGCCGATCCAAGCCG,"Bladder","Mesenchymal cell","http://purl.obolibrary.org/obo/CL_0008019","CL:0008019"
10X_P4_4_ACGGAGAAGCCACGCT,"Bladder","Bladder cell","http://purl.obolibrary.org/obo/CL_1001319","CL:1001319"
10X_P4_4_ACGGAGAAGCGCTTAT,"Bladder","Bladder cell","http://purl.obolibrary.org/obo/CL_1001319","CL:1001319"
10X_P4_4_ACGGAGAAGTGTCTCA,"Bladder","Bladder cell","http://purl.obolibrary.org/obo/CL_1001319","CL:1001319"
10X_P4_4_ACGGAGACATCTACGA,"Bladder","Mesenchymal cell","http://purl.obolibrary.org/obo/CL_0008019","CL:0008019"
10X_P4_4_ACGGCCAAGGTAAACT,"Bladder","Mesenchymal cell","http://purl.obolibrary.org/obo/CL_0008019","CL:0008019"
10X_P4_4_ACGGCCACACAAGTAA,"Bladder","Bladder cell","http://purl.obolibrary.org/obo/CL_1001319","CL:1001319"
10X_P4_4_ACGGCCACATCTGGTA,"Bladder","Endothelial cell","http://purl.obolibrary.org/obo/CL_0000115","CL:0000115"
10X_P4_4_ACGGCCATCTGTGCAA,"Bladder","Mesenchymal cell","http://purl.obolibrary.org/obo/CL_0008019","CL:0008019"
10X_P4_4_ACGGGCTCAATGGATA,"Bladder","Basal cell of urothelium","http://purl.obolibrary.org/obo/CL_1000486","CL:1000486"
10X_P4_4_ACGTCAAAGGGTATCG,"Bladder","Mesenchymal cell","http://purl.obolibrary.org/obo/CL_0008019","CL:0008019"
10X_P4_4_ACGTCAACAATGAATG,"Bladder","Bladder cell","http://purl.obolibrary.org/obo/CL_1001319","CL:1001319"
10X_P4_4_ACGTCAACACCCATGG,"Bladder","Bladder cell","http://purl.obolibrary.org/obo/CL_1001319","CL:1001319"
10X_P4_4_ACGTCAAGTGCAACTT,"Bladder","Bladder cell","http://purl.obolibrary.org/obo/CL_1001319","CL:1001319"
10X_P4_4_ACGTCAAGTTGAGGTG,"Bladder","Mesenchymal cell","http://purl.obolibrary.org/obo/CL_0008019","CL:0008019"
10X_P4_4_ACTATCTCAATACGCT,"Bladder","Bladder cell","http://purl.obolibrary.org/obo/CL_1001319","CL:1001319"
10X_P4_4_ACTATCTCAGCCTTTC,"Bladder","Bladder cell","http://purl.obolibrary.org/obo/CL_1001319","CL:1001319"
10X_P4_4_ACTATCTTCACCTCGT,"Bladder","Mesenchymal cell","http://purl.obolibrary.org/obo/CL_0008019","CL:0008019"
10X_P4_4_ACTATCTTCACTTATC,"Bladder","Bladder cell","http://purl.obolibrary.org/obo/CL_1001319","CL:1001319"
10X_P4_4_ACTATCTTCCGAATGT,"Bladder","Basal cell of urothelium","http://purl.obolibrary.org/obo/CL_1000486","CL:1000486"
10X_P4_4_ACTATCTTCGTAGATC,"Bladder","Mesenchymal cell","http://purl.obolibrary.org/obo/CL_0008019","CL:0008019"
10X_P4_4_ACTATCTTCTCTGAGA,"Bladder","Bladder cell","http://purl.obolibrary.org/obo/CL_1001319","CL:1001319"
10X_P4_4_ACTGAACCAAGTACCT,"Bladder","Leukocyte","http://purl.obolibrary.org/obo/CL_0000738","CL:0000738"
10X_P4_4_ACTGAACCACCTTGTC,"Bladder","Bladder cell","http://purl.obolibrary.org/obo/CL_1001319","CL:1001319"
10X_P4_4_ACTGAACCACGAAGCA,"Bladder","Mesenchymal cell","http://purl.obolibrary.org/obo/CL_0008019","CL:0008019"
10X_P4_4_ACTGAACTCGAATCCA,"Bladder","Bladder cell","http://purl.obolibrary.org/obo/CL_1001319","CL:1001319"
10X_P4_4_ACTGAGTGTTGCGTTA,"Bladder","Leukocyte","http://purl.obolibrary.org/obo/CL_0000738","CL:0000738"
10X_P4_4_ACTGAGTTCATCGATG,"Bladder","Endothelial cell","http://purl.obolibrary.org/obo/CL_0000115","CL:0000115"
10X_P4_4_ACTGATGCATTAGCCA,"Bladder","Mesenchymal cell","http://purl.obolibrary.org/obo/CL_0008019","CL:0008019"
10X_P4_4_ACTGATGGTATTCGTG,"Bladder","Bladder cell","http://purl.obolibrary.org/obo/CL_1001319","CL:1001319"
10X_P4_4_ACTGATGGTCGCATCG,"Bladder","Mesenchymal cell","http://purl.obolibrary.org/obo/CL_0008019","CL:0008019"
10X_P4_4_ACTGATGGTGACTCAT,"Bladder","Mesenchymal cell","http://purl.obolibrary.org/obo/CL_0008019","CL:0008019"
10X_P4_4_ACTGATGTCAACACGT,"Bladder","Basal cell of urothelium","http://purl.obolibrary.org/obo/CL_1000486","CL:1000486"
10X_P4_4_ACTGCTCAGGTGCTTT,"Bladder","Basal cell of urothelium","http://purl.obolibrary.org/obo/CL_1000486","CL:1000486"
10X_P4_4_ACTGCTCAGTATCGAA,"Bladder","Mesenchymal cell","http://purl.obolibrary.org/obo/CL_0008019","CL:0008019"
10X_P4_4_ACTGCTCCACATCCAA,"Bladder","Bladder cell","http://purl.obolibrary.org/obo/CL_1001319","CL:1001319"
10X_P4_4_ACTGTCCAGGGTCTCC,"Bladder","Bladder cell","http://purl.obolibrary.org/obo/CL_1001319","CL:1001319"
10X_P4_4_ACTGTCCCATTCACTT,"Bladder","Leukocyte","http://purl.obolibrary.org/obo/CL_0000738","CL:0000738"
10X_P4_4_ACTGTCCTCTTCGAGA,"Bladder","Bladder cell","http://purl.obolibrary.org/obo/CL_1001319","CL:1001319"
10X_P4_4_ACTTACTAGCAGATCG,"Bladder","Mesenchymal cell","http://purl.obolibrary.org/obo/CL_0008019","CL:0008019"
10X_P4_4_ACTTACTAGTTATCGC,"Bladder","Bladder cell","http://purl.obolibrary.org/obo/CL_1001319","CL:1001319"
10X_P4_4_ACTTACTCAAGCCTAT,"Bladder","Bladder cell","http://purl.obolibrary.org/obo/CL_1001319","CL:1001319"
10X_P4_4_ACTTACTCATCTATGG,"Bladder","Basal cell of urothelium","http://purl.obolibrary.org/obo/CL_1000486","CL:1000486"
10X_P4_4_ACTTGTTCAATGAAAC,"Bladder","Endothelial cell","http://purl.obolibrary.org/obo/CL_0000115","CL:0000115"
10X_P4_4_ACTTGTTCAGAAGCAC,"Bladder","Mesenchymal cell","http://purl.obolibrary.org/obo/CL_0008019","CL:0008019"
10X_P4_4_ACTTGTTTCCCTTGTG,"Bladder","Basal cell of urothelium","http://purl.obolibrary.org/obo/CL_1000486","CL:1000486"
10X_P4_4_ACTTTCAAGGAGTTGC,"Bladder","Bladder cell","http://purl.obolibrary.org/obo/CL_1001319","CL:1001319"
10X_P4_4_AGAATAGCAGCATACT,"Bladder","Mesenchymal cell","http://purl.obolibrary.org/obo/CL_0008019","CL:0008019"
10X_P4_4_AGAATAGCAGCCAGAA,"Bladder","Endothelial cell","http://purl.obolibrary.org/obo/CL_0000115","CL:0000115"
10X_P4_4_AGAATAGTCCTATGTT,"Bladder","Mesenchymal cell","http://purl.obolibrary.org/obo/CL_0008019","CL:0008019"
10X_P4_4_AGACGTTAGTGTCCAT,"Bladder","Bladder cell","http://purl.obolibrary.org/obo/CL_1001319","CL:1001319"
10X_P4_4_AGACGTTCAGACACTT,"Bladder","Mesenchymal cell","http://purl.obolibrary.org/obo/CL_0008019","CL:0008019"
10X_P4_4_AGACGTTTCACAATGC,"Bladder","Mesenchymal cell","http://purl.obolibrary.org/obo/CL_0008019","CL:0008019"
10X_P4_4_AGACGTTTCCGAAGAG,"Bladder","Basal cell of urothelium","http://purl.obolibrary.org/obo/CL_1000486","CL:1000486"
10X_P4_4_AGAGCGAAGTCAAGGC,"Bladder","Endothelial cell","http://purl.obolibrary.org/obo/CL_0000115","CL:0000115"
10X_P4_4_AGAGCGAGTACAGTTC,"Bladder","Mesenchymal cell","http://purl.obolibrary.org/obo/CL_0008019","CL:0008019"
10X_P4_4_AGAGCGAGTTCCGTCT,"Bladder","Basal cell of urothelium","http://purl.obolibrary.org/obo/CL_1000486","CL:1000486"
10X_P4_4_AGAGCGATCTGGAGCC,"Bladder","Bladder cell","http://purl.obolibrary.org/obo/CL_1001319","CL:1001319"
10X_P4_4_AGAGCTTAGCGCTTAT,"Bladder","Basal cell of urothelium","http://purl.obolibrary.org/obo/CL_1000486","CL:1000486"
10X_P4_4_AGAGCTTAGTGTCTCA,"Bladder","Bladder cell","http://purl.obolibrary.org/obo/CL_1001319","CL:1001319"
10X_P4_4_AGAGCTTCACGACGAA,"Bladder","Mesenchymal cell","http://purl.obolibrary.org/obo/CL_0008019","CL:0008019"
10X_P4_4_AGAGCTTGTGGACGAT,"Bladder","Mesenchymal cell","http://purl.obolibrary.org/obo/CL_0008019","CL:0008019"
10X_P4_4_AGAGTGGAGGTGTGGT,"Bladder","Bladder cell","http://purl.obolibrary.org/obo/CL_1001319","CL:1001319"
10X_P4_4_AGAGTGGAGTTAAGTG,"Bladder","Mesenchymal cell","http://purl.obolibrary.org/obo/CL_0008019","CL:0008019"
10X_P4_4_AGAGTGGTCTCGGACG,"Bladder","Bladder cell","http://purl.obolibrary.org/obo/CL_1001319","CL:1001319"
10X_P4_4_AGATCTGCATGAAGTA,"Bladder","Bladder cell","http://purl.obolibrary.org/obo/CL_1001319","CL:1001319"
10X_P4_4_AGATCTGCATGCCTTC,"Bladder","Bladder cell","http://purl.obolibrary.org/obo/CL_1001319","CL:1001319"
10X_P4_4_AGATTGCCATTCTCAT,"Bladder","Mesenchymal cell","http://purl.obolibrary.org/obo/CL_0008019","CL:0008019"
10X_P4_4_AGATTGCGTGGTTTCA,"Bladder","Basal cell of urothelium","http://purl.obolibrary.org/obo/CL_1000486","CL:1000486"
10X_P4_4_AGATTGCTCAGGTTCA,"Bladder","Basal cell of urothelium","http://purl.obolibrary.org/obo/CL_1000486","CL:1000486"
10X_P4_4_AGATTGCTCATAGCAC,"Bladder","Bladder cell","http://purl.obolibrary.org/obo/CL_1001319","CL:1001319"
10X_P4_4_AGCAGCCCAACTGCGC,"Bladder","Mesenchymal cell","http://purl.obolibrary.org/obo/CL_0008019","CL:0008019"
10X_P4_4_AGCAGCCGTGCAGACA,"Bladder","Mesenchymal cell","http://purl.obolibrary.org/obo/CL_0008019","CL:0008019"
10X_P4_4_AGCAGCCTCAGTTTGG,"Bladder","Mesenchymal cell","http://purl.obolibrary.org/obo/CL_0008019","CL:0008019"
10X_P4_4_AGCAGCCTCCCGGATG,"Bladder","Bladder cell","http://purl.obolibrary.org/obo/CL_1001319","CL:1001319"
10X_P4_4_AGCAGCCTCCCTCAGT,"Bladder","Mesenchymal cell","http://purl.obolibrary.org/obo/CL_0008019","CL:0008019"
10X_P4_4_AGCATACAGTTTAGGA,"Bladder","Basal cell of urothelium","http://purl.obolibrary.org/obo/CL_1000486","CL:1000486"
10X_P4_4_AGCATACCAGGTCTCG,"Bladder","Bladder cell","http://purl.obolibrary.org/obo/CL_1001319","CL:1001319"
10X_P4_4_AGCATACTCAGCCTAA,"Bladder","Bladder cell","http://purl.obolibrary.org/obo/CL_1001319","CL:1001319"
10X_P4_4_AGCCTAAGTAACGACG,"Bladder","Mesenchymal cell","http://purl.obolibrary.org/obo/CL_0008019","CL:0008019"
10X_P4_4_AGCCTAAGTCGAGTTT,"Bladder","Mesenchymal cell","http://purl.obolibrary.org/obo/CL_0008019","CL:0008019"
10X_P4_4_AGCCTAATCGACCAGC,"Bladder","Mesenchymal cell","http://purl.obolibrary.org/obo/CL_0008019","CL:0008019"
10X_P4_4_AGCCTAATCGGAGCAA,"Bladder","Mesenchymal cell","http://purl.obolibrary.org/obo/CL_0008019","CL:0008019"
10X_P4_4_AGCCTAATCTCACATT,"Bladder","Mesenchymal cell","http://purl.obolibrary.org/obo/CL_0008019","CL:0008019"
10X_P4_4_AGCGGTCCAAGCCTAT,"Bladder","Bladder cell","http://purl.obolibrary.org/obo/CL_1001319","CL:1001319"
10X_P4_4_AGCGTATAGATGCCAG,"Bladder","Mesenchymal cell","http://purl.obolibrary.org/obo/CL_0008019","CL:0008019"
10X_P4_4_AGCGTATCAGATGAGC,"Bladder","Mesenchymal cell","http://purl.obolibrary.org/obo/CL_0008019","CL:0008019"
10X_P4_4_AGCGTATGTCAAGCGA,"Bladder","Bladder cell","http://purl.obolibrary.org/obo/CL_1001319","CL:1001319"
10X_P4_4_AGCGTATTCATCGATG,"Bladder","Mesenchymal cell","http://purl.obolibrary.org/obo/CL_0008019","CL:0008019"
10X_P4_4_AGCGTCGCAACGATCT,"Bladder","Bladder cell","http://purl.obolibrary.org/obo/CL_1001319","CL:1001319"
10X_P4_4_AGCGTCGTCGATCCCT,"Bladder","Bladder cell","http://purl.obolibrary.org/obo/CL_1001319","CL:1001319"
10X_P4_4_AGCGTCGTCGCCAGCA,"Bladder","Bladder cell","http://purl.obolibrary.org/obo/CL_1001319","CL:1001319"
10X_P4_4_AGCGTCGTCTGGTTCC,"Bladder","Mesenchymal cell","http://purl.obolibrary.org/obo/CL_0008019","CL:0008019"
10X_P4_4_AGCTCCTCAGCTGTGC,"Bladder","Mesenchymal cell","http://purl.obolibrary.org/obo/CL_0008019","CL:0008019"
10X_P4_4_AGCTCCTCATTATCTC,"Bladder","Basal cell of urothelium","http://purl.obolibrary.org/obo/CL_1000486","CL:1000486"
10X_P4_4_AGCTCCTGTCGACTGC,"Bladder","Bladder cell","http://purl.obolibrary.org/obo/CL_1001319","CL:1001319"
10X_P4_4_AGCTCCTGTTCGGGCT,"Bladder","Bladder cell","http://purl.obolibrary.org/obo/CL_1001319","CL:1001319"
10X_P4_4_AGCTCCTTCCTCGCAT,"Bladder","Mesenchymal cell","http://purl.obolibrary.org/obo/CL_0008019","CL:0008019"
10X_P4_4_AGCTCCTTCTCCAGGG,"Bladder","Leukocyte","http://purl.obolibrary.org/obo/CL_0000738","CL:0000738"
10X_P4_4_AGCTCTCCATAAAGGT,"Bladder","Mesenchymal cell","http://purl.obolibrary.org/obo/CL_0008019","CL:0008019"
10X_P4_4_AGCTCTCGTTCGGGCT,"Bladder","Mesenchymal cell","http://purl.obolibrary.org/obo/CL_0008019","CL:0008019"
10X_P4_4_AGCTCTCTCATCTGCC,"Bladder","Bladder cell","http://purl.obolibrary.org/obo/CL_1001319","CL:1001319"
10X_P4_4_AGCTTGAAGTGGAGAA,"Bladder","Bladder cell","http://purl.obolibrary.org/obo/CL_1001319","CL:1001319"
10X_P4_4_AGGCCACCAATGTAAG,"Bladder","Mesenchymal cell","http://purl.obolibrary.org/obo/CL_0008019","CL:0008019"
10X_P4_4_AGGCCACCACGGCCAT,"Bladder","Basal cell of urothelium","http://purl.obolibrary.org/obo/CL_1000486","CL:1000486"
10X_P4_4_AGGCCACCAGGTGCCT,"Bladder","Bladder cell","http://purl.obolibrary.org/obo/CL_1001319","CL:1001319"
10X_P4_4_AGGCCACCATGCTAGT,"Bladder","Mesenchymal cell","http://purl.obolibrary.org/obo/CL_0008019","CL:0008019"
10X_P4_4_AGGCCACCATTTGCTT,"Bladder","Mesenchymal cell","http://purl.obolibrary.org/obo/CL_0008019","CL:0008019"
10X_P4_4_AGGCCACGTCTCAACA,"Bladder","Bladder cell","http://purl.obolibrary.org/obo/CL_1001319","CL:1001319"
10X_P4_4_AGGCCACTCGGTGTTA,"Bladder","Bladder cell","http://purl.obolibrary.org/obo/CL_1001319","CL:1001319"
10X_P4_4_AGGCCGTCATGAAGTA,"Bladder","Bladder cell","http://purl.obolibrary.org/obo/CL_1001319","CL:1001319"
10X_P4_4_AGGCCGTGTGTCGCTG,"Bladder","Mesenchymal cell","http://purl.obolibrary.org/obo/CL_0008019","CL:0008019"
10X_P4_4_AGGCCGTTCCATGCTC,"Bladder","Mesenchymal cell","http://purl.obolibrary.org/obo/CL_0008019","CL:0008019"
10X_P4_4_AGGCCGTTCGCAGGCT,"Bladder","Mesenchymal cell","http://purl.obolibrary.org/obo/CL_0008019","CL:0008019"
10X_P4_4_AGGCCGTTCTCTGTCG,"Bladder","Bladder cell","http://purl.obolibrary.org/obo/CL_1001319","CL:1001319"
10X_P4_4_AGGGAGTAGAGGGATA,"Bladder","Mesenchymal cell","http://purl.obolibrary.org/obo/CL_0008019","CL:0008019"
10X_P4_4_AGGGAGTAGTACGCCC,"Bladder","Mesenchymal cell","http://purl.obolibrary.org/obo/CL_0008019","CL:0008019"
10X_P4_4_AGGGAGTCATGATCCA,"Bladder","Bladder cell","http://purl.obolibrary.org/obo/CL_1001319","CL:1001319"
10X_P4_4_AGGGATGAGAAACCAT,"Bladder","Basal cell of urothelium","http://purl.obolibrary.org/obo/CL_1000486","CL:1000486"
10X_P4_4_AGGGATGAGTATCGAA,"Bladder","Mesenchymal cell","http://purl.obolibrary.org/obo/CL_0008019","CL:0008019"
10X_P4_4_AGGGATGCAGTAACGG,"Bladder","Bladder cell","http://purl.obolibrary.org/obo/CL_1001319","CL:1001319"
10X_P4_4_AGGGATGTCTGGTTCC,"Bladder","Bladder cell","http://purl.obolibrary.org/obo/CL_1001319","CL:1001319"
10X_P4_4_AGGGTGAAGACTCGGA,"Bladder","Bladder cell","http://purl.obolibrary.org/obo/CL_1001319","CL:1001319"
10X_P4_4_AGGGTGACACGGACAA,"Bladder","Basal cell of urothelium","http://purl.obolibrary.org/obo/CL_1000486","CL:1000486"
10X_P4_4_AGGGTGAGTCTCCATC,"Bladder","Mesenchymal cell","http://purl.obolibrary.org/obo/CL_0008019","CL:0008019"
10X_P4_4_AGGGTGAGTGCACCAC,"Bladder","Mesenchymal cell","http://purl.obolibrary.org/obo/CL_0008019","CL:0008019"
10X_P4_4_AGGGTGAGTTAGAACA,"Bladder","Bladder cell","http://purl.obolibrary.org/obo/CL_1001319","CL:1001319"
10X_P4_4_AGGTCATAGAACTGTA,"Bladder","Endothelial cell","http://purl.obolibrary.org/obo/CL_0000115","CL:0000115"
10X_P4_4_AGGTCATGTACTTCTT,"Bladder","Bladder cell","http://purl.obolibrary.org/obo/CL_1001319","CL:1001319"
10X_P4_4_AGGTCCGAGTTGAGTA,"Bladder","Bladder cell","http://purl.obolibrary.org/obo/CL_1001319","CL:1001319"
10X_P4_4_AGGTCCGGTGCGCTTG,"Bladder","Bladder cell","http://purl.obolibrary.org/obo/CL_1001319","CL:1001319"
10X_P4_4_AGGTCCGGTGTTCGAT,"Bladder","Bladder cell","http://purl.obolibrary.org/obo/CL_1001319","CL:1001319"
10X_P4_4_AGTCTTTAGCAGCCTC,"Bladder","Bladder cell","http://purl.obolibrary.org/obo/CL_1001319","CL:1001319"
10X_P4_4_AGTCTTTGTTAGAACA,"Bladder","Bladder cell","http://purl.obolibrary.org/obo/CL_1001319","CL:1001319"
10X_P4_4_AGTCTTTGTTGCTCCT,"Bladder","Mesenchymal cell","http://purl.obolibrary.org/obo/CL_0008019","CL:0008019"
10X_P4_4_AGTGAGGAGCCCTAAT,"Bladder","Mesenchymal cell","http://purl.obolibrary.org/obo/CL_0008019","CL:0008019"
10X_P4_4_AGTGAGGAGGCCCGTT,"Bladder","Bladder cell","http://purl.obolibrary.org/obo/CL_1001319","CL:1001319"
10X_P4_4_AGTGAGGAGTCCATAC,"Bladder","Mesenchymal cell","http://purl.obolibrary.org/obo/CL_0008019","CL:0008019"
10X_P4_4_AGTGAGGCAAGCTGGA,"Bladder","Bladder cell","http://purl.obolibrary.org/obo/CL_1001319","CL:1001319"
10X_P4_4_AGTGAGGGTGCAGACA,"Bladder","Mesenchymal cell","http://purl.obolibrary.org/obo/CL_0008019","CL:0008019"
10X_P4_4_AGTGAGGGTTGAGGTG,"Bladder","Mesenchymal cell","http://purl.obolibrary.org/obo/CL_0008019","CL:0008019"
10X_P4_4_AGTGAGGTCGGATGTT,"Bladder","Mesenchymal cell","http://purl.obolibrary.org/obo/CL_0008019","CL:0008019"
10X_P4_4_AGTGGGAAGCAAATCA,"Bladder","Bladder cell","http://purl.obolibrary.org/obo/CL_1001319","CL:1001319"
10X_P4_4_AGTGGGAGTCGTGGCT,"Bladder","Basal cell of urothelium","http://purl.obolibrary.org/obo/CL_1000486","CL:1000486"
10X_P4_4_AGTGGGATCTCGAGTA,"Bladder","Mesenchymal cell","http://purl.obolibrary.org/obo/CL_0008019","CL:0008019"
10X_P4_4_AGTGTCAGTGATAAAC,"Bladder","Mesenchymal cell","http://purl.obolibrary.org/obo/CL_0008019","CL:0008019"
10X_P4_4_AGTTGGTAGTCAAGCG,"Bladder","Mesenchymal cell","http://purl.obolibrary.org/obo/CL_0008019","CL:0008019"
10X_P4_4_AGTTGGTCACGGTGTC,"Bladder","Bladder cell","http://purl.obolibrary.org/obo/CL_1001319","CL:1001319"
10X_P4_4_AGTTGGTCAGCCTATA,"Bladder","Mesenchymal cell","http://purl.obolibrary.org/obo/CL_0008019","CL:0008019"
10X_P4_4_AGTTGGTCATCGACGC,"Bladder","Mesenchymal cell","http://purl.obolibrary.org/obo/CL_0008019","CL:0008019"
10X_P4_4_AGTTGGTGTTATGCGT,"Bladder","Bladder cell","http://purl.obolibrary.org/obo/CL_1001319","CL:1001319"
10X_P4_4_ATAACGCCACGGCTAC,"Bladder","Mesenchymal cell","http://purl.obolibrary.org/obo/CL_0008019","CL:0008019"
10X_P4_4_ATAACGCGTTATCGGT,"Bladder","Bladder cell","http://purl.obolibrary.org/obo/CL_1001319","CL:1001319"
10X_P4_4_ATAACGCTCCGCAGTG,"Bladder","Basal cell of urothelium","http://purl.obolibrary.org/obo/CL_1000486","CL:1000486"
10X_P4_4_ATAACGCTCGCGTTTC,"Bladder","Bladder cell","http://purl.obolibrary.org/obo/CL_1001319","CL:1001319"
10X_P4_4_ATAACGCTCGGCTTGG,"Bladder","Mesenchymal cell","http://purl.obolibrary.org/obo/CL_0008019","CL:0008019"
10X_P4_4_ATAAGAGAGTGAACGC,"Bladder","Mesenchymal cell","http://purl.obolibrary.org/obo/CL_0008019","CL:0008019"
10X_P4_4_ATAAGAGGTAACGTTC,"Bladder","Mesenchymal cell","http://purl.obolibrary.org/obo/CL_0008019","CL:0008019"
10X_P4_4_ATAAGAGTCCCAACGG,"Bladder","Mesenchymal cell","http://purl.obolibrary.org/obo/CL_0008019","CL:0008019"
10X_P4_4_ATAGACCCAAGACACG,"Bladder","Basal cell of urothelium","http://purl.obolibrary.org/obo/CL_1000486","CL:1000486"
10X_P4_4_ATAGACCGTGAGTGAC,"Bladder","Mesenchymal cell","http://purl.obolibrary.org/obo/CL_0008019","CL:0008019"
10X_P4_4_ATAGACCTCCGCGTTT,"Bladder","Mesenchymal cell","http://purl.obolibrary.org/obo/CL_0008019","CL:0008019"
10X_P4_4_ATAGACCTCTACTCAT,"Bladder","Mesenchymal cell","http://purl.obolibrary.org/obo/CL_0008019","CL:0008019"
10X_P4_4_ATCACGAAGTACTTGC,"Bladder","Bladder cell","http://purl.obolibrary.org/obo/CL_1001319","CL:1001319"
10X_P4_4_ATCACGACACGGTAAG,"Bladder","Bladder cell","http://purl.obolibrary.org/obo/CL_1001319","CL:1001319"
10X_P4_4_ATCACGACAGACGTAG,"Bladder","Mesenchymal cell","http://purl.obolibrary.org/obo/CL_0008019","CL:0008019"
10X_P4_4_ATCACGAGTTTGCATG,"Bladder","Bladder cell","http://purl.obolibrary.org/obo/CL_1001319","CL:1001319"
10X_P4_4_ATCACGATCCAATGGT,"Bladder","Basal cell of urothelium","http://purl.obolibrary.org/obo/CL_1000486","CL:1000486"
10X_P4_4_ATCATCTAGACGCACA,"Bladder","Bladder cell","http://purl.obolibrary.org/obo/CL_1001319","CL:1001319"
10X_P4_4_ATCATCTCATCGGACC,"Bladder","Bladder cell","http://purl.obolibrary.org/obo/CL_1001319","CL:1001319"
10X_P4_4_ATCATCTGTTGTGGCC,"Bladder","Mesenchymal cell","http://purl.obolibrary.org/obo/CL_0008019","CL:0008019"
10X_P4_4_ATCATCTTCATGTGGT,"Bladder","Mesenchymal cell","http://purl.obolibrary.org/obo/CL_0008019","CL:0008019"
10X_P4_4_ATCATGGAGCTCAACT,"Bladder","Mesenchymal cell","http://purl.obolibrary.org/obo/CL_0008019","CL:0008019"
10X_P4_4_ATCATGGAGGAGTCTG,"Bladder","Bladder cell","http://purl.obolibrary.org/obo/CL_1001319","CL:1001319"
10X_P4_4_ATCATGGAGTAGATGT,"Bladder","Mesenchymal cell","http://purl.obolibrary.org/obo/CL_0008019","CL:0008019"
10X_P4_4_ATCATGGCAGGGTACA,"Bladder","Mesenchymal cell","http://purl.obolibrary.org/obo/CL_0008019","CL:0008019"
10X_P4_4_ATCATGGGTATAGGGC,"Bladder","Mesenchymal cell","http://purl.obolibrary.org/obo/CL_0008019","CL:0008019"
10X_P4_4_ATCCACCAGGACACCA,"Bladder","Basal cell of urothelium","http://purl.obolibrary.org/obo/CL_1000486","CL:1000486"
10X_P4_4_ATCCACCCAACAACCT,"Bladder","Bladder cell","http://purl.obolibrary.org/obo/CL_1001319","CL:1001319"
10X_P4_4_ATCCACCCACAACTGT,"Bladder","Bladder cell","http://purl.obolibrary.org/obo/CL_1001319","CL:1001319"
10X_P4_4_ATCCACCGTACCGAGA,"Bladder","Bladder cell","http://purl.obolibrary.org/obo/CL_1001319","CL:1001319"
10X_P4_4_ATCCACCGTTCCATGA,"Bladder","Mesenchymal cell","http://purl.obolibrary.org/obo/CL_0008019","CL:0008019"
10X_P4_4_ATCCACCTCCTCAATT,"Bladder","Basal cell of urothelium","http://purl.obolibrary.org/obo/CL_1000486","CL:1000486"
10X_P4_4_ATCCACCTCTTGTTTG,"Bladder","Bladder cell","http://purl.obolibrary.org/obo/CL_1001319","CL:1001319"
10X_P4_4_ATCCGAAAGGTTCCTA,"Bladder","Bladder cell","http://purl.obolibrary.org/obo/CL_1001319","CL:1001319"
10X_P4_4_ATCCGAACATTGTGCA,"Bladder","Bladder cell","http://purl.obolibrary.org/obo/CL_1001319","CL:1001319"
10X_P4_4_ATCCGAAGTTATTCTC,"Bladder","Mesenchymal cell","http://purl.obolibrary.org/obo/CL_0008019","CL:0008019"
10X_P4_4_ATCCGAATCCTAGTGA,"Bladder","Bladder cell","http://purl.obolibrary.org/obo/CL_1001319","CL:1001319"
10X_P4_4_ATCGAGTGTGCAGTAG,"Bladder","Bladder cell","http://purl.obolibrary.org/obo/CL_1001319","CL:1001319"
10X_P4_4_ATCGAGTGTGCGGTAA,"Bladder","Bladder cell","http://purl.obolibrary.org/obo/CL_1001319","CL:1001319"
10X_P4_4_ATCTACTAGGCAATTA,"Bladder","Leukocyte","http://purl.obolibrary.org/obo/CL_0000738","CL:0000738"
10X_P4_4_ATCTACTGTCGGCATC,"Bladder","Bladder cell","http://purl.obolibrary.org/obo/CL_1001319","CL:1001319"
10X_P4_4_ATCTGCCAGAAGAAGC,"Bladder","Mesenchymal cell","http://purl.obolibrary.org/obo/CL_0008019","CL:0008019"
10X_P4_4_ATCTGCCAGTGATCGG,"Bladder","Bladder cell","http://purl.obolibrary.org/obo/CL_1001319","CL:1001319"
10X_P4_4_ATCTGCCGTAGCGCTC,"Bladder","Mesenchymal cell","http://purl.obolibrary.org/obo/CL_0008019","CL:0008019"
10X_P4_4_ATCTGCCGTGTGACCC,"Bladder","Mesenchymal cell","http://purl.obolibrary.org/obo/CL_0008019","CL:0008019"
10X_P4_4_ATCTGCCTCTCATTCA,"Bladder","Mesenchymal cell","http://purl.obolibrary.org/obo/CL_0008019","CL:0008019"
10X_P4_4_ATGAGGGCACCCTATC,"Bladder","Bladder cell","http://purl.obolibrary.org/obo/CL_1001319","CL:1001319"
10X_P4_4_ATGAGGGCACGAAAGC,"Bladder","Basal cell of urothelium","http://purl.obolibrary.org/obo/CL_1000486","CL:1000486"
10X_P4_4_ATGAGGGCACGCCAGT,"Bladder","Bladder cell","http://purl.obolibrary.org/obo/CL_1001319","CL:1001319"
10X_P4_4_ATGCGATAGATATACG,"Bladder","Basal cell of urothelium","http://purl.obolibrary.org/obo/CL_1000486","CL:1000486"
10X_P4_4_ATGCGATAGCAATATG,"Bladder","Mesenchymal cell","http://purl.obolibrary.org/obo/CL_0008019","CL:0008019"
10X_P4_4_ATGCGATCATAAAGGT,"Bladder","Mesenchymal cell","http://purl.obolibrary.org/obo/CL_0008019","CL:0008019"
10X_P4_4_ATGCGATTCACTATTC,"Bladder","Bladder cell","http://purl.obolibrary.org/obo/CL_1001319","CL:1001319"
10X_P4_4_ATGGGAGCACATCCAA,"Bladder","Bladder cell","http://purl.obolibrary.org/obo/CL_1001319","CL:1001319"
10X_P4_4_ATGGGAGCACCGCTAG,"Bladder","Basal cell of urothelium","http://purl.obolibrary.org/obo/CL_1000486","CL:1000486"
10X_P4_4_ATGGGAGTCAGGATCT,"Bladder","Bladder cell","http://purl.obolibrary.org/obo/CL_1001319","CL:1001319"
10X_P4_4_ATGGGAGTCCTAGGGC,"Bladder","Bladder cell","http://purl.obolibrary.org/obo/CL_1001319","CL:1001319"
10X_P4_4_ATGTGTGAGATGTTAG,"Bladder","Endothelial cell","http://purl.obolibrary.org/obo/CL_0000115","CL:0000115"
10X_P4_4_ATGTGTGCAGCTTCGG,"Bladder","Mesenchymal cell","http://purl.obolibrary.org/obo/CL_0008019","CL:0008019"
10X_P4_4_ATTACTCCAGCGTCCA,"Bladder","Endothelial cell","http://purl.obolibrary.org/obo/CL_0000115","CL:0000115"
10X_P4_4_ATTACTCCAGCTCGCA,"Bladder","Mesenchymal cell","http://purl.obolibrary.org/obo/CL_0008019","CL:0008019"
10X_P4_4_ATTACTCGTCTAGAGG,"Bladder","Bladder cell","http://purl.obolibrary.org/obo/CL_1001319","CL:1001319"
10X_P4_4_ATTACTCGTGAAGGCT,"Bladder","Bladder cell","http://purl.obolibrary.org/obo/CL_1001319","CL:1001319"
10X_P4_4_ATTACTCTCAACACTG,"Bladder","Bladder cell","http://purl.obolibrary.org/obo/CL_1001319","CL:1001319"
10X_P4_4_ATTACTCTCCTTTACA,"Bladder","Mesenchymal cell","http://purl.obolibrary.org/obo/CL_0008019","CL:0008019"
10X_P4_4_ATTACTCTCTCAACTT,"Bladder","Bladder cell","http://purl.obolibrary.org/obo/CL_1001319","CL:1001319"
10X_P4_4_ATTATCCAGACTGTAA,"Bladder","Mesenchymal cell","http://purl.obolibrary.org/obo/CL_0008019","CL:0008019"
10X_P4_4_ATTATCCAGAGCCTAG,"Bladder","Bladder cell","http://purl.obolibrary.org/obo/CL_1001319","CL:1001319"
10X_P4_4_ATTATCCAGATCCGAG,"Bladder","Basal cell of urothelium","http://purl.obolibrary.org/obo/CL_1000486","CL:1000486"
10X_P4_4_ATTATCCCATTCTTAC,"Bladder","Mesenchymal cell","http://purl.obolibrary.org/obo/CL_0008019","CL:0008019"
10X_P4_4_ATTATCCTCCGCGGTA,"Bladder","Mesenchymal cell","http://purl.obolibrary.org/obo/CL_0008019","CL:0008019"
10X_P4_4_ATTCTACGTGATGATA,"Bladder","Bladder cell","http://purl.obolibrary.org/obo/CL_1001319","CL:1001319"
10X_P4_4_ATTCTACTCATTTGGG,"Bladder","Mesenchymal cell","http://purl.obolibrary.org/obo/CL_0008019","CL:0008019"
10X_P4_4_ATTCTACTCCTATGTT,"Bladder","Mesenchymal cell","http://purl.obolibrary.org/obo/CL_0008019","CL:0008019"
10X_P4_4_ATTGGACGTTCCATGA,"Bladder","Mesenchymal cell","http://purl.obolibrary.org/obo/CL_0008019","CL:0008019"
10X_P4_4_ATTGGTGAGGGAGTAA,"Bladder","Mesenchymal cell","http://purl.obolibrary.org/obo/CL_0008019","CL:0008019"
10X_P4_4_CAACCAACAGCTCCGA,"Bladder","Mesenchymal cell","http://purl.obolibrary.org/obo/CL_0008019","CL:0008019"
10X_P4_4_CAACCTCGTTCCCTTG,"Bladder","Bladder cell","http://purl.obolibrary.org/obo/CL_1001319","CL:1001319"
10X_P4_4_CAACCTCTCATTATCC,"Bladder","Bladder cell","http://purl.obolibrary.org/obo/CL_1001319","CL:1001319"
10X_P4_4_CAACTAGAGATGTGGC,"Bladder","Mesenchymal cell","http://purl.obolibrary.org/obo/CL_0008019","CL:0008019"
10X_P4_4_CAACTAGTCCCATTTA,"Bladder","Bladder cell","http://purl.obolibrary.org/obo/CL_1001319","CL:1001319"
10X_P4_4_CAAGAAAAGGACTGGT,"Bladder","Mesenchymal cell","http://purl.obolibrary.org/obo/CL_0008019","CL:0008019"
10X_P4_4_CAAGAAACACGCATCG,"Bladder","Mesenchymal cell","http://purl.obolibrary.org/obo/CL_0008019","CL:0008019"
10X_P4_4_CAAGAAACATTCCTCG,"Bladder","Leukocyte","http://purl.obolibrary.org/obo/CL_0000738","CL:0000738"
10X_P4_4_CAAGAAATCGCGCCAA,"Bladder","Bladder cell","http://purl.obolibrary.org/obo/CL_1001319","CL:1001319"
10X_P4_4_CAAGATCAGCGAAGGG,"Bladder","Mesenchymal cell","http://purl.obolibrary.org/obo/CL_0008019","CL:0008019"
10X_P4_4_CAAGATCCAAGTCATC,"Bladder","Mesenchymal cell","http://purl.obolibrary.org/obo/CL_0008019","CL:0008019"
10X_P4_4_CAAGATCGTACCGTAT,"Bladder","Bladder cell","http://purl.obolibrary.org/obo/CL_1001319","CL:1001319"
10X_P4_4_CAAGATCTCATTCACT,"Bladder","Mesenchymal cell","http://purl.obolibrary.org/obo/CL_0008019","CL:0008019"
10X_P4_4_CAAGATCTCCACGTGG,"Bladder","Basal cell of urothelium","http://purl.obolibrary.org/obo/CL_1000486","CL:1000486"
10X_P4_4_CAAGATCTCTACCTGC,"Bladder","Mesenchymal cell","http://purl.obolibrary.org/obo/CL_0008019","CL:0008019"
10X_P4_4_CAAGGCCGTCACTTCC,"Bladder","Mesenchymal cell","http://purl.obolibrary.org/obo/CL_0008019","CL:0008019"
10X_P4_4_CAAGGCCTCTTGAGAC,"Bladder","Bladder cell","http://purl.obolibrary.org/obo/CL_1001319","CL:1001319"
10X_P4_4_CAAGTTGAGCGTAATA,"Bladder","Bladder cell","http://purl.obolibrary.org/obo/CL_1001319","CL:1001319"
10X_P4_4_CAAGTTGCACAAGCCC,"Bladder","Mesenchymal cell","http://purl.obolibrary.org/obo/CL_0008019","CL:0008019"
10X_P4_4_CAAGTTGGTTAAGATG,"Bladder","Mesenchymal cell","http://purl.obolibrary.org/obo/CL_0008019","CL:0008019"
10X_P4_4_CAAGTTGTCGGATGTT,"Bladder","Bladder cell","http://purl.obolibrary.org/obo/CL_1001319","CL:1001319"
10X_P4_4_CACAAACAGTATCGAA,"Bladder","Bladder cell","http://purl.obolibrary.org/obo/CL_1001319","CL:1001319"
10X_P4_4_CACAAACCACCCAGTG,"Bladder","Bladder cell","http://purl.obolibrary.org/obo/CL_1001319","CL:1001319"
10X_P4_4_CACAAACCATGAACCT,"Bladder","Mesenchymal cell","http://purl.obolibrary.org/obo/CL_0008019","CL:0008019"
10X_P4_4_CACAAACGTTTCGCTC,"Bladder","Basal cell of urothelium","http://purl.obolibrary.org/obo/CL_1000486","CL:1000486"
10X_P4_4_CACAAACTCCCAAGTA,"Bladder","Bladder cell","http://purl.obolibrary.org/obo/CL_1001319","CL:1001319"
10X_P4_4_CACACAAAGTTATCGC,"Bladder","Leukocyte","http://purl.obolibrary.org/obo/CL_0000738","CL:0000738"
10X_P4_4_CACACAATCATCATTC,"Bladder","Mesenchymal cell","http://purl.obolibrary.org/obo/CL_0008019","CL:0008019"
10X_P4_4_CACACAATCCAAGTAC,"Bladder","Mesenchymal cell","http://purl.obolibrary.org/obo/CL_0008019","CL:0008019"
10X_P4_4_CACACAATCGCGCCAA,"Bladder","Mesenchymal cell","http://purl.obolibrary.org/obo/CL_0008019","CL:0008019"
10X_P4_4_CACACAATCTGTCAAG,"Bladder","Bladder cell","http://purl.obolibrary.org/obo/CL_1001319","CL:1001319"
10X_P4_4_CACACCTAGACAGGCT,"Bladder","Mesenchymal cell","http://purl.obolibrary.org/obo/CL_0008019","CL:0008019"
10X_P4_4_CACACCTAGGACACCA,"Bladder","Mesenchymal cell","http://purl.obolibrary.org/obo/CL_0008019","CL:0008019"
10X_P4_4_CACACCTCAACAACCT,"Bladder","Mesenchymal cell","http://purl.obolibrary.org/obo/CL_0008019","CL:0008019"
10X_P4_4_CACACCTCAGGAATGC,"Bladder","Bladder cell","http://purl.obolibrary.org/obo/CL_1001319","CL:1001319"
10X_P4_4_CACACCTGTGATGATA,"Bladder","Basal cell of urothelium","http://purl.obolibrary.org/obo/CL_1000486","CL:1000486"
10X_P4_4_CACACCTTCACCGGGT,"Bladder","Bladder cell","http://purl.obolibrary.org/obo/CL_1001319","CL:1001319"
10X_P4_4_CACACCTTCTCGCTTG,"Bladder","Mesenchymal cell","http://purl.obolibrary.org/obo/CL_0008019","CL:0008019"
10X_P4_4_CACACTCCAAACAACA,"Bladder","Bladder cell","http://purl.obolibrary.org/obo/CL_1001319","CL:1001319"
10X_P4_4_CACACTCCAACCGCCA,"Bladder","Mesenchymal cell","http://purl.obolibrary.org/obo/CL_0008019","CL:0008019"
10X_P4_4_CACACTCGTCTGGAGA,"Bladder","Mesenchymal cell","http://purl.obolibrary.org/obo/CL_0008019","CL:0008019"
10X_P4_4_CACACTCTCCTTTCGG,"Bladder","Bladder cell","http://purl.obolibrary.org/obo/CL_1001319","CL:1001319"
10X_P4_4_CACAGGCAGTCAAGGC,"Bladder","Mesenchymal cell","http://purl.obolibrary.org/obo/CL_0008019","CL:0008019"
10X_P4_4_CACAGGCAGTGTGGCA,"Bladder","Mesenchymal cell","http://purl.obolibrary.org/obo/CL_0008019","CL:0008019"
10X_P4_4_CACAGGCGTGGGTATG,"Bladder","Mesenchymal cell","http://purl.obolibrary.org/obo/CL_0008019","CL:0008019"
10X_P4_4_CACAGGCTCAGTTAGC,"Bladder","Mesenchymal cell","http://purl.obolibrary.org/obo/CL_0008019","CL:0008019"
10X_P4_4_CACAGGCTCCACGCAG,"Bladder","Mesenchymal cell","http://purl.obolibrary.org/obo/CL_0008019","CL:0008019"
10X_P4_4_CACAGTAAGGAATCGC,"Bladder","Mesenchymal cell","http://purl.obolibrary.org/obo/CL_0008019","CL:0008019"
10X_P4_4_CACAGTACAAGCTGGA,"Bladder","Mesenchymal cell","http://purl.obolibrary.org/obo/CL_0008019","CL:0008019"
10X_P4_4_CACAGTACATTAACCG,"Bladder","Bladder cell","http://purl.obolibrary.org/obo/CL_1001319","CL:1001319"
10X_P4_4_CACAGTAGTCGGCTCA,"Bladder","Mesenchymal cell","http://purl.obolibrary.org/obo/CL_0008019","CL:0008019"
10X_P4_4_CACAGTAGTGGTAACG,"Bladder","Mesenchymal cell","http://purl.obolibrary.org/obo/CL_0008019","CL:0008019"
10X_P4_4_CACAGTAGTTTGTTTC,"Bladder","Mesenchymal cell","http://purl.obolibrary.org/obo/CL_0008019","CL:0008019"
10X_P4_4_CACAGTATCGTCTGAA,"Bladder","Bladder cell","http://purl.obolibrary.org/obo/CL_1001319","CL:1001319"
10X_P4_4_CACATTTGTCCTAGCG,"Bladder","Bladder cell","http://purl.obolibrary.org/obo/CL_1001319","CL:1001319"
10X_P4_4_CACATTTGTTACGTCA,"Bladder","Mesenchymal cell","http://purl.obolibrary.org/obo/CL_0008019","CL:0008019"
10X_P4_4_CACCACTTCACTCTTA,"Bladder","Mesenchymal cell","http://purl.obolibrary.org/obo/CL_0008019","CL:0008019"
10X_P4_4_CACCACTTCCCTTGTG,"Bladder","Basal cell of urothelium","http://purl.obolibrary.org/obo/CL_1000486","CL:1000486"
10X_P4_4_CACCAGGGTGCAGACA,"Bladder","Mesenchymal cell","http://purl.obolibrary.org/obo/CL_0008019","CL:0008019"
10X_P4_4_CACCAGGTCCACGTTC,"Bladder","Mesenchymal cell","http://purl.obolibrary.org/obo/CL_0008019","CL:0008019"
10X_P4_4_CACCAGGTCTCTTGAT,"Bladder","Bladder cell","http://purl.obolibrary.org/obo/CL_1001319","CL:1001319"
10X_P4_4_CACCTTGAGTCTTGCA,"Bladder","Mesenchymal cell","http://purl.obolibrary.org/obo/CL_0008019","CL:0008019"
10X_P4_4_CACCTTGCACGCTTTC,"Bladder","Bladder cell","http://purl.obolibrary.org/obo/CL_1001319","CL:1001319"
10X_P4_4_CACTCCATCAAGGCTT,"Bladder","Bladder cell","http://purl.obolibrary.org/obo/CL_1001319","CL:1001319"
10X_P4_4_CACTCCATCATGTAGC,"Bladder","Mesenchymal cell","http://purl.obolibrary.org/obo/CL_0008019","CL:0008019"
10X_P4_4_CACTCCATCTCTGTCG,"Bladder","Basal cell of urothelium","http://purl.obolibrary.org/obo/CL_1000486","CL:1000486"
10X_P4_4_CAGAATCAGACAGAGA,"Bladder","Bladder cell","http://purl.obolibrary.org/obo/CL_1001319","CL:1001319"
10X_P4_4_CAGAATCCAGTGGAGT,"Bladder","Mesenchymal cell","http://purl.obolibrary.org/obo/CL_0008019","CL:0008019"
10X_P4_4_CAGAATCGTAGTGAAT,"Bladder","Mesenchymal cell","http://purl.obolibrary.org/obo/CL_0008019","CL:0008019"
10X_P4_4_CAGAATCGTGAAGGCT,"Bladder","Mesenchymal cell","http://purl.obolibrary.org/obo/CL_0008019","CL:0008019"
10X_P4_4_CAGAATCGTTACCAGT,"Bladder","Bladder cell","http://purl.obolibrary.org/obo/CL_1001319","CL:1001319"
10X_P4_4_CAGAATCTCCAGGGCT,"Bladder","Mesenchymal cell","http://purl.obolibrary.org/obo/CL_0008019","CL:0008019"
10X_P4_4_CAGAATCTCTCGCTTG,"Bladder","Basal cell of urothelium","http://purl.obolibrary.org/obo/CL_1000486","CL:1000486"
10X_P4_4_CAGAATCTCTTAACCT,"Bladder","Bladder cell","http://purl.obolibrary.org/obo/CL_1001319","CL:1001319"
10X_P4_4_CAGAGAGGTTCGGCAC,"Bladder","Mesenchymal cell","http://purl.obolibrary.org/obo/CL_0008019","CL:0008019"
10X_P4_4_CAGATCAAGGAGTACC,"Bladder","Mesenchymal cell","http://purl.obolibrary.org/obo/CL_0008019","CL:0008019"
10X_P4_4_CAGATCACACTGTGTA,"Bladder","Bladder cell","http://purl.obolibrary.org/obo/CL_1001319","CL:1001319"
10X_P4_4_CAGATCATCACTATTC,"Bladder","Mesenchymal cell","http://purl.obolibrary.org/obo/CL_0008019","CL:0008019"
10X_P4_4_CAGCAGCAGAGCTTCT,"Bladder","Bladder cell","http://purl.obolibrary.org/obo/CL_1001319","CL:1001319"
10X_P4_4_CAGCAGCCATGTTCCC,"Bladder","Mesenchymal cell","http://purl.obolibrary.org/obo/CL_0008019","CL:0008019"
10X_P4_4_CAGCAGCGTATTACCG,"Bladder","Endothelial cell","http://purl.obolibrary.org/obo/CL_0000115","CL:0000115"
10X_P4_4_CAGCAGCTCCAAAGTC,"Bladder","Mesenchymal cell","http://purl.obolibrary.org/obo/CL_0008019","CL:0008019"
10X_P4_4_CAGCATAAGACACGAC,"Bladder","Bladder cell","http://purl.obolibrary.org/obo/CL_1001319","CL:1001319"
10X_P4_4_CAGCATAAGATAGCAT,"Bladder","Bladder cell","http://purl.obolibrary.org/obo/CL_1001319","CL:1001319"
10X_P4_4_CAGCATAAGTGTACCT,"Bladder","Mesenchymal cell","http://purl.obolibrary.org/obo/CL_0008019","CL:0008019"
10X_P4_4_CAGCATAGTAGCGTAG,"Bladder","Bladder cell","http://purl.obolibrary.org/obo/CL_1001319","CL:1001319"
10X_P4_4_CAGCATAGTCATTAGC,"Bladder","Mesenchymal cell","http://purl.obolibrary.org/obo/CL_0008019","CL:0008019"
10X_P4_4_CAGCATAGTCTCCCTA,"Bladder","Mesenchymal cell","http://purl.obolibrary.org/obo/CL_0008019","CL:0008019"
10X_P4_4_CAGCATATCTCTGCTG,"Bladder","Bladder cell","http://purl.obolibrary.org/obo/CL_1001319","CL:1001319"
10X_P4_4_CAGCCGACAGGGATTG,"Bladder","Bladder cell","http://purl.obolibrary.org/obo/CL_1001319","CL:1001319"
10X_P4_4_CAGCCGATCCTAGTGA,"Bladder","Basal cell of urothelium","http://purl.obolibrary.org/obo/CL_1000486","CL:1000486"
10X_P4_4_CAGCGACAGTCTCAAC,"Bladder","Basal cell of urothelium","http://purl.obolibrary.org/obo/CL_1000486","CL:1000486"
10X_P4_4_CAGCGACGTGATAAGT,"Bladder","Bladder cell","http://purl.obolibrary.org/obo/CL_1001319","CL:1001319"
10X_P4_4_CAGCTAACAGGCGATA,"Bladder","Mesenchymal cell","http://purl.obolibrary.org/obo/CL_0008019","CL:0008019"
10X_P4_4_CAGCTGGCACCTTGTC,"Bladder","Basal cell of urothelium","http://purl.obolibrary.org/obo/CL_1000486","CL:1000486"
10X_P4_4_CAGGTGCAGGAATGGA,"Bladder","Mesenchymal cell","http://purl.obolibrary.org/obo/CL_0008019","CL:0008019"
10X_P4_4_CAGGTGCCAAACGTGG,"Bladder","Mesenchymal cell","http://purl.obolibrary.org/obo/CL_0008019","CL:0008019"
10X_P4_4_CAGGTGCCACGCCAGT,"Bladder","Bladder cell","http://purl.obolibrary.org/obo/CL_1001319","CL:1001319"
10X_P4_4_CAGGTGCCATACGCTA,"Bladder","Mesenchymal cell","http://purl.obolibrary.org/obo/CL_0008019","CL:0008019"
10X_P4_4_CAGGTGCTCCACGACG,"Bladder","Bladder cell","http://purl.obolibrary.org/obo/CL_1001319","CL:1001319"
10X_P4_4_CAGGTGCTCGGAATCT,"Bladder","Mesenchymal cell","http://purl.obolibrary.org/obo/CL_0008019","CL:0008019"
10X_P4_4_CAGGTGCTCTCGTTTA,"Bladder","Bladder cell","http://purl.obolibrary.org/obo/CL_1001319","CL:1001319"
10X_P4_4_CAGTAACAGTCGAGTG,"Bladder","Basal cell of urothelium","http://purl.obolibrary.org/obo/CL_1000486","CL:1000486"
10X_P4_4_CAGTAACCATCACGAT,"Bladder","Bladder cell","http://purl.obolibrary.org/obo/CL_1001319","CL:1001319"
10X_P4_4_CAGTAACCATGCAACT,"Bladder","Endothelial cell","http://purl.obolibrary.org/obo/CL_0000115","CL:0000115"
10X_P4_4_CAGTAACGTCTCAACA,"Bladder","Bladder cell","http://purl.obolibrary.org/obo/CL_1001319","CL:1001319"
10X_P4_4_CAGTAACGTGTTTGGT,"Bladder","Mesenchymal cell","http://purl.obolibrary.org/obo/CL_0008019","CL:0008019"
10X_P4_4_CAGTAACTCCGAATGT,"Bladder","Bladder cell","http://purl.obolibrary.org/obo/CL_1001319","CL:1001319"
10X_P4_4_CAGTCCTAGGACACCA,"Bladder","Mesenchymal cell","http://purl.obolibrary.org/obo/CL_0008019","CL:0008019"
10X_P4_4_CAGTCCTCAAATTGCC,"Bladder","Bladder cell","http://purl.obolibrary.org/obo/CL_1001319","CL:1001319"
10X_P4_4_CAGTCCTCAGACGTAG,"Bladder","Bladder cell","http://purl.obolibrary.org/obo/CL_1001319","CL:1001319"
10X_P4_4_CAGTCCTGTTCGTGAT,"Bladder","Bladder cell","http://purl.obolibrary.org/obo/CL_1001319","CL:1001319"
10X_P4_4_CATATGGCACTGTGTA,"Bladder","Mesenchymal cell","http://purl.obolibrary.org/obo/CL_0008019","CL:0008019"
10X_P4_4_CATATGGCATGGTTGT,"Bladder","Mesenchymal cell","http://purl.obolibrary.org/obo/CL_0008019","CL:0008019"
10X_P4_4_CATATTCAGGCCCTCA,"Bladder","Mesenchymal cell","http://purl.obolibrary.org/obo/CL_0008019","CL:0008019"
10X_P4_4_CATATTCAGGTGTGGT,"Bladder","Mesenchymal cell","http://purl.obolibrary.org/obo/CL_0008019","CL:0008019"
10X_P4_4_CATATTCCACACAGAG,"Bladder","Mesenchymal cell","http://purl.obolibrary.org/obo/CL_0008019","CL:0008019"
10X_P4_4_CATATTCGTACTTGAC,"Bladder","Bladder cell","http://purl.obolibrary.org/obo/CL_1001319","CL:1001319"
10X_P4_4_CATATTCGTCGAGATG,"Bladder","Basal cell of urothelium","http://purl.obolibrary.org/obo/CL_1000486","CL:1000486"
10X_P4_4_CATATTCGTTATGTGC,"Bladder","Basal cell of urothelium","http://purl.obolibrary.org/obo/CL_1000486","CL:1000486"
10X_P4_4_CATCAAGAGCGTGAGT,"Bladder","Basal cell of urothelium","http://purl.obolibrary.org/obo/CL_1000486","CL:1000486"
10X_P4_4_CATCAAGGTCAAGCGA,"Bladder","Mesenchymal cell","http://purl.obolibrary.org/obo/CL_0008019","CL:0008019"
10X_P4_4_CATCAAGTCCAGAAGG,"Bladder","Mesenchymal cell","http://purl.obolibrary.org/obo/CL_0008019","CL:0008019"
10X_P4_4_CATCAGAGTCTAGAGG,"Bladder","Bladder cell","http://purl.obolibrary.org/obo/CL_1001319","CL:1001319"
10X_P4_4_CATCCACAGACTGGGT,"Bladder","Mesenchymal cell","http://purl.obolibrary.org/obo/CL_0008019","CL:0008019"
10X_P4_4_CATCCACAGAGCCTAG,"Bladder","Mesenchymal cell","http://purl.obolibrary.org/obo/CL_0008019","CL:0008019"
10X_P4_4_CATCCACCAGCTGCAC,"Bladder","Bladder cell","http://purl.obolibrary.org/obo/CL_1001319","CL:1001319"
10X_P4_4_CATCGAAGTAAACGCG,"Bladder","Mesenchymal cell","http://purl.obolibrary.org/obo/CL_0008019","CL:0008019"
10X_P4_4_CATCGAATCAGCCTAA,"Bladder","Bladder cell","http://purl.obolibrary.org/obo/CL_1001319","CL:1001319"
10X_P4_4_CATCGAATCGTAGGTT,"Bladder","Basal cell of urothelium","http://purl.obolibrary.org/obo/CL_1000486","CL:1000486"
10X_P4_4_CATCGAATCTAACGGT,"Bladder","Bladder cell","http://purl.obolibrary.org/obo/CL_1001319","CL:1001319"
10X_P4_4_CATCGGGGTACCCAAT,"Bladder","Mesenchymal cell","http://purl.obolibrary.org/obo/CL_0008019","CL:0008019"
10X_P4_4_CATCGGGGTCTTCGTC,"Bladder","Bladder cell","http://purl.obolibrary.org/obo/CL_1001319","CL:1001319"
10X_P4_4_CATCGGGGTTCAGTAC,"Bladder","Mesenchymal cell","http://purl.obolibrary.org/obo/CL_0008019","CL:0008019"
10X_P4_4_CATGACAAGCGATCCC,"Bladder","Bladder cell","http://purl.obolibrary.org/obo/CL_1001319","CL:1001319"
10X_P4_4_CATGACAAGGACTGGT,"Bladder","Leukocyte","http://purl.obolibrary.org/obo/CL_0000738","CL:0000738"
10X_P4_4_CATGACACACCAGGCT,"Bladder","Bladder cell","http://purl.obolibrary.org/obo/CL_1001319","CL:1001319"
10X_P4_4_CATGACAGTCTTCAAG,"Bladder","Mesenchymal cell","http://purl.obolibrary.org/obo/CL_0008019","CL:0008019"
10X_P4_4_CATGACAGTTACAGAA,"Bladder","Basal cell of urothelium","http://purl.obolibrary.org/obo/CL_1000486","CL:1000486"
10X_P4_4_CATGACATCGTAGGAG,"Bladder","Bladder cell","http://purl.obolibrary.org/obo/CL_1001319","CL:1001319"
10X_P4_4_CATGCCTAGCTAGTTC,"Bladder","Bladder cell","http://purl.obolibrary.org/obo/CL_1001319","CL:1001319"
10X_P4_4_CATGCCTAGGGTGTTG,"Bladder","Mesenchymal cell","http://purl.obolibrary.org/obo/CL_0008019","CL:0008019"
10X_P4_4_CATGCCTTCGGCCGAT,"Bladder","Mesenchymal cell","http://purl.obolibrary.org/obo/CL_0008019","CL:0008019"
10X_P4_4_CATGGCGAGCTCCTTC,"Bladder","Mesenchymal cell","http://purl.obolibrary.org/obo/CL_0008019","CL:0008019"
10X_P4_4_CATGGCGAGCTGCAAG,"Bladder","Bladder cell","http://purl.obolibrary.org/obo/CL_1001319","CL:1001319"
10X_P4_4_CATGGCGAGGTGTTAA,"Bladder","Bladder cell","http://purl.obolibrary.org/obo/CL_1001319","CL:1001319"
10X_P4_4_CATGGCGCAGGTGCCT,"Bladder","Mesenchymal cell","http://purl.obolibrary.org/obo/CL_0008019","CL:0008019"
10X_P4_4_CATGGCGCATTCTCAT,"Bladder","Basal cell of urothelium","http://purl.obolibrary.org/obo/CL_1000486","CL:1000486"
10X_P4_4_CATGGCGTCGTATCAG,"Bladder","Mesenchymal cell","http://purl.obolibrary.org/obo/CL_0008019","CL:0008019"
10X_P4_4_CATTATCAGACAAAGG,"Bladder","Bladder cell","http://purl.obolibrary.org/obo/CL_1001319","CL:1001319"
10X_P4_4_CATTATCAGCTCCCAG,"Bladder","Mesenchymal cell","http://purl.obolibrary.org/obo/CL_0008019","CL:0008019"
10X_P4_4_CATTATCGTCAAAGCG,"Bladder","Mesenchymal cell","http://purl.obolibrary.org/obo/CL_0008019","CL:0008019"
10X_P4_4_CATTATCTCCGAGCCA,"Bladder","Bladder cell","http://purl.obolibrary.org/obo/CL_1001319","CL:1001319"
10X_P4_4_CATTATCTCCGCTGTT,"Bladder","Mesenchymal cell","http://purl.obolibrary.org/obo/CL_0008019","CL:0008019"
10X_P4_4_CATTATCTCTTGGGTA,"Bladder","Bladder cell","http://purl.obolibrary.org/obo/CL_1001319","CL:1001319"
10X_P4_4_CATTCGCAGACGCAAC,"Bladder","Bladder cell","http://purl.obolibrary.org/obo/CL_1001319","CL:1001319"
10X_P4_4_CATTCGCAGAGCTGCA,"Bladder","Mesenchymal cell","http://purl.obolibrary.org/obo/CL_0008019","CL:0008019"
10X_P4_4_CATTCGCCACTAAGTC,"Bladder","Mesenchymal cell","http://purl.obolibrary.org/obo/CL_0008019","CL:0008019"
10X_P4_4_CATTCGCCATAACCTG,"Bladder","Basal cell of urothelium","http://purl.obolibrary.org/obo/CL_1000486","CL:1000486"
10X_P4_4_CATTCGCTCAGCTGGC,"Bladder","Mesenchymal cell","http://purl.obolibrary.org/obo/CL_0008019","CL:0008019"
10X_P4_4_CCAATCCCACACCGAC,"Bladder","Basal cell of urothelium","http://purl.obolibrary.org/obo/CL_1000486","CL:1000486"
10X_P4_4_CCAATCCCACATAACC,"Bladder","Mesenchymal cell","http://purl.obolibrary.org/obo/CL_0008019","CL:0008019"
10X_P4_4_CCAATCCCATGGTCAT,"Bladder","Bladder cell","http://purl.obolibrary.org/obo/CL_1001319","CL:1001319"
10X_P4_4_CCAATCCGTAGATTAG,"Bladder","Mesenchymal cell","http://purl.obolibrary.org/obo/CL_0008019","CL:0008019"
10X_P4_4_CCAATCCTCCAAAGTC,"Bladder","Mesenchymal cell","http://purl.obolibrary.org/obo/CL_0008019","CL:0008019"
10X_P4_4_CCAATCCTCGATCCCT,"Bladder","Endothelial cell","http://purl.obolibrary.org/obo/CL_0000115","CL:0000115"
10X_P4_4_CCACCTAAGACGCTTT,"Bladder","Mesenchymal cell","http://purl.obolibrary.org/obo/CL_0008019","CL:0008019"
10X_P4_4_CCACCTAGTATGCTTG,"Bladder","Mesenchymal cell","http://purl.obolibrary.org/obo/CL_0008019","CL:0008019"
10X_P4_4_CCACGGAAGATGTGTA,"Bladder","Mesenchymal cell","http://purl.obolibrary.org/obo/CL_0008019","CL:0008019"
10X_P4_4_CCACGGAAGCATCATC,"Bladder","Bladder cell","http://purl.obolibrary.org/obo/CL_1001319","CL:1001319"
10X_P4_4_CCACGGAGTTACAGAA,"Bladder","Mesenchymal cell","http://purl.obolibrary.org/obo/CL_0008019","CL:0008019"
10X_P4_4_CCACGGATCCTTTCGG,"Bladder","Mesenchymal cell","http://purl.obolibrary.org/obo/CL_0008019","CL:0008019"
10X_P4_4_CCACTACCAATGTAAG,"Bladder","Mesenchymal cell","http://purl.obolibrary.org/obo/CL_0008019","CL:0008019"
10X_P4_4_CCACTACGTCCGAGTC,"Bladder","Basal cell of urothelium","http://purl.obolibrary.org/obo/CL_1000486","CL:1000486"
10X_P4_4_CCACTACGTGTGGCTC,"Bladder","Bladder cell","http://purl.obolibrary.org/obo/CL_1001319","CL:1001319"
10X_P4_4_CCACTACGTTTAGCTG,"Bladder","Mesenchymal cell","http://purl.obolibrary.org/obo/CL_0008019","CL:0008019"
10X_P4_4_CCAGCGACACGGCGTT,"Bladder","Mesenchymal cell","http://purl.obolibrary.org/obo/CL_0008019","CL:0008019"
10X_P4_4_CCAGCGACATCTATGG,"Bladder","Bladder cell","http://purl.obolibrary.org/obo/CL_1001319","CL:1001319"
10X_P4_4_CCAGCGATCAACGGCC,"Bladder","Bladder cell","http://purl.obolibrary.org/obo/CL_1001319","CL:1001319"
10X_P4_4_CCAGCGATCGGATGTT,"Bladder","Bladder cell","http://purl.obolibrary.org/obo/CL_1001319","CL:1001319"
10X_P4_4_CCAGCGATCGGTCCGA,"Bladder","Basal cell of urothelium","http://purl.obolibrary.org/obo/CL_1000486","CL:1000486"
10X_P4_4_CCATGTCAGGCTAGGT,"Bladder","Mesenchymal cell","http://purl.obolibrary.org/obo/CL_0008019","CL:0008019"
10X_P4_4_CCATGTCAGGTAGCCA,"Bladder","Endothelial cell","http://purl.obolibrary.org/obo/CL_0000115","CL:0000115"
10X_P4_4_CCATGTCAGTATCGAA,"Bladder","Mesenchymal cell","http://purl.obolibrary.org/obo/CL_0008019","CL:0008019"
10X_P4_4_CCATGTCGTCTTGTCC,"Bladder","Bladder cell","http://purl.obolibrary.org/obo/CL_1001319","CL:1001319"
10X_P4_4_CCATGTCTCAGGCCCA,"Bladder","Basal cell of urothelium","http://purl.obolibrary.org/obo/CL_1000486","CL:1000486"
10X_P4_4_CCATTCGAGTCGCCGT,"Bladder","Mesenchymal cell","http://purl.obolibrary.org/obo/CL_0008019","CL:0008019"
10X_P4_4_CCATTCGCAAACCTAC,"Bladder","Bladder cell","http://purl.obolibrary.org/obo/CL_1001319","CL:1001319"
10X_P4_4_CCATTCGCACAACTGT,"Bladder","Bladder cell","http://purl.obolibrary.org/obo/CL_1001319","CL:1001319"
10X_P4_4_CCATTCGGTTGTGGAG,"Bladder","Mesenchymal cell","http://purl.obolibrary.org/obo/CL_0008019","CL:0008019"
10X_P4_4_CCCAATCAGGCTCAGA,"Bladder","Mesenchymal cell","http://purl.obolibrary.org/obo/CL_0008019","CL:0008019"
10X_P4_4_CCCAATCAGGGTCGAT,"Bladder","Mesenchymal cell","http://purl.obolibrary.org/obo/CL_0008019","CL:0008019"
10X_P4_4_CCCAATCCAATAACGA,"Bladder","Mesenchymal cell","http://purl.obolibrary.org/obo/CL_0008019","CL:0008019"
10X_P4_4_CCCAATCGTAAGGGAA,"Bladder","Bladder cell","http://purl.obolibrary.org/obo/CL_1001319","CL:1001319"
10X_P4_4_CCCAATCGTTCCGTCT,"Bladder","Bladder cell","http://purl.obolibrary.org/obo/CL_1001319","CL:1001319"
10X_P4_4_CCCAGTTAGCTAACAA,"Bladder","Basal cell of urothelium","http://purl.obolibrary.org/obo/CL_1000486","CL:1000486"
10X_P4_4_CCCAGTTCACCAGTTA,"Bladder","Endothelial cell","http://purl.obolibrary.org/obo/CL_0000115","CL:0000115"
10X_P4_4_CCCAGTTCAGCGTTCG,"Bladder","Mesenchymal cell","http://purl.obolibrary.org/obo/CL_0008019","CL:0008019"
10X_P4_4_CCCAGTTGTAAGAGAG,"Bladder","Bladder cell","http://purl.obolibrary.org/obo/CL_1001319","CL:1001319"
10X_P4_4_CCCATACAGAAGCCCA,"Bladder","Basal cell of urothelium","http://purl.obolibrary.org/obo/CL_1000486","CL:1000486"
10X_P4_4_CCCATACGTACCTACA,"Bladder","Basal cell of urothelium","http://purl.obolibrary.org/obo/CL_1000486","CL:1000486"
10X_P4_4_CCCATACGTAGGGTAC,"Bladder","Endothelial cell","http://purl.obolibrary.org/obo/CL_0000115","CL:0000115"
10X_P4_4_CCCATACGTGAAGGCT,"Bladder","Mesenchymal cell","http://purl.obolibrary.org/obo/CL_0008019","CL:0008019"
10X_P4_4_CCCATACTCGCTGATA,"Bladder","Bladder cell","http://purl.obolibrary.org/obo/CL_1001319","CL:1001319"
10X_P4_4_CCCTCCTAGCTAACAA,"Bladder","Mesenchymal cell","http://purl.obolibrary.org/obo/CL_0008019","CL:0008019"
10X_P4_4_CCCTCCTAGCTAAGAT,"Bladder","Bladder cell","http://purl.obolibrary.org/obo/CL_1001319","CL:1001319"
10X_P4_4_CCCTCCTCAATCAGAA,"Bladder","Bladder cell","http://purl.obolibrary.org/obo/CL_1001319","CL:1001319"
10X_P4_4_CCCTCCTCACCAGGCT,"Bladder","Bladder cell","http://purl.obolibrary.org/obo/CL_1001319","CL:1001319"
10X_P4_4_CCCTCCTGTGTGACGA,"Bladder","Mesenchymal cell","http://purl.obolibrary.org/obo/CL_0008019","CL:0008019"
10X_P4_4_CCCTCCTTCGGCGGTT,"Bladder","Bladder cell","http://purl.obolibrary.org/obo/CL_1001319","CL:1001319"
10X_P4_4_CCCTCCTTCTTCATGT,"Bladder","Mesenchymal cell","http://purl.obolibrary.org/obo/CL_0008019","CL:0008019"
10X_P4_4_CCGGGATCAAGCGAGT,"Bladder","Mesenchymal cell","http://purl.obolibrary.org/obo/CL_0008019","CL:0008019"
10X_P4_4_CCGGTAGCAGCTGTAT,"Bladder","Basal cell of urothelium","http://purl.obolibrary.org/obo/CL_1000486","CL:1000486"
10X_P4_4_CCGTACTAGCGTGAAC,"Bladder","Bladder cell","http://purl.obolibrary.org/obo/CL_1001319","CL:1001319"
10X_P4_4_CCGTACTTCAGGCGAA,"Bladder","Mesenchymal cell","http://purl.obolibrary.org/obo/CL_0008019","CL:0008019"
10X_P4_4_CCGTACTTCTGGCGTG,"Bladder","Mesenchymal cell","http://purl.obolibrary.org/obo/CL_0008019","CL:0008019"
10X_P4_4_CCGTACTTCTGTGCAA,"Bladder","Mesenchymal cell","http://purl.obolibrary.org/obo/CL_0008019","CL:0008019"
10X_P4_4_CCGTGGACAGCTGTAT,"Bladder","Mesenchymal cell","http://purl.obolibrary.org/obo/CL_0008019","CL:0008019"
10X_P4_4_CCGTGGAGTAGTGAAT,"Bladder","Mesenchymal cell","http://purl.obolibrary.org/obo/CL_0008019","CL:0008019"
10X_P4_4_CCGTTCAGTAAGAGAG,"Bladder","Mesenchymal cell","http://purl.obolibrary.org/obo/CL_0008019","CL:0008019"
10X_P4_4_CCGTTCAGTCTGATTG,"Bladder","Bladder cell","http://purl.obolibrary.org/obo/CL_1001319","CL:1001319"
10X_P4_4_CCGTTCAGTCTTCAAG,"Bladder","Basal cell of urothelium","http://purl.obolibrary.org/obo/CL_1000486","CL:1000486"
10X_P4_4_CCTAAAGAGCTCCTTC,"Bladder","Leukocyte","http://purl.obolibrary.org/obo/CL_0000738","CL:0000738"
10X_P4_4_CCTAAAGCAAGGGTCA,"Bladder","Mesenchymal cell","http://purl.obolibrary.org/obo/CL_0008019","CL:0008019"
10X_P4_4_CCTAAAGCACTGTTAG,"Bladder","Mesenchymal cell","http://purl.obolibrary.org/obo/CL_0008019","CL:0008019"
10X_P4_4_CCTAAAGGTCAGAAGC,"Bladder","Bladder cell","http://purl.obolibrary.org/obo/CL_1001319","CL:1001319"
10X_P4_4_CCTACACCAACAACCT,"Bladder","Bladder cell","http://purl.obolibrary.org/obo/CL_1001319","CL:1001319"
10X_P4_4_CCTACACCATTTGCTT,"Bladder","Basal cell of urothelium","http://purl.obolibrary.org/obo/CL_1000486","CL:1000486"
10X_P4_4_CCTACACTCTGGTGTA,"Bladder","Mesenchymal cell","http://purl.obolibrary.org/obo/CL_0008019","CL:0008019"
10X_P4_4_CCTACCAAGACCTAGG,"Bladder","Bladder cell","http://purl.obolibrary.org/obo/CL_1001319","CL:1001319"
10X_P4_4_CCTACCAAGTCGTTTG,"Bladder","Mesenchymal cell","http://purl.obolibrary.org/obo/CL_0008019","CL:0008019"
10X_P4_4_CCTAGCTAGAAACCGC,"Bladder","Bladder cell","http://purl.obolibrary.org/obo/CL_1001319","CL:1001319"
10X_P4_4_CCTAGCTAGCTCCTTC,"Bladder","Mesenchymal cell","http://purl.obolibrary.org/obo/CL_0008019","CL:0008019"
10X_P4_4_CCTAGCTAGTAATCCC,"Bladder","Mesenchymal cell","http://purl.obolibrary.org/obo/CL_0008019","CL:0008019"
10X_P4_4_CCTAGCTCAACACCTA,"Bladder","Mesenchymal cell","http://purl.obolibrary.org/obo/CL_0008019","CL:0008019"
10X_P4_4_CCTAGCTCAGGTTTCA,"Bladder","Bladder cell","http://purl.obolibrary.org/obo/CL_1001319","CL:1001319"
10X_P4_4_CCTAGCTCAGTAACGG,"Bladder","Mesenchymal cell","http://purl.obolibrary.org/obo/CL_0008019","CL:0008019"
10X_P4_4_CCTAGCTCAGTAAGCG,"Bladder","Bladder cell","http://purl.obolibrary.org/obo/CL_1001319","CL:1001319"
10X_P4_4_CCTAGCTTCATAAAGG,"Bladder","Bladder cell","http://purl.obolibrary.org/obo/CL_1001319","CL:1001319"
10X_P4_4_CCTATTACAATGTTGC,"Bladder","Mesenchymal cell","http://purl.obolibrary.org/obo/CL_0008019","CL:0008019"
10X_P4_4_CCTCAGTAGTGCCAGA,"Bladder","Bladder cell","http://purl.obolibrary.org/obo/CL_1001319","CL:1001319"
10X_P4_4_CCTCAGTCAGTCGTGC,"Bladder","Mesenchymal cell","http://purl.obolibrary.org/obo/CL_0008019","CL:0008019"
10X_P4_4_CCTCAGTGTTCGTTGA,"Bladder","Mesenchymal cell","http://purl.obolibrary.org/obo/CL_0008019","CL:0008019"
10X_P4_4_CCTCTGAAGACTACAA,"Bladder","Basal cell of urothelium","http://purl.obolibrary.org/obo/CL_1000486","CL:1000486"
10X_P4_4_CCTCTGAGTATAAACG,"Bladder","Bladder cell","http://purl.obolibrary.org/obo/CL_1001319","CL:1001319"
10X_P4_4_CCTTACGAGACAGACC,"Bladder","Bladder cell","http://purl.obolibrary.org/obo/CL_1001319","CL:1001319"
10X_P4_4_CCTTACGAGATCCGAG,"Bladder","Mesenchymal cell","http://purl.obolibrary.org/obo/CL_0008019","CL:0008019"
10X_P4_4_CCTTACGCAAACGTGG,"Bladder","Bladder cell","http://purl.obolibrary.org/obo/CL_1001319","CL:1001319"
10X_P4_4_CCTTACGCATCACCCT,"Bladder","Bladder cell","http://purl.obolibrary.org/obo/CL_1001319","CL:1001319"
10X_P4_4_CCTTACGGTCAGAAGC,"Bladder","Basal cell of urothelium","http://purl.obolibrary.org/obo/CL_1000486","CL:1000486"
10X_P4_4_CCTTACGTCAGCTTAG,"Bladder","Bladder cell","http://purl.obolibrary.org/obo/CL_1001319","CL:1001319"
10X_P4_4_CCTTACGTCGGCGGTT,"Bladder","Basal cell of urothelium","http://purl.obolibrary.org/obo/CL_1000486","CL:1000486"
10X_P4_4_CCTTCCCAGCGATTCT,"Bladder","Bladder cell","http://purl.obolibrary.org/obo/CL_1001319","CL:1001319"
10X_P4_4_CCTTCCCCACATAACC,"Bladder","Mesenchymal cell","http://purl.obolibrary.org/obo/CL_0008019","CL:0008019"
10X_P4_4_CCTTCCCCACTTAACG,"Bladder","Mesenchymal cell","http://purl.obolibrary.org/obo/CL_0008019","CL:0008019"
10X_P4_4_CCTTCCCGTAAGAGGA,"Bladder","Mesenchymal cell","http://purl.obolibrary.org/obo/CL_0008019","CL:0008019"
10X_P4_4_CCTTCCCGTCATATGC,"Bladder","Mesenchymal cell","http://purl.obolibrary.org/obo/CL_0008019","CL:0008019"
10X_P4_4_CCTTCGAAGCGATATA,"Bladder","Bladder cell","http://purl.obolibrary.org/obo/CL_1001319","CL:1001319"
10X_P4_4_CCTTCGAGTGTCAATC,"Bladder","Mesenchymal cell","http://purl.obolibrary.org/obo/CL_0008019","CL:0008019"
10X_P4_4_CCTTCGATCGTTGCCT,"Bladder","Bladder cell","http://purl.obolibrary.org/obo/CL_1001319","CL:1001319"
10X_P4_4_CCTTTCTCACCAGGCT,"Bladder","Mesenchymal cell","http://purl.obolibrary.org/obo/CL_0008019","CL:0008019"
10X_P4_4_CCTTTCTCATTGCGGC,"Bladder","Bladder cell","http://purl.obolibrary.org/obo/CL_1001319","CL:1001319"
10X_P4_4_CCTTTCTTCAAGCCTA,"Bladder","Mesenchymal cell","http://purl.obolibrary.org/obo/CL_0008019","CL:0008019"
10X_P4_4_CCTTTCTTCCCTTGCA,"Bladder","Leukocyte","http://purl.obolibrary.org/obo/CL_0000738","CL:0000738"
10X_P4_4_CCTTTCTTCTATCCCG,"Bladder","Mesenchymal cell","http://purl.obolibrary.org/obo/CL_0008019","CL:0008019"
10X_P4_4_CGAACATCATCGTCGG,"Bladder","Mesenchymal cell","http://purl.obolibrary.org/obo/CL_0008019","CL:0008019"
10X_P4_4_CGAACATGTACTCAAC,"Bladder","Mesenchymal cell","http://purl.obolibrary.org/obo/CL_0008019","CL:0008019"
10X_P4_4_CGAACATTCCTTTCTC,"Bladder","Basal cell of urothelium","http://purl.obolibrary.org/obo/CL_1000486","CL:1000486"
10X_P4_4_CGAATGTAGACATAAC,"Bladder","Mesenchymal cell","http://purl.obolibrary.org/obo/CL_0008019","CL:0008019"
10X_P4_4_CGAATGTCAGTCAGAG,"Bladder","Bladder cell","http://purl.obolibrary.org/obo/CL_1001319","CL:1001319"
10X_P4_4_CGAATGTGTAGTAGTA,"Bladder","Basal cell of urothelium","http://purl.obolibrary.org/obo/CL_1000486","CL:1000486"
10X_P4_4_CGACCTTGTACTTGAC,"Bladder","Bladder cell","http://purl.obolibrary.org/obo/CL_1001319","CL:1001319"
10X_P4_4_CGACCTTTCGCCCTTA,"Bladder","Bladder cell","http://purl.obolibrary.org/obo/CL_1001319","CL:1001319"
10X_P4_4_CGACTTCGTGTTGAGG,"Bladder","Bladder cell","http://purl.obolibrary.org/obo/CL_1001319","CL:1001319"
10X_P4_4_CGAGAAGAGACAGGCT,"Bladder","Basal cell of urothelium","http://purl.obolibrary.org/obo/CL_1000486","CL:1000486"
10X_P4_4_CGAGAAGCACGGCCAT,"Bladder","Mesenchymal cell","http://purl.obolibrary.org/obo/CL_0008019","CL:0008019"
10X_P4_4_CGAGAAGTCACCTTAT,"Bladder","Mesenchymal cell","http://purl.obolibrary.org/obo/CL_0008019","CL:0008019"
10X_P4_4_CGAGCACAGTAGGCCA,"Bladder","Bladder cell","http://purl.obolibrary.org/obo/CL_1001319","CL:1001319"
10X_P4_4_CGAGCACGTACATGTC,"Bladder","Mesenchymal cell","http://purl.obolibrary.org/obo/CL_0008019","CL:0008019"
10X_P4_4_CGAGCACGTCTTTCAT,"Bladder","Mesenchymal cell","http://purl.obolibrary.org/obo/CL_0008019","CL:0008019"
10X_P4_4_CGAGCACGTGTCCTCT,"Bladder","Mesenchymal cell","http://purl.obolibrary.org/obo/CL_0008019","CL:0008019"
10X_P4_4_CGAGCACGTTAAGTAG,"Bladder","Basal cell of urothelium","http://purl.obolibrary.org/obo/CL_1000486","CL:1000486"
10X_P4_4_CGAGCACTCCAGTAGT,"Bladder","Mesenchymal cell","http://purl.obolibrary.org/obo/CL_0008019","CL:0008019"
10X_P4_4_CGAGCACTCTGCTTGC,"Bladder","Bladder cell","http://purl.obolibrary.org/obo/CL_1001319","CL:1001319"
10X_P4_4_CGAGCCACATATGAGA,"Bladder","Bladder cell","http://purl.obolibrary.org/obo/CL_1001319","CL:1001319"
10X_P4_4_CGAGCCACATTAGCCA,"Bladder","Bladder cell","http://purl.obolibrary.org/obo/CL_1001319","CL:1001319"
10X_P4_4_CGATCGGAGTGGAGTC,"Bladder","Leukocyte","http://purl.obolibrary.org/obo/CL_0000738","CL:0000738"
10X_P4_4_CGATCGGCATGGTCAT,"Bladder","Bladder cell","http://purl.obolibrary.org/obo/CL_1001319","CL:1001319"
10X_P4_4_CGATGGCAGAGCCTAG,"Bladder","Basal cell of urothelium","http://purl.obolibrary.org/obo/CL_1000486","CL:1000486"
10X_P4_4_CGATGGCGTACTCTCC,"Bladder","Bladder cell","http://purl.obolibrary.org/obo/CL_1001319","CL:1001319"
10X_P4_4_CGATGGCGTAGAAAGG,"Bladder","Bladder cell","http://purl.obolibrary.org/obo/CL_1001319","CL:1001319"
10X_P4_4_CGATGGCTCAGCCTAA,"Bladder","Bladder cell","http://purl.obolibrary.org/obo/CL_1001319","CL:1001319"
10X_P4_4_CGATGGCTCTCACATT,"Bladder","Basal cell of urothelium","http://purl.obolibrary.org/obo/CL_1000486","CL:1000486"
10X_P4_4_CGATGTATCGTCACGG,"Bladder","Mesenchymal cell","http://purl.obolibrary.org/obo/CL_0008019","CL:0008019"
10X_P4_4_CGATTGATCGCCTGAG,"Bladder","Mesenchymal cell","http://purl.obolibrary.org/obo/CL_0008019","CL:0008019"
10X_P4_4_CGCCAAGCACCCTATC,"Bladder","Bladder cell","http://purl.obolibrary.org/obo/CL_1001319","CL:1001319"
10X_P4_4_CGCCAAGTCACCATAG,"Bladder","Mesenchymal cell","http://purl.obolibrary.org/obo/CL_0008019","CL:0008019"
10X_P4_4_CGCGGTACAGAAGCAC,"Bladder","Bladder cell","http://purl.obolibrary.org/obo/CL_1001319","CL:1001319"
10X_P4_4_CGCGGTACAGCCTGTG,"Bladder","Bladder cell","http://purl.obolibrary.org/obo/CL_1001319","CL:1001319"
10X_P4_4_CGCGGTATCCCAAGTA,"Bladder","Mesenchymal cell","http://purl.obolibrary.org/obo/CL_0008019","CL:0008019"
10X_P4_4_CGCGTTTAGTAAGTAC,"Bladder","Mesenchymal cell","http://purl.obolibrary.org/obo/CL_0008019","CL:0008019"
10X_P4_4_CGCGTTTAGTACTTGC,"Bladder","Basal cell of urothelium","http://purl.obolibrary.org/obo/CL_1000486","CL:1000486"
10X_P4_4_CGCGTTTCACCTCGGA,"Bladder","Bladder cell","http://purl.obolibrary.org/obo/CL_1001319","CL:1001319"
10X_P4_4_CGCGTTTTCTCTGAGA,"Bladder","Bladder cell","http://purl.obolibrary.org/obo/CL_1001319","CL:1001319"
10X_P4_4_CGCTATCAGAACAACT,"Bladder","Endothelial cell","http://purl.obolibrary.org/obo/CL_0000115","CL:0000115"
10X_P4_4_CGCTATCAGGCGCTCT,"Bladder","Mesenchymal cell","http://purl.obolibrary.org/obo/CL_0008019","CL:0008019"
10X_P4_4_CGCTATCCAGGAACGT,"Bladder","Bladder cell","http://purl.obolibrary.org/obo/CL_1001319","CL:1001319"
10X_P4_4_CGCTATCGTCTCTTAT,"Bladder","Mesenchymal cell","http://purl.obolibrary.org/obo/CL_0008019","CL:0008019"
10X_P4_4_CGCTATCTCCATGCTC,"Bladder","Mesenchymal cell","http://purl.obolibrary.org/obo/CL_0008019","CL:0008019"
10X_P4_4_CGCTATCTCCTAGGGC,"Bladder","Bladder cell","http://purl.obolibrary.org/obo/CL_1001319","CL:1001319"
10X_P4_4_CGCTATCTCTTGTACT,"Bladder","Mesenchymal cell","http://purl.obolibrary.org/obo/CL_0008019","CL:0008019"
10X_P4_4_CGCTGGAGTTTGTGTG,"Bladder","Basal cell of urothelium","http://purl.obolibrary.org/obo/CL_1000486","CL:1000486"
10X_P4_4_CGCTGGATCAAACGGG,"Bladder","Mesenchymal cell","http://purl.obolibrary.org/obo/CL_0008019","CL:0008019"
10X_P4_4_CGCTGGATCGGCGCTA,"Bladder","Mesenchymal cell","http://purl.obolibrary.org/obo/CL_0008019","CL:0008019"
10X_P4_4_CGCTGGATCTCATTCA,"Bladder","Mesenchymal cell","http://purl.obolibrary.org/obo/CL_0008019","CL:0008019"
10X_P4_4_CGCTTCATCATGTGGT,"Bladder","Mesenchymal cell","http://purl.obolibrary.org/obo/CL_0008019","CL:0008019"
10X_P4_4_CGGACACAGCCCAGCT,"Bladder","Bladder cell","http://purl.obolibrary.org/obo/CL_1001319","CL:1001319"
10X_P4_4_CGGACACAGGGCACTA,"Bladder","Mesenchymal cell","http://purl.obolibrary.org/obo/CL_0008019","CL:0008019"
10X_P4_4_CGGACACCACTACAGT,"Bladder","Bladder cell","http://purl.obolibrary.org/obo/CL_1001319","CL:1001319"
10X_P4_4_CGGACACCAGCTTAAC,"Bladder","Leukocyte","http://purl.obolibrary.org/obo/CL_0000738","CL:0000738"
10X_P4_4_CGGACACGTTTGGCGC,"Bladder","Bladder cell","http://purl.obolibrary.org/obo/CL_1001319","CL:1001319"
10X_P4_4_CGGACGTAGGAGTCTG,"Bladder","Mesenchymal cell","http://purl.obolibrary.org/obo/CL_0008019","CL:0008019"
10X_P4_4_CGGACGTAGGAGTTGC,"Bladder","Mesenchymal cell","http://purl.obolibrary.org/obo/CL_0008019","CL:0008019"
10X_P4_4_CGGACGTCAGTATCTG,"Bladder","Mesenchymal cell","http://purl.obolibrary.org/obo/CL_0008019","CL:0008019"
10X_P4_4_CGGACGTGTCATCCCT,"Bladder","Mesenchymal cell","http://purl.obolibrary.org/obo/CL_0008019","CL:0008019"
10X_P4_4_CGGACGTGTCTCCCTA,"Bladder","Bladder cell","http://purl.obolibrary.org/obo/CL_1001319","CL:1001319"
10X_P4_4_CGGACGTGTTCGCTAA,"Bladder","Bladder cell","http://purl.obolibrary.org/obo/CL_1001319","CL:1001319"
10X_P4_4_CGGACGTGTTTGACAC,"Bladder","Mesenchymal cell","http://purl.obolibrary.org/obo/CL_0008019","CL:0008019"
10X_P4_4_CGGACTGAGCCTATGT,"Bladder","Mesenchymal cell","http://purl.obolibrary.org/obo/CL_0008019","CL:0008019"
10X_P4_4_CGGACTGGTGCACGAA,"Bladder","Bladder cell","http://purl.obolibrary.org/obo/CL_1001319","CL:1001319"
10X_P4_4_CGGAGTCAGTACGACG,"Bladder","Basal cell of urothelium","http://purl.obolibrary.org/obo/CL_1000486","CL:1000486"
10X_P4_4_CGGAGTCGTAAACACA,"Bladder","Basal cell of urothelium","http://purl.obolibrary.org/obo/CL_1000486","CL:1000486"
10X_P4_4_CGGAGTCGTCTCCATC,"Bladder","Mesenchymal cell","http://purl.obolibrary.org/obo/CL_0008019","CL:0008019"
10X_P4_4_CGGAGTCGTTGTCGCG,"Bladder","Bladder cell","http://purl.obolibrary.org/obo/CL_1001319","CL:1001319"
10X_P4_4_CGGAGTCTCACCAGGC,"Bladder","Bladder cell","http://purl.obolibrary.org/obo/CL_1001319","CL:1001319"
10X_P4_4_CGGGTCACACCAGCAC,"Bladder","Mesenchymal cell","http://purl.obolibrary.org/obo/CL_0008019","CL:0008019"
10X_P4_4_CGGGTCACACGAAGCA,"Bladder","Mesenchymal cell","http://purl.obolibrary.org/obo/CL_0008019","CL:0008019"
10X_P4_4_CGGGTCACAGACGCTC,"Bladder","Leukocyte","http://purl.obolibrary.org/obo/CL_0000738","CL:0000738"
10X_P4_4_CGGGTCACATCACGAT,"Bladder","Mesenchymal cell","http://purl.obolibrary.org/obo/CL_0008019","CL:0008019"
10X_P4_4_CGGGTCACATTCACTT,"Bladder","Leukocyte","http://purl.obolibrary.org/obo/CL_0000738","CL:0000738"
10X_P4_4_CGGGTCAGTTCGGCAC,"Bladder","Mesenchymal cell","http://purl.obolibrary.org/obo/CL_0008019","CL:0008019"
10X_P4_4_CGGTTAAAGTCACGCC,"Bladder","Basal cell of urothelium","http://purl.obolibrary.org/obo/CL_1000486","CL:1000486"
10X_P4_4_CGGTTAACACGGTAAG,"Bladder","Bladder cell","http://purl.obolibrary.org/obo/CL_1001319","CL:1001319"
10X_P4_4_CGGTTAAGTCGGATCC,"Bladder","Basal cell of urothelium","http://purl.obolibrary.org/obo/CL_1000486","CL:1000486"
10X_P4_4_CGGTTAATCCGCATCT,"Bladder","Bladder cell","http://purl.obolibrary.org/obo/CL_1001319","CL:1001319"
10X_P4_4_CGGTTAATCTCATTCA,"Bladder","Mesenchymal cell","http://purl.obolibrary.org/obo/CL_0008019","CL:0008019"
10X_P4_4_CGTAGCGGTACTTAGC,"Bladder","Mesenchymal cell","http://purl.obolibrary.org/obo/CL_0008019","CL:0008019"
10X_P4_4_CGTAGCGGTAGCGATG,"Bladder","Bladder cell","http://purl.obolibrary.org/obo/CL_1001319","CL:1001319"
10X_P4_4_CGTAGCGGTGCACGAA,"Bladder","Mesenchymal cell","http://purl.obolibrary.org/obo/CL_0008019","CL:0008019"
10X_P4_4_CGTAGCGTCAATCACG,"Bladder","Bladder cell","http://purl.obolibrary.org/obo/CL_1001319","CL:1001319"
10X_P4_4_CGTAGCGTCACCCGAG,"Bladder","Bladder cell","http://purl.obolibrary.org/obo/CL_1001319","CL:1001319"
10X_P4_4_CGTAGGCCAAAGAATC,"Bladder","Basal cell of urothelium","http://purl.obolibrary.org/obo/CL_1000486","CL:1000486"
10X_P4_4_CGTAGGCCACGGCTAC,"Bladder","Mesenchymal cell","http://purl.obolibrary.org/obo/CL_0008019","CL:0008019"
10X_P4_4_CGTCACTAGTACTTGC,"Bladder","Bladder cell","http://purl.obolibrary.org/obo/CL_1001319","CL:1001319"
10X_P4_4_CGTCACTGTGGTCTCG,"Bladder","Bladder cell","http://purl.obolibrary.org/obo/CL_1001319","CL:1001319"
10X_P4_4_CGTCACTTCCACGTTC,"Bladder","Mesenchymal cell","http://purl.obolibrary.org/obo/CL_0008019","CL:0008019"
10X_P4_4_CGTCAGGCATACGCTA,"Bladder","Bladder cell","http://purl.obolibrary.org/obo/CL_1001319","CL:1001319"
10X_P4_4_CGTCAGGCATCACCCT,"Bladder","Mesenchymal cell","http://purl.obolibrary.org/obo/CL_0008019","CL:0008019"
10X_P4_4_CGTCAGGGTCACACGC,"Bladder","Mesenchymal cell","http://purl.obolibrary.org/obo/CL_0008019","CL:0008019"
10X_P4_4_CGTCCATAGTGTCCAT,"Bladder","Bladder cell","http://purl.obolibrary.org/obo/CL_1001319","CL:1001319"
10X_P4_4_CGTCCATCATAACCTG,"Bladder","Mesenchymal cell","http://purl.obolibrary.org/obo/CL_0008019","CL:0008019"
10X_P4_4_CGTCCATGTTGACGTT,"Bladder","Mesenchymal cell","http://purl.obolibrary.org/obo/CL_0008019","CL:0008019"
10X_P4_4_CGTCCATTCCAAGCCG,"Bladder","Mesenchymal cell","http://purl.obolibrary.org/obo/CL_0008019","CL:0008019"
10X_P4_4_CGTCTACAGGCTACGA,"Bladder","Mesenchymal cell","http://purl.obolibrary.org/obo/CL_0008019","CL:0008019"
10X_P4_4_CGTCTACAGTTAACGA,"Bladder","Basal cell of urothelium","http://purl.obolibrary.org/obo/CL_1000486","CL:1000486"
10X_P4_4_CGTCTACGTCGCTTCT,"Bladder","Mesenchymal cell","http://purl.obolibrary.org/obo/CL_0008019","CL:0008019"
10X_P4_4_CGTCTACTCGCATGAT,"Bladder","Mesenchymal cell","http://purl.obolibrary.org/obo/CL_0008019","CL:0008019"
10X_P4_4_CGTGAGCCAAGGACAC,"Bladder","Basal cell of urothelium","http://purl.obolibrary.org/obo/CL_1000486","CL:1000486"
10X_P4_4_CGTGAGCCATCATCCC,"Bladder","Mesenchymal cell","http://purl.obolibrary.org/obo/CL_0008019","CL:0008019"
10X_P4_4_CGTGAGCTCACATAGC,"Bladder","Mesenchymal cell","http://purl.obolibrary.org/obo/CL_0008019","CL:0008019"
10X_P4_4_CGTGTAACAAACTGTC,"Bladder","Bladder cell","http://purl.obolibrary.org/obo/CL_1001319","CL:1001319"
10X_P4_4_CGTGTCTAGATGTCGG,"Bladder","Mesenchymal cell","http://purl.obolibrary.org/obo/CL_0008019","CL:0008019"
10X_P4_4_CGTGTCTTCTTCTGGC,"Bladder","Bladder cell","http://purl.obolibrary.org/obo/CL_1001319","CL:1001319"
10X_P4_4_CGTTAGACAAGTAATG,"Bladder","Bladder cell","http://purl.obolibrary.org/obo/CL_1001319","CL:1001319"
10X_P4_4_CGTTAGATCCAGTATG,"Bladder","Bladder cell","http://purl.obolibrary.org/obo/CL_1001319","CL:1001319"
10X_P4_4_CGTTAGATCGTTACAG,"Bladder","Bladder cell","http://purl.obolibrary.org/obo/CL_1001319","CL:1001319"
10X_P4_4_CGTTAGATCTAACTGG,"Bladder","Mesenchymal cell","http://purl.obolibrary.org/obo/CL_0008019","CL:0008019"
10X_P4_4_CGTTAGATCTGTCAAG,"Bladder","Basal cell of urothelium","http://purl.obolibrary.org/obo/CL_1000486","CL:1000486"
10X_P4_4_CGTTCTGCACCACCAG,"Bladder","Mesenchymal cell","http://purl.obolibrary.org/obo/CL_0008019","CL:0008019"
10X_P4_4_CGTTCTGCACCCTATC,"Bladder","Bladder cell","http://purl.obolibrary.org/obo/CL_1001319","CL:1001319"
10X_P4_4_CGTTCTGCAGTATGCT,"Bladder","Bladder cell","http://purl.obolibrary.org/obo/CL_1001319","CL:1001319"
10X_P4_4_CGTTCTGCATGATCCA,"Bladder","Bladder cell","http://purl.obolibrary.org/obo/CL_1001319","CL:1001319"
10X_P4_4_CGTTCTGGTCCAACTA,"Bladder","Bladder cell","http://purl.obolibrary.org/obo/CL_1001319","CL:1001319"
10X_P4_4_CGTTGGGAGCCACGTC,"Bladder","Bladder cell","http://purl.obolibrary.org/obo/CL_1001319","CL:1001319"
10X_P4_4_CGTTGGGAGCTGATAA,"Bladder","Basal cell of urothelium","http://purl.obolibrary.org/obo/CL_1000486","CL:1000486"
10X_P4_4_CGTTGGGCATCGGACC,"Bladder","Basal cell of urothelium","http://purl.obolibrary.org/obo/CL_1000486","CL:1000486"
10X_P4_4_CTAACTTTCCGTCAAA,"Bladder","Bladder cell","http://purl.obolibrary.org/obo/CL_1001319","CL:1001319"
10X_P4_4_CTAACTTTCTAACGGT,"Bladder","Mesenchymal cell","http://purl.obolibrary.org/obo/CL_0008019","CL:0008019"
10X_P4_4_CTAAGACAGTGTCTCA,"Bladder","Mesenchymal cell","http://purl.obolibrary.org/obo/CL_0008019","CL:0008019"
10X_P4_4_CTAAGACGTGACAAAT,"Bladder","Bladder cell","http://purl.obolibrary.org/obo/CL_1001319","CL:1001319"
10X_P4_4_CTAAGACGTGCAACGA,"Bladder","Mesenchymal cell","http://purl.obolibrary.org/obo/CL_0008019","CL:0008019"
10X_P4_4_CTAAGACTCACAATGC,"Bladder","Mesenchymal cell","http://purl.obolibrary.org/obo/CL_0008019","CL:0008019"
10X_P4_4_CTAATGGGTAGCTAAA,"Bladder","Bladder cell","http://purl.obolibrary.org/obo/CL_1001319","CL:1001319"
10X_P4_4_CTACACCCACGAGGTA,"Bladder","Mesenchymal cell","http://purl.obolibrary.org/obo/CL_0008019","CL:0008019"
10X_P4_4_CTACACCGTTACGACT,"Bladder","Bladder cell","http://purl.obolibrary.org/obo/CL_1001319","CL:1001319"
10X_P4_4_CTACACCTCCCGGATG,"Bladder","Endothelial cell","http://purl.obolibrary.org/obo/CL_0000115","CL:0000115"
10X_P4_4_CTACACCTCGAGAGCA,"Bladder","Bladder cell","http://purl.obolibrary.org/obo/CL_1001319","CL:1001319"
10X_P4_4_CTACATTAGCCCAACC,"Bladder","Bladder cell","http://purl.obolibrary.org/obo/CL_1001319","CL:1001319"
10X_P4_4_CTACATTCAGTACACT,"Bladder","Bladder cell","http://purl.obolibrary.org/obo/CL_1001319","CL:1001319"
10X_P4_4_CTACATTTCTGTCCGT,"Bladder","Bladder cell","http://purl.obolibrary.org/obo/CL_1001319","CL:1001319"
10X_P4_4_CTACCCAAGACTCGGA,"Bladder","Basal cell of urothelium","http://purl.obolibrary.org/obo/CL_1000486","CL:1000486"
10X_P4_4_CTACCCATCACCACCT,"Bladder","Bladder cell","http://purl.obolibrary.org/obo/CL_1001319","CL:1001319"
10X_P4_4_CTACCCATCTAACTCT,"Bladder","Mesenchymal cell","http://purl.obolibrary.org/obo/CL_0008019","CL:0008019"
10X_P4_4_CTACGTCCAGTCAGCC,"Bladder","Bladder cell","http://purl.obolibrary.org/obo/CL_1001319","CL:1001319"
10X_P4_4_CTACGTCCATCACCCT,"Bladder","Bladder cell","http://purl.obolibrary.org/obo/CL_1001319","CL:1001319"
10X_P4_4_CTACGTCGTCCGAGTC,"Bladder","Mesenchymal cell","http://purl.obolibrary.org/obo/CL_0008019","CL:0008019"
10X_P4_4_CTAGAGTAGCTGCGAA,"Bladder","Mesenchymal cell","http://purl.obolibrary.org/obo/CL_0008019","CL:0008019"
10X_P4_4_CTAGAGTCAATTCCTT,"Bladder","Mesenchymal cell","http://purl.obolibrary.org/obo/CL_0008019","CL:0008019"
10X_P4_4_CTAGAGTCACGGTTTA,"Bladder","Basal cell of urothelium","http://purl.obolibrary.org/obo/CL_1000486","CL:1000486"
10X_P4_4_CTAGAGTTCATCGATG,"Bladder","Basal cell of urothelium","http://purl.obolibrary.org/obo/CL_1000486","CL:1000486"
10X_P4_4_CTAGAGTTCTTTAGGG,"Bladder","Mesenchymal cell","http://purl.obolibrary.org/obo/CL_0008019","CL:0008019"
10X_P4_4_CTAGCCTGTTTGTTGG,"Bladder","Mesenchymal cell","http://purl.obolibrary.org/obo/CL_0008019","CL:0008019"
10X_P4_4_CTAGCCTTCTCCCTGA,"Bladder","Basal cell of urothelium","http://purl.obolibrary.org/obo/CL_1000486","CL:1000486"
10X_P4_4_CTAGTGAAGCCGCCTA,"Bladder","Mesenchymal cell","http://purl.obolibrary.org/obo/CL_0008019","CL:0008019"
10X_P4_4_CTAGTGACAGCAGTTT,"Bladder","Bladder cell","http://purl.obolibrary.org/obo/CL_1001319","CL:1001319"
10X_P4_4_CTAGTGAGTAGAGTGC,"Bladder","Mesenchymal cell","http://purl.obolibrary.org/obo/CL_0008019","CL:0008019"
10X_P4_4_CTCACACGTATGAAAC,"Bladder","Mesenchymal cell","http://purl.obolibrary.org/obo/CL_0008019","CL:0008019"
10X_P4_4_CTCACACTCCCTAATT,"Bladder","Bladder cell","http://purl.obolibrary.org/obo/CL_1001319","CL:1001319"
10X_P4_4_CTCACACTCGCCATAA,"Bladder","Mesenchymal cell","http://purl.obolibrary.org/obo/CL_0008019","CL:0008019"
10X_P4_4_CTCACACTCTTCCTTC,"Bladder","Bladder cell","http://purl.obolibrary.org/obo/CL_1001319","CL:1001319"
10X_P4_4_CTCAGAACACCGAATT,"Bladder","Mesenchymal cell","http://purl.obolibrary.org/obo/CL_0008019","CL:0008019"
10X_P4_4_CTCAGAAGTAAACACA,"Bladder","Mesenchymal cell","http://purl.obolibrary.org/obo/CL_0008019","CL:0008019"
10X_P4_4_CTCAGAAGTCAAGCGA,"Bladder","Basal cell of urothelium","http://purl.obolibrary.org/obo/CL_1000486","CL:1000486"
10X_P4_4_CTCAGAAGTCATTAGC,"Bladder","Mesenchymal cell","http://purl.obolibrary.org/obo/CL_0008019","CL:0008019"
10X_P4_4_CTCAGAATCAGCAACT,"Bladder","Mesenchymal cell","http://purl.obolibrary.org/obo/CL_0008019","CL:0008019"
10X_P4_4_CTCATTAAGATAGGAG,"Bladder","Bladder cell","http://purl.obolibrary.org/obo/CL_1001319","CL:1001319"
10X_P4_4_CTCATTATCATAACCG,"Bladder","Mesenchymal cell","http://purl.obolibrary.org/obo/CL_0008019","CL:0008019"
10X_P4_4_CTCCTAGAGAGTACAT,"Bladder","Bladder cell","http://purl.obolibrary.org/obo/CL_1001319","CL:1001319"
10X_P4_4_CTCCTAGCAAGTACCT,"Bladder","Basal cell of urothelium","http://purl.obolibrary.org/obo/CL_1000486","CL:1000486"
10X_P4_4_CTCCTAGCAGATTGCT,"Bladder","Mesenchymal cell","http://purl.obolibrary.org/obo/CL_0008019","CL:0008019"
10X_P4_4_CTCCTAGGTCTTCAAG,"Bladder","Bladder cell","http://purl.obolibrary.org/obo/CL_1001319","CL:1001319"
10X_P4_4_CTCCTAGTCGACGGAA,"Bladder","Mesenchymal cell","http://purl.obolibrary.org/obo/CL_0008019","CL:0008019"
10X_P4_4_CTCGAAACACCGTTGG,"Bladder","Basal cell of urothelium","http://purl.obolibrary.org/obo/CL_1000486","CL:1000486"
10X_P4_4_CTCGAAAGTTTGTGTG,"Bladder","Mesenchymal cell","http://purl.obolibrary.org/obo/CL_0008019","CL:0008019"
10X_P4_4_CTCGAGGCATGATCCA,"Bladder","Mesenchymal cell","http://purl.obolibrary.org/obo/CL_0008019","CL:0008019"
10X_P4_4_CTCGAGGGTCAGAAGC,"Bladder","Mesenchymal cell","http://purl.obolibrary.org/obo/CL_0008019","CL:0008019"
10X_P4_4_CTCGAGGGTTGGGACA,"Bladder","Mesenchymal cell","http://purl.obolibrary.org/obo/CL_0008019","CL:0008019"
10X_P4_4_CTCGAGGTCACTGGGC,"Bladder","Bladder cell","http://purl.obolibrary.org/obo/CL_1001319","CL:1001319"
10X_P4_4_CTCGGAGAGAGCTATA,"Bladder","Mesenchymal cell","http://purl.obolibrary.org/obo/CL_0008019","CL:0008019"
10X_P4_4_CTCGGAGCAAGCCCAC,"Bladder","Mesenchymal cell","http://purl.obolibrary.org/obo/CL_0008019","CL:0008019"
10X_P4_4_CTCGGAGCAAGTTGTC,"Bladder","Mesenchymal cell","http://purl.obolibrary.org/obo/CL_0008019","CL:0008019"
10X_P4_4_CTCGGAGGTCACACGC,"Bladder","Mesenchymal cell","http://purl.obolibrary.org/obo/CL_0008019","CL:0008019"
10X_P4_4_CTCGGAGGTTACTGAC,"Bladder","Bladder cell","http://purl.obolibrary.org/obo/CL_1001319","CL:1001319"
10X_P4_4_CTCGGAGTCCAGAAGG,"Bladder","Bladder cell","http://purl.obolibrary.org/obo/CL_1001319","CL:1001319"
10X_P4_4_CTCGGAGTCCCATTAT,"Bladder","Basal cell of urothelium","http://purl.obolibrary.org/obo/CL_1000486","CL:1000486"
10X_P4_4_CTCGGGAGTCTCCCTA,"Bladder","Bladder cell","http://purl.obolibrary.org/obo/CL_1001319","CL:1001319"
10X_P4_4_CTCGGGAGTGGTACAG,"Bladder","Basal cell of urothelium","http://purl.obolibrary.org/obo/CL_1000486","CL:1000486"
10X_P4_4_CTCGGGATCACTTATC,"Bladder","Mesenchymal cell","http://purl.obolibrary.org/obo/CL_0008019","CL:0008019"
10X_P4_4_CTCGTACGTCATACTG,"Bladder","Mesenchymal cell","http://purl.obolibrary.org/obo/CL_0008019","CL:0008019"
10X_P4_4_CTCGTCAAGAATTGTG,"Bladder","Mesenchymal cell","http://purl.obolibrary.org/obo/CL_0008019","CL:0008019"
10X_P4_4_CTCGTCACACTTAAGC,"Bladder","Leukocyte","http://purl.obolibrary.org/obo/CL_0000738","CL:0000738"
10X_P4_4_CTCGTCAGTAATCGTC,"Bladder","Bladder cell","http://purl.obolibrary.org/obo/CL_1001319","CL:1001319"
10X_P4_4_CTCGTCAGTCGCGGTT,"Bladder","Endothelial cell","http://purl.obolibrary.org/obo/CL_0000115","CL:0000115"
10X_P4_4_CTCGTCATCGCACTCT,"Bladder","Mesenchymal cell","http://purl.obolibrary.org/obo/CL_0008019","CL:0008019"
10X_P4_4_CTCGTCATCGGTGTTA,"Bladder","Bladder cell","http://purl.obolibrary.org/obo/CL_1001319","CL:1001319"
10X_P4_4_CTCTAATCAATCAGAA,"Bladder","Mesenchymal cell","http://purl.obolibrary.org/obo/CL_0008019","CL:0008019"
10X_P4_4_CTCTAATCACCCAGTG,"Bladder","Bladder cell","http://purl.obolibrary.org/obo/CL_1001319","CL:1001319"
10X_P4_4_CTCTAATGTATGAATG,"Bladder","Bladder cell","http://purl.obolibrary.org/obo/CL_1001319","CL:1001319"
10X_P4_4_CTCTAATTCTTGCCGT,"Bladder","Mesenchymal cell","http://purl.obolibrary.org/obo/CL_0008019","CL:0008019"
10X_P4_4_CTCTACGAGCGATCCC,"Bladder","Endothelial cell","http://purl.obolibrary.org/obo/CL_0000115","CL:0000115"
10X_P4_4_CTCTACGGTGGAAAGA,"Bladder","Bladder cell","http://purl.obolibrary.org/obo/CL_1001319","CL:1001319"
10X_P4_4_CTCTACGTCGAGAGCA,"Bladder","Mesenchymal cell","http://purl.obolibrary.org/obo/CL_0008019","CL:0008019"
10X_P4_4_CTCTGGTAGAGCCTAG,"Bladder","Basal cell of urothelium","http://purl.obolibrary.org/obo/CL_1000486","CL:1000486"
10X_P4_4_CTCTGGTAGGCCATAG,"Bladder","Mesenchymal cell","http://purl.obolibrary.org/obo/CL_0008019","CL:0008019"
10X_P4_4_CTCTGGTGTCTCCCTA,"Bladder","Mesenchymal cell","http://purl.obolibrary.org/obo/CL_0008019","CL:0008019"
10X_P4_4_CTCTGGTGTGAAGGCT,"Bladder","Bladder cell","http://purl.obolibrary.org/obo/CL_1001319","CL:1001319"
10X_P4_4_CTGAAACCAAGCCGTC,"Bladder","Mesenchymal cell","http://purl.obolibrary.org/obo/CL_0008019","CL:0008019"
10X_P4_4_CTGAAACTCTGCGACG,"Bladder","Mesenchymal cell","http://purl.obolibrary.org/obo/CL_0008019","CL:0008019"
10X_P4_4_CTGAAGTAGCCGGTAA,"Bladder","Basal cell of urothelium","http://purl.obolibrary.org/obo/CL_1000486","CL:1000486"
10X_P4_4_CTGAAGTCAACTGCGC,"Bladder","Mesenchymal cell","http://purl.obolibrary.org/obo/CL_0008019","CL:0008019"
10X_P4_4_CTGAAGTTCACGAAGG,"Bladder","Mesenchymal cell","http://purl.obolibrary.org/obo/CL_0008019","CL:0008019"
10X_P4_4_CTGAAGTTCGGATGTT,"Bladder","Bladder cell","http://purl.obolibrary.org/obo/CL_1001319","CL:1001319"
10X_P4_4_CTGATAGAGATGCCAG,"Bladder","Bladder cell","http://purl.obolibrary.org/obo/CL_1001319","CL:1001319"
10X_P4_4_CTGATAGAGCCAGTTT,"Bladder","Bladder cell","http://purl.obolibrary.org/obo/CL_1001319","CL:1001319"
10X_P4_4_CTGATAGAGCTTATCG,"Bladder","Mesenchymal cell","http://purl.obolibrary.org/obo/CL_0008019","CL:0008019"
10X_P4_4_CTGATCCAGTGCTGCC,"Bladder","Mesenchymal cell","http://purl.obolibrary.org/obo/CL_0008019","CL:0008019"
10X_P4_4_CTGATCCCACATGTGT,"Bladder","Mesenchymal cell","http://purl.obolibrary.org/obo/CL_0008019","CL:0008019"
10X_P4_4_CTGATCCTCTCCGGTT,"Bladder","Bladder cell","http://purl.obolibrary.org/obo/CL_1001319","CL:1001319"
10X_P4_4_CTGCCTAAGATGCGAC,"Bladder","Bladder cell","http://purl.obolibrary.org/obo/CL_1001319","CL:1001319"
10X_P4_4_CTGCCTAAGCGTCAAG,"Bladder","Mesenchymal cell","http://purl.obolibrary.org/obo/CL_0008019","CL:0008019"
10X_P4_4_CTGCCTAGTCTGCGGT,"Bladder","Mesenchymal cell","http://purl.obolibrary.org/obo/CL_0008019","CL:0008019"
10X_P4_4_CTGCGGAAGCGTAGTG,"Bladder","Mesenchymal cell","http://purl.obolibrary.org/obo/CL_0008019","CL:0008019"
10X_P4_4_CTGCGGAAGTCATCCA,"Bladder","Bladder cell","http://purl.obolibrary.org/obo/CL_1001319","CL:1001319"
10X_P4_4_CTGCGGAGTGCACGAA,"Bladder","Mesenchymal cell","http://purl.obolibrary.org/obo/CL_0008019","CL:0008019"
10X_P4_4_CTGCGGATCTATGTGG,"Bladder","Bladder cell","http://purl.obolibrary.org/obo/CL_1001319","CL:1001319"
10X_P4_4_CTGCTGTAGCAGACTG,"Bladder","Bladder cell","http://purl.obolibrary.org/obo/CL_1001319","CL:1001319"
10X_P4_4_CTGCTGTAGCCATCGC,"Bladder","Bladder cell","http://purl.obolibrary.org/obo/CL_1001319","CL:1001319"
10X_P4_4_CTGGTCTCATGCGCAC,"Bladder","Bladder cell","http://purl.obolibrary.org/obo/CL_1001319","CL:1001319"
10X_P4_4_CTGGTCTTCTAACTTC,"Bladder","Mesenchymal cell","http://purl.obolibrary.org/obo/CL_0008019","CL:0008019"
10X_P4_4_CTGTGCTAGATCCGAG,"Bladder","Bladder cell","http://purl.obolibrary.org/obo/CL_1001319","CL:1001319"
10X_P4_4_CTGTGCTAGCTCCCAG,"Bladder","Bladder cell","http://purl.obolibrary.org/obo/CL_1001319","CL:1001319"
10X_P4_4_CTGTGCTCAGTAAGCG,"Bladder","Mesenchymal cell","http://purl.obolibrary.org/obo/CL_0008019","CL:0008019"
10X_P4_4_CTGTGCTCATTACGAC,"Bladder","Mesenchymal cell","http://purl.obolibrary.org/obo/CL_0008019","CL:0008019"
10X_P4_4_CTGTGCTGTAACGCGA,"Bladder","Bladder cell","http://purl.obolibrary.org/obo/CL_1001319","CL:1001319"
10X_P4_4_CTGTGCTGTCTGCCAG,"Bladder","Bladder cell","http://purl.obolibrary.org/obo/CL_1001319","CL:1001319"
10X_P4_4_CTGTGCTTCGTTACAG,"Bladder","Mesenchymal cell","http://purl.obolibrary.org/obo/CL_0008019","CL:0008019"
10X_P4_4_CTGTTTAAGGCCCTTG,"Bladder","Mesenchymal cell","http://purl.obolibrary.org/obo/CL_0008019","CL:0008019"
10X_P4_4_CTGTTTAAGTTTAGGA,"Bladder","Mesenchymal cell","http://purl.obolibrary.org/obo/CL_0008019","CL:0008019"
10X_P4_4_CTGTTTAGTGACTACT,"Bladder","Bladder cell","http://purl.obolibrary.org/obo/CL_1001319","CL:1001319"
10X_P4_4_CTGTTTAGTGATAAGT,"Bladder","Bladder cell","http://purl.obolibrary.org/obo/CL_1001319","CL:1001319"
10X_P4_4_CTGTTTATCATAGCAC,"Bladder","Mesenchymal cell","http://purl.obolibrary.org/obo/CL_0008019","CL:0008019"
10X_P4_4_CTTAACTGTATTAGCC,"Bladder","Mesenchymal cell","http://purl.obolibrary.org/obo/CL_0008019","CL:0008019"
10X_P4_4_CTTAACTTCTGGAGCC,"Bladder","Bladder cell","http://purl.obolibrary.org/obo/CL_1001319","CL:1001319"
10X_P4_4_CTTACCGAGCTGTCTA,"Bladder","Mesenchymal cell","http://purl.obolibrary.org/obo/CL_0008019","CL:0008019"
10X_P4_4_CTTACCGCACCTTGTC,"Bladder","Mesenchymal cell","http://purl.obolibrary.org/obo/CL_0008019","CL:0008019"
10X_P4_4_CTTACCGGTAGGGACT,"Bladder","Bladder cell","http://purl.obolibrary.org/obo/CL_1001319","CL:1001319"
10X_P4_4_CTTACCGGTCAGCTAT,"Bladder","Mesenchymal cell","http://purl.obolibrary.org/obo/CL_0008019","CL:0008019"
10X_P4_4_CTTACCGTCAGGATCT,"Bladder","Basal cell of urothelium","http://purl.obolibrary.org/obo/CL_1000486","CL:1000486"
10X_P4_4_CTTACCGTCATGCAAC,"Bladder","Mesenchymal cell","http://purl.obolibrary.org/obo/CL_0008019","CL:0008019"
10X_P4_4_CTTACCGTCATGTGGT,"Bladder","Bladder cell","http://purl.obolibrary.org/obo/CL_1001319","CL:1001319"
10X_P4_4_CTTACCGTCCCAAGAT,"Bladder","Mesenchymal cell","http://purl.obolibrary.org/obo/CL_0008019","CL:0008019"
10X_P4_4_CTTAGGAAGCGGATCA,"Bladder","Mesenchymal cell","http://purl.obolibrary.org/obo/CL_0008019","CL:0008019"
10X_P4_4_CTTAGGAAGGTGATAT,"Bladder","Mesenchymal cell","http://purl.obolibrary.org/obo/CL_0008019","CL:0008019"
10X_P4_4_CTTAGGAAGTAGGTGC,"Bladder","Mesenchymal cell","http://purl.obolibrary.org/obo/CL_0008019","CL:0008019"
10X_P4_4_CTTAGGACAGTTCCCT,"Bladder","Bladder cell","http://purl.obolibrary.org/obo/CL_1001319","CL:1001319"
10X_P4_4_CTTAGGATCGTTACAG,"Bladder","Basal cell of urothelium","http://purl.obolibrary.org/obo/CL_1000486","CL:1000486"
10X_P4_4_CTTCTCTAGTGGGCTA,"Bladder","Mesenchymal cell","http://purl.obolibrary.org/obo/CL_0008019","CL:0008019"
10X_P4_4_CTTCTCTCACTCTGTC,"Bladder","Mesenchymal cell","http://purl.obolibrary.org/obo/CL_0008019","CL:0008019"
10X_P4_4_CTTCTCTGTCCGTCAG,"Bladder","Bladder cell","http://purl.obolibrary.org/obo/CL_1001319","CL:1001319"
10X_P4_4_CTTCTCTGTGCGCTTG,"Bladder","Mesenchymal cell","http://purl.obolibrary.org/obo/CL_0008019","CL:0008019"
10X_P4_4_CTTCTCTGTTGTCGCG,"Bladder","Basal cell of urothelium","http://purl.obolibrary.org/obo/CL_1000486","CL:1000486"
10X_P4_4_CTTCTCTGTTTGACTG,"Bladder","Mesenchymal cell","http://purl.obolibrary.org/obo/CL_0008019","CL:0008019"
10X_P4_4_CTTGGCTAGGGATACC,"Bladder","Mesenchymal cell","http://purl.obolibrary.org/obo/CL_0008019","CL:0008019"
10X_P4_4_CTTGGCTCAATTCCTT,"Bladder","Mesenchymal cell","http://purl.obolibrary.org/obo/CL_0008019","CL:0008019"
10X_P4_4_CTTGGCTCATGGTCAT,"Bladder","Mesenchymal cell","http://purl.obolibrary.org/obo/CL_0008019","CL:0008019"
10X_P4_4_CTTGGCTGTCGCGTGT,"Bladder","Bladder cell","http://purl.obolibrary.org/obo/CL_1001319","CL:1001319"
10X_P4_4_CTTGGCTTCTCTGCTG,"Bladder","Bladder cell","http://purl.obolibrary.org/obo/CL_1001319","CL:1001319"
10X_P4_4_CTTTGCGGTTGACGTT,"Bladder","Mesenchymal cell","http://purl.obolibrary.org/obo/CL_0008019","CL:0008019"
10X_P4_4_CTTTGCGTCTGCCAGG,"Bladder","Mesenchymal cell","http://purl.obolibrary.org/obo/CL_0008019","CL:0008019"
10X_P4_4_GAAACTCAGGATGGTC,"Bladder","Bladder cell","http://purl.obolibrary.org/obo/CL_1001319","CL:1001319"
10X_P4_4_GAAACTCCACCCTATC,"Bladder","Bladder cell","http://purl.obolibrary.org/obo/CL_1001319","CL:1001319"
10X_P4_4_GAAACTCCAGCAGTTT,"Bladder","Bladder cell","http://purl.obolibrary.org/obo/CL_1001319","CL:1001319"
10X_P4_4_GAAACTCGTCCGTCAG,"Bladder","Basal cell of urothelium","http://purl.obolibrary.org/obo/CL_1000486","CL:1000486"
10X_P4_4_GAAACTCGTGTTCGAT,"Bladder","Mesenchymal cell","http://purl.obolibrary.org/obo/CL_0008019","CL:0008019"
10X_P4_4_GAAACTCTCGGTCTAA,"Bladder","Bladder cell","http://purl.obolibrary.org/obo/CL_1001319","CL:1001319"
10X_P4_4_GAAATGAAGAGCTGGT,"Bladder","Mesenchymal cell","http://purl.obolibrary.org/obo/CL_0008019","CL:0008019"
10X_P4_4_GAAATGAAGGCTCAGA,"Bladder","Mesenchymal cell","http://purl.obolibrary.org/obo/CL_0008019","CL:0008019"
10X_P4_4_GAAATGAAGTGGGATC,"Bladder","Mesenchymal cell","http://purl.obolibrary.org/obo/CL_0008019","CL:0008019"
10X_P4_4_GAACATCGTCTCTTAT,"Bladder","Mesenchymal cell","http://purl.obolibrary.org/obo/CL_0008019","CL:0008019"
10X_P4_4_GAACCTAAGTCGATAA,"Bladder","Mesenchymal cell","http://purl.obolibrary.org/obo/CL_0008019","CL:0008019"
10X_P4_4_GAACCTAGTGAGTATA,"Bladder","Mesenchymal cell","http://purl.obolibrary.org/obo/CL_0008019","CL:0008019"
10X_P4_4_GAACGGAAGTGAAGTT,"Bladder","Mesenchymal cell","http://purl.obolibrary.org/obo/CL_0008019","CL:0008019"
10X_P4_4_GAACGGATCGATAGAA,"Bladder","Bladder cell","http://purl.obolibrary.org/obo/CL_1001319","CL:1001319"
10X_P4_4_GAAGCAGCAATCGGTT,"Bladder","Mesenchymal cell","http://purl.obolibrary.org/obo/CL_0008019","CL:0008019"
10X_P4_4_GAAGCAGCACTACAGT,"Bladder","Bladder cell","http://purl.obolibrary.org/obo/CL_1001319","CL:1001319"
10X_P4_4_GAAGCAGCAGCTGGCT,"Bladder","Bladder cell","http://purl.obolibrary.org/obo/CL_1001319","CL:1001319"
10X_P4_4_GAAGCAGGTCACACGC,"Bladder","Mesenchymal cell","http://purl.obolibrary.org/obo/CL_0008019","CL:0008019"
10X_P4_4_GAAGCAGGTTAGAACA,"Bladder","Mesenchymal cell","http://purl.obolibrary.org/obo/CL_0008019","CL:0008019"
10X_P4_4_GAAGCAGTCACCCTCA,"Bladder","Mesenchymal cell","http://purl.obolibrary.org/obo/CL_0008019","CL:0008019"
10X_P4_4_GAAGCAGTCATGTAGC,"Bladder","Basal cell of urothelium","http://purl.obolibrary.org/obo/CL_1000486","CL:1000486"
10X_P4_4_GAAGCAGTCTCTTGAT,"Bladder","Mesenchymal cell","http://purl.obolibrary.org/obo/CL_0008019","CL:0008019"
10X_P4_4_GAATAAGAGCTGAACG,"Bladder","Mesenchymal cell","http://purl.obolibrary.org/obo/CL_0008019","CL:0008019"
10X_P4_4_GAATAAGAGGAGCGTT,"Bladder","Mesenchymal cell","http://purl.obolibrary.org/obo/CL_0008019","CL:0008019"
10X_P4_4_GAATAAGGTACGACCC,"Bladder","Bladder cell","http://purl.obolibrary.org/obo/CL_1001319","CL:1001319"
10X_P4_4_GAATGAAAGCTTATCG,"Bladder","Leukocyte","http://purl.obolibrary.org/obo/CL_0000738","CL:0000738"
10X_P4_4_GAATGAACATGCCTTC,"Bladder","Bladder cell","http://purl.obolibrary.org/obo/CL_1001319","CL:1001319"
10X_P4_4_GAATGAAGTAGCAAAT,"Bladder","Basal cell of urothelium","http://purl.obolibrary.org/obo/CL_1000486","CL:1000486"
10X_P4_4_GAATGAAGTCGAGTTT,"Bladder","Bladder cell","http://purl.obolibrary.org/obo/CL_1001319","CL:1001319"
10X_P4_4_GAATGAATCGCGTTTC,"Bladder","Mesenchymal cell","http://purl.obolibrary.org/obo/CL_0008019","CL:0008019"
10X_P4_4_GAATGAATCGGTCTAA,"Bladder","Mesenchymal cell","http://purl.obolibrary.org/obo/CL_0008019","CL:0008019"
10X_P4_4_GACACGCCAGGTGGAT,"Bladder","Mesenchymal cell","http://purl.obolibrary.org/obo/CL_0008019","CL:0008019"
10X_P4_4_GACACGCGTGCACGAA,"Bladder","Mesenchymal cell","http://purl.obolibrary.org/obo/CL_0008019","CL:0008019"
10X_P4_4_GACACGCGTTCACCTC,"Bladder","Bladder cell","http://purl.obolibrary.org/obo/CL_1001319","CL:1001319"
10X_P4_4_GACACGCTCTCCAGGG,"Bladder","Mesenchymal cell","http://purl.obolibrary.org/obo/CL_0008019","CL:0008019"
10X_P4_4_GACAGAGCACGCGAAA,"Bladder","Mesenchymal cell","http://purl.obolibrary.org/obo/CL_0008019","CL:0008019"
10X_P4_4_GACAGAGGTAAACCTC,"Bladder","Mesenchymal cell","http://purl.obolibrary.org/obo/CL_0008019","CL:0008019"
10X_P4_4_GACAGAGTCATGCTCC,"Bladder","Mesenchymal cell","http://purl.obolibrary.org/obo/CL_0008019","CL:0008019"
10X_P4_4_GACCAATCACTTAAGC,"Bladder","Mesenchymal cell","http://purl.obolibrary.org/obo/CL_0008019","CL:0008019"
10X_P4_4_GACCAATGTGAGGCTA,"Bladder","Bladder cell","http://purl.obolibrary.org/obo/CL_1001319","CL:1001319"
10X_P4_4_GACCTGGGTTGCGTTA,"Bladder","Bladder cell","http://purl.obolibrary.org/obo/CL_1001319","CL:1001319"
10X_P4_4_GACCTGGTCCACGAAT,"Bladder","Basal cell of urothelium","http://purl.obolibrary.org/obo/CL_1000486","CL:1000486"
10X_P4_4_GACGCGTAGTGTTGAA,"Bladder","Mesenchymal cell","http://purl.obolibrary.org/obo/CL_0008019","CL:0008019"
10X_P4_4_GACGCGTTCGTTACGA,"Bladder","Mesenchymal cell","http://purl.obolibrary.org/obo/CL_0008019","CL:0008019"
10X_P4_4_GACGGCTAGGCCATAG,"Bladder","Mesenchymal cell","http://purl.obolibrary.org/obo/CL_0008019","CL:0008019"
10X_P4_4_GACGGCTAGTCTCCTC,"Bladder","Mesenchymal cell","http://purl.obolibrary.org/obo/CL_0008019","CL:0008019"
10X_P4_4_GACGGCTCAGGTCCAC,"Bladder","Bladder cell","http://purl.obolibrary.org/obo/CL_1001319","CL:1001319"
10X_P4_4_GACGGCTGTTCGCTAA,"Bladder","Bladder cell","http://purl.obolibrary.org/obo/CL_1001319","CL:1001319"
10X_P4_4_GACGGCTTCAGTTTGG,"Bladder","Bladder cell","http://purl.obolibrary.org/obo/CL_1001319","CL:1001319"
10X_P4_4_GACGTGCCACAACGTT,"Bladder","Bladder cell","http://purl.obolibrary.org/obo/CL_1001319","CL:1001319"
10X_P4_4_GACGTGCCATCCAACA,"Bladder","Mesenchymal cell","http://purl.obolibrary.org/obo/CL_0008019","CL:0008019"
10X_P4_4_GACGTGCGTATCAGTC,"Bladder","Mesenchymal cell","http://purl.obolibrary.org/obo/CL_0008019","CL:0008019"
10X_P4_4_GACGTGCGTCCGAGTC,"Bladder","Mesenchymal cell","http://purl.obolibrary.org/obo/CL_0008019","CL:0008019"
10X_P4_4_GACGTGCGTTAAGACA,"Bladder","Basal cell of urothelium","http://purl.obolibrary.org/obo/CL_1000486","CL:1000486"
10X_P4_4_GACGTGCTCTGTACGA,"Bladder","Bladder cell","http://purl.obolibrary.org/obo/CL_1001319","CL:1001319"
10X_P4_4_GACGTTAAGCGCTCCA,"Bladder","Endothelial cell","http://purl.obolibrary.org/obo/CL_0000115","CL:0000115"
10X_P4_4_GACGTTAAGGCGCTCT,"Bladder","Bladder cell","http://purl.obolibrary.org/obo/CL_1001319","CL:1001319"
10X_P4_4_GACGTTACATAGACTC,"Bladder","Bladder cell","http://purl.obolibrary.org/obo/CL_1001319","CL:1001319"
10X_P4_4_GACTAACAGGACACCA,"Bladder","Basal cell of urothelium","http://purl.obolibrary.org/obo/CL_1000486","CL:1000486"
10X_P4_4_GACTAACAGGTGTTAA,"Bladder","Mesenchymal cell","http://purl.obolibrary.org/obo/CL_0008019","CL:0008019"
10X_P4_4_GACTAACAGTCAATAG,"Bladder","Basal cell of urothelium","http://purl.obolibrary.org/obo/CL_1000486","CL:1000486"
10X_P4_4_GACTAACCATACTACG,"Bladder","Bladder cell","http://purl.obolibrary.org/obo/CL_1001319","CL:1001319"
10X_P4_4_GACTAACGTAGGCATG,"Bladder","Mesenchymal cell","http://purl.obolibrary.org/obo/CL_0008019","CL:0008019"
10X_P4_4_GACTACATCCAATGGT,"Bladder","Mesenchymal cell","http://purl.obolibrary.org/obo/CL_0008019","CL:0008019"
10X_P4_4_GACTGCGCACGGCCAT,"Bladder","Mesenchymal cell","http://purl.obolibrary.org/obo/CL_0008019","CL:0008019"
10X_P4_4_GACTGCGGTACCGCTG,"Bladder","Mesenchymal cell","http://purl.obolibrary.org/obo/CL_0008019","CL:0008019"
10X_P4_4_GAGCAGAAGATGTGTA,"Bladder","Mesenchymal cell","http://purl.obolibrary.org/obo/CL_0008019","CL:0008019"
10X_P4_4_GAGCAGACATAAGACA,"Bladder","Mesenchymal cell","http://purl.obolibrary.org/obo/CL_0008019","CL:0008019"
10X_P4_4_GAGCAGATCAATACCG,"Bladder","Bladder cell","http://purl.obolibrary.org/obo/CL_1001319","CL:1001319"
10X_P4_4_GAGCAGATCCGCATAA,"Bladder","Mesenchymal cell","http://purl.obolibrary.org/obo/CL_0008019","CL:0008019"
10X_P4_4_GAGCAGATCTGGGCCA,"Bladder","Mesenchymal cell","http://purl.obolibrary.org/obo/CL_0008019","CL:0008019"
10X_P4_4_GAGGTGACAAGAAGAG,"Bladder","Mesenchymal cell","http://purl.obolibrary.org/obo/CL_0008019","CL:0008019"
10X_P4_4_GAGGTGACATGCAATC,"Bladder","Mesenchymal cell","http://purl.obolibrary.org/obo/CL_0008019","CL:0008019"
10X_P4_4_GAGGTGATCAGGCAAG,"Bladder","Bladder cell","http://purl.obolibrary.org/obo/CL_1001319","CL:1001319"
10X_P4_4_GAGTCCGAGAGAGCTC,"Bladder","Basal cell of urothelium","http://purl.obolibrary.org/obo/CL_1000486","CL:1000486"
10X_P4_4_GAGTCCGAGCCGCCTA,"Bladder","Bladder cell","http://purl.obolibrary.org/obo/CL_1001319","CL:1001319"
10X_P4_4_GAGTCCGAGTTAACGA,"Bladder","Bladder cell","http://purl.obolibrary.org/obo/CL_1001319","CL:1001319"
10X_P4_4_GAGTCCGCACATTCGA,"Bladder","Bladder cell","http://purl.obolibrary.org/obo/CL_1001319","CL:1001319"
10X_P4_4_GAGTCCGGTACAGTGG,"Bladder","Basal cell of urothelium","http://purl.obolibrary.org/obo/CL_1000486","CL:1000486"
10X_P4_4_GAGTCCGGTCGTTGTA,"Bladder","Bladder cell","http://purl.obolibrary.org/obo/CL_1001319","CL:1001319"
10X_P4_4_GAGTCCGGTTGGGACA,"Bladder","Mesenchymal cell","http://purl.obolibrary.org/obo/CL_0008019","CL:0008019"
10X_P4_4_GATCAGTGTCTACCTC,"Bladder","Basal cell of urothelium","http://purl.obolibrary.org/obo/CL_1000486","CL:1000486"
10X_P4_4_GATCAGTGTCTAGTCA,"Bladder","Basal cell of urothelium","http://purl.obolibrary.org/obo/CL_1000486","CL:1000486"
10X_P4_4_GATCAGTGTGATAAAC,"Bladder","Bladder cell","http://purl.obolibrary.org/obo/CL_1001319","CL:1001319"
10X_P4_4_GATCAGTTCAACGGCC,"Bladder","Mesenchymal cell","http://purl.obolibrary.org/obo/CL_0008019","CL:0008019"
10X_P4_4_GATCAGTTCAGCGATT,"Bladder","Mesenchymal cell","http://purl.obolibrary.org/obo/CL_0008019","CL:0008019"
10X_P4_4_GATCAGTTCCCAGGTG,"Bladder","Endothelial cell","http://purl.obolibrary.org/obo/CL_0000115","CL:0000115"
10X_P4_4_GATCAGTTCGGCGGTT,"Bladder","Bladder cell","http://purl.obolibrary.org/obo/CL_1001319","CL:1001319"
10X_P4_4_GATCGATAGAGACGAA,"Bladder","Basal cell of urothelium","http://purl.obolibrary.org/obo/CL_1000486","CL:1000486"
10X_P4_4_GATCGATAGGTTCCTA,"Bladder","Basal cell of urothelium","http://purl.obolibrary.org/obo/CL_1000486","CL:1000486"
10X_P4_4_GATCGATAGTTAGGTA,"Bladder","Mesenchymal cell","http://purl.obolibrary.org/obo/CL_0008019","CL:0008019"
10X_P4_4_GATCGATCAAAGCAAT,"Bladder","Leukocyte","http://purl.obolibrary.org/obo/CL_0000738","CL:0000738"
10X_P4_4_GATCGATTCGCTGATA,"Bladder","Mesenchymal cell","http://purl.obolibrary.org/obo/CL_0008019","CL:0008019"
10X_P4_4_GATCGCGGTATGAATG,"Bladder","Bladder cell","http://purl.obolibrary.org/obo/CL_1001319","CL:1001319"
10X_P4_4_GATCGTAAGGCTACGA,"Bladder","Bladder cell","http://purl.obolibrary.org/obo/CL_1001319","CL:1001319"
10X_P4_4_GATCGTACACTTACGA,"Bladder","Mesenchymal cell","http://purl.obolibrary.org/obo/CL_0008019","CL:0008019"
10X_P4_4_GATCGTACATCCGCGA,"Bladder","Mesenchymal cell","http://purl.obolibrary.org/obo/CL_0008019","CL:0008019"
10X_P4_4_GATCTAGAGCTGTCTA,"Bladder","Bladder cell","http://purl.obolibrary.org/obo/CL_1001319","CL:1001319"
10X_P4_4_GATCTAGCAGGTTTCA,"Bladder","Mesenchymal cell","http://purl.obolibrary.org/obo/CL_0008019","CL:0008019"
10X_P4_4_GATCTAGGTACCAGTT,"Bladder","Bladder cell","http://purl.obolibrary.org/obo/CL_1001319","CL:1001319"
10X_P4_4_GATCTAGTCCTGCTTG,"Bladder","Basal cell of urothelium","http://purl.obolibrary.org/obo/CL_1000486","CL:1000486"
10X_P4_4_GATGAAAAGACCTAGG,"Bladder","Bladder cell","http://purl.obolibrary.org/obo/CL_1001319","CL:1001319"
10X_P4_4_GATGAAAAGAGTCTGG,"Bladder","Basal cell of urothelium","http://purl.obolibrary.org/obo/CL_1000486","CL:1000486"
10X_P4_4_GATGAAAAGCCATCGC,"Bladder","Mesenchymal cell","http://purl.obolibrary.org/obo/CL_0008019","CL:0008019"
10X_P4_4_GATGAAAAGCGCTTAT,"Bladder","Mesenchymal cell","http://purl.obolibrary.org/obo/CL_0008019","CL:0008019"
10X_P4_4_GATGAAAAGCTGCCCA,"Bladder","Mesenchymal cell","http://purl.obolibrary.org/obo/CL_0008019","CL:0008019"
10X_P4_4_GATGAAACATCGGGTC,"Bladder","Bladder cell","http://purl.obolibrary.org/obo/CL_1001319","CL:1001319"
10X_P4_4_GATGAAAGTACAGCAG,"Bladder","Mesenchymal cell","http://purl.obolibrary.org/obo/CL_0008019","CL:0008019"
10X_P4_4_GATGAAATCCAGTAGT,"Bladder","Mesenchymal cell","http://purl.obolibrary.org/obo/CL_0008019","CL:0008019"
10X_P4_4_GATGAGGAGTATGACA,"Bladder","Bladder cell","http://purl.obolibrary.org/obo/CL_1001319","CL:1001319"
10X_P4_4_GATGAGGCATCGGTTA,"Bladder","Mesenchymal cell","http://purl.obolibrary.org/obo/CL_0008019","CL:0008019"
10X_P4_4_GATGAGGCATTAGCCA,"Bladder","Mesenchymal cell","http://purl.obolibrary.org/obo/CL_0008019","CL:0008019"
[truncated: 53,229 more rows]

## Sheet: Sheet C.xlsx
Figure 3a	X,"cell","tissue","tissue.replicate","cluster","subset_cluster","tsne_1","tsne_2","subset_tsne1","subset_tsne2","id","cell_label","tissue2"
[truncated: 65,535 more rows]

[truncated: 5 more sheets: Sheet D.xlsx, Sheet E.xlsx, Sheet F.xlsx, Sheet G.xlsx, Sheet H.xlsx]
