# Supplementary material for: Integration of unpaired single cell omics data by deep transfer graph convolutional network
Source: PLoS Comput Biol. 2025 Jan 16;21(1):e1012625. doi: 10.1371/journal.pcbi.1012625 (PMC11778791; doi:10.1371/journal.pcbi.1012625)
Supplement: S3 Data — Sheets A, B, C, and D correspond to Fig 4a and 4b. Sheet E to Fig 4d, Sheet F to Fig 4c, Sheet G to Fig 4c, Sheet H to Fig 4e, Sheet I to Fig 4f. (XLSX) [file pcbi.1012625.s003.xlsx]

## Sheet: Sheet A.xlsx
Fig 4a-4b	V1,V2,celltype,tech
	19.66474,21.040298,Mesenchymal cell ,atlas_rna_dropseq
	19.037579,17.517632,Mesenchymal cell ,atlas_rna_dropseq
	20.38694,18.861345,Mesenchymal cell ,atlas_rna_dropseq
	29.434656,-62.196415,Bladder cell,atlas_rna_dropseq
	21.035105,19.421654,Mesenchymal cell ,atlas_rna_dropseq
	-65.06532,7.2017145,Endothelial cell ,atlas_rna_dropseq
	32.27409,-57.94569,Basal cell of urothelium,atlas_rna_dropseq
	22.132317,22.298927,Mesenchymal cell ,atlas_rna_dropseq
	29.968145,-64.4301,Bladder cell,atlas_rna_dropseq
	31.902641,-60.07663,Bladder cell,atlas_rna_dropseq
	33.392857,-64.200676,Bladder cell,atlas_rna_dropseq
	20.693174,23.979086,Mesenchymal cell ,atlas_rna_dropseq
	18.466097,20.516119,Mesenchymal cell ,atlas_rna_dropseq
	20.877935,23.026785,Mesenchymal cell ,atlas_rna_dropseq
	20.607862,23.499788,Mesenchymal cell ,atlas_rna_dropseq
	21.399654,22.381111,Mesenchymal cell ,atlas_rna_dropseq
	29.379215,-58.575653,Bladder cell,atlas_rna_dropseq
	21.26766,19.925682,Mesenchymal cell ,atlas_rna_dropseq
	21.176912,19.124544,Mesenchymal cell ,atlas_rna_dropseq
	32.566254,-62.037144,Bladder cell,atlas_rna_dropseq
	19.267904,26.725924,Mesenchymal cell ,atlas_rna_dropseq
	20.175966,23.008295,Mesenchymal cell ,atlas_rna_dropseq
	18.098982,26.04837,Mesenchymal cell ,atlas_rna_dropseq
	21.559496,19.765648,Mesenchymal cell ,atlas_rna_dropseq
	29.768953,-57.874763,Bladder cell,atlas_rna_dropseq
	18.588902,26.818554,Mesenchymal cell ,atlas_rna_dropseq
	18.16061,25.788311,Mesenchymal cell ,atlas_rna_dropseq
	31.885223,-57.785267,Basal cell of urothelium,atlas_rna_dropseq
	17.840565,25.709631,Mesenchymal cell ,atlas_rna_dropseq
	21.63459,20.187506,Mesenchymal cell ,atlas_rna_dropseq
	29.821798,-58.170147,Bladder cell,atlas_rna_dropseq
	15.445156,19.84394,Mesenchymal cell ,atlas_rna_dropseq
	21.04813,19.453463,Mesenchymal cell ,atlas_rna_dropseq
	21.685253,19.981125,Mesenchymal cell ,atlas_rna_dropseq
	21.80885,20.278767,Mesenchymal cell ,atlas_rna_dropseq
	29.286757,-62.457764,Bladder cell,atlas_rna_dropseq
	32.19592,-61.603752,Bladder cell,atlas_rna_dropseq
	31.750952,-63.122444,Bladder cell,atlas_rna_dropseq
	29.644506,-58.044445,Bladder cell,atlas_rna_dropseq
	32.366447,-64.67411,Bladder cell,atlas_rna_dropseq
	19.822687,19.908401,Mesenchymal cell ,atlas_rna_dropseq
	21.389757,19.78639,Mesenchymal cell ,atlas_rna_dropseq
	21.807346,23.318504,Mesenchymal cell ,atlas_rna_dropseq
	-37.442406,-38.928734,Bladder cell,atlas_rna_dropseq
	18.957048,20.527819,Mesenchymal cell ,atlas_rna_dropseq
	19.533155,21.08015,Mesenchymal cell ,atlas_rna_dropseq
	19.114763,22.70916,Mesenchymal cell ,atlas_rna_dropseq
	21.398342,20.75182,Mesenchymal cell ,atlas_rna_dropseq
	29.640278,-58.543392,Bladder cell,atlas_rna_dropseq
	19.073883,22.080074,Mesenchymal cell ,atlas_rna_dropseq
	31.694624,-61.633156,Bladder cell,atlas_rna_dropseq
	58.73475,-35.747337,Leukocyte ,atlas_rna_dropseq
	21.205124,22.402428,Mesenchymal cell ,atlas_rna_dropseq
	18.34803,20.694818,Mesenchymal cell ,atlas_rna_dropseq
	20.987082,18.881754,Mesenchymal cell ,atlas_rna_dropseq
	33.017612,-63.831085,Bladder cell,atlas_rna_dropseq
	28.831987,-62.732178,Bladder cell,atlas_rna_dropseq
	30.308855,-58.008575,Basal cell of urothelium,atlas_rna_dropseq
	22.548042,22.478683,Mesenchymal cell ,atlas_rna_dropseq
	29.666862,-58.23935,Bladder cell,atlas_rna_dropseq
	20.80672,18.985771,Mesenchymal cell ,atlas_rna_dropseq
	32.964554,-59.432293,Basal cell of urothelium,atlas_rna_dropseq
	21.044033,21.951342,Mesenchymal cell ,atlas_rna_dropseq
	32.452587,-57.99172,Basal cell of urothelium,atlas_rna_dropseq
	29.10323,-58.775227,Bladder cell,atlas_rna_dropseq
	21.105667,19.975508,Mesenchymal cell ,atlas_rna_dropseq
	16.468246,24.944857,Bladder cell,atlas_rna_dropseq
	18.03025,24.87648,Mesenchymal cell ,atlas_rna_dropseq
	18.530931,20.542774,Mesenchymal cell ,atlas_rna_dropseq
	20.278254,25.457699,Mesenchymal cell ,atlas_rna_dropseq
	19.368982,19.787735,Mesenchymal cell ,atlas_rna_dropseq
	21.373072,23.258282,Mesenchymal cell ,atlas_rna_dropseq
	29.870918,-58.230137,Bladder cell,atlas_rna_dropseq
	31.876593,-60.41041,Bladder cell,atlas_rna_dropseq
	30.269312,-59.235966,Bladder cell,atlas_rna_dropseq
	31.9889,-61.63338,Bladder cell,atlas_rna_dropseq
	32.02922,-61.562054,Bladder cell,atlas_rna_dropseq
	20.512133,20.496195,Mesenchymal cell ,atlas_rna_dropseq
	32.37921,-58.287785,Basal cell of urothelium,atlas_rna_dropseq
	29.663925,-58.044266,Bladder cell,atlas_rna_dropseq
	21.330383,19.678097,Bladder cell,atlas_rna_dropseq
	29.823444,-58.182446,Bladder cell,atlas_rna_dropseq
	21.668848,19.675142,Mesenchymal cell ,atlas_rna_dropseq
	16.49303,24.996967,Bladder cell,atlas_rna_dropseq
	17.81447,22.223688,Mesenchymal cell ,atlas_rna_dropseq
	19.737816,23.285934,Mesenchymal cell ,atlas_rna_dropseq
	20.4179,21.841282,Mesenchymal cell ,atlas_rna_dropseq
	29.792582,-57.857445,Bladder cell,atlas_rna_dropseq
	20.449493,26.461931,Bladder cell,atlas_rna_dropseq
	20.509266,21.591679,Mesenchymal cell ,atlas_rna_dropseq
	29.44618,-61.988224,Bladder cell,atlas_rna_dropseq
	29.660982,-58.163353,Bladder cell,atlas_rna_dropseq
	70.62444,-32.12012,Leukocyte ,atlas_rna_dropseq
	19.135246,20.877012,Mesenchymal cell ,atlas_rna_dropseq
	20.498484,19.11068,Mesenchymal cell ,atlas_rna_dropseq
	34.69139,-60.15841,Basal cell of urothelium,atlas_rna_dropseq
	20.66966,23.522121,Mesenchymal cell ,atlas_rna_dropseq
	22.577276,22.61333,Mesenchymal cell ,atlas_rna_dropseq
	21.23317,19.534111,Mesenchymal cell ,atlas_rna_dropseq
	20.041658,18.97077,Mesenchymal cell ,atlas_rna_dropseq
	29.540379,-58.819546,Bladder cell,atlas_rna_dropseq
	20.996094,19.527796,Mesenchymal cell ,atlas_rna_dropseq
	21.08522,22.317036,Mesenchymal cell ,atlas_rna_dropseq
	32.493755,-60.86651,Bladder cell,atlas_rna_dropseq
	20.284468,18.845072,Mesenchymal cell ,atlas_rna_dropseq
	29.84199,-58.147125,Bladder cell,atlas_rna_dropseq
	21.190828,18.812733,Mesenchymal cell ,atlas_rna_dropseq
	22.240082,24.054321,Mesenchymal cell ,atlas_rna_dropseq
	21.187794,19.771032,Mesenchymal cell ,atlas_rna_dropseq
	21.169256,21.36093,Mesenchymal cell ,atlas_rna_dropseq
	19.298689,23.327684,Mesenchymal cell ,atlas_rna_dropseq
	20.758331,19.584621,Mesenchymal cell ,atlas_rna_dropseq
	16.810009,18.88326,Mesenchymal cell ,atlas_rna_dropseq
	19.404161,21.282997,Mesenchymal cell ,atlas_rna_dropseq
	16.48356,24.95975,Bladder cell,atlas_rna_dropseq
	34.18519,-60.13411,Basal cell of urothelium,atlas_rna_dropseq
	29.171534,-62.379776,Bladder cell,atlas_rna_dropseq
	-64.893364,7.1792827,Endothelial cell ,atlas_rna_dropseq
	29.499428,-58.59317,Bladder cell,atlas_rna_dropseq
	29.267864,-62.071445,Bladder cell,atlas_rna_dropseq
	29.235846,-63.059353,Bladder cell,atlas_rna_dropseq
	33.180317,-59.269684,Basal cell of urothelium,atlas_rna_dropseq
	30.608818,-63.36639,Bladder cell,atlas_rna_dropseq
	20.60354,19.2754,Mesenchymal cell ,atlas_rna_dropseq
	21.12006,19.079304,Mesenchymal cell ,atlas_rna_dropseq
	21.475666,20.32565,Mesenchymal cell ,atlas_rna_dropseq
	29.519781,-60.922546,Bladder cell,atlas_rna_dropseq
	21.39313,22.432138,Mesenchymal cell ,atlas_rna_dropseq
	29.726076,-58.09664,Bladder cell,atlas_rna_dropseq
	21.315786,20.609411,Mesenchymal cell ,atlas_rna_dropseq
	29.426182,-58.45965,Bladder cell,atlas_rna_dropseq
	19.961355,19.014093,Mesenchymal cell ,atlas_rna_dropseq
	19.835423,21.706566,Mesenchymal cell ,atlas_rna_dropseq
	44.126118,-39.659492,Leukocyte ,atlas_rna_dropseq
	29.759901,-58.006927,Bladder cell,atlas_rna_dropseq
	19.095364,22.920624,Mesenchymal cell ,atlas_rna_dropseq
	32.241375,-61.612457,Bladder cell,atlas_rna_dropseq
	32.90553,-58.19242,Basal cell of urothelium,atlas_rna_dropseq
	18.385939,22.97371,Mesenchymal cell ,atlas_rna_dropseq
	20.975086,19.15788,Mesenchymal cell ,atlas_rna_dropseq
	21.120832,19.400637,Mesenchymal cell ,atlas_rna_dropseq
	-64.91007,7.2132654,Endothelial cell ,atlas_rna_dropseq
	31.59665,-60.33565,Bladder cell,atlas_rna_dropseq
	29.766205,-57.990215,Bladder cell,atlas_rna_dropseq
	20.050167,19.141745,Mesenchymal cell ,atlas_rna_dropseq
	29.477169,-63.19531,Bladder cell,atlas_rna_dropseq
	29.102476,-62.985283,Bladder cell,atlas_rna_dropseq
	29.740124,-58.26673,Bladder cell,atlas_rna_dropseq
	19.405132,27.233145,Bladder cell,atlas_rna_dropseq
	29.513329,-64.99057,Bladder cell,atlas_rna_dropseq
	29.889496,-61.478283,Bladder cell,atlas_rna_dropseq
	28.706,-62.556896,Bladder cell,atlas_rna_dropseq
	20.911987,20.085598,Mesenchymal cell ,atlas_rna_dropseq
	32.599228,-63.099644,Bladder cell,atlas_rna_dropseq
	28.825499,-62.551743,Bladder cell,atlas_rna_dropseq
	20.20201,23.579355,Mesenchymal cell ,atlas_rna_dropseq
	29.26759,-62.413784,Bladder cell,atlas_rna_dropseq
	18.878948,22.43338,Mesenchymal cell ,atlas_rna_dropseq
	27.782835,-62.665405,Bladder cell,atlas_rna_dropseq
	20.389448,25.68726,Mesenchymal cell ,atlas_rna_dropseq
	20.419807,23.185621,Mesenchymal cell ,atlas_rna_dropseq
	28.96883,-62.90444,Bladder cell,atlas_rna_dropseq
	29.102818,-63.533295,Bladder cell,atlas_rna_dropseq
	17.757933,25.397182,Mesenchymal cell ,atlas_rna_dropseq
	32.197727,-59.001472,Basal cell of urothelium,atlas_rna_dropseq
	21.10864,20.455105,Mesenchymal cell ,atlas_rna_dropseq
	31.151207,-62.023388,Bladder cell,atlas_rna_dropseq
	21.70598,23.028437,Mesenchymal cell ,atlas_rna_dropseq
	20.53523,21.18034,Mesenchymal cell ,atlas_rna_dropseq
	19.680822,22.19206,Mesenchymal cell ,atlas_rna_dropseq
	19.907398,20.63295,Mesenchymal cell ,atlas_rna_dropseq
	30.111256,-62.534264,Bladder cell,atlas_rna_dropseq
	19.936377,22.54652,Mesenchymal cell ,atlas_rna_dropseq
	29.666521,-62.381996,Bladder cell,atlas_rna_dropseq
	20.17856,19.274958,Mesenchymal cell ,atlas_rna_dropseq
	31.9195,-59.927837,Bladder cell,atlas_rna_dropseq
	29.078289,-64.109795,Bladder cell,atlas_rna_dropseq
	28.94468,-62.804817,Bladder cell,atlas_rna_dropseq
	19.104055,20.166515,Mesenchymal cell ,atlas_rna_dropseq
	21.54697,24.222216,Mesenchymal cell ,atlas_rna_dropseq
	19.364183,23.064144,Mesenchymal cell ,atlas_rna_dropseq
	33.545376,-59.279617,Basal cell of urothelium,atlas_rna_dropseq
	23.700722,21.438402,Endothelial cell ,atlas_rna_dropseq
	33.269085,-61.510017,Bladder cell,atlas_rna_dropseq
	15.658601,21.357702,Mesenchymal cell ,atlas_rna_dropseq
	18.420736,21.33489,Mesenchymal cell ,atlas_rna_dropseq
	18.966877,26.950483,Mesenchymal cell ,atlas_rna_dropseq
	27.634876,-64.37499,Bladder cell,atlas_rna_dropseq
	22.18436,20.934362,Basal cell of urothelium,atlas_rna_dropseq
	34.139458,-60.511383,Basal cell of urothelium,atlas_rna_dropseq
	21.295395,22.940851,Mesenchymal cell ,atlas_rna_dropseq
	32.842247,-62.720314,Bladder cell,atlas_rna_dropseq
	19.212345,22.960527,Mesenchymal cell ,atlas_rna_dropseq
	21.000687,23.17631,Mesenchymal cell ,atlas_rna_dropseq
	34.43684,-59.374725,Basal cell of urothelium,atlas_rna_dropseq
	34.23613,-58.91377,Basal cell of urothelium,atlas_rna_dropseq
	21.926025,21.77576,Mesenchymal cell ,atlas_rna_dropseq
	19.815254,25.598879,Mesenchymal cell ,atlas_rna_dropseq
	22.038036,20.294218,Basal cell of urothelium,atlas_rna_dropseq
	29.21479,-64.06839,Bladder cell,atlas_rna_dropseq
	20.74706,20.349144,Mesenchymal cell ,atlas_rna_dropseq
	19.356293,21.800014,Mesenchymal cell ,atlas_rna_dropseq
	28.69168,-63.200737,Bladder cell,atlas_rna_dropseq
	29.335752,-63.945107,Bladder cell,atlas_rna_dropseq
	19.66339,22.725513,Mesenchymal cell ,atlas_rna_dropseq
	19.471624,20.821577,Mesenchymal cell ,atlas_rna_dropseq
	29.850092,-62.285637,Bladder cell,atlas_rna_dropseq
	29.590294,-62.09256,Bladder cell,atlas_rna_dropseq
	31.89032,-62.983757,Bladder cell,atlas_rna_dropseq
	70.81042,-31.156992,Leukocyte ,atlas_rna_dropseq
	33.06737,-59.77972,Basal cell of urothelium,atlas_rna_dropseq
	32.849068,-58.755272,Basal cell of urothelium,atlas_rna_dropseq
	29.954357,-59.66343,Bladder cell,atlas_rna_dropseq
	29.74663,-62.759705,Bladder cell,atlas_rna_dropseq
	20.735987,22.993584,Mesenchymal cell ,atlas_rna_dropseq
	29.226435,-63.919342,Bladder cell,atlas_rna_dropseq
	19.045729,25.822996,Mesenchymal cell ,atlas_rna_dropseq
	20.828726,25.254934,Mesenchymal cell ,atlas_rna_dropseq
	20.10119,24.992956,Mesenchymal cell ,atlas_rna_dropseq
	20.4714,23.321138,Mesenchymal cell ,atlas_rna_dropseq
	29.908865,-61.82649,Bladder cell,atlas_rna_dropseq
	19.496296,22.083885,Mesenchymal cell ,atlas_rna_dropseq
	19.878563,24.09335,Mesenchymal cell ,atlas_rna_dropseq
	19.29111,26.80604,Mesenchymal cell ,atlas_rna_dropseq
	22.484715,22.449167,Mesenchymal cell ,atlas_rna_dropseq
	20.018261,22.189743,Mesenchymal cell ,atlas_rna_dropseq
	20.459143,24.375244,Mesenchymal cell ,atlas_rna_dropseq
	19.689817,21.507719,Mesenchymal cell ,atlas_rna_dropseq
	20.874786,25.602486,Mesenchymal cell ,atlas_rna_dropseq
	19.85415,25.774822,Mesenchymal cell ,atlas_rna_dropseq
	30.119667,-64.56516,Bladder cell,atlas_rna_dropseq
	34.2185,-59.233986,Basal cell of urothelium,atlas_rna_dropseq
	33.968544,-59.253223,Basal cell of urothelium,atlas_rna_dropseq
	31.486502,-62.66977,Bladder cell,atlas_rna_dropseq
	19.91923,20.719118,Mesenchymal cell ,atlas_rna_dropseq
	18.55525,25.210674,Mesenchymal cell ,atlas_rna_dropseq
	33.81736,-62.06703,Bladder cell,atlas_rna_dropseq
	29.605488,-63.68883,Bladder cell,atlas_rna_dropseq
	31.78558,-62.070244,Bladder cell,atlas_rna_dropseq
	18.931156,23.464663,Mesenchymal cell ,atlas_rna_dropseq
	31.253986,-61.845753,Bladder cell,atlas_rna_dropseq
	27.904873,-64.73384,Bladder cell,atlas_rna_dropseq
	19.661598,25.78928,Mesenchymal cell ,atlas_rna_dropseq
	-65.02002,7.4137673,Endothelial cell ,atlas_rna_dropseq
	33.57054,-60.672134,Bladder cell,atlas_rna_dropseq
	17.86157,22.845734,Mesenchymal cell ,atlas_rna_dropseq
	20.872087,23.99543,Mesenchymal cell ,atlas_rna_dropseq
	19.273981,21.864561,Mesenchymal cell ,atlas_rna_dropseq
	30.996597,-61.344646,Bladder cell,atlas_rna_dropseq
	34.41318,-59.384132,Basal cell of urothelium,atlas_rna_dropseq
	17.974644,23.545033,Mesenchymal cell ,atlas_rna_dropseq
	29.295847,-61.39846,Bladder cell,atlas_rna_dropseq
	20.623396,24.385366,Mesenchymal cell ,atlas_rna_dropseq
	33.162384,-64.17858,Bladder cell,atlas_rna_dropseq
	20.370506,22.441235,Mesenchymal cell ,atlas_rna_dropseq
	19.193134,26.94664,Mesenchymal cell ,atlas_rna_dropseq
	17.57646,23.271826,Mesenchymal cell ,atlas_rna_dropseq
	32.572987,-62.369293,Bladder cell,atlas_rna_dropseq
	31.741474,-62.13892,Bladder cell,atlas_rna_dropseq
	33.205727,-58.704117,Basal cell of urothelium,atlas_rna_dropseq
	33.16791,-60.957462,Bladder cell,atlas_rna_dropseq
	30.04266,-63.50014,Bladder cell,atlas_rna_dropseq
	19.858534,25.809315,Mesenchymal cell ,atlas_rna_dropseq
	32.22058,-60.758293,Bladder cell,atlas_rna_dropseq
	22.397345,23.593374,Mesenchymal cell ,atlas_rna_dropseq
	33.940872,-62.59657,Bladder cell,atlas_rna_dropseq
	19.82683,25.616074,Mesenchymal cell ,atlas_rna_dropseq
	19.342958,26.35397,Mesenchymal cell ,atlas_rna_dropseq
	17.82555,23.176523,Mesenchymal cell ,atlas_rna_dropseq
	17.86218,21.737146,Mesenchymal cell ,atlas_rna_dropseq
	19.840515,21.745281,Mesenchymal cell ,atlas_rna_dropseq
	33.37012,-62.543297,Bladder cell,atlas_rna_dropseq
	33.735657,-61.767826,Bladder cell,atlas_rna_dropseq
	21.047308,23.456833,Mesenchymal cell ,atlas_rna_dropseq
	34.69622,-59.908863,Basal cell of urothelium,atlas_rna_dropseq
	34.51409,-62.205807,Bladder cell,atlas_rna_dropseq
	18.002298,19.997368,Mesenchymal cell ,atlas_rna_dropseq
	22.692415,21.837172,Mesenchymal cell ,atlas_rna_dropseq
	19.205507,25.210215,Mesenchymal cell ,atlas_rna_dropseq
	-64.77576,7.2699685,Endothelial cell ,atlas_rna_dropseq
	70.59613,-32.014183,Leukocyte ,atlas_rna_dropseq
	19.303068,25.012411,Mesenchymal cell ,atlas_rna_dropseq
	31.410915,-64.0403,Bladder cell,atlas_rna_dropseq
	20.524239,24.239536,Mesenchymal cell ,atlas_rna_dropseq
	33.239594,-58.408203,Basal cell of urothelium,atlas_rna_dropseq
	29.480757,-61.546806,Bladder cell,atlas_rna_dropseq
	20.516964,22.40909,Mesenchymal cell ,atlas_rna_dropseq
	18.263966,25.80331,Mesenchymal cell ,atlas_rna_dropseq
	20.816492,25.337795,Mesenchymal cell ,atlas_rna_dropseq
	32.858425,-60.437973,Bladder cell,atlas_rna_dropseq
	29.857407,-61.107525,Bladder cell,atlas_rna_dropseq
	32.52765,-59.370377,Bladder cell,atlas_rna_dropseq
	27.749662,-64.574,Bladder cell,atlas_rna_dropseq
	19.506989,20.64382,Mesenchymal cell ,atlas_rna_dropseq
	32.36677,-62.171886,Bladder cell,atlas_rna_dropseq
	19.742653,20.41467,Mesenchymal cell ,atlas_rna_dropseq
	18.808985,20.413998,Mesenchymal cell ,atlas_rna_dropseq
	21.740911,21.894976,Mesenchymal cell ,atlas_rna_dropseq
	19.209026,23.297035,Mesenchymal cell ,atlas_rna_dropseq
	29.878815,-62.573772,Bladder cell,atlas_rna_dropseq
	33.85961,-61.391514,Bladder cell,atlas_rna_dropseq
	18.618732,22.09412,Mesenchymal cell ,atlas_rna_dropseq
	20.21355,20.006609,Mesenchymal cell ,atlas_rna_dropseq
	18.034668,24.295702,Mesenchymal cell ,atlas_rna_dropseq
	19.051981,23.914028,Mesenchymal cell ,atlas_rna_dropseq
	30.733145,-63.547256,Bladder cell,atlas_rna_dropseq
	34.26782,-58.734554,Basal cell of urothelium,atlas_rna_dropseq
	19.42625,25.488123,Mesenchymal cell ,atlas_rna_dropseq
	34.53816,-58.689846,Basal cell of urothelium,atlas_rna_dropseq
	31.806934,-62.331978,Bladder cell,atlas_rna_dropseq
	20.203613,25.925694,Mesenchymal cell ,atlas_rna_dropseq
	20.5672,24.784592,Mesenchymal cell ,atlas_rna_dropseq
	30.97437,-59.86421,Bladder cell,atlas_rna_dropseq
	31.39535,-61.92853,Bladder cell,atlas_rna_dropseq
	31.15518,-60.629513,Bladder cell,atlas_rna_dropseq
	19.266893,26.457079,Mesenchymal cell ,atlas_rna_dropseq
	31.385843,-63.77572,Bladder cell,atlas_rna_dropseq
	21.515734,23.168768,Mesenchymal cell ,atlas_rna_dropseq
	31.457226,-63.610687,Bladder cell,atlas_rna_dropseq
	23.680344,21.419243,Endothelial cell ,atlas_rna_dropseq
	33.98481,-62.71294,Bladder cell,atlas_rna_dropseq
	21.245884,24.103762,Mesenchymal cell ,atlas_rna_dropseq
	20.856428,22.595427,Mesenchymal cell ,atlas_rna_dropseq
	21.948912,22.90393,Mesenchymal cell ,atlas_rna_dropseq
	20.445051,25.91295,Mesenchymal cell ,atlas_rna_dropseq
	22.39642,23.816761,Mesenchymal cell ,atlas_rna_dropseq
	17.910965,23.413658,Mesenchymal cell ,atlas_rna_dropseq
	33.348293,-59.540653,Basal cell of urothelium,atlas_rna_dropseq
	21.978308,21.562763,Mesenchymal cell ,atlas_rna_dropseq
	17.879892,22.653769,Mesenchymal cell ,atlas_rna_dropseq
	30.993462,-63.918625,Bladder cell,atlas_rna_dropseq
	32.74248,-62.66834,Bladder cell,atlas_rna_dropseq
	19.375551,24.705008,Mesenchymal cell ,atlas_rna_dropseq
	28.469772,-62.10389,Bladder cell,atlas_rna_dropseq
	27.969383,-61.21957,Bladder cell,atlas_rna_dropseq
	21.293972,21.979715,Mesenchymal cell ,atlas_rna_dropseq
	20.226397,22.87282,Mesenchymal cell ,atlas_rna_dropseq
	32.176247,-61.94458,Bladder cell,atlas_rna_dropseq
	20.114864,21.8968,Mesenchymal cell ,atlas_rna_dropseq
	-57.05749,5.981788,Endothelial cell ,atlas_rna_dropseq
	21.40495,22.418468,Mesenchymal cell ,atlas_rna_dropseq
	17.476812,22.756346,Mesenchymal cell ,atlas_rna_dropseq
	19.91991,22.303753,Mesenchymal cell ,atlas_rna_dropseq
	29.116812,-61.055958,Bladder cell,atlas_rna_dropseq
	28.465721,-62.53196,Bladder cell,atlas_rna_dropseq
	31.40031,-61.15632,Bladder cell,atlas_rna_dropseq
	29.924006,-57.0869,Mesenchymal cell ,atlas_rna_dropseq
	20.119787,26.25617,Mesenchymal cell ,atlas_rna_dropseq
	31.715923,-59.323147,Bladder cell,atlas_rna_dropseq
	-65.29184,7.4013233,Endothelial cell ,atlas_rna_dropseq
	21.656954,24.26235,Mesenchymal cell ,atlas_rna_dropseq
	35.158558,-59.872513,Basal cell of urothelium,atlas_rna_dropseq
	19.341686,23.92725,Mesenchymal cell ,atlas_rna_dropseq
	16.541021,24.871994,Bladder cell,atlas_rna_dropseq
	33.772404,-61.34167,Bladder cell,atlas_rna_dropseq
	35.344563,-61.117958,Bladder cell,atlas_rna_dropseq
	21.08236,20.221224,Mesenchymal cell ,atlas_rna_dropseq
	32.601517,-60.19541,Bladder cell,atlas_rna_dropseq
	30.16611,-64.34153,Bladder cell,atlas_rna_dropseq
	20.67195,20.117466,Mesenchymal cell ,atlas_rna_dropseq
	33.046738,-59.653503,Bladder cell,atlas_rna_dropseq
	20.8398,23.185951,Basal cell of urothelium,atlas_rna_dropseq
	20.26744,22.475029,Mesenchymal cell ,atlas_rna_dropseq
	31.708439,-60.56275,Bladder cell,atlas_rna_dropseq
	53.45099,-38.4833,Leukocyte ,atlas_rna_dropseq
	33.69727,-61.152214,Bladder cell,atlas_rna_dropseq
	18.808947,26.089403,Mesenchymal cell ,atlas_rna_dropseq
	29.697725,-62.758163,Bladder cell,atlas_rna_dropseq
	58.932026,-35.553493,Leukocyte ,atlas_rna_dropseq
	-57.02583,6.0101895,Endothelial cell ,atlas_rna_dropseq
	18.485352,23.977037,Mesenchymal cell ,atlas_rna_dropseq
	33.89123,-60.526333,Bladder cell,atlas_rna_dropseq
	21.054459,25.765732,Mesenchymal cell ,atlas_rna_dropseq
	21.75359,24.192604,Mesenchymal cell ,atlas_rna_dropseq
	33.54231,-60.424793,Basal cell of urothelium,atlas_rna_dropseq
	34.49654,-59.782196,Basal cell of urothelium,atlas_rna_dropseq
	19.177626,22.319927,Mesenchymal cell ,atlas_rna_dropseq
	29.803555,-62.642757,Bladder cell,atlas_rna_dropseq
	29.469042,-62.776985,Bladder cell,atlas_rna_dropseq
	70.76404,-31.11519,Leukocyte ,atlas_rna_dropseq
	29.01919,-61.921017,Bladder cell,atlas_rna_dropseq
	18.891706,24.241217,Mesenchymal cell ,atlas_rna_dropseq
	30.566172,-64.01372,Bladder cell,atlas_rna_dropseq
	31.987776,-62.70945,Bladder cell,atlas_rna_dropseq
	34.39342,-59.914497,Basal cell of urothelium,atlas_rna_dropseq
	23.68079,21.436504,Endothelial cell ,atlas_rna_dropseq
	19.810968,19.943443,Mesenchymal cell ,atlas_rna_dropseq
	33.458866,-59.49828,Basal cell of urothelium,atlas_rna_dropseq
	33.004787,-61.469,Bladder cell,atlas_rna_dropseq
	19.44664,20.359375,Mesenchymal cell ,atlas_rna_dropseq
	-42.45691,-14.713141,Endothelial cell ,atlas_rna_dropseq
	18.67566,25.633686,Mesenchymal cell ,atlas_rna_dropseq
	29.924425,-60.75366,Bladder cell,atlas_rna_dropseq
	19.48115,26.894783,Mesenchymal cell ,atlas_rna_dropseq
	19.695435,19.903505,Mesenchymal cell ,atlas_rna_dropseq
	30.557312,-59.557728,Basal cell of urothelium,atlas_rna_dropseq
	-64.873985,7.222561,Endothelial cell ,atlas_rna_dropseq
	19.125277,24.836958,Mesenchymal cell ,atlas_rna_dropseq
	22.55768,22.640675,Basal cell of urothelium,atlas_rna_dropseq
	32.63055,-63.069633,Bladder cell,atlas_rna_dropseq
	33.025734,-58.67468,Basal cell of urothelium,atlas_rna_dropseq
	32.239162,-62.079926,Bladder cell,atlas_rna_dropseq
	20.29234,24.219954,Mesenchymal cell ,atlas_rna_dropseq
	18.859396,23.974373,Mesenchymal cell ,atlas_rna_dropseq
	32.79301,-63.02329,Bladder cell,atlas_rna_dropseq
	19.930754,24.164322,Mesenchymal cell ,atlas_rna_dropseq
	31.398174,-64.25661,Bladder cell,atlas_rna_dropseq
	29.461966,-63.06639,Bladder cell,atlas_rna_dropseq
	33.908787,-62.651237,Bladder cell,atlas_rna_dropseq
	18.385883,25.921926,Mesenchymal cell ,atlas_rna_dropseq
	34.15973,-59.606487,Basal cell of urothelium,atlas_rna_dropseq
	34.715458,-57.98098,Basal cell of urothelium,atlas_rna_dropseq
	29.987844,-64.1361,Bladder cell,atlas_rna_dropseq
	16.604033,21.94846,Mesenchymal cell ,atlas_rna_dropseq
	20.917013,21.81186,Mesenchymal cell ,atlas_rna_dropseq
	19.29253,26.807467,Mesenchymal cell ,atlas_rna_dropseq
	32.7004,-59.52521,Bladder cell,atlas_rna_dropseq
	21.124842,21.562826,Mesenchymal cell ,atlas_rna_dropseq
	33.94699,-60.490948,Basal cell of urothelium,atlas_rna_dropseq
	30.758049,-63.76908,Bladder cell,atlas_rna_dropseq
	32.821365,-61.734756,Bladder cell,atlas_rna_dropseq
	21.550434,23.052864,Mesenchymal cell ,atlas_rna_dropseq
	19.19093,20.030182,Mesenchymal cell ,atlas_rna_dropseq
	19.665455,20.494009,Mesenchymal cell ,atlas_rna_dropseq
	19.510202,21.741764,Mesenchymal cell ,atlas_rna_dropseq
	18.04715,24.588737,Mesenchymal cell ,atlas_rna_dropseq
	33.885986,-62.613087,Bladder cell,atlas_rna_dropseq
	20.108053,23.703863,Mesenchymal cell ,atlas_rna_dropseq
	20.27889,19.576336,Mesenchymal cell ,atlas_rna_dropseq
	28.056408,-61.944363,Bladder cell,atlas_rna_dropseq
	19.988071,26.009455,Mesenchymal cell ,atlas_rna_dropseq
	30.36771,-63.400795,Bladder cell,atlas_rna_dropseq
	28.793823,-61.301514,Bladder cell,atlas_rna_dropseq
	31.349058,-64.356186,Bladder cell,atlas_rna_dropseq
	19.429907,22.487957,Mesenchymal cell ,atlas_rna_dropseq
	17.265745,22.654146,Mesenchymal cell ,atlas_rna_dropseq
	32.982376,-58.87608,Basal cell of urothelium,atlas_rna_dropseq
	29.556772,-61.111217,Bladder cell,atlas_rna_dropseq
	29.98069,-57.289764,Bladder cell,atlas_rna_dropseq
	18.916,25.361294,Mesenchymal cell ,atlas_rna_dropseq
	53.57207,-38.51653,Leukocyte ,atlas_rna_dropseq
	19.275064,26.745253,Mesenchymal cell ,atlas_rna_dropseq
	29.953005,-57.10635,Mesenchymal cell ,atlas_rna_dropseq
	80.842384,-13.957853,Bladder cell,atlas_rna_dropseq
	30.530756,-62.868717,Bladder cell,atlas_rna_dropseq
	19.031717,21.396763,Mesenchymal cell ,atlas_rna_dropseq
	33.51205,-59.41344,Basal cell of urothelium,atlas_rna_dropseq
	32.754665,-61.81605,Bladder cell,atlas_rna_dropseq
	20.129276,19.567411,Mesenchymal cell ,atlas_rna_dropseq
	15.547199,20.170946,Mesenchymal cell ,atlas_rna_dropseq
	32.984142,-64.79388,Bladder cell,atlas_rna_dropseq
	28.636412,-63.543934,Bladder cell,atlas_rna_dropseq
	31.422495,-60.743343,Bladder cell,atlas_rna_dropseq
	16.863243,22.876463,Mesenchymal cell ,atlas_rna_dropseq
	16.945839,17.777523,Mesenchymal cell ,atlas_rna_dropseq
	18.120775,23.456213,Mesenchymal cell ,atlas_rna_dropseq
	34.099495,-62.419018,Bladder cell,atlas_rna_dropseq
	17.469122,21.599236,Mesenchymal cell ,atlas_rna_dropseq
	21.016323,21.312244,Mesenchymal cell ,atlas_rna_dropseq
	30.137182,-64.23855,Bladder cell,atlas_rna_dropseq
	34.935146,-59.251785,Basal cell of urothelium,atlas_rna_dropseq
	20.61172,20.057655,Mesenchymal cell ,atlas_rna_dropseq
	30.522293,-63.931957,Bladder cell,atlas_rna_dropseq
	31.409424,-64.64514,Bladder cell,atlas_rna_dropseq
	29.786207,-63.03755,Bladder cell,atlas_rna_dropseq
	34.10465,-59.24599,Basal cell of urothelium,atlas_rna_dropseq
	19.303024,22.325876,Mesenchymal cell ,atlas_rna_dropseq
	19.343971,23.67707,Mesenchymal cell ,atlas_rna_dropseq
	32.189045,-59.888058,Bladder cell,atlas_rna_dropseq
	-65.39345,7.738686,Endothelial cell ,atlas_rna_dropseq
	32.196907,-62.554657,Bladder cell,atlas_rna_dropseq
	28.936958,-62.370907,Bladder cell,atlas_rna_dropseq
	31.292242,-64.952415,Bladder cell,atlas_rna_dropseq
	32.351707,-64.123825,Bladder cell,atlas_rna_dropseq
	29.472408,-63.936405,Bladder cell,atlas_rna_dropseq
	31.321987,-63.784424,Bladder cell,atlas_rna_dropseq
	18.753342,23.18997,Mesenchymal cell ,atlas_rna_dropseq
	19.795023,26.122433,Mesenchymal cell ,atlas_rna_dropseq
	29.35901,-59.667618,Bladder cell,atlas_rna_dropseq
	19.380226,20.048113,Mesenchymal cell ,atlas_rna_dropseq
	29.284266,-63.698566,Bladder cell,atlas_rna_dropseq
	19.374012,24.03311,Mesenchymal cell ,atlas_rna_dropseq
	18.768122,22.22735,Mesenchymal cell ,atlas_rna_dropseq
	19.39922,20.750908,Mesenchymal cell ,atlas_rna_dropseq
	29.550299,-61.545773,Bladder cell,atlas_rna_dropseq
	33.499435,-59.1606,Basal cell of urothelium,atlas_rna_dropseq
	19.242107,26.528666,Mesenchymal cell ,atlas_rna_dropseq
	18.521156,24.710632,Mesenchymal cell ,atlas_rna_dropseq
	20.707565,23.953188,Mesenchymal cell ,atlas_rna_dropseq
	30.361675,-62.9109,Bladder cell,atlas_rna_dropseq
	20.61388,24.150837,Mesenchymal cell ,atlas_rna_dropseq
	19.076838,20.948544,Mesenchymal cell ,atlas_rna_dropseq
	30.114174,-62.54618,Bladder cell,atlas_rna_dropseq
	18.04002,23.721228,Mesenchymal cell ,atlas_rna_dropseq
	29.561226,-61.723797,Bladder cell,atlas_rna_dropseq
	32.88626,-58.919025,Basal cell of urothelium,atlas_rna_dropseq
	29.466413,-62.803185,Bladder cell,atlas_rna_dropseq
	19.364763,22.074148,Mesenchymal cell ,atlas_rna_dropseq
	18.562246,20.553278,Mesenchymal cell ,atlas_rna_dropseq
	17.85039,22.556458,Mesenchymal cell ,atlas_rna_dropseq
	21.203476,20.7315,Mesenchymal cell ,atlas_rna_dropseq
	33.45114,-59.522583,Basal cell of urothelium,atlas_rna_dropseq
	17.121796,22.944622,Mesenchymal cell ,atlas_rna_dropseq
	18.57587,22.887203,Mesenchymal cell ,atlas_rna_dropseq
	18.369541,21.87098,Mesenchymal cell ,atlas_rna_dropseq
	28.791252,-62.535038,Bladder cell,atlas_rna_dropseq
	32.26584,-63.434708,Bladder cell,atlas_rna_dropseq
	19.964472,23.180214,Mesenchymal cell ,atlas_rna_dropseq
	32.13202,-60.57752,Bladder cell,atlas_rna_dropseq
	34.14077,-60.614155,Basal cell of urothelium,atlas_rna_dropseq
	27.873707,-60.030506,Bladder cell,atlas_rna_dropseq
	31.48847,-62.604828,Bladder cell,atlas_rna_dropseq
	18.752678,23.877277,Mesenchymal cell ,atlas_rna_dropseq
	19.175299,20.095097,Mesenchymal cell ,atlas_rna_dropseq
	21.385712,22.748426,Mesenchymal cell ,atlas_rna_dropseq
	30.278336,-63.392635,Bladder cell,atlas_rna_dropseq
	18.757252,25.623272,Mesenchymal cell ,atlas_rna_dropseq
	19.591015,19.972681,Mesenchymal cell ,atlas_rna_dropseq
	18.409372,23.754042,Mesenchymal cell ,atlas_rna_dropseq
	34.725346,-59.744015,Basal cell of urothelium,atlas_rna_dropseq
	27.829159,-62.661716,Bladder cell,atlas_rna_dropseq
	32.301563,-59.516647,Bladder cell,atlas_rna_dropseq
	29.536327,-61.56362,Bladder cell,atlas_rna_dropseq
	19.06709,21.541382,Mesenchymal cell ,atlas_rna_dropseq
	34.50757,-60.1703,Basal cell of urothelium,atlas_rna_dropseq
	33.55828,-61.953743,Bladder cell,atlas_rna_dropseq
	28.637268,-62.43197,Bladder cell,atlas_rna_dropseq
	32.336136,-62.47486,Bladder cell,atlas_rna_dropseq
	15.385199,20.502987,Mesenchymal cell ,atlas_rna_dropseq
	33.450733,-62.032913,Bladder cell,atlas_rna_dropseq
	30.463,-63.833015,Bladder cell,atlas_rna_dropseq
	30.516525,-64.02734,Bladder cell,atlas_rna_dropseq
	53.50448,-38.574883,Leukocyte ,atlas_rna_dropseq
	30.985756,-63.38608,Bladder cell,atlas_rna_dropseq
	19.222378,21.694237,Mesenchymal cell ,atlas_rna_dropseq
	33.070496,-64.703995,Bladder cell,atlas_rna_dropseq
	18.861227,24.180922,Mesenchymal cell ,atlas_rna_dropseq
	20.28358,24.384928,Mesenchymal cell ,atlas_rna_dropseq
	21.082392,20.450142,Mesenchymal cell ,atlas_rna_dropseq
	30.847713,-63.030575,Bladder cell,atlas_rna_dropseq
	34.221535,-59.0038,Basal cell of urothelium,atlas_rna_dropseq
	33.773373,-62.08542,Bladder cell,atlas_rna_dropseq
	34.00063,-59.258064,Basal cell of urothelium,atlas_rna_dropseq
	17.72917,23.012962,Mesenchymal cell ,atlas_rna_dropseq
	18.42331,23.175339,Mesenchymal cell ,atlas_rna_dropseq
	31.624527,-62.322296,Bladder cell,atlas_rna_dropseq
	33.398773,-59.93437,Bladder cell,atlas_rna_dropseq
	34.204163,-59.252003,Basal cell of urothelium,atlas_rna_dropseq
	33.633533,-62.826786,Bladder cell,atlas_rna_dropseq
	34.369553,-62.10488,Bladder cell,atlas_rna_dropseq
	-62.662857,-1.8425809,Endothelial cell ,atlas_rna_dropseq
	18.80915,25.02635,Mesenchymal cell ,atlas_rna_dropseq
	-64.873856,7.22513,Endothelial cell ,atlas_rna_dropseq
	21.698208,20.2992,Mesenchymal cell ,atlas_rna_dropseq
	32.575806,-59.666904,Bladder cell,atlas_rna_dropseq
	31.355398,-59.69898,Bladder cell,atlas_rna_dropseq
	32.33356,-62.119915,Bladder cell,atlas_rna_dropseq
	20.30651,26.148283,Mesenchymal cell ,atlas_rna_dropseq
	31.204199,-61.69986,Bladder cell,atlas_rna_dropseq
	18.915316,18.976103,Mesenchymal cell ,atlas_rna_dropseq
	33.44723,-61.10932,Bladder cell,atlas_rna_dropseq
	32.862625,-58.747208,Basal cell of urothelium,atlas_rna_dropseq
	19.601624,22.186625,Mesenchymal cell ,atlas_rna_dropseq
	20.970552,25.26642,Mesenchymal cell ,atlas_rna_dropseq
	29.195442,-63.111355,Bladder cell,atlas_rna_dropseq
	21.500668,23.399754,Mesenchymal cell ,atlas_rna_dropseq
	21.117474,21.423082,Mesenchymal cell ,atlas_rna_dropseq
	19.287806,26.803698,Mesenchymal cell ,atlas_rna_dropseq
	19.421572,26.91096,Mesenchymal cell ,atlas_rna_dropseq
	18.477621,22.062483,Mesenchymal cell ,atlas_rna_dropseq
	30.190756,-64.36887,Bladder cell,atlas_rna_dropseq
	32.042416,-61.773186,Bladder cell,atlas_rna_dropseq
	20.863295,23.693037,Mesenchymal cell ,atlas_rna_dropseq
	32.5116,-61.666626,Bladder cell,atlas_rna_dropseq
	19.552023,24.835499,Mesenchymal cell ,atlas_rna_dropseq
	19.115692,24.748373,Mesenchymal cell ,atlas_rna_dropseq
	70.70269,-31.26198,Leukocyte ,atlas_rna_dropseq
	29.324661,-61.16927,Bladder cell,atlas_rna_dropseq
	18.545198,22.035423,Mesenchymal cell ,atlas_rna_dropseq
	20.993656,20.446735,Mesenchymal cell ,atlas_rna_dropseq
	31.40831,-61.04296,Bladder cell,atlas_rna_dropseq
	21.80611,22.20539,Mesenchymal cell ,atlas_rna_dropseq
	34.281963,-59.282417,Basal cell of urothelium,atlas_rna_dropseq
	19.704756,20.53486,Mesenchymal cell ,atlas_rna_dropseq
	20.055208,22.74848,Mesenchymal cell ,atlas_rna_dropseq
	32.95659,-63.96315,Bladder cell,atlas_rna_dropseq
	31.90197,-59.457977,Bladder cell,atlas_rna_dropseq
	17.607943,23.113436,Mesenchymal cell ,atlas_rna_dropseq
	21.1732,20.52648,Mesenchymal cell ,atlas_rna_dropseq
	32.65396,-61.70113,Bladder cell,atlas_rna_dropseq
	29.185877,-61.571236,Bladder cell,atlas_rna_dropseq
	27.50752,-63.96346,Bladder cell,atlas_rna_dropseq
	19.505415,21.275589,Mesenchymal cell ,atlas_rna_dropseq
	32.617153,-59.45682,Basal cell of urothelium,atlas_rna_dropseq
	30.650536,-61.160503,Bladder cell,atlas_rna_dropseq
	70.137924,-32.853043,Leukocyte ,atlas_rna_dropseq
	21.598322,21.236685,Mesenchymal cell ,atlas_rna_dropseq
	18.962538,22.991938,Mesenchymal cell ,atlas_rna_dropseq
	19.045162,22.69459,Mesenchymal cell ,atlas_rna_dropseq
	29.36517,-61.316635,Bladder cell,atlas_rna_dropseq
	21.920088,21.246782,Mesenchymal cell ,atlas_rna_dropseq
	18.63859,26.137033,Mesenchymal cell ,atlas_rna_dropseq
	21.387999,20.962751,Mesenchymal cell ,atlas_rna_dropseq
	31.818876,-63.322914,Bladder cell,atlas_rna_dropseq
	34.661476,-59.474365,Basal cell of urothelium,atlas_rna_dropseq
	33.879513,-61.897854,Bladder cell,atlas_rna_dropseq
	18.94629,22.359385,Mesenchymal cell ,atlas_rna_dropseq
	29.053442,-62.611034,Bladder cell,atlas_rna_dropseq
	19.89594,20.412357,Mesenchymal cell ,atlas_rna_dropseq
	19.582941,26.01526,Mesenchymal cell ,atlas_rna_dropseq
	32.249977,-61.23369,Bladder cell,atlas_rna_dropseq
	19.222109,25.784018,Mesenchymal cell ,atlas_rna_dropseq
	21.506493,22.594492,Mesenchymal cell ,atlas_rna_dropseq
	17.994001,25.79087,Mesenchymal cell ,atlas_rna_dropseq
	19.228617,21.227434,Mesenchymal cell ,atlas_rna_dropseq
	18.962475,20.411793,Mesenchymal cell ,atlas_rna_dropseq
	20.00314,22.865393,Mesenchymal cell ,atlas_rna_dropseq
	20.422558,25.942013,Mesenchymal cell ,atlas_rna_dropseq
	27.937582,-63.456116,Bladder cell,atlas_rna_dropseq
	20.690447,23.772905,Mesenchymal cell ,atlas_rna_dropseq
	19.627075,20.393047,Mesenchymal cell ,atlas_rna_dropseq
	19.239538,21.514713,Mesenchymal cell ,atlas_rna_dropseq
	30.476791,-60.44403,Bladder cell,atlas_rna_dropseq
	29.702898,-61.65583,Bladder cell,atlas_rna_dropseq
	17.83436,23.682621,Mesenchymal cell ,atlas_rna_dropseq
	19.924385,21.55751,Mesenchymal cell ,atlas_rna_dropseq
	33.332695,-58.90225,Basal cell of urothelium,atlas_rna_dropseq
	21.160892,22.103228,Mesenchymal cell ,atlas_rna_dropseq
	21.26191,21.230131,Mesenchymal cell ,atlas_rna_dropseq
	28.286285,-61.08762,Bladder cell,atlas_rna_dropseq
	19.79877,21.547047,Mesenchymal cell ,atlas_rna_dropseq
	32.889797,-62.212196,Bladder cell,atlas_rna_dropseq
	31.622002,-62.402664,Bladder cell,atlas_rna_dropseq
	18.857967,24.768858,Mesenchymal cell ,atlas_rna_dropseq
	34.40097,-58.85984,Basal cell of urothelium,atlas_rna_dropseq
	29.745626,-62.603466,Bladder cell,atlas_rna_dropseq
	29.908344,-57.01916,Mesenchymal cell ,atlas_rna_dropseq
	19.39297,20.014088,Mesenchymal cell ,atlas_rna_dropseq
	19.092087,22.35663,Mesenchymal cell ,atlas_rna_dropseq
	32.01939,-62.43903,Bladder cell,atlas_rna_dropseq
	19.614004,24.528772,Mesenchymal cell ,atlas_rna_dropseq
	34.175014,-60.02078,Basal cell of urothelium,atlas_rna_dropseq
	29.293926,-62.205757,Bladder cell,atlas_rna_dropseq
	19.096355,23.647541,Mesenchymal cell ,atlas_rna_dropseq
	19.63687,24.128204,Mesenchymal cell ,atlas_rna_dropseq
	31.01956,-60.615696,Bladder cell,atlas_rna_dropseq
	21.34813,23.315992,Mesenchymal cell ,atlas_rna_dropseq
	31.107822,-60.25859,Bladder cell,atlas_rna_dropseq
	18.23198,21.44265,Mesenchymal cell ,atlas_rna_dropseq
	-57.031353,5.9422393,Endothelial cell ,atlas_rna_dropseq
	17.52436,21.438826,Mesenchymal cell ,atlas_rna_dropseq
	31.532104,-60.046776,Bladder cell,atlas_rna_dropseq
	30.74072,-63.272663,Bladder cell,atlas_rna_dropseq
	20.993488,24.31606,Mesenchymal cell ,atlas_rna_dropseq
	30.132765,-61.97959,Bladder cell,atlas_rna_dropseq
	20.997732,24.167017,Mesenchymal cell ,atlas_rna_dropseq
	20.713129,24.868206,Mesenchymal cell ,atlas_rna_dropseq
	28.99466,-62.2114,Bladder cell,atlas_rna_dropseq
	32.15356,-62.17741,Bladder cell,atlas_rna_dropseq
	33.81857,-59.80124,Basal cell of urothelium,atlas_rna_dropseq
	33.769382,-59.271404,Basal cell of urothelium,atlas_rna_dropseq
	31.687584,-64.05944,Bladder cell,atlas_rna_dropseq
	19.850843,21.870115,Mesenchymal cell ,atlas_rna_dropseq
	34.87417,-58.822266,Basal cell of urothelium,atlas_rna_dropseq
	18.387259,20.54839,Mesenchymal cell ,atlas_rna_dropseq
	18.120811,21.894878,Mesenchymal cell ,atlas_rna_dropseq
	31.031542,-59.98515,Bladder cell,atlas_rna_dropseq
	21.26412,20.230299,Mesenchymal cell ,atlas_rna_dropseq
	30.856936,-62.23942,Bladder cell,atlas_rna_dropseq
	18.424288,23.85616,Mesenchymal cell ,atlas_rna_dropseq
	30.208862,-63.540005,Bladder cell,atlas_rna_dropseq
	33.453384,-58.801376,Basal cell of urothelium,atlas_rna_dropseq
	33.19773,-63.39957,Bladder cell,atlas_rna_dropseq
	-42.52529,-14.830383,Endothelial cell ,atlas_rna_dropseq
	28.839483,-62.39279,Bladder cell,atlas_rna_dropseq
	21.107672,24.52587,Mesenchymal cell ,atlas_rna_dropseq
	32.766453,-60.69057,Bladder cell,atlas_rna_dropseq
	18.170506,21.628387,Mesenchymal cell ,atlas_rna_dropseq
	33.272007,-62.039623,Bladder cell,atlas_rna_dropseq
	32.051174,-61.196926,Bladder cell,atlas_rna_dropseq
	30.431833,-63.814594,Bladder cell,atlas_rna_dropseq
	20.44278,19.678354,Mesenchymal cell ,atlas_rna_dropseq
	20.443686,23.003933,Mesenchymal cell ,atlas_rna_dropseq
	19.383665,24.526798,Mesenchymal cell ,atlas_rna_dropseq
	18.527325,22.655094,Mesenchymal cell ,atlas_rna_dropseq
	20.812998,25.52601,Mesenchymal cell ,atlas_rna_dropseq
	32.475307,-63.663136,Bladder cell,atlas_rna_dropseq
	34.680874,-59.413895,Basal cell of urothelium,atlas_rna_dropseq
	34.843586,-59.914783,Basal cell of urothelium,atlas_rna_dropseq
	34.814312,-59.03071,Basal cell of urothelium,atlas_rna_dropseq
	21.03713,22.822031,Mesenchymal cell ,atlas_rna_dropseq
	20.690456,23.81029,Mesenchymal cell ,atlas_rna_dropseq
	30.64072,-63.293266,Bladder cell,atlas_rna_dropseq
	19.310665,22.51033,Mesenchymal cell ,atlas_rna_dropseq
	19.144558,22.331364,Mesenchymal cell ,atlas_rna_dropseq
	31.6591,-62.031,Bladder cell,atlas_rna_dropseq
	20.887358,18.49764,Mesenchymal cell ,atlas_rna_dropseq
	30.77797,-61.747402,Bladder cell,atlas_rna_dropseq
	34.32489,-59.57769,Basal cell of urothelium,atlas_rna_dropseq
	32.394558,-63.39326,Bladder cell,atlas_rna_dropseq
	19.045706,23.055408,Mesenchymal cell ,atlas_rna_dropseq
	30.001785,-63.8633,Bladder cell,atlas_rna_dropseq
	20.35462,19.272394,Mesenchymal cell ,atlas_rna_dropseq
	31.18233,-60.548546,Bladder cell,atlas_rna_dropseq
	53.53186,-38.58253,Leukocyte ,atlas_rna_dropseq
	28.530077,-62.758392,Bladder cell,atlas_rna_dropseq
	21.628496,23.005669,Mesenchymal cell ,atlas_rna_dropseq
	34.40473,-59.826538,Basal cell of urothelium,atlas_rna_dropseq
	31.830593,-62.062084,Bladder cell,atlas_rna_dropseq
	30.875029,-61.402218,Bladder cell,atlas_rna_dropseq
	19.567255,26.749983,Mesenchymal cell ,atlas_rna_dropseq
	19.385456,20.257177,Mesenchymal cell ,atlas_rna_dropseq
	20.410542,20.377722,Mesenchymal cell ,atlas_rna_dropseq
	31.71895,-60.71084,Bladder cell,atlas_rna_dropseq
	30.862831,-60.40036,Bladder cell,atlas_rna_dropseq
	19.220547,20.379045,Mesenchymal cell ,atlas_rna_dropseq
	33.84224,-60.261734,Basal cell of urothelium,atlas_rna_dropseq
	18.422066,21.785536,Mesenchymal cell ,atlas_rna_dropseq
	31.132175,-61.469193,Bladder cell,atlas_rna_dropseq
	19.69349,24.582548,Mesenchymal cell ,atlas_rna_dropseq
	17.971878,20.989851,Mesenchymal cell ,atlas_rna_dropseq
	32.07309,-62.56497,Bladder cell,atlas_rna_dropseq
	18.329832,23.047808,Mesenchymal cell ,atlas_rna_dropseq
	31.609575,-64.93659,Bladder cell,atlas_rna_dropseq
	31.323637,-63.50105,Bladder cell,atlas_rna_dropseq
	19.937998,22.338884,Mesenchymal cell ,atlas_rna_dropseq
	19.912477,24.241018,Mesenchymal cell ,atlas_rna_dropseq
	33.6256,-60.5632,Basal cell of urothelium,atlas_rna_dropseq
	20.501066,23.216558,Mesenchymal cell ,atlas_rna_dropseq
	33.939735,-59.088493,Basal cell of urothelium,atlas_rna_dropseq
	20.13379,25.21648,Mesenchymal cell ,atlas_rna_dropseq
	31.717072,-63.52373,Bladder cell,atlas_rna_dropseq
	19.751305,25.690582,Mesenchymal cell ,atlas_rna_dropseq
	20.522772,23.321638,Mesenchymal cell ,atlas_rna_dropseq
	23.721014,21.459581,Endothelial cell ,atlas_rna_dropseq
	20.649223,25.724161,Mesenchymal cell ,atlas_rna_dropseq
	19.667292,21.497612,Mesenchymal cell ,atlas_rna_dropseq
	19.6191,24.547264,Mesenchymal cell ,atlas_rna_dropseq
	29.191174,-60.794613,Bladder cell,atlas_rna_dropseq
	18.826017,25.237078,Mesenchymal cell ,atlas_rna_dropseq
	21.516111,23.406351,Mesenchymal cell ,atlas_rna_dropseq
	17.11408,21.366201,Mesenchymal cell ,atlas_rna_dropseq
	33.298744,-58.691994,Basal cell of urothelium,atlas_rna_dropseq
	33.302597,-60.991077,Bladder cell,atlas_rna_dropseq
	18.126556,23.669611,Mesenchymal cell ,atlas_rna_dropseq
	20.117844,20.820047,Mesenchymal cell ,atlas_rna_dropseq
	31.448017,-62.62278,Bladder cell,atlas_rna_dropseq
	31.511118,-60.459026,Bladder cell,atlas_rna_dropseq
	34.04273,-62.69593,Bladder cell,atlas_rna_dropseq
	33.972878,-58.613815,Basal cell of urothelium,atlas_rna_dropseq
	19.801054,24.087414,Mesenchymal cell ,atlas_rna_dropseq
	23.72554,21.447277,Endothelial cell ,atlas_rna_dropseq
	20.110876,24.667952,Mesenchymal cell ,atlas_rna_dropseq
	31.823093,-63.808178,Bladder cell,atlas_rna_dropseq
	34.59014,-59.577873,Basal cell of urothelium,atlas_rna_dropseq
	18.784378,22.319689,Mesenchymal cell ,atlas_rna_dropseq
	30.077032,-62.49681,Bladder cell,atlas_rna_dropseq
	29.744896,-63.962845,Bladder cell,atlas_rna_dropseq
	19.62119,22.393139,Mesenchymal cell ,atlas_rna_dropseq
	20.253206,21.806683,Mesenchymal cell ,atlas_rna_dropseq
	17.896866,22.94867,Mesenchymal cell ,atlas_rna_dropseq
	19.724535,23.160408,Mesenchymal cell ,atlas_rna_dropseq
	30.50493,-57.3788,Bladder cell,atlas_rna_dropseq
	31.31205,-61.92967,Bladder cell,atlas_rna_dropseq
	34.044155,-58.58831,Basal cell of urothelium,atlas_rna_dropseq
	-57.07373,6.0274544,Endothelial cell ,atlas_rna_dropseq
	20.717945,23.966898,Mesenchymal cell ,atlas_rna_dropseq
	33.048122,-64.70905,Bladder cell,atlas_rna_dropseq
	35.025673,-59.006695,Basal cell of urothelium,atlas_rna_dropseq
	32.921345,-59.450184,Basal cell of urothelium,atlas_rna_dropseq
	-64.92798,7.1185403,Endothelial cell ,atlas_rna_dropseq
	19.369087,24.295334,Mesenchymal cell ,atlas_rna_dropseq
	30.563768,-61.925648,Bladder cell,atlas_rna_dropseq
	17.410393,22.886639,Mesenchymal cell ,atlas_rna_dropseq
	28.556602,-62.691467,Bladder cell,atlas_rna_dropseq
	29.043634,-62.455246,Bladder cell,atlas_rna_dropseq
	30.988022,-60.733948,Bladder cell,atlas_rna_dropseq
	20.633875,20.458195,Mesenchymal cell ,atlas_rna_dropseq
	31.743893,-64.98296,Bladder cell,atlas_rna_dropseq
	18.719416,22.051796,Mesenchymal cell ,atlas_rna_dropseq
	17.46047,24.546242,Mesenchymal cell ,atlas_rna_dropseq
	34.86879,-58.038506,Basal cell of urothelium,atlas_rna_dropseq
	29.852148,-57.23723,Bladder cell,atlas_rna_dropseq
	21.30752,22.669142,Mesenchymal cell ,atlas_rna_dropseq
	19.837418,26.978094,Mesenchymal cell ,atlas_rna_dropseq
	18.760334,22.64338,Mesenchymal cell ,atlas_rna_dropseq
	20.377111,21.697891,Mesenchymal cell ,atlas_rna_dropseq
	21.053507,20.132473,Mesenchymal cell ,atlas_rna_dropseq
	19.332333,18.944199,Mesenchymal cell ,atlas_rna_dropseq
	31.204536,-62.592033,Bladder cell,atlas_rna_dropseq
	34.341816,-59.85324,Basal cell of urothelium,atlas_rna_dropseq
	58.65752,-35.62642,Leukocyte ,atlas_rna_dropseq
	19.633894,26.31348,Mesenchymal cell ,atlas_rna_dropseq
	19.791113,24.743307,Mesenchymal cell ,atlas_rna_dropseq
	29.950212,-57.106678,Bladder cell,atlas_rna_dropseq
	29.422516,-62.737175,Bladder cell,atlas_rna_dropseq
	31.412088,-57.586433,Basal cell of urothelium,atlas_rna_dropseq
	18.361307,23.309872,Mesenchymal cell ,atlas_rna_dropseq
	31.029852,-60.24219,Bladder cell,atlas_rna_dropseq
	21.96348,23.494778,Mesenchymal cell ,atlas_rna_dropseq
	31.83218,-62.779408,Bladder cell,atlas_rna_dropseq
	20.385672,24.573997,Mesenchymal cell ,atlas_rna_dropseq
	20.191284,24.800283,Mesenchymal cell ,atlas_rna_dropseq
	21.693588,21.593367,Mesenchymal cell ,atlas_rna_dropseq
	33.396557,-63.2104,Bladder cell,atlas_rna_dropseq
	19.566528,25.317139,Mesenchymal cell ,atlas_rna_dropseq
	30.90012,-60.850864,Bladder cell,atlas_rna_dropseq
	30.75867,-60.058292,Bladder cell,atlas_rna_dropseq
	20.504255,20.286425,Mesenchymal cell ,atlas_rna_dropseq
	32.006443,-63.669533,Bladder cell,atlas_rna_dropseq
	17.700699,23.582176,Mesenchymal cell ,atlas_rna_dropseq
	18.673506,20.644102,Mesenchymal cell ,atlas_rna_dropseq
	31.602308,-61.156925,Basal cell of urothelium,atlas_rna_dropseq
	31.65762,-62.413845,Bladder cell,atlas_rna_dropseq
	32.06741,-61.69555,Bladder cell,atlas_rna_dropseq
	21.65633,24.359426,Mesenchymal cell ,atlas_rna_dropseq
	31.56635,-62.61942,Bladder cell,atlas_rna_dropseq
	33.104954,-63.312325,Bladder cell,atlas_rna_dropseq
	33.499527,-59.225,Basal cell of urothelium,atlas_rna_dropseq
	30.652044,-62.791553,Bladder cell,atlas_rna_dropseq
	32.434353,-58.0499,Basal cell of urothelium,atlas_rna_dropseq
	31.76038,-60.770424,Bladder cell,atlas_rna_dropseq
	21.163498,18.969593,Mesenchymal cell ,atlas_rna_dropseq
	19.4375,23.24732,Mesenchymal cell ,atlas_rna_dropseq
	19.403376,19.95576,Mesenchymal cell ,atlas_rna_dropseq
	18.889515,20.901682,Mesenchymal cell ,atlas_rna_dropseq
	32.286682,-62.099907,Bladder cell,atlas_rna_dropseq
	21.937866,25.744497,Mesenchymal cell ,atlas_rna_dropseq
	28.691116,-62.225803,Bladder cell,atlas_rna_dropseq
	18.740664,24.213823,Mesenchymal cell ,atlas_rna_dropseq
	29.208622,-62.603634,Bladder cell,atlas_rna_dropseq
	21.558142,23.592484,Mesenchymal cell ,atlas_rna_dropseq
	58.7781,-35.602287,Leukocyte ,atlas_rna_dropseq
	18.829723,21.300686,Mesenchymal cell ,atlas_rna_dropseq
	19.354591,26.836811,Mesenchymal cell ,atlas_rna_dropseq
	21.263884,22.846537,Mesenchymal cell ,atlas_rna_dropseq
	32.88315,-58.273388,Basal cell of urothelium,atlas_rna_dropseq
	18.71193,26.415327,Mesenchymal cell ,atlas_rna_dropseq
	30.14113,-62.916855,Bladder cell,atlas_rna_dropseq
	34.099163,-59.609623,Basal cell of urothelium,atlas_rna_dropseq
	32.961063,-61.77265,Bladder cell,atlas_rna_dropseq
	29.241129,-60.480873,Bladder cell,atlas_rna_dropseq
	32.925865,-63.34062,Bladder cell,atlas_rna_dropseq
	33.41122,-58.52283,Basal cell of urothelium,atlas_rna_dropseq
	19.789677,23.072968,Mesenchymal cell ,atlas_rna_dropseq
	20.331964,23.514515,Mesenchymal cell ,atlas_rna_dropseq
	31.023129,-60.650852,Bladder cell,atlas_rna_dropseq
	19.014605,26.985886,Mesenchymal cell ,atlas_rna_dropseq
	20.541279,24.00072,Mesenchymal cell ,atlas_rna_dropseq
	19.130178,23.029593,Mesenchymal cell ,atlas_rna_dropseq
	33.371994,-59.179066,Basal cell of urothelium,atlas_rna_dropseq
	20.949532,25.04662,Mesenchymal cell ,atlas_rna_dropseq
	29.672676,-61.626987,Bladder cell,atlas_rna_dropseq
	33.133408,-61.23086,Bladder cell,atlas_rna_dropseq
	28.239332,-63.80005,Bladder cell,atlas_rna_dropseq
	58.79748,-35.628155,Leukocyte ,atlas_rna_dropseq
	29.345171,-62.912888,Bladder cell,atlas_rna_dropseq
	33.76926,-59.228905,Basal cell of urothelium,atlas_rna_dropseq
	31.54777,-63.24153,Bladder cell,atlas_rna_dropseq
	31.624954,-63.047977,Bladder cell,atlas_rna_dropseq
	32.604053,-64.47239,Bladder cell,atlas_rna_dropseq
	33.59194,-59.61518,Basal cell of urothelium,atlas_rna_dropseq
	18.313065,21.019386,Mesenchymal cell ,atlas_rna_dropseq
	16.880424,22.155836,Mesenchymal cell ,atlas_rna_dropseq
	33.906578,-61.77214,Bladder cell,atlas_rna_dropseq
	20.209732,21.774776,Mesenchymal cell ,atlas_rna_dropseq
	31.734884,-62.53511,Bladder cell,atlas_rna_dropseq
	31.776155,-58.991,Bladder cell,atlas_rna_dropseq
	19.592066,24.041874,Mesenchymal cell ,atlas_rna_dropseq
	18.191774,21.476849,Mesenchymal cell ,atlas_rna_dropseq
	34.188683,-60.093468,Basal cell of urothelium,atlas_rna_dropseq
	30.793545,-65.101616,Bladder cell,atlas_rna_dropseq
	21.806122,19.639719,Bladder cell,atlas_rna_dropseq
	-64.822235,7.2867546,Endothelial cell ,atlas_rna_dropseq
	19.188251,26.949697,Mesenchymal cell ,atlas_rna_dropseq
	21.024458,25.503363,Bladder cell,atlas_rna_dropseq
	18.678596,21.791924,Mesenchymal cell ,atlas_rna_dropseq
	20.209776,20.340878,Mesenchymal cell ,atlas_rna_dropseq
	30.516453,-63.37039,Bladder cell,atlas_rna_dropseq
	18.385254,26.110376,Mesenchymal cell ,atlas_rna_dropseq
	30.49161,-59.56877,Basal cell of urothelium,atlas_rna_dropseq
	18.333109,24.458466,Mesenchymal cell ,atlas_rna_dropseq
	20.900242,22.800955,Mesenchymal cell ,atlas_rna_dropseq
	19.937191,24.535904,Mesenchymal cell ,atlas_rna_dropseq
	19.987196,20.661764,Mesenchymal cell ,atlas_rna_dropseq
	29.969843,-57.103455,Bladder cell,atlas_rna_dropseq
	20.983982,20.983126,Mesenchymal cell ,atlas_rna_dropseq
	30.232168,-62.70165,Bladder cell,atlas_rna_dropseq
	70.74562,-31.54794,Leukocyte ,atlas_rna_dropseq
	30.095469,-64.55344,Bladder cell,atlas_rna_dropseq
	19.99293,24.766577,Mesenchymal cell ,atlas_rna_dropseq
	19.203009,23.741566,Mesenchymal cell ,atlas_rna_dropseq
	18.421488,23.316305,Mesenchymal cell ,atlas_rna_dropseq
	21.304443,24.43223,Mesenchymal cell ,atlas_rna_dropseq
	31.1184,-61.02856,Bladder cell,atlas_rna_dropseq
	33.084885,-64.372,Bladder cell,atlas_rna_dropseq
	17.314413,23.314394,Mesenchymal cell ,atlas_rna_dropseq
	19.000307,21.984924,Mesenchymal cell ,atlas_rna_dropseq
	34.749424,-60.14304,Bladder cell,atlas_rna_dropseq
	35.29919,-59.072475,Basal cell of urothelium,atlas_rna_dropseq
	34.773087,-59.317593,Basal cell of urothelium,atlas_rna_dropseq
	20.89329,24.578112,Mesenchymal cell ,atlas_rna_dropseq
	31.03894,-62.32985,Bladder cell,atlas_rna_dropseq
	29.097937,-61.816597,Bladder cell,atlas_rna_dropseq
	20.18253,26.206041,Mesenchymal cell ,atlas_rna_dropseq
	20.3035,19.487373,Mesenchymal cell ,atlas_rna_dropseq
	71.035835,-31.621265,Leukocyte ,atlas_rna_dropseq
	19.30753,20.810858,Mesenchymal cell ,atlas_rna_dropseq
	70.76341,-31.240627,Leukocyte ,atlas_rna_dropseq
	18.303328,23.891369,Mesenchymal cell ,atlas_rna_dropseq
	35.210136,-59.130955,Basal cell of urothelium,atlas_rna_dropseq
	31.590467,-64.57828,Bladder cell,atlas_rna_dropseq
	34.8252,-58.850357,Basal cell of urothelium,atlas_rna_dropseq
	31.810247,-62.266094,Bladder cell,atlas_rna_dropseq
	18.71617,21.926405,Mesenchymal cell ,atlas_rna_dropseq
	18.476274,25.08334,Mesenchymal cell ,atlas_rna_dropseq
	31.564821,-63.573036,Bladder cell,atlas_rna_dropseq
	18.355942,23.569065,Mesenchymal cell ,atlas_rna_dropseq
	29.405418,-62.130695,Bladder cell,atlas_rna_dropseq
	29.467669,-61.40355,Bladder cell,atlas_rna_dropseq
	34.64255,-58.890553,Basal cell of urothelium,atlas_rna_dropseq
	18.572006,24.876661,Mesenchymal cell ,atlas_rna_dropseq
	32.938038,-64.68409,Bladder cell,atlas_rna_dropseq
	30.184826,-59.936447,Bladder cell,atlas_rna_dropseq
	22.052973,24.217175,Mesenchymal cell ,atlas_rna_dropseq
	31.75161,-61.702606,Bladder cell,atlas_rna_dropseq
	19.995079,25.420553,Mesenchymal cell ,atlas_rna_dropseq
	18.934978,26.629875,Mesenchymal cell ,atlas_rna_dropseq
	30.025877,-63.912727,Bladder cell,atlas_rna_dropseq
	19.4267,23.77896,Mesenchymal cell ,atlas_rna_dropseq
	18.953882,22.427017,Mesenchymal cell ,atlas_rna_dropseq
	18.985897,26.778454,Mesenchymal cell ,atlas_rna_dropseq
	19.562853,20.410385,Mesenchymal cell ,atlas_rna_dropseq
	31.00411,-64.27166,Basal cell of urothelium,atlas_rna_dropseq
	18.9284,26.910955,Mesenchymal cell ,atlas_rna_dropseq
	20.318111,25.848984,Mesenchymal cell ,atlas_rna_dropseq
	32.66077,-59.389755,Basal cell of urothelium,atlas_rna_dropseq
	20.118364,25.137207,Mesenchymal cell ,atlas_rna_dropseq
	19.54784,23.5331,Mesenchymal cell ,atlas_rna_dropseq
	30.228811,-63.84126,Bladder cell,atlas_rna_dropseq
	20.243092,26.324629,Mesenchymal cell ,atlas_rna_dropseq
	31.484478,-63.627434,Bladder cell,atlas_rna_dropseq
	27.890173,-63.397446,Bladder cell,atlas_rna_dropseq
	31.096476,-60.80124,Bladder cell,atlas_rna_dropseq
	31.960114,-62.289227,Bladder cell,atlas_rna_dropseq
	19.12846,24.01783,Mesenchymal cell ,atlas_rna_dropseq
	34.877007,-59.594105,Basal cell of urothelium,atlas_rna_dropseq
	19.865093,24.328373,Mesenchymal cell ,atlas_rna_dropseq
	30.56332,-64.41443,Bladder cell,atlas_rna_dropseq
	30.320341,-62.631798,Bladder cell,atlas_rna_dropseq
	30.307007,-60.43245,Bladder cell,atlas_rna_dropseq
	29.637955,-63.507046,Bladder cell,atlas_rna_dropseq
	30.777515,-59.59496,Bladder cell,atlas_rna_dropseq
	33.3272,-59.09027,Basal cell of urothelium,atlas_rna_dropseq
	33.900936,-61.13042,Basal cell of urothelium,atlas_rna_dropseq
	31.969536,-61.943275,Bladder cell,atlas_rna_dropseq
	20.638472,19.890604,Mesenchymal cell ,atlas_rna_dropseq
	19.981722,25.982325,Mesenchymal cell ,atlas_rna_dropseq
	31.229565,-60.370068,Bladder cell,atlas_rna_dropseq
	20.293377,22.692625,Mesenchymal cell ,atlas_rna_dropseq
	20.275309,21.996246,Mesenchymal cell ,atlas_rna_dropseq
	33.369106,-61.448708,Bladder cell,atlas_rna_dropseq
	18.885468,20.901527,Mesenchymal cell ,atlas_rna_dropseq
	31.722567,-63.58382,Bladder cell,atlas_rna_dropseq
	-64.84435,7.2241235,Endothelial cell ,atlas_rna_dropseq
	28.004463,-61.79601,Bladder cell,atlas_rna_dropseq
	32.54593,-62.384296,Bladder cell,atlas_rna_dropseq
	29.555544,-62.3209,Bladder cell,atlas_rna_dropseq
	34.787975,-62.149445,Bladder cell,atlas_rna_dropseq
	35.118614,-59.546238,Basal cell of urothelium,atlas_rna_dropseq
	34.95467,-59.9768,Bladder cell,atlas_rna_dropseq
	21.423626,23.882254,Mesenchymal cell ,atlas_rna_dropseq
	28.756376,-62.706104,Bladder cell,atlas_rna_dropseq
	31.2407,-63.652634,Bladder cell,atlas_rna_dropseq
	20.786802,23.1531,Mesenchymal cell ,atlas_rna_dropseq
	20.487373,20.397575,Mesenchymal cell ,atlas_rna_dropseq
	21.511404,22.962854,Mesenchymal cell ,atlas_rna_dropseq
	33.941036,-62.544483,Basal cell of urothelium,atlas_rna_dropseq
	32.802696,-59.4848,Basal cell of urothelium,atlas_rna_dropseq
	20.247675,24.985945,Mesenchymal cell ,atlas_rna_dropseq
	19.670067,26.252796,Mesenchymal cell ,atlas_rna_dropseq
	33.30082,-58.729706,Basal cell of urothelium,atlas_rna_dropseq
	19.488106,22.090458,Mesenchymal cell ,atlas_rna_dropseq
	32.067173,-62.56389,Bladder cell,atlas_rna_dropseq
	21.123943,23.558187,Mesenchymal cell ,atlas_rna_dropseq
	18.534847,26.062826,Mesenchymal cell ,atlas_rna_dropseq
	28.874279,-62.776054,Bladder cell,atlas_rna_dropseq
	18.557673,23.545916,Mesenchymal cell ,atlas_rna_dropseq
	31.622383,-62.96761,Bladder cell,atlas_rna_dropseq
	18.059917,23.368046,Mesenchymal cell ,atlas_rna_dropseq
	18.359907,16.43222,Mesenchymal cell ,atlas_rna_dropseq
	34.871754,-59.89984,Basal cell of urothelium,atlas_rna_dropseq
	19.73493,26.743042,Mesenchymal cell ,atlas_rna_dropseq
	19.701399,19.734356,Mesenchymal cell ,atlas_rna_dropseq
	31.869137,-64.5904,Bladder cell,atlas_rna_dropseq
	16.91161,16.08376,Mesenchymal cell ,atlas_rna_dropseq
	32.40554,-62.08865,Bladder cell,atlas_rna_dropseq
	32.604664,-59.21335,Basal cell of urothelium,atlas_rna_dropseq
	21.085241,23.767483,Mesenchymal cell ,atlas_rna_dropseq
	33.848286,-61.731846,Bladder cell,atlas_rna_dropseq
	20.281717,20.828943,Mesenchymal cell ,atlas_rna_dropseq
	33.391342,-59.494873,Basal cell of urothelium,atlas_rna_dropseq
	18.740904,25.914145,Mesenchymal cell ,atlas_rna_dropseq
	19.912142,25.359064,Mesenchymal cell ,atlas_rna_dropseq
	17.520252,23.12941,Mesenchymal cell ,atlas_rna_dropseq
	20.044214,26.14167,Mesenchymal cell ,atlas_rna_dropseq
	28.906675,-64.09621,Bladder cell,atlas_rna_dropseq
	19.142363,20.865154,Mesenchymal cell ,atlas_rna_dropseq
	20.950241,21.172436,Mesenchymal cell ,atlas_rna_dropseq
	20.101292,19.75699,Mesenchymal cell ,atlas_rna_dropseq
	20.728212,23.011309,Mesenchymal cell ,atlas_rna_dropseq
	35.040657,-61.971024,Bladder cell,atlas_rna_dropseq
	29.91196,-57.096207,Bladder cell,atlas_rna_dropseq
	34.707405,-59.490673,Basal cell of urothelium,atlas_rna_dropseq
	30.689877,-62.379936,Bladder cell,atlas_rna_dropseq
	34.08627,-60.032513,Basal cell of urothelium,atlas_rna_dropseq
	17.537529,21.556475,Mesenchymal cell ,atlas_rna_dropseq
	19.985794,21.56022,Mesenchymal cell ,atlas_rna_dropseq
	18.448208,24.959766,Mesenchymal cell ,atlas_rna_dropseq
	53.5629,-38.525536,Leukocyte ,atlas_rna_dropseq
	33.351116,-63.010136,Bladder cell,atlas_rna_dropseq
	23.664259,21.467886,Endothelial cell ,atlas_rna_dropseq
	19.732885,22.875057,Mesenchymal cell ,atlas_rna_dropseq
	30.41372,-60.437992,Bladder cell,atlas_rna_dropseq
	18.859306,21.284649,Mesenchymal cell ,atlas_rna_dropseq
	31.14377,-63.171696,Bladder cell,atlas_rna_dropseq
	31.727537,-63.31551,Bladder cell,atlas_rna_dropseq
	18.184221,22.764935,Mesenchymal cell ,atlas_rna_dropseq
	-57.00481,5.9249377,Endothelial cell ,atlas_rna_dropseq
	31.270128,-59.179863,Bladder cell,atlas_rna_dropseq
	20.26414,21.928482,Mesenchymal cell ,atlas_rna_dropseq
	34.33832,-58.5554,Basal cell of urothelium,atlas_rna_dropseq
	18.285007,20.860168,Mesenchymal cell ,atlas_rna_dropseq
	18.65581,25.927292,Mesenchymal cell ,atlas_rna_dropseq
	30.826128,-64.29451,Bladder cell,atlas_rna_dropseq
	19.666601,20.495058,Mesenchymal cell ,atlas_rna_dropseq
	20.098827,24.024359,Mesenchymal cell ,atlas_rna_dropseq
	33.01846,-58.880817,Basal cell of urothelium,atlas_rna_dropseq
	20.837667,20.315071,Mesenchymal cell ,atlas_rna_dropseq
	19.007757,25.085424,Mesenchymal cell ,atlas_rna_dropseq
	33.67276,-61.91993,Bladder cell,atlas_rna_dropseq
	31.68516,-60.170574,Bladder cell,atlas_rna_dropseq
	34.22022,-61.211464,Bladder cell,atlas_rna_dropseq
	19.154266,21.46626,Mesenchymal cell ,atlas_rna_dropseq
	18.381285,21.738094,Mesenchymal cell ,atlas_rna_dropseq
	20.850945,24.218262,Mesenchymal cell ,atlas_rna_dropseq
	27.638926,-64.41704,Bladder cell,atlas_rna_dropseq
	32.596977,-64.04258,Bladder cell,atlas_rna_dropseq
	19.117348,26.591217,Mesenchymal cell ,atlas_rna_dropseq
	19.505383,26.839813,Mesenchymal cell ,atlas_rna_dropseq
	19.714396,26.22712,Mesenchymal cell ,atlas_rna_dropseq
	33.16662,-60.252026,Bladder cell,atlas_rna_dropseq
	18.753977,24.901554,Mesenchymal cell ,atlas_rna_dropseq
	30.737494,-61.217274,Bladder cell,atlas_rna_dropseq
	29.001648,-61.025085,Bladder cell,atlas_rna_dropseq
	32.685688,-59.165585,Bladder cell,atlas_rna_dropseq
	32.5962,-63.4868,Bladder cell,atlas_rna_dropseq
	18.273996,23.775969,Mesenchymal cell ,atlas_rna_dropseq
	34.16239,-62.507065,Bladder cell,atlas_rna_dropseq
	29.09765,-61.661377,Bladder cell,atlas_rna_dropseq
	18.096514,21.383549,Mesenchymal cell ,atlas_rna_dropseq
	18.308064,22.666971,Mesenchymal cell ,atlas_rna_dropseq
	30.075226,-60.851036,Bladder cell,atlas_rna_dropseq
	32.240852,-62.838642,Bladder cell,atlas_rna_dropseq
	19.668953,25.791864,Mesenchymal cell ,atlas_rna_dropseq
	17.114935,24.446068,Mesenchymal cell ,atlas_rna_dropseq
	19.165699,26.709255,Mesenchymal cell ,atlas_rna_dropseq
	33.05701,-60.274914,Bladder cell,atlas_rna_dropseq
	30.943373,-62.82663,Bladder cell,atlas_rna_dropseq
	18.68622,24.398308,Mesenchymal cell ,atlas_rna_dropseq
	18.453388,21.75953,Mesenchymal cell ,atlas_rna_dropseq
	32.060677,-61.80347,Bladder cell,atlas_rna_dropseq
	19.590448,23.686312,Mesenchymal cell ,atlas_rna_dropseq
	19.280714,25.669506,Mesenchymal cell ,atlas_rna_dropseq
	30.53496,-60.896427,Bladder cell,atlas_rna_dropseq
	21.689564,23.276754,Mesenchymal cell ,atlas_rna_dropseq
	34.04242,-58.932602,Basal cell of urothelium,atlas_rna_dropseq
	19.368853,23.202944,Mesenchymal cell ,atlas_rna_dropseq
	29.760332,-60.587227,Bladder cell,atlas_rna_dropseq
	21.295023,23.426262,Mesenchymal cell ,atlas_rna_dropseq
	19.823925,25.240192,Mesenchymal cell ,atlas_rna_dropseq
	20.203434,20.784678,Mesenchymal cell ,atlas_rna_dropseq
	17.235989,23.772583,Mesenchymal cell ,atlas_rna_dropseq
	31.517103,-60.134426,Bladder cell,atlas_rna_dropseq
	33.761295,-59.18435,Basal cell of urothelium,atlas_rna_dropseq
	20.375835,21.18728,Mesenchymal cell ,atlas_rna_dropseq
	21.028,23.22334,Mesenchymal cell ,atlas_rna_dropseq
	31.992893,-59.399574,Bladder cell,atlas_rna_dropseq
	19.080965,23.976704,Mesenchymal cell ,atlas_rna_dropseq
	33.70605,-59.14035,Basal cell of urothelium,atlas_rna_dropseq
	19.526976,19.939348,Mesenchymal cell ,atlas_rna_dropseq
	19.4861,26.647182,Mesenchymal cell ,atlas_rna_dropseq
	18.779232,23.760958,Mesenchymal cell ,atlas_rna_dropseq
	19.828224,23.959131,Mesenchymal cell ,atlas_rna_dropseq
	32.07993,-61.753834,Bladder cell,atlas_rna_dropseq
	31.02129,-60.361862,Bladder cell,atlas_rna_dropseq
	18.30409,25.439075,Mesenchymal cell ,atlas_rna_dropseq
	21.520452,24.489767,Mesenchymal cell ,atlas_rna_dropseq
	16.578945,24.85908,Bladder cell,atlas_rna_dropseq
	30.103706,-61.533634,Bladder cell,atlas_rna_dropseq
	28.905964,-63.62082,Bladder cell,atlas_rna_dropseq
	34.746502,-58.013454,Basal cell of urothelium,atlas_rna_dropseq
	20.180193,25.481365,Mesenchymal cell ,atlas_rna_dropseq
	32.323814,-63.792576,Bladder cell,atlas_rna_dropseq
	19.505348,19.73132,Mesenchymal cell ,atlas_rna_dropseq
	21.4601,24.436306,Mesenchymal cell ,atlas_rna_dropseq
	19.067667,21.79879,Mesenchymal cell ,atlas_rna_dropseq
	21.920546,21.956905,Mesenchymal cell ,atlas_rna_dropseq
	22.015497,23.155966,Mesenchymal cell ,atlas_rna_dropseq
	19.27504,19.588154,Mesenchymal cell ,atlas_rna_dropseq
	17.09854,24.408585,Mesenchymal cell ,atlas_rna_dropseq
	32.56561,-62.35605,Bladder cell,atlas_rna_dropseq
	20.065855,22.25738,Mesenchymal cell ,atlas_rna_dropseq
	16.686026,24.870678,Bladder cell,atlas_rna_dropseq
	30.402729,-61.36891,Bladder cell,atlas_rna_dropseq
	20.93393,24.050774,Mesenchymal cell ,atlas_rna_dropseq
	17.29084,23.661615,Mesenchymal cell ,atlas_rna_dropseq
	18.555105,24.165985,Mesenchymal cell ,atlas_rna_dropseq
	33.68856,-60.961517,Basal cell of urothelium,atlas_rna_dropseq
	21.252394,24.563065,Mesenchymal cell ,atlas_rna_dropseq
	19.103113,26.855001,Mesenchymal cell ,atlas_rna_dropseq
	18.724424,23.120426,Mesenchymal cell ,atlas_rna_dropseq
	29.855925,-63.317345,Bladder cell,atlas_rna_dropseq
	53.512962,-38.63047,Leukocyte ,atlas_rna_dropseq
	30.229372,-63.48084,Bladder cell,atlas_rna_dropseq
	32.944912,-58.75769,Basal cell of urothelium,atlas_rna_dropseq
	31.847233,-63.490326,Bladder cell,atlas_rna_dropseq
	20.986254,21.694963,Mesenchymal cell ,atlas_rna_dropseq
	19.932512,19.676098,Mesenchymal cell ,atlas_rna_dropseq
	19.809042,20.540369,Mesenchymal cell ,atlas_rna_dropseq
	19.849817,22.520407,Mesenchymal cell ,atlas_rna_dropseq
	31.595196,-63.56529,Bladder cell,atlas_rna_dropseq
	19.90434,26.537428,Mesenchymal cell ,atlas_rna_dropseq
	17.623295,23.077024,Mesenchymal cell ,atlas_rna_dropseq
	18.559713,23.58211,Mesenchymal cell ,atlas_rna_dropseq
	20.43654,24.336412,Mesenchymal cell ,atlas_rna_dropseq
	18.545101,26.159672,Mesenchymal cell ,atlas_rna_dropseq
	34.182266,-63.23736,Bladder cell,atlas_rna_dropseq
	31.606947,-62.94533,Bladder cell,atlas_rna_dropseq
	32.52632,-59.762016,Basal cell of urothelium,atlas_rna_dropseq
	21.36323,21.237484,Mesenchymal cell ,atlas_rna_dropseq
	19.03274,21.950058,Mesenchymal cell ,atlas_rna_dropseq
	20.082987,23.029278,Mesenchymal cell ,atlas_rna_dropseq
	17.692831,23.254213,Mesenchymal cell ,atlas_rna_dropseq
	29.600994,-62.535107,Bladder cell,atlas_rna_dropseq
	31.252346,-60.283195,Bladder cell,atlas_rna_dropseq
	32.5274,-62.55987,Bladder cell,atlas_rna_dropseq
	32.796566,-60.84906,Bladder cell,atlas_rna_dropseq
	20.89047,24.942686,Mesenchymal cell ,atlas_rna_dropseq
	20.797663,21.66354,Mesenchymal cell ,atlas_rna_dropseq
	18.39192,26.074034,Mesenchymal cell ,atlas_rna_dropseq
	33.02303,-60.091022,Basal cell of urothelium,atlas_rna_dropseq
	30.116344,-59.963173,Bladder cell,atlas_rna_dropseq
	-57.042286,5.9983025,Endothelial cell ,atlas_rna_dropseq
	29.965553,-64.287415,Bladder cell,atlas_rna_dropseq
	31.920033,-63.006493,Bladder cell,atlas_rna_dropseq
	34.15621,-59.281002,Basal cell of urothelium,atlas_rna_dropseq
	19.42713,25.20083,Mesenchymal cell ,atlas_rna_dropseq
	34.71735,-59.708115,Basal cell of urothelium,atlas_rna_dropseq
	32.626984,-59.58997,Bladder cell,atlas_rna_dropseq
	20.309164,22.099737,Mesenchymal cell ,atlas_rna_dropseq
	18.87354,26.625353,Mesenchymal cell ,atlas_rna_dropseq
	19.425781,23.468632,Mesenchymal cell ,atlas_rna_dropseq
	20.976734,18.411259,Mesenchymal cell ,atlas_rna_dropseq
	19.987196,24.939453,Mesenchymal cell ,atlas_rna_dropseq
	17.266117,22.165274,Mesenchymal cell ,atlas_rna_dropseq
	31.024202,-60.687996,Bladder cell,atlas_rna_dropseq
	19.227695,20.345251,Mesenchymal cell ,atlas_rna_dropseq
	19.221659,23.28142,Mesenchymal cell ,atlas_rna_dropseq
	19.80589,19.947569,Mesenchymal cell ,atlas_rna_dropseq
	20.245508,21.476776,Mesenchymal cell ,atlas_rna_dropseq
	30.87742,-62.513847,Bladder cell,atlas_rna_dropseq
	31.238174,-61.826168,Basal cell of urothelium,atlas_rna_dropseq
	31.124537,-61.274723,Bladder cell,atlas_rna_dropseq
	30.727468,-63.819515,Bladder cell,atlas_rna_dropseq
	31.450054,-63.87495,Bladder cell,atlas_rna_dropseq
	32.90946,-59.242577,Basal cell of urothelium,atlas_rna_dropseq
	31.891558,-62.989143,Bladder cell,atlas_rna_dropseq
	18.497278,20.339973,Mesenchymal cell ,atlas_rna_dropseq
	32.85522,-59.787136,Basal cell of urothelium,atlas_rna_dropseq
	34.305565,-58.423912,Basal cell of urothelium,atlas_rna_dropseq
	30.002861,-62.817314,Bladder cell,atlas_rna_dropseq
	21.763222,21.545897,Mesenchymal cell ,atlas_rna_dropseq
	17.963896,23.61627,Mesenchymal cell ,atlas_rna_dropseq
	-64.81781,7.3258357,Endothelial cell ,atlas_rna_dropseq
	33.042778,-60.271164,Bladder cell,atlas_rna_dropseq
	34.453697,-59.53652,Basal cell of urothelium,atlas_rna_dropseq
	34.781628,-58.71474,Basal cell of urothelium,atlas_rna_dropseq
	18.306995,23.346064,Mesenchymal cell ,atlas_rna_dropseq
	59.035618,-35.369835,Leukocyte ,atlas_rna_dropseq
	21.339825,20.731615,Mesenchymal cell ,atlas_rna_dropseq
	30.64448,-61.98928,Bladder cell,atlas_rna_dropseq
	32.583187,-59.730515,Bladder cell,atlas_rna_dropseq
	19.74416,17.844677,Mesenchymal cell ,atlas_rna_dropseq
	18.492542,25.914413,Mesenchymal cell ,atlas_rna_dropseq
	33.438004,-61.01805,Bladder cell,atlas_rna_dropseq
	19.209929,27.136679,Mesenchymal cell ,atlas_rna_dropseq
	32.66311,-61.852562,Bladder cell,atlas_rna_dropseq
	30.165184,-60.344875,Basal cell of urothelium,atlas_rna_dropseq
	30.702492,-60.828743,Bladder cell,atlas_rna_dropseq
	33.10845,-59.299686,Basal cell of urothelium,atlas_rna_dropseq
	18.126602,24.461035,Mesenchymal cell ,atlas_rna_dropseq
	18.842546,17.67358,Mesenchymal cell ,atlas_rna_dropseq
	17.636696,25.410315,Mesenchymal cell ,atlas_rna_dropseq
	31.917927,-59.61373,Bladder cell,atlas_rna_dropseq
	18.938267,24.235682,Mesenchymal cell ,atlas_rna_dropseq
	19.313034,22.061024,Mesenchymal cell ,atlas_rna_dropseq
	33.072777,-62.88426,Bladder cell,atlas_rna_dropseq
	21.040285,24.20301,Mesenchymal cell ,atlas_rna_dropseq
	19.65408,26.190088,Mesenchymal cell ,atlas_rna_dropseq
	34.30334,-59.324776,Basal cell of urothelium,atlas_rna_dropseq
	30.706074,-62.854298,Bladder cell,atlas_rna_dropseq
	19.930582,22.03482,Mesenchymal cell ,atlas_rna_dropseq
	21.475403,23.669376,Mesenchymal cell ,atlas_rna_dropseq
	21.133095,21.336365,Mesenchymal cell ,atlas_rna_dropseq
	18.607676,25.459368,Bladder cell,atlas_rna_dropseq
	28.557653,-62.55477,Bladder cell,atlas_rna_dropseq
	29.399681,-61.741127,Bladder cell,atlas_rna_dropseq
	31.87172,-58.901382,Bladder cell,atlas_rna_dropseq
	20.195045,26.140644,Mesenchymal cell ,atlas_rna_dropseq
	-41.938107,-36.643127,Endothelial cell ,atlas_rna_dropseq
	33.303402,-58.232956,Basal cell of urothelium,atlas_rna_dropseq
	32.602406,-63.66228,Bladder cell,atlas_rna_dropseq
	20.220741,24.962002,Mesenchymal cell ,atlas_rna_dropseq
	18.390533,20.84355,Mesenchymal cell ,atlas_rna_dropseq
	18.0361,19.6667,Mesenchymal cell ,atlas_rna_dropseq
	34.22106,-59.24298,Basal cell of urothelium,atlas_rna_dropseq
	19.490803,25.141447,Mesenchymal cell ,atlas_rna_dropseq
	20.08328,21.988998,Mesenchymal cell ,atlas_rna_dropseq
	17.10569,22.363516,Mesenchymal cell ,atlas_rna_dropseq
	59.40458,-35.42696,Leukocyte ,atlas_rna_dropseq
	29.60845,-62.375977,Bladder cell,atlas_rna_dropseq
	18.180988,21.433537,Mesenchymal cell ,atlas_rna_dropseq
	33.134666,-63.416504,Bladder cell,atlas_rna_dropseq
	20.420208,20.520805,Mesenchymal cell ,atlas_rna_dropseq
	33.192707,-59.390438,Bladder cell,atlas_rna_dropseq
	21.187742,21.38069,Mesenchymal cell ,atlas_rna_dropseq
	29.624474,-63.593773,Bladder cell,atlas_rna_dropseq
	30.668255,-63.74825,Bladder cell,atlas_rna_dropseq
	32.471233,-62.22216,Bladder cell,atlas_rna_dropseq
	19.13424,22.491896,Mesenchymal cell ,atlas_rna_dropseq
	31.924053,-61.09381,Bladder cell,atlas_rna_dropseq
	19.123524,20.265198,Mesenchymal cell ,atlas_rna_dropseq
	29.852434,-62.50263,Bladder cell,atlas_rna_dropseq
	32.0795,-61.98387,Bladder cell,atlas_rna_dropseq
	33.151585,-61.7657,Bladder cell,atlas_rna_dropseq
	20.864977,20.273329,Mesenchymal cell ,atlas_rna_dropseq
	30.721523,-64.09791,Bladder cell,atlas_rna_dropseq
	32.776817,-59.68816,Basal cell of urothelium,atlas_rna_dropseq
	19.939516,20.663803,Mesenchymal cell ,atlas_rna_dropseq
	18.695625,23.483047,Mesenchymal cell ,atlas_rna_dropseq
	21.17635,22.95125,Mesenchymal cell ,atlas_rna_dropseq
	32.103325,-61.61664,Bladder cell,atlas_rna_dropseq
	-56.98442,5.9297934,Endothelial cell ,atlas_rna_dropseq
	27.894985,-62.992905,Bladder cell,atlas_rna_dropseq
	29.430124,-63.365788,Bladder cell,atlas_rna_dropseq
	30.922527,-60.723495,Bladder cell,atlas_rna_dropseq
	32.04247,-62.751842,Bladder cell,atlas_rna_dropseq
	18.144053,21.139957,Mesenchymal cell ,atlas_rna_dropseq
	30.855097,-60.924618,Bladder cell,atlas_rna_dropseq
	21.128738,23.55441,Mesenchymal cell ,atlas_rna_dropseq
	32.31484,-63.79162,Bladder cell,atlas_rna_dropseq
	31.645973,-60.066982,Bladder cell,atlas_rna_dropseq
	19.363405,25.414064,Mesenchymal cell ,atlas_rna_dropseq
	29.861828,-63.989086,Bladder cell,atlas_rna_dropseq
	20.79655,23.847263,Mesenchymal cell ,atlas_rna_dropseq
	29.961939,-61.881317,Bladder cell,atlas_rna_dropseq
	19.413483,25.875702,Mesenchymal cell ,atlas_rna_dropseq
	20.76923,25.900135,Mesenchymal cell ,atlas_rna_dropseq
	32.535748,-58.387096,Basal cell of urothelium,atlas_rna_dropseq
	34.677917,-58.892708,Basal cell of urothelium,atlas_rna_dropseq
	32.377094,-60.94523,Bladder cell,atlas_rna_dropseq
	29.362535,-63.10164,Bladder cell,atlas_rna_dropseq
	18.579027,24.98021,Mesenchymal cell ,atlas_rna_dropseq
	31.233547,-60.354725,Bladder cell,atlas_rna_dropseq
	32.123745,-62.906364,Bladder cell,atlas_rna_dropseq
	17.233139,23.96785,Mesenchymal cell ,atlas_rna_dropseq
	17.85886,24.92721,Mesenchymal cell ,atlas_rna_dropseq
	28.57505,-63.95582,Bladder cell,atlas_rna_dropseq
	18.681562,20.57888,Mesenchymal cell ,atlas_rna_dropseq
	19.992924,25.671928,Mesenchymal cell ,atlas_rna_dropseq
	31.777538,-60.211323,Bladder cell,atlas_rna_dropseq
	18.734152,18.051636,Mesenchymal cell ,atlas_rna_dropseq
	31.48725,-62.1207,Bladder cell,atlas_rna_dropseq
	18.667385,23.807497,Mesenchymal cell ,atlas_rna_dropseq
	33.15715,-60.332386,Bladder cell,atlas_rna_dropseq
	34.541603,-58.858738,Basal cell of urothelium,atlas_rna_dropseq
	31.04157,-59.23335,Bladder cell,atlas_rna_dropseq
	32.834133,-59.167576,Basal cell of urothelium,atlas_rna_dropseq
	19.728554,24.441936,Mesenchymal cell ,atlas_rna_dropseq
	29.619593,-63.522514,Bladder cell,atlas_rna_dropseq
	33.850105,-59.9242,Basal cell of urothelium,atlas_rna_dropseq
	18.409563,21.45562,Mesenchymal cell ,atlas_rna_dropseq
	34.139317,-58.8653,Basal cell of urothelium,atlas_rna_dropseq
	20.2749,19.31756,Mesenchymal cell ,atlas_rna_dropseq
	20.299839,22.126732,Mesenchymal cell ,atlas_rna_dropseq
	18.00713,23.105753,Mesenchymal cell ,atlas_rna_dropseq
	-64.932335,7.23612,Endothelial cell ,atlas_rna_dropseq
	19.550343,26.65154,Mesenchymal cell ,atlas_rna_dropseq
	20.176817,20.371473,Mesenchymal cell ,atlas_rna_dropseq
	19.168285,23.696966,Mesenchymal cell ,atlas_rna_dropseq
	20.453896,21.84023,Mesenchymal cell ,atlas_rna_dropseq
	31.186953,-60.81402,Bladder cell,atlas_rna_dropseq
	31.314734,-60.26016,Bladder cell,atlas_rna_dropseq
	-65.36506,7.6175804,Endothelial cell ,atlas_rna_dropseq
	30.196167,-61.741695,Bladder cell,atlas_rna_dropseq
	30.340118,-62.462757,Bladder cell,atlas_rna_dropseq
	21.146393,25.698437,Mesenchymal cell ,atlas_rna_dropseq
	18.508007,23.545086,Mesenchymal cell ,atlas_rna_dropseq
	32.011078,-61.77433,Bladder cell,atlas_rna_dropseq
	20.713194,25.785658,Mesenchymal cell ,atlas_rna_dropseq
	34.538757,-59.460663,Basal cell of urothelium,atlas_rna_dropseq
	19.50255,21.400799,Mesenchymal cell ,atlas_rna_dropseq
	32.694942,-62.63101,Bladder cell,atlas_rna_dropseq
	19.000448,25.479351,Mesenchymal cell ,atlas_rna_dropseq
	53.498432,-38.58419,Leukocyte ,atlas_rna_dropseq
	32.85604,-63.269016,Bladder cell,atlas_rna_dropseq
	20.043245,20.669115,Mesenchymal cell ,atlas_rna_dropseq
	18.941896,26.833662,Mesenchymal cell ,atlas_rna_dropseq
	20.089314,24.968004,Mesenchymal cell ,atlas_rna_dropseq
	19.781715,24.10869,Mesenchymal cell ,atlas_rna_dropseq
	17.421846,21.841415,Mesenchymal cell ,atlas_rna_dropseq
	19.86378,26.087755,Mesenchymal cell ,atlas_rna_dropseq
	19.710361,21.88356,Mesenchymal cell ,atlas_rna_dropseq
	20.009438,21.130398,Mesenchymal cell ,atlas_rna_dropseq
	20.354002,22.833717,Mesenchymal cell ,atlas_rna_dropseq
	32.234966,-59.65998,Bladder cell,atlas_rna_dropseq
	23.672169,21.417675,Endothelial cell ,atlas_rna_dropseq
	-65.01813,7.4422584,Endothelial cell ,atlas_rna_dropseq
	20.264572,22.159296,Mesenchymal cell ,atlas_rna_dropseq
	18.675064,21.69933,Mesenchymal cell ,atlas_rna_dropseq
	34.429024,-60.865448,Bladder cell,atlas_rna_dropseq
	33.312878,-60.952328,Bladder cell,atlas_rna_dropseq
	19.065388,19.977913,Mesenchymal cell ,atlas_rna_dropseq
	34.040096,-61.761417,Bladder cell,atlas_rna_dropseq
	34.57705,-60.053734,Basal cell of urothelium,atlas_rna_dropseq
	30.138102,-63.079422,Bladder cell,atlas_rna_dropseq
	19.823458,25.21668,Mesenchymal cell ,atlas_rna_dropseq
	19.511347,22.130161,Mesenchymal cell ,atlas_rna_dropseq
	18.82259,26.83589,Mesenchymal cell ,atlas_rna_dropseq
	34.408268,-59.47006,Bladder cell,atlas_rna_dropseq
	19.54035,21.933369,Mesenchymal cell ,atlas_rna_dropseq
	29.728966,-62.42044,Bladder cell,atlas_rna_dropseq
	29.619905,-62.900917,Bladder cell,atlas_rna_dropseq
	34.388866,-59.40551,Basal cell of urothelium,atlas_rna_dropseq
	32.312286,-62.79219,Bladder cell,atlas_rna_dropseq
	34.47528,-60.775078,Bladder cell,atlas_rna_dropseq
	33.527157,-62.91068,Bladder cell,atlas_rna_dropseq
	32.574127,-59.54088,Basal cell of urothelium,atlas_rna_dropseq
	34.722435,-59.766014,Basal cell of urothelium,atlas_rna_dropseq
	29.54539,-61.734802,Bladder cell,atlas_rna_dropseq
	31.539616,-62.037926,Bladder cell,atlas_rna_dropseq
	18.565674,24.85364,Mesenchymal cell ,atlas_rna_dropseq
	-37.376522,-38.99832,Bladder cell,atlas_rna_dropseq
	21.096085,21.50304,Mesenchymal cell ,atlas_rna_dropseq
	31.290188,-62.219982,Bladder cell,atlas_rna_dropseq
	19.378506,27.030901,Mesenchymal cell ,atlas_rna_dropseq
	20.968575,19.960089,Mesenchymal cell ,atlas_rna_dropseq
	31.500885,-62.519207,Bladder cell,atlas_rna_dropseq
	28.880129,-62.525352,Bladder cell,atlas_rna_dropseq
	28.909718,-62.47364,Bladder cell,atlas_rna_dropseq
	32.699566,-61.28446,Bladder cell,atlas_rna_dropseq
	18.360168,24.626698,Mesenchymal cell ,atlas_rna_dropseq
	19.176962,24.742908,Mesenchymal cell ,atlas_rna_dropseq
	34.215157,-60.836487,Bladder cell,atlas_rna_dropseq
	17.593735,22.379387,Mesenchymal cell ,atlas_rna_dropseq
	20.472967,25.837503,Mesenchymal cell ,atlas_rna_dropseq
	29.913929,-63.02452,Bladder cell,atlas_rna_dropseq
	29.038027,-61.94982,Bladder cell,atlas_rna_dropseq
	33.780136,-62.31818,Bladder cell,atlas_rna_dropseq
	18.782093,19.943068,Mesenchymal cell ,atlas_rna_dropseq
	19.404148,20.788235,Mesenchymal cell ,atlas_rna_dropseq
	18.32826,25.843447,Mesenchymal cell ,atlas_rna_dropseq
	30.188105,-62.448326,Bladder cell,atlas_rna_dropseq
	21.705545,20.813536,Mesenchymal cell ,atlas_rna_dropseq
	19.86034,20.02765,Mesenchymal cell ,atlas_rna_dropseq
	32.91652,-64.399666,Bladder cell,atlas_rna_dropseq
	32.476048,-59.514866,Bladder cell,atlas_rna_dropseq
	19.316322,23.763264,Mesenchymal cell ,atlas_rna_dropseq
	34.013206,-59.41715,Basal cell of urothelium,atlas_rna_dropseq
	18.338251,23.15379,Mesenchymal cell ,atlas_rna_dropseq
	18.844858,24.646107,Mesenchymal cell ,atlas_rna_dropseq
	16.670395,24.755756,Bladder cell,atlas_rna_dropseq
	19.563152,21.990334,Mesenchymal cell ,atlas_rna_dropseq
	21.044971,21.221613,Mesenchymal cell ,atlas_rna_dropseq
	18.14733,21.681087,Mesenchymal cell ,atlas_rna_dropseq
	33.00345,-64.47018,Bladder cell,atlas_rna_dropseq
	35.025227,-59.321724,Bladder cell,atlas_rna_dropseq
	19.518986,25.847,Mesenchymal cell ,atlas_rna_dropseq
	20.276873,25.514153,Mesenchymal cell ,atlas_rna_dropseq
	19.198378,23.420984,Mesenchymal cell ,atlas_rna_dropseq
	33.132713,-62.450615,Bladder cell,atlas_rna_dropseq
	30.614786,-62.776886,Bladder cell,atlas_rna_dropseq
	22.00818,23.168806,Mesenchymal cell ,atlas_rna_dropseq
	32.57572,-61.390377,Bladder cell,atlas_rna_dropseq
	31.591518,-63.150806,Bladder cell,atlas_rna_dropseq
	18.81562,26.494715,Mesenchymal cell ,atlas_rna_dropseq
	32.963467,-64.00718,Bladder cell,atlas_rna_dropseq
	19.263943,24.908838,Mesenchymal cell ,atlas_rna_dropseq
	18.945995,22.013731,Mesenchymal cell ,atlas_rna_dropseq
	33.991535,-59.828487,Basal cell of urothelium,atlas_rna_dropseq
	18.840672,25.867373,Mesenchymal cell ,atlas_rna_dropseq
	18.923464,24.516935,Mesenchymal cell ,atlas_rna_dropseq
	19.782137,22.430557,Mesenchymal cell ,atlas_rna_dropseq
	18.716557,22.25251,Mesenchymal cell ,atlas_rna_dropseq
	31.795906,-61.6358,Bladder cell,atlas_rna_dropseq
	29.20965,-64.816216,Bladder cell,atlas_rna_dropseq
	17.958292,21.822956,Mesenchymal cell ,atlas_rna_dropseq
	31.264147,-63.13544,Bladder cell,atlas_rna_dropseq
	18.313877,26.204113,Mesenchymal cell ,atlas_rna_dropseq
	34.26204,-60.87929,Bladder cell,atlas_rna_dropseq
	19.666275,21.754242,Mesenchymal cell ,atlas_rna_dropseq
	31.837915,-63.044907,Bladder cell,atlas_rna_dropseq
	34.727543,-60.255863,Basal cell of urothelium,atlas_rna_dropseq
	30.931255,-60.170544,Basal cell of urothelium,atlas_rna_dropseq
	33.41202,-64.3191,Basal cell of urothelium,atlas_rna_dropseq
	32.81623,-60.7925,Basal cell of urothelium,atlas_rna_dropseq
	29.302351,-62.9781,Bladder cell,atlas_rna_dropseq
	19.17929,20.074286,Mesenchymal cell ,atlas_rna_dropseq
	29.825546,-62.86259,Bladder cell,atlas_rna_dropseq
	29.694668,-62.831543,Bladder cell,atlas_rna_dropseq
	29.274076,-62.819653,Bladder cell,atlas_rna_dropseq
	19.07079,25.027582,Mesenchymal cell ,atlas_rna_dropseq
	30.867699,-60.334557,Bladder cell,atlas_rna_dropseq
	19.401125,22.999624,Mesenchymal cell ,atlas_rna_dropseq
	32.370537,-59.69327,Bladder cell,atlas_rna_dropseq
	20.023918,21.524467,Mesenchymal cell ,atlas_rna_dropseq
	32.8087,-59.56445,Bladder cell,atlas_rna_dropseq
	19.015938,26.290508,Mesenchymal cell ,atlas_rna_dropseq
	34.75101,-59.74288,Basal cell of urothelium,atlas_rna_dropseq
	34.05201,-60.137012,Basal cell of urothelium,atlas_rna_dropseq
	70.394745,-32.519062,Leukocyte ,atlas_rna_dropseq
	18.555883,25.145641,Mesenchymal cell ,atlas_rna_dropseq
	34.058002,-63.30572,Bladder cell,atlas_rna_dropseq
	31.937168,-65.02569,Bladder cell,atlas_rna_dropseq
	29.585377,-63.549583,Bladder cell,atlas_rna_dropseq
	18.85935,21.573143,Mesenchymal cell ,atlas_rna_dropseq
	20.314396,22.468477,Mesenchymal cell ,atlas_rna_dropseq
	28.637653,-60.762646,Bladder cell,atlas_rna_dropseq
	19.684828,20.337729,Mesenchymal cell ,atlas_rna_dropseq
	32.28424,-59.098545,Basal cell of urothelium,atlas_rna_dropseq
	28.469639,-62.627014,Bladder cell,atlas_rna_dropseq
	18.968882,22.221771,Mesenchymal cell ,atlas_rna_dropseq
	33.71719,-59.719303,Basal cell of urothelium,atlas_rna_dropseq
	28.108799,-61.750042,Bladder cell,atlas_rna_dropseq
	19.91789,25.42021,Mesenchymal cell ,atlas_rna_dropseq
	28.365337,-62.419247,Bladder cell,atlas_rna_dropseq
	20.937054,20.450718,Mesenchymal cell ,atlas_rna_dropseq
	17.205221,24.465704,Mesenchymal cell ,atlas_rna_dropseq
	53.55035,-38.518074,Leukocyte ,atlas_rna_dropseq
	30.748344,-63.626934,Bladder cell,atlas_rna_dropseq
	31.898735,-61.077755,Bladder cell,atlas_rna_dropseq
	17.931461,22.12528,Mesenchymal cell ,atlas_rna_dropseq
	30.156654,-62.809452,Bladder cell,atlas_rna_dropseq
	17.85215,24.23901,Mesenchymal cell ,atlas_rna_dropseq
	30.14141,-62.545643,Bladder cell,atlas_rna_dropseq
	34.037956,-61.076298,Basal cell of urothelium,atlas_rna_dropseq
	31.855032,-63.682423,Bladder cell,atlas_rna_dropseq
	18.483896,21.469963,Mesenchymal cell ,atlas_rna_dropseq
	-64.84766,7.3402386,Endothelial cell ,atlas_rna_dropseq
	34.997112,-60.043674,Basal cell of urothelium,atlas_rna_dropseq
	18.217724,23.08733,Mesenchymal cell ,atlas_rna_dropseq
	19.961481,22.340403,Mesenchymal cell ,atlas_rna_dropseq
	30.104485,-61.694912,Bladder cell,atlas_rna_dropseq
	18.203964,22.024279,Mesenchymal cell ,atlas_rna_dropseq
	19.029512,19.796812,Mesenchymal cell ,atlas_rna_dropseq
	19.380428,22.185226,Mesenchymal cell ,atlas_rna_dropseq
	30.880095,-62.487347,Bladder cell,atlas_rna_dropseq
	29.972944,-64.32965,Bladder cell,atlas_rna_dropseq
	20.619955,19.805902,Basal cell of urothelium,atlas_rna_dropseq
	29.607685,-61.119335,Bladder cell,atlas_rna_dropseq
	19.766088,26.52142,Mesenchymal cell ,atlas_rna_dropseq
	21.443851,21.113562,Mesenchymal cell ,atlas_rna_dropseq
	-37.43271,-38.927685,Bladder cell,atlas_rna_dropseq
	19.291452,19.98092,Mesenchymal cell ,atlas_rna_dropseq
	28.876062,-64.16535,Bladder cell,atlas_rna_dropseq
	19.679583,26.480448,Mesenchymal cell ,atlas_rna_dropseq
	19.262022,25.419811,Mesenchymal cell ,atlas_rna_dropseq
	35.23266,-58.74097,Bladder cell,atlas_rna_dropseq
	18.11094,23.110495,Mesenchymal cell ,atlas_rna_dropseq
	18.568056,24.303295,Mesenchymal cell ,atlas_rna_dropseq
	30.180027,-63.704285,Bladder cell,atlas_rna_dropseq
	18.733583,24.55732,Mesenchymal cell ,atlas_rna_dropseq
	19.793257,26.096437,Mesenchymal cell ,atlas_rna_dropseq
	20.359615,26.061663,Mesenchymal cell ,atlas_rna_dropseq
	-57.0086,6.0005713,Endothelial cell ,atlas_rna_dropseq
	30.702002,-60.29126,Bladder cell,atlas_rna_dropseq
	19.640018,22.202715,Mesenchymal cell ,atlas_rna_dropseq
	29.93728,-62.002773,Bladder cell,atlas_rna_dropseq
	32.453697,-59.416378,Basal cell of urothelium,atlas_rna_dropseq
	18.627079,20.47087,Mesenchymal cell ,atlas_rna_dropseq
	33.582985,-60.571903,Bladder cell,atlas_rna_dropseq
	19.983648,21.960287,Mesenchymal cell ,atlas_rna_dropseq
	34.19519,-63.037212,Bladder cell,atlas_rna_dropseq
	-64.92262,7.265978,Endothelial cell ,atlas_rna_dropseq
	19.158718,24.422222,Mesenchymal cell ,atlas_rna_dropseq
	30.991898,-61.29288,Bladder cell,atlas_rna_dropseq
	31.441278,-58.929916,Basal cell of urothelium,atlas_rna_dropseq
	70.57524,-32.144287,Leukocyte ,atlas_rna_dropseq
	18.371077,20.58785,Mesenchymal cell ,atlas_rna_dropseq
	19.777159,22.057987,Mesenchymal cell ,atlas_rna_dropseq
	17.935196,21.046955,Mesenchymal cell ,atlas_rna_dropseq
	29.56719,-60.825962,Bladder cell,atlas_rna_dropseq
	30.326778,-64.27671,Bladder cell,atlas_rna_dropseq
	31.460632,-62.54833,Bladder cell,atlas_rna_dropseq
	21.032234,22.660814,Mesenchymal cell ,atlas_rna_dropseq
	20.3037,24.176582,Mesenchymal cell ,atlas_rna_dropseq
	20.399925,20.445572,Mesenchymal cell ,atlas_rna_dropseq
	30.836338,-59.143288,Basal cell of urothelium,atlas_rna_dropseq
	33.57449,-61.57741,Bladder cell,atlas_rna_dropseq
	19.7091,25.598,Mesenchymal cell ,atlas_rna_dropseq
	16.993397,23.762112,Mesenchymal cell ,atlas_rna_dropseq
	34.53618,-59.62089,Basal cell of urothelium,atlas_rna_dropseq
	33.27125,-58.96321,Bladder cell,atlas_rna_dropseq
	18.306923,23.315483,Mesenchymal cell ,atlas_rna_dropseq
	32.04713,-58.525326,Basal cell of urothelium,atlas_rna_dropseq
	20.557297,22.466078,Mesenchymal cell ,atlas_rna_dropseq
	33.393463,-59.62546,Basal cell of urothelium,atlas_rna_dropseq
	58.288136,-35.65963,Leukocyte ,atlas_rna_dropseq
	19.474627,19.056469,Mesenchymal cell ,atlas_rna_dropseq
	34.740734,-59.876472,Bladder cell,atlas_rna_dropseq
	-26.842989,54.32576,Bladder cell,atlas_rna_dropseq
	30.855257,-62.950302,Bladder cell,atlas_rna_dropseq
	20.476265,22.961851,Mesenchymal cell ,atlas_rna_dropseq
	21.37496,24.89667,Mesenchymal cell ,atlas_rna_dropseq
	33.355827,-59.14658,Basal cell of urothelium,atlas_rna_dropseq
	29.28443,-63.354233,Bladder cell,atlas_rna_dropseq
	19.700459,22.351387,Mesenchymal cell ,atlas_rna_dropseq
	30.055687,-63.776768,Bladder cell,atlas_rna_dropseq
	29.918043,-64.646904,Bladder cell,atlas_rna_dropseq
	30.91292,-63.43027,Bladder cell,atlas_rna_dropseq
	21.121653,20.470076,Mesenchymal cell ,atlas_rna_dropseq
	19.729818,21.613298,Mesenchymal cell ,atlas_rna_dropseq
	18.542889,22.689941,Mesenchymal cell ,atlas_rna_dropseq
	32.02667,-60.571384,Bladder cell,atlas_rna_dropseq
	19.550142,26.309608,Mesenchymal cell ,atlas_rna_dropseq
	18.41779,22.37336,Mesenchymal cell ,atlas_rna_dropseq
	29.906977,-57.449875,Bladder cell,atlas_rna_dropseq
	18.7517,20.798641,Mesenchymal cell ,atlas_rna_dropseq
	18.102562,22.399363,Mesenchymal cell ,atlas_rna_dropseq
	33.042645,-63.423477,Basal cell of urothelium,atlas_rna_dropseq
	33.985657,-59.5389,Basal cell of urothelium,atlas_rna_dropseq
	19.011745,25.185797,Mesenchymal cell ,atlas_rna_dropseq
	21.917868,21.950808,Mesenchymal cell ,atlas_rna_dropseq
	33.73834,-61.244377,Bladder cell,atlas_rna_dropseq
	30.67392,-62.648315,Bladder cell,atlas_rna_dropseq
	30.9836,-63.747684,Bladder cell,atlas_rna_dropseq
	20.634163,19.31662,Mesenchymal cell ,atlas_rna_dropseq
	22.321213,20.381735,Basal cell of urothelium,atlas_rna_dropseq
	31.668934,-62.204666,Bladder cell,atlas_rna_dropseq
	18.173792,19.893372,Mesenchymal cell ,atlas_rna_dropseq
	32.85719,-59.09985,Basal cell of urothelium,atlas_rna_dropseq
	33.193516,-61.13448,Bladder cell,atlas_rna_dropseq
	32.81537,-64.69426,Bladder cell,atlas_rna_dropseq
	30.64789,-61.38945,Bladder cell,atlas_rna_dropseq
	18.770609,22.787815,Mesenchymal cell ,atlas_rna_dropseq
	31.689487,-60.135742,Bladder cell,atlas_rna_dropseq
	34.370632,-59.54989,Basal cell of urothelium,atlas_rna_dropseq
	-64.86575,7.192653,Endothelial cell ,atlas_rna_dropseq
	19.254147,26.872515,Mesenchymal cell ,atlas_rna_dropseq
	31.13877,-59.89699,Bladder cell,atlas_rna_dropseq
	31.82475,-60.928616,Bladder cell,atlas_rna_dropseq
	34.45188,-60.423214,Bladder cell,atlas_rna_dropseq
	-64.90959,7.258338,Endothelial cell ,atlas_rna_dropseq
	19.935413,23.489126,Mesenchymal cell ,atlas_rna_dropseq
	32.122993,-62.798054,Bladder cell,atlas_rna_dropseq
	31.198448,-62.065895,Bladder cell,atlas_rna_dropseq
	27.633175,-62.80234,Bladder cell,atlas_rna_dropseq
	29.405815,-61.675186,Bladder cell,atlas_rna_dropseq
	21.024454,21.347166,Mesenchymal cell ,atlas_rna_dropseq
	19.425713,24.55583,Mesenchymal cell ,atlas_rna_dropseq
	18.8418,20.480677,Mesenchymal cell ,atlas_rna_dropseq
	19.293686,20.472479,Mesenchymal cell ,atlas_rna_dropseq
	33.622032,-59.183475,Basal cell of urothelium,atlas_rna_dropseq
	34.272358,-59.327423,Basal cell of urothelium,atlas_rna_dropseq
	31.950691,-62.787056,Bladder cell,atlas_rna_dropseq
	30.931192,-62.7913,Bladder cell,atlas_rna_dropseq
	17.69185,22.21175,Mesenchymal cell ,atlas_rna_dropseq
	30.341276,-64.764404,Bladder cell,atlas_rna_dropseq
	19.880297,24.264801,Mesenchymal cell ,atlas_rna_dropseq
	30.922827,-62.128822,Bladder cell,atlas_rna_dropseq
	31.126093,-60.49877,Bladder cell,atlas_rna_dropseq
	31.345476,-59.820343,Bladder cell,atlas_rna_dropseq
	-65.28646,7.2893424,Endothelial cell ,atlas_rna_dropseq
	19.520208,23.357542,Mesenchymal cell ,atlas_rna_dropseq
	22.039083,20.93293,Mesenchymal cell ,atlas_rna_dropseq
	21.323486,21.898684,Mesenchymal cell ,atlas_rna_dropseq
	18.383257,22.159101,Mesenchymal cell ,atlas_rna_dropseq
	18.844856,22.875668,Mesenchymal cell ,atlas_rna_dropseq
	32.045124,-61.337986,Bladder cell,atlas_rna_dropseq
	29.275814,-62.129375,Bladder cell,atlas_rna_dropseq
	29.991684,-63.257782,Bladder cell,atlas_rna_dropseq
	29.707224,-63.130444,Bladder cell,atlas_rna_dropseq
	30.873703,-59.920357,Bladder cell,atlas_rna_dropseq
	32.57395,-58.598537,Bladder cell,atlas_rna_dropseq
	19.11462,20.283484,Mesenchymal cell ,atlas_rna_dropseq
	30.123085,-60.70917,Bladder cell,atlas_rna_dropseq
	30.607782,-63.68827,Bladder cell,atlas_rna_dropseq
	29.74164,-62.861946,Bladder cell,atlas_rna_dropseq
	20.776232,24.814167,Mesenchymal cell ,atlas_rna_dropseq
	33.232765,-59.64058,Basal cell of urothelium,atlas_rna_dropseq
	32.94632,-59.53814,Basal cell of urothelium,atlas_rna_dropseq
	20.44464,22.48628,Mesenchymal cell ,atlas_rna_dropseq
	17.857037,18.498669,Mesenchymal cell ,atlas_rna_dropseq
	22.068867,25.393913,Mesenchymal cell ,atlas_rna_dropseq
	20.905901,19.742968,Mesenchymal cell ,atlas_rna_dropseq
	33.656673,-60.771038,Bladder cell,atlas_rna_dropseq
	33.60719,-59.815685,Basal cell of urothelium,atlas_rna_dropseq
	-57.043137,6.0045,Endothelial cell ,atlas_rna_dropseq
	18.936077,26.855766,Mesenchymal cell ,atlas_rna_dropseq
	18.064594,23.331736,Mesenchymal cell ,atlas_rna_dropseq
	18.899418,23.838257,Mesenchymal cell ,atlas_rna_dropseq
	20.19429,19.353941,Mesenchymal cell ,atlas_rna_dropseq
	20.381443,20.362034,Mesenchymal cell ,atlas_rna_dropseq
	32.429504,-63.928192,Bladder cell,atlas_rna_dropseq
	20.23903,23.714937,Mesenchymal cell ,atlas_rna_dropseq
	20.457546,20.038847,Mesenchymal cell ,atlas_rna_dropseq
	34.364704,-60.268726,Basal cell of urothelium,atlas_rna_dropseq
	18.837132,23.644384,Mesenchymal cell ,atlas_rna_dropseq
	32.11851,-62.259407,Bladder cell,atlas_rna_dropseq
	34.09785,-60.612602,Basal cell of urothelium,atlas_rna_dropseq
	19.679464,22.371475,Mesenchymal cell ,atlas_rna_dropseq
	32.596024,-61.8967,Bladder cell,atlas_rna_dropseq
	20.129683,26.420103,Mesenchymal cell ,atlas_rna_dropseq
	20.875393,20.652882,Mesenchymal cell ,atlas_rna_dropseq
	19.813128,23.680643,Mesenchymal cell ,atlas_rna_dropseq
	19.286879,26.28708,Mesenchymal cell ,atlas_rna_dropseq
	32.759647,-60.879265,Bladder cell,atlas_rna_dropseq
	28.674488,-61.954765,Bladder cell,atlas_rna_dropseq
	21.286718,20.643955,Mesenchymal cell ,atlas_rna_dropseq
	33.21374,-61.314255,Bladder cell,atlas_rna_dropseq
	32.323513,-63.319965,Bladder cell,atlas_rna_dropseq
	30.846863,-61.42271,Bladder cell,atlas_rna_dropseq
	30.324085,-61.3004,Bladder cell,atlas_rna_dropseq
	33.136436,-57.470448,Basal cell of urothelium,atlas_rna_dropseq
	29.842001,-64.336586,Bladder cell,atlas_rna_dropseq
	34.82469,-58.953472,Basal cell of urothelium,atlas_rna_dropseq
	-65.454796,7.392974,Endothelial cell ,atlas_rna_dropseq
	29.711473,-63.404728,Bladder cell,atlas_rna_dropseq
	19.33883,20.541325,Mesenchymal cell ,atlas_rna_dropseq
	32.999294,-59.441532,Basal cell of urothelium,atlas_rna_dropseq
	21.083033,25.43324,Mesenchymal cell ,atlas_rna_dropseq
	33.00098,-59.25894,Basal cell of urothelium,atlas_rna_dropseq
	19.350494,25.783613,Mesenchymal cell ,atlas_rna_dropseq
	17.519659,19.195593,Mesenchymal cell ,atlas_rna_dropseq
	20.391327,24.684515,Mesenchymal cell ,atlas_rna_dropseq
	18.204418,18.31608,Mesenchymal cell ,atlas_rna_dropseq
	19.940306,22.09524,Mesenchymal cell ,atlas_rna_dropseq
	34.70548,-59.756462,Basal cell of urothelium,atlas_rna_dropseq
	29.068134,-62.738766,Bladder cell,atlas_rna_dropseq
	20.236956,24.222239,Mesenchymal cell ,atlas_rna_dropseq
	30.207575,-60.06353,Bladder cell,atlas_rna_dropseq
	30.609291,-58.48732,Bladder cell,atlas_rna_dropseq
	19.59774,21.713955,Mesenchymal cell ,atlas_rna_dropseq
	19.130833,27.125927,Mesenchymal cell ,atlas_rna_dropseq
	19.238747,26.86733,Mesenchymal cell ,atlas_rna_dropseq
	32.35758,-59.856876,Bladder cell,atlas_rna_dropseq
	20.586088,21.229858,Mesenchymal cell ,atlas_rna_dropseq
	19.436634,26.001509,Mesenchymal cell ,atlas_rna_dropseq
	34.265915,-60.030922,Basal cell of urothelium,atlas_rna_dropseq
	29.214441,-59.49473,Bladder cell,atlas_rna_dropseq
	33.69045,-61.418312,Bladder cell,atlas_rna_dropseq
	19.267443,25.217756,Mesenchymal cell ,atlas_rna_dropseq
	31.588604,-62.56812,Bladder cell,atlas_rna_dropseq
	32.989723,-64.36296,Bladder cell,atlas_rna_dropseq
	-65.33776,7.244325,Endothelial cell ,atlas_rna_dropseq
	34.098747,-62.555603,Bladder cell,atlas_rna_dropseq
	17.965897,24.439137,Mesenchymal cell ,atlas_rna_dropseq
	21.049225,24.035305,Mesenchymal cell ,atlas_rna_dropseq
	19.607393,26.703693,Mesenchymal cell ,atlas_rna_dropseq
	34.387955,-59.11144,Basal cell of urothelium,atlas_rna_dropseq
	32.36619,-62.43233,Bladder cell,atlas_rna_dropseq
	32.77442,-64.52745,Bladder cell,atlas_rna_dropseq
	21.219404,22.523954,Mesenchymal cell ,atlas_rna_dropseq
	33.167225,-64.11189,Bladder cell,atlas_rna_dropseq
	19.525492,26.593866,Mesenchymal cell ,atlas_rna_dropseq
	19.553408,21.520004,Mesenchymal cell ,atlas_rna_dropseq
	19.12794,22.963175,Mesenchymal cell ,atlas_rna_dropseq
	20.042522,24.327393,Mesenchymal cell ,atlas_rna_dropseq
	17.662924,23.561232,Mesenchymal cell ,atlas_rna_dropseq
	18.820807,23.34329,Mesenchymal cell ,atlas_rna_dropseq
	20.136442,24.388803,Mesenchymal cell ,atlas_rna_dropseq
	18.831055,23.614973,Mesenchymal cell ,atlas_rna_dropseq
	34.596546,-61.10435,Bladder cell,atlas_rna_dropseq
	31.546087,-62.591267,Bladder cell,atlas_rna_dropseq
	31.963367,-62.796463,Bladder cell,atlas_rna_dropseq
	33.087147,-58.600716,Basal cell of urothelium,atlas_rna_dropseq
	33.3724,-59.77025,Basal cell of urothelium,atlas_rna_dropseq
	19.36077,24.296152,Mesenchymal cell ,atlas_rna_dropseq
	31.071575,-60.898727,Bladder cell,atlas_rna_dropseq
	19.482035,23.330496,Mesenchymal cell ,atlas_rna_dropseq
	19.601051,22.703487,Mesenchymal cell ,atlas_rna_dropseq
	20.199512,21.61238,Mesenchymal cell ,atlas_rna_dropseq
	19.346775,21.253664,Mesenchymal cell ,atlas_rna_dropseq
	19.699371,26.47788,Mesenchymal cell ,atlas_rna_dropseq
	30.08203,-61.799934,Bladder cell,atlas_rna_dropseq
	30.516615,-63.635197,Bladder cell,atlas_rna_dropseq
	31.526682,-60.62518,Bladder cell,atlas_rna_dropseq
	19.833376,25.794388,Mesenchymal cell ,atlas_rna_dropseq
	18.985418,25.934225,Mesenchymal cell ,atlas_rna_dropseq
	19.96913,25.942001,Mesenchymal cell ,atlas_rna_dropseq
	30.113848,-62.865147,Bladder cell,atlas_rna_dropseq
	19.854784,25.317614,Mesenchymal cell ,atlas_rna_dropseq
	15.749887,16.942596,Mesenchymal cell ,atlas_rna_dropseq
	28.895164,-61.445705,Bladder cell,atlas_rna_dropseq
	33.185688,-62.331326,Bladder cell,atlas_rna_dropseq
	19.963142,25.973558,Mesenchymal cell ,atlas_rna_dropseq
	21.768234,24.429068,Mesenchymal cell ,atlas_rna_dropseq
	20.714188,25.65153,Mesenchymal cell ,atlas_rna_dropseq
	31.685211,-64.28638,Bladder cell,atlas_rna_dropseq
	16.858658,22.073591,Mesenchymal cell ,atlas_rna_dropseq
	32.425537,-62.192028,Bladder cell,atlas_rna_dropseq
	20.596254,23.967833,Mesenchymal cell ,atlas_rna_dropseq
	32.603508,-57.404865,Basal cell of urothelium,atlas_rna_dropseq
	17.395744,21.493605,Mesenchymal cell ,atlas_rna_dropseq
	32.859085,-62.36993,Bladder cell,atlas_rna_dropseq
	19.553774,22.73952,Mesenchymal cell ,atlas_rna_dropseq
	19.927485,22.427904,Mesenchymal cell ,atlas_rna_dropseq
	19.004292,27.010422,Mesenchymal cell ,atlas_rna_dropseq
	30.442621,-60.761635,Bladder cell,atlas_rna_dropseq
	31.924591,-60.55874,Bladder cell,atlas_rna_dropseq
	18.354538,21.922909,Mesenchymal cell ,atlas_rna_dropseq
	31.09019,-61.082443,Bladder cell,atlas_rna_dropseq
	21.466986,23.895596,Mesenchymal cell ,atlas_rna_dropseq
	30.696323,-60.500984,Bladder cell,atlas_rna_dropseq
	19.629831,22.704739,Mesenchymal cell ,atlas_rna_dropseq
	20.79227,24.677801,Mesenchymal cell ,atlas_rna_dropseq
	18.97178,24.918798,Mesenchymal cell ,atlas_rna_dropseq
	21.184837,23.202728,Mesenchymal cell ,atlas_rna_dropseq
	34.786224,-59.13509,Basal cell of urothelium,atlas_rna_dropseq
	32.81524,-63.168606,Bladder cell,atlas_rna_dropseq
	17.555527,22.49741,Mesenchymal cell ,atlas_rna_dropseq
	18.739502,18.730536,Mesenchymal cell ,atlas_rna_dropseq
	32.87517,-58.577003,Basal cell of urothelium,atlas_rna_dropseq
	28.439112,-64.30277,Bladder cell,atlas_rna_dropseq
	32.386574,-62.29852,Bladder cell,atlas_rna_dropseq
	22.265062,22.529129,Mesenchymal cell ,atlas_rna_dropseq
	34.754696,-58.701363,Basal cell of urothelium,atlas_rna_dropseq
	30.953417,-60.206512,Bladder cell,atlas_rna_dropseq
	17.927565,25.249252,Mesenchymal cell ,atlas_rna_dropseq
	33.277306,-59.607117,Basal cell of urothelium,atlas_rna_dropseq
	18.908972,22.925146,Mesenchymal cell ,atlas_rna_dropseq
	28.272326,-61.921234,Bladder cell,atlas_rna_dropseq
	34.3675,-60.4001,Basal cell of urothelium,atlas_rna_dropseq
	18.47467,25.259247,Mesenchymal cell ,atlas_rna_dropseq
	20.523766,20.371529,Mesenchymal cell ,atlas_rna_dropseq
	19.52467,18.410694,Mesenchymal cell ,atlas_rna_dropseq
	34.051403,-62.471443,Bladder cell,atlas_rna_dropseq
	33.197025,-59.78244,Basal cell of urothelium,atlas_rna_dropseq
	18.57218,22.908644,Mesenchymal cell ,atlas_rna_dropseq
	29.752783,-61.07953,Bladder cell,atlas_rna_dropseq
	32.04205,-61.79979,Bladder cell,atlas_rna_dropseq
	33.312023,-61.58701,Bladder cell,atlas_rna_dropseq
	32.885876,-64.4134,Bladder cell,atlas_rna_dropseq
	20.931467,22.55041,Mesenchymal cell ,atlas_rna_dropseq
	20.652018,20.27001,Mesenchymal cell ,atlas_rna_dropseq
	32.49961,-63.39971,Bladder cell,atlas_rna_dropseq
	17.859928,23.384132,Mesenchymal cell ,atlas_rna_dropseq
	21.187607,22.813606,Mesenchymal cell ,atlas_rna_dropseq
	30.67314,-61.134342,Bladder cell,atlas_rna_dropseq
	17.856253,24.760698,Mesenchymal cell ,atlas_rna_dropseq
	21.85241,25.533487,Mesenchymal cell ,atlas_rna_dropseq
	19.756392,25.833849,Mesenchymal cell ,atlas_rna_dropseq
	30.311218,-62.80267,Bladder cell,atlas_rna_dropseq
	18.039125,21.745092,Mesenchymal cell ,atlas_rna_dropseq
	32.195896,-60.03397,Bladder cell,atlas_rna_dropseq
	30.92388,-63.892647,Bladder cell,atlas_rna_dropseq
	29.705067,-63.949028,Bladder cell,atlas_rna_dropseq
	19.87187,22.08813,Mesenchymal cell ,atlas_rna_dropseq
	20.663347,22.410814,Mesenchymal cell ,atlas_rna_dropseq
	19.375036,24.307041,Mesenchymal cell ,atlas_rna_dropseq
	30.849,-60.630077,Bladder cell,atlas_rna_dropseq
	33.160007,-59.456066,Basal cell of urothelium,atlas_rna_dropseq
	18.658445,24.12639,Mesenchymal cell ,atlas_rna_dropseq
	18.964857,26.635252,Mesenchymal cell ,atlas_rna_dropseq
	17.49129,21.915321,Mesenchymal cell ,atlas_rna_dropseq
	18.018948,20.364183,Mesenchymal cell ,atlas_rna_dropseq
	19.402767,25.93229,Mesenchymal cell ,atlas_rna_dropseq
	-64.85634,7.1135306,Endothelial cell ,atlas_rna_dropseq
	29.961237,-57.06031,Mesenchymal cell ,atlas_rna_dropseq
	31.880045,-63.88053,Bladder cell,atlas_rna_dropseq
	32.48958,-64.77414,Bladder cell,atlas_rna_dropseq
	32.953533,-58.68942,Basal cell of urothelium,atlas_rna_dropseq
	20.154295,21.358715,Mesenchymal cell ,atlas_rna_dropseq
	34.664692,-58.587154,Basal cell of urothelium,atlas_rna_dropseq
	19.829208,25.719799,Mesenchymal cell ,atlas_rna_dropseq
	31.07553,-63.447838,Bladder cell,atlas_rna_dropseq
	32.003788,-61.016056,Bladder cell,atlas_rna_dropseq
	33.337677,-58.378544,Basal cell of urothelium,atlas_rna_dropseq
	31.847994,-62.421993,Bladder cell,atlas_rna_dropseq
	32.49472,-64.22075,Bladder cell,atlas_rna_dropseq
	33.247776,-62.518444,Bladder cell,atlas_rna_dropseq
	20.198206,26.138863,Mesenchymal cell ,atlas_rna_dropseq
	20.216236,24.474155,Mesenchymal cell ,atlas_rna_dropseq
	21.67181,20.89909,Mesenchymal cell ,atlas_rna_dropseq
	32.97318,-60.18634,Bladder cell,atlas_rna_dropseq
	23.703703,21.438696,Endothelial cell ,atlas_rna_dropseq
	28.910389,-61.689804,Bladder cell,atlas_rna_dropseq
	19.203583,22.583723,Mesenchymal cell ,atlas_rna_dropseq
	31.834038,-60.274654,Bladder cell,atlas_rna_dropseq
	17.201738,21.856953,Mesenchymal cell ,atlas_rna_dropseq
	30.146454,-63.841587,Bladder cell,atlas_rna_dropseq
	21.429636,25.04447,Mesenchymal cell ,atlas_rna_dropseq
	29.925077,-57.001835,Mesenchymal cell ,atlas_rna_dropseq
	29.978333,-57.064487,Mesenchymal cell ,atlas_rna_dropseq
	18.787928,20.544344,Mesenchymal cell ,atlas_rna_dropseq
	31.958843,-59.41473,Bladder cell,atlas_rna_dropseq
	20.566877,19.820862,Bladder cell,atlas_rna_dropseq
	-64.91823,7.2674303,Endothelial cell ,atlas_rna_dropseq
	34.54124,-62.68252,Bladder cell,atlas_rna_dropseq
	32.38757,-63.07479,Bladder cell,atlas_rna_dropseq
	20.125698,22.758204,Mesenchymal cell ,atlas_rna_dropseq
	33.84511,-61.71806,Bladder cell,atlas_rna_dropseq
	29.930075,-62.466404,Bladder cell,atlas_rna_dropseq
	33.408203,-58.68876,Basal cell of urothelium,atlas_rna_dropseq
	29.255121,-63.074577,Bladder cell,atlas_rna_dropseq
	32.09623,-62.28852,Bladder cell,atlas_rna_dropseq
	29.396063,-61.58365,Bladder cell,atlas_rna_dropseq
	34.84094,-58.79898,Basal cell of urothelium,atlas_rna_dropseq
	21.160944,21.819803,Mesenchymal cell ,atlas_rna_dropseq
	21.366894,23.414953,Mesenchymal cell ,atlas_rna_dropseq
	31.016785,-63.359306,Bladder cell,atlas_rna_dropseq
	18.922262,27.007303,Mesenchymal cell ,atlas_rna_dropseq
	19.053755,26.990698,Mesenchymal cell ,atlas_rna_dropseq
	18.560797,24.149622,Mesenchymal cell ,atlas_rna_dropseq
	19.335104,21.182137,Mesenchymal cell ,atlas_rna_dropseq
	20.460194,25.986803,Mesenchymal cell ,atlas_rna_dropseq
	21.125431,24.147259,Mesenchymal cell ,atlas_rna_dropseq
	29.994955,-60.760532,Bladder cell,atlas_rna_dropseq
	33.181576,-59.560543,Basal cell of urothelium,atlas_rna_dropseq
	19.29129,20.750742,Mesenchymal cell ,atlas_rna_dropseq
	21.064922,20.492647,Mesenchymal cell ,atlas_rna_dropseq
	31.277744,-62.87769,Bladder cell,atlas_rna_dropseq
	33.301888,-58.650146,Basal cell of urothelium,atlas_rna_dropseq
	34.98768,-59.547836,Basal cell of urothelium,atlas_rna_dropseq
	30.181198,-62.74495,Bladder cell,atlas_rna_dropseq
	19.939728,20.784418,Mesenchymal cell ,atlas_rna_dropseq
	20.433832,22.812254,Mesenchymal cell ,atlas_rna_dropseq
	34.318935,-59.432922,Basal cell of urothelium,atlas_rna_dropseq
	34.4004,-59.946133,Basal cell of urothelium,atlas_rna_dropseq
	19.62062,27.003195,Mesenchymal cell ,atlas_rna_dropseq
	18.506628,20.613405,Mesenchymal cell ,atlas_rna_dropseq
	33.30428,-59.7547,Basal cell of urothelium,atlas_rna_dropseq
	33.250324,-58.981968,Basal cell of urothelium,atlas_rna_dropseq
	19.333433,24.254349,Mesenchymal cell ,atlas_rna_dropseq
	16.518055,19.713318,Mesenchymal cell ,atlas_rna_dropseq
	21.150501,21.304949,Mesenchymal cell ,atlas_rna_dropseq
	19.533094,26.372572,Mesenchymal cell ,atlas_rna_dropseq
	17.447622,17.82762,Mesenchymal cell ,atlas_rna_dropseq
	21.544855,22.927479,Mesenchymal cell ,atlas_rna_dropseq
	31.057575,-63.252453,Bladder cell,atlas_rna_dropseq
	29.829794,-62.758526,Bladder cell,atlas_rna_dropseq
	29.62404,-61.55217,Bladder cell,atlas_rna_dropseq
	35.071438,-59.16091,Basal cell of urothelium,atlas_rna_dropseq
	19.088795,21.68259,Mesenchymal cell ,atlas_rna_dropseq
	19.859976,25.509853,Mesenchymal cell ,atlas_rna_dropseq
	21.610113,24.091768,Mesenchymal cell ,atlas_rna_dropseq
	31.73981,-62.650154,Bladder cell,atlas_rna_dropseq
	29.813929,-64.81232,Bladder cell,atlas_rna_dropseq
	18.695066,24.133415,Mesenchymal cell ,atlas_rna_dropseq
	18.288502,20.868212,Mesenchymal cell ,atlas_rna_dropseq
	23.714046,21.441917,Endothelial cell ,atlas_rna_dropseq
	27.220268,-62.48679,Bladder cell,atlas_rna_dropseq
	32.605125,-59.630955,Bladder cell,atlas_rna_dropseq
	17.898634,18.390734,Mesenchymal cell ,atlas_rna_dropseq
	18.915394,22.928638,Mesenchymal cell ,atlas_rna_dropseq
	31.831789,-59.977005,Bladder cell,atlas_rna_dropseq
	20.005781,25.472553,Mesenchymal cell ,atlas_rna_dropseq
	18.378323,23.384676,Mesenchymal cell ,atlas_rna_dropseq
	20.919912,23.282736,Mesenchymal cell ,atlas_rna_dropseq
	30.966867,-61.469673,Bladder cell,atlas_rna_dropseq
	17.755644,24.644138,Mesenchymal cell ,atlas_rna_dropseq
	21.04197,25.006437,Mesenchymal cell ,atlas_rna_dropseq
	34.546604,-58.780346,Basal cell of urothelium,atlas_rna_dropseq
	18.553883,21.244328,Mesenchymal cell ,atlas_rna_dropseq
	18.273033,23.854235,Mesenchymal cell ,atlas_rna_dropseq
	19.840422,24.756487,Mesenchymal cell ,atlas_rna_dropseq
	33.03035,-58.879856,Basal cell of urothelium,atlas_rna_dropseq
	33.14107,-64.15476,Bladder cell,atlas_rna_dropseq
	20.193851,23.183231,Mesenchymal cell ,atlas_rna_dropseq
	32.18877,-62.262493,Bladder cell,atlas_rna_dropseq
	21.75747,23.743801,Mesenchymal cell ,atlas_rna_dropseq
	35.157475,-61.457188,Bladder cell,atlas_rna_dropseq
	20.511389,19.949224,Mesenchymal cell ,atlas_rna_dropseq
	28.577711,-65.17847,Bladder cell,atlas_rna_dropseq
	19.564249,25.806427,Mesenchymal cell ,atlas_rna_dropseq
	29.996876,-61.32928,Bladder cell,atlas_rna_dropseq
	21.878866,23.216309,Mesenchymal cell ,atlas_rna_dropseq
	31.272614,-63.20089,Bladder cell,atlas_rna_dropseq
	29.4517,-63.3973,Bladder cell,atlas_rna_dropseq
	20.64188,20.830263,Mesenchymal cell ,atlas_rna_dropseq
	33.718502,-59.194553,Basal cell of urothelium,atlas_rna_dropseq
	30.826557,-61.64487,Bladder cell,atlas_rna_dropseq
	18.696537,21.24877,Mesenchymal cell ,atlas_rna_dropseq
	-64.9721,7.0757685,Endothelial cell ,atlas_rna_dropseq
	34.43699,-58.98899,Bladder cell,atlas_rna_dropseq
	30.158705,-63.904987,Bladder cell,atlas_rna_dropseq
	32.175175,-60.79378,Bladder cell,atlas_rna_dropseq
	17.904984,23.30011,Mesenchymal cell ,atlas_rna_dropseq
	19.929579,20.530605,Mesenchymal cell ,atlas_rna_dropseq
	32.370697,-59.172703,Basal cell of urothelium,atlas_rna_dropseq
	20.699482,24.655346,Mesenchymal cell ,atlas_rna_dropseq
	20.075918,24.878868,Mesenchymal cell ,atlas_rna_dropseq
	33.823505,-59.751484,Basal cell of urothelium,atlas_rna_dropseq
	21.03801,23.192812,Mesenchymal cell ,atlas_rna_dropseq
	17.503618,22.067492,Mesenchymal cell ,atlas_rna_dropseq
	31.125763,-62.348686,Bladder cell,atlas_rna_dropseq
	19.689737,20.050056,Mesenchymal cell ,atlas_rna_dropseq
	19.689226,26.358461,Mesenchymal cell ,atlas_rna_dropseq
	31.388235,-60.740234,Bladder cell,atlas_rna_dropseq
	19.274027,23.617434,Mesenchymal cell ,atlas_rna_dropseq
	21.322426,24.014133,Mesenchymal cell ,atlas_rna_dropseq
	20.599907,25.936615,Mesenchymal cell ,atlas_rna_dropseq
	33.202732,-59.374397,Bladder cell,atlas_rna_dropseq
	33.760593,-62.65346,Bladder cell,atlas_rna_dropseq
	19.358309,26.949799,Mesenchymal cell ,atlas_rna_dropseq
	34.188793,-60.694313,Bladder cell,atlas_rna_dropseq
	17.617666,24.1893,Mesenchymal cell ,atlas_rna_dropseq
	19.97258,21.806072,Mesenchymal cell ,atlas_rna_dropseq
	19.761688,22.997406,Mesenchymal cell ,atlas_rna_dropseq
	31.809462,-62.212303,Bladder cell,atlas_rna_dropseq
	18.888779,26.00562,Mesenchymal cell ,atlas_rna_dropseq
	30.944084,-60.202927,Bladder cell,atlas_rna_dropseq
	33.34721,-58.718224,Basal cell of urothelium,atlas_rna_dropseq
	30.340555,-59.922825,Bladder cell,atlas_rna_dropseq
	19.132366,21.256039,Mesenchymal cell ,atlas_rna_dropseq
	18.679499,25.984852,Mesenchymal cell ,atlas_rna_dropseq
	58.731903,-35.603157,Leukocyte ,atlas_rna_dropseq
	21.688627,23.072128,Mesenchymal cell ,atlas_rna_dropseq
	34.688427,-60.561543,Bladder cell,atlas_rna_dropseq
	18.83597,23.077606,Mesenchymal cell ,atlas_rna_dropseq
	18.745964,22.482086,Mesenchymal cell ,atlas_rna_dropseq
	33.50801,-61.15914,Bladder cell,atlas_rna_dropseq
	53.560005,-38.562653,Leukocyte ,atlas_rna_dropseq
	30.670006,-63.56719,Bladder cell,atlas_rna_dropseq
	33.84097,-58.427166,Basal cell of urothelium,atlas_rna_dropseq
	30.656038,-63.649006,Bladder cell,atlas_rna_dropseq
	30.478254,-63.31761,Basal cell of urothelium,atlas_rna_dropseq
	18.403524,21.993042,Mesenchymal cell ,atlas_rna_dropseq
	70.70433,-31.312477,Leukocyte ,atlas_rna_dropseq
	19.476366,23.28727,Mesenchymal cell ,atlas_rna_dropseq
	16.654678,20.411108,Mesenchymal cell ,atlas_rna_dropseq
	27.831413,-63.508698,Bladder cell,atlas_rna_dropseq
	34.166,-61.583607,Bladder cell,atlas_rna_dropseq
	31.755602,-63.39829,Bladder cell,atlas_rna_dropseq
	32.891335,-59.87235,Bladder cell,atlas_rna_dropseq
	30.88609,-61.429718,Bladder cell,atlas_rna_dropseq
	70.81512,-31.742552,Leukocyte ,atlas_rna_dropseq
	18.838753,26.416916,Mesenchymal cell ,atlas_rna_dropseq
	16.313347,18.255022,Mesenchymal cell ,atlas_rna_dropseq
	16.508434,20.69195,Mesenchymal cell ,atlas_rna_dropseq
	18.803015,22.88353,Mesenchymal cell ,atlas_rna_dropseq
	19.699,21.85646,Mesenchymal cell ,atlas_rna_dropseq
	29.3535,-60.37756,Bladder cell,atlas_rna_dropseq
	33.046417,-63.8882,Bladder cell,atlas_rna_dropseq
	33.529327,-59.50557,Basal cell of urothelium,atlas_rna_dropseq
	20.299318,21.68269,Mesenchymal cell ,atlas_rna_dropseq
	32.294712,-59.741444,Basal cell of urothelium,atlas_rna_dropseq
	20.193336,20.639688,Mesenchymal cell ,atlas_rna_dropseq
	29.390646,-62.803555,Bladder cell,atlas_rna_dropseq
	18.583567,25.533258,Mesenchymal cell ,atlas_rna_dropseq
	29.637665,-62.699306,Bladder cell,atlas_rna_dropseq
	20.07265,21.261337,Mesenchymal cell ,atlas_rna_dropseq
	33.02906,-59.178463,Basal cell of urothelium,atlas_rna_dropseq
	20.019615,19.609522,Mesenchymal cell ,atlas_rna_dropseq
	33.106445,-62.310623,Bladder cell,atlas_rna_dropseq
	-57.055603,6.025533,Endothelial cell ,atlas_rna_dropseq
	53.532772,-38.535263,Leukocyte ,atlas_rna_dropseq
	32.19035,-64.89209,Bladder cell,atlas_rna_dropseq
	20.598242,24.215637,Mesenchymal cell ,atlas_rna_dropseq
	31.051481,-60.535347,Bladder cell,atlas_rna_dropseq
	19.458902,19.415232,Mesenchymal cell ,atlas_rna_dropseq
	21.429285,23.0288,Mesenchymal cell ,atlas_rna_dropseq
	31.5126,-61.623974,Bladder cell,atlas_rna_dropseq
	17.148338,19.396173,Mesenchymal cell ,atlas_rna_dropseq
	70.77305,-31.638805,Leukocyte ,atlas_rna_dropseq
	32.983646,-63.886154,Bladder cell,atlas_rna_dropseq
	17.942125,22.801018,Mesenchymal cell ,atlas_rna_dropseq
	32.69496,-60.40399,Basal cell of urothelium,atlas_rna_dropseq
	32.989433,-62.862537,Bladder cell,atlas_rna_dropseq
	30.871325,-62.42894,Bladder cell,atlas_rna_dropseq
	33.628643,-61.56025,Bladder cell,atlas_rna_dropseq
	19.346554,24.839558,Mesenchymal cell ,atlas_rna_dropseq
	31.820372,-62.02175,Bladder cell,atlas_rna_dropseq
	31.717638,-59.448914,Bladder cell,atlas_rna_dropseq
	20.364347,20.474676,Mesenchymal cell ,atlas_rna_dropseq
	19.624907,20.425802,Mesenchymal cell ,atlas_rna_dropseq
	31.047333,-61.760933,Bladder cell,atlas_rna_dropseq
	34.46007,-59.78076,Basal cell of urothelium,atlas_rna_dropseq
	33.756184,-59.27516,Basal cell of urothelium,atlas_rna_dropseq
	20.40988,22.978647,Mesenchymal cell ,atlas_rna_dropseq
	19.245476,20.334497,Mesenchymal cell ,atlas_rna_dropseq
	29.37156,-61.10239,Bladder cell,atlas_rna_dropseq
	19.834656,19.193462,Mesenchymal cell ,atlas_rna_dropseq
	31.703798,-62.81421,Bladder cell,atlas_rna_dropseq
	19.546175,22.972948,Mesenchymal cell ,atlas_rna_dropseq
	18.654867,20.393084,Mesenchymal cell ,atlas_rna_dropseq
	19.181713,18.460281,Mesenchymal cell ,atlas_rna_dropseq
	-56.839275,5.7481327,Endothelial cell ,atlas_rna_dropseq
[truncated: 63,536 more rows]

## Sheet: Sheet B.xlsx
Fig 4a-4b	cell,tech,V1,V2,celltype
	10X_P4_3_AAAGTAGAGATGCCAG,Droplet,11.17427946,-19.0285045,Mesenchymal cell
	10X_P4_3_AACCGCGTCCAACCAA,Droplet,9.224118412,-19.22067167,Mesenchymal cell
	10X_P4_3_AACTCCCGTCGGGTCT,Droplet,7.99635674,-19.46464365,Mesenchymal cell
	10X_P4_3_AACTCTTAGTTGCAGG,Droplet,20.88783317,4.193265423,Bladder cell
	10X_P4_3_AACTCTTTCATAACCG,Droplet,7.946247004,-18.75561231,Mesenchymal cell
	10X_P4_3_AAGACCTAGATCCGAG,Droplet,-8.149611645,19.70239281,Endothelial cell
	10X_P4_3_AAGACCTAGGTGGGTT,Droplet,20.88740832,4.196357686,Basal cell of urothelium
	10X_P4_3_AAGGAGCGTGCAACTT,Droplet,11.28439201,-18.96745178,Mesenchymal cell
	10X_P4_3_AAGTCTGAGATAGTCA,Droplet,20.8791722,4.27362887,Bladder cell
	10X_P4_3_ACAGCTATCATACGGT,Droplet,20.886732,4.182064594,Bladder cell
	10X_P4_3_ACATACGCAGCTCCGA,Droplet,19.70873661,13.17269641,Bladder cell
	10X_P4_3_ACCAGTACACGTCTCT,Droplet,11.52305718,-18.85220431,Mesenchymal cell
	10X_P4_3_ACGAGCCAGATAGCAT,Droplet,11.41633046,-19.56208939,Mesenchymal cell
	10X_P4_3_ACGGAGATCGGAATCT,Droplet,7.87851509,-19.11145182,Mesenchymal cell
	10X_P4_3_ACGGGCTGTCTGATCA,Droplet,11.00957462,-18.66538876,Mesenchymal cell
	10X_P4_3_ACTGAACCATCCGGGT,Droplet,9.303879111,-19.02369895,Mesenchymal cell
	10X_P4_3_ACTTTCAAGATGGGTC,Droplet,20.88633181,4.185225338,Bladder cell
	10X_P4_3_AGACGTTTCTTACCGC,Droplet,7.756348502,-18.65286459,Mesenchymal cell
	10X_P4_3_AGAGCTTTCTGTTGAG,Droplet,8.007803462,-18.66326997,Mesenchymal cell
	10X_P4_3_AGCGGTCTCTGAGTGT,Droplet,20.88831796,4.184605987,Bladder cell
	10X_P4_3_AGCTTGAAGACTAAGT,Droplet,10.93829079,-18.26506006,Mesenchymal cell
	10X_P4_3_AGGGAGTCAATCGGTT,Droplet,10.53568712,-18.90165197,Mesenchymal cell
	10X_P4_3_AGGGATGAGTCGCCGT,Droplet,9.536416972,-18.80863878,Mesenchymal cell
	10X_P4_3_AGGGTGACAGTCGTGC,Droplet,9.565788799,-19.22902631,Mesenchymal cell
	10X_P4_3_AGGTCCGAGGACACCA,Droplet,20.88733839,4.188744983,Bladder cell
	10X_P4_3_AGTCTTTAGCTAGTGG,Droplet,10.2048581,-18.32225126,Mesenchymal cell
	10X_P4_3_AGTGAGGAGTGTACTC,Droplet,10.81524667,-18.42546937,Mesenchymal cell
	10X_P4_3_AGTGAGGTCAGCATGT,Droplet,20.88828111,4.184740151,Basal cell of urothelium
	10X_P4_3_AGTGTCACAGTATCTG,Droplet,8.040315266,-19.76521525,Mesenchymal cell
	10X_P4_3_ATCACGACAACAACCT,Droplet,8.045386891,-18.67905133,Mesenchymal cell
	10X_P4_3_ATCGAGTTCTCCAGGG,Droplet,20.88733653,4.193137892,Bladder cell
	10X_P4_3_ATTATCCAGTAAGTAC,Droplet,12.02156349,-19.75591995,Mesenchymal cell
	10X_P4_3_ATTTCTGCATGTTGAC,Droplet,11.902539,-18.7350076,Mesenchymal cell
	10X_P4_3_ATTTCTGGTCAGGACA,Droplet,7.999186876,-18.70209796,Mesenchymal cell
	10X_P4_3_CAACCAAAGACGCACA,Droplet,7.990081295,-18.89660063,Mesenchymal cell
	10X_P4_3_CACACCTAGCCCAATT,Droplet,20.88834392,4.184895712,Bladder cell
	10X_P4_3_CACACCTGTTTGACAC,Droplet,20.88878764,4.187627913,Bladder cell
	10X_P4_3_CACATAGCAGATGGCA,Droplet,20.8864678,4.190032674,Bladder cell
	10X_P4_3_CACATTTTCTGGTATG,Droplet,20.88833488,4.187770863,Bladder cell
	10X_P4_3_CACCAGGCAAGGCTCC,Droplet,20.67810391,13.53139891,Bladder cell
	10X_P4_3_CACCTTGAGGACCACA,Droplet,11.36007473,-19.10503006,Mesenchymal cell
	10X_P4_3_CACTCCACACATCCAA,Droplet,7.840077763,-18.65587968,Mesenchymal cell
	10X_P4_3_CAGAATCTCTCAAGTG,Droplet,10.78139067,-18.82058205,Mesenchymal cell
	10X_P4_3_CAGCATAAGATGGGTC,Droplet,1.043489518,14.03767948,Bladder cell
	10X_P4_3_CAGCTGGTCCTTTACA,Droplet,7.997928333,-18.83979251,Mesenchymal cell
	10X_P4_3_CATTCGCTCTCGTATT,Droplet,7.687296504,-18.66870721,Mesenchymal cell
	10X_P4_3_CCAGCGATCGCTGATA,Droplet,11.77328891,-18.65329468,Mesenchymal cell
	10X_P4_3_CCCAGTTCACATGACT,Droplet,9.525956192,-19.05840782,Mesenchymal cell
	10X_P4_3_CCGGTAGAGGCAGTCA,Droplet,20.88741722,4.186046917,Bladder cell
	10X_P4_3_CCGGTAGCAGTGGGAT,Droplet,9.647829682,-18.97135466,Mesenchymal cell
	10X_P4_3_CCGTGGAGTGAGGGTT,Droplet,20.88611199,4.18872851,Bladder cell
	10X_P4_3_CCGTTCAGTTCCCTTG,Droplet,13.08917991,-9.344130529,Leukocyte
	10X_P4_3_CCTACACAGGGCATGT,Droplet,10.8569268,-18.60199201,Mesenchymal cell
	10X_P4_3_CCTTCGATCTCCGGTT,Droplet,7.952882276,-18.87469994,Mesenchymal cell
	10X_P4_3_CGAGAAGAGGACTGGT,Droplet,11.17672915,-19.41835272,Mesenchymal cell
	10X_P4_3_CGATTGATCTAACTTC,Droplet,20.40516522,13.35229912,Bladder cell
	10X_P4_3_CGGACTGTCTTGTATC,Droplet,18.50111267,14.22833223,Bladder cell
	10X_P4_3_CGGAGTCAGTACGCCC,Droplet,20.88787596,4.185203304,Basal cell of urothelium
	10X_P4_3_CGGGTCATCGTGGACC,Droplet,7.88282502,-19.69798232,Mesenchymal cell
	10X_P4_3_CGTAGGCCACGGACAA,Droplet,20.88406161,4.20373134,Bladder cell
	10X_P4_3_CGTCCATAGTCCTCCT,Droplet,11.40557043,-18.96140766,Mesenchymal cell
	10X_P4_3_CGTGAGCGTGCACTTA,Droplet,20.88821641,4.189382992,Basal cell of urothelium
	10X_P4_3_CTAGAGTGTCATATCG,Droplet,11.03738174,-18.98002893,Mesenchymal cell
	10X_P4_3_CTAGCCTAGCTGCGAA,Droplet,20.8877491,4.185840062,Basal cell of urothelium
	10X_P4_3_CTCATTAGTGAAAGAG,Droplet,20.88668074,4.189030527,Bladder cell
	10X_P4_3_CTCGAGGAGGCGCTCT,Droplet,7.856577858,-18.76669541,Mesenchymal cell
	10X_P4_3_CTCGAGGAGGGTTTCT,Droplet,8.049861929,-18.66140324,Bladder cell
	10X_P4_3_CTCGTACTCAATACCG,Droplet,11.10213667,-18.72802106,Mesenchymal cell
	10X_P4_3_CTCTAATAGTGAATTG,Droplet,8.218541817,-19.46536995,Mesenchymal cell
	10X_P4_3_CTCTAATCACGGCGTT,Droplet,11.92528868,-19.67562882,Mesenchymal cell
	10X_P4_3_CTCTGGTAGTGTACCT,Droplet,9.232864191,-20.68983488,Mesenchymal cell
	10X_P4_3_CTGAAACGTAGTACCT,Droplet,11.30919938,-19.57269472,Mesenchymal cell
	10X_P4_3_CTGCCTACAGCCACCA,Droplet,20.88807883,4.188350114,Bladder cell
	10X_P4_3_CTGCGGAGTATGCTTG,Droplet,20.88737658,4.188043846,Bladder cell
	10X_P4_3_CTGCTGTTCGTTACGA,Droplet,20.88821761,4.188704741,Bladder cell
	10X_P4_3_CTGTGCTCAATGGACG,Droplet,20.88769416,4.185152623,Bladder cell
	10X_P4_3_CTTGGCTCACGAAACG,Droplet,20.88604752,4.199574671,Bladder cell
	10X_P4_3_GAAATGACAATCCAAC,Droplet,11.69736379,-19.7263767,Mesenchymal cell
	10X_P4_3_GAACATCAGTGTTAGA,Droplet,20.8878617,4.189873652,Basal cell of urothelium
	10X_P4_3_GAACCTACATTAGGCT,Droplet,20.88800633,4.192841411,Bladder cell
	10X_P4_3_GAAGCAGCACCGATAT,Droplet,8.239841407,-18.78476645,Bladder cell
	10X_P4_3_GAATAAGGTCGGCATC,Droplet,20.8852236,4.196069357,Bladder cell
	10X_P4_3_GACGGCTAGTCGTTTG,Droplet,7.868154592,-18.69324509,Mesenchymal cell
	10X_P4_3_GACGTTAGTAGGCTGA,Droplet,8.97809175,-19.0738535,Bladder cell
	10X_P4_3_GACGTTATCAGGTTCA,Droplet,11.6648473,-19.60707628,Mesenchymal cell
	10X_P4_3_GACTAACCATCGACGC,Droplet,10.73487756,-18.80796768,Mesenchymal cell
	10X_P4_3_GAGGTGATCCAGTATG,Droplet,11.52731284,-19.68714716,Mesenchymal cell
	10X_P4_3_GATCGCGTCACCCTCA,Droplet,20.88817441,4.190097399,Bladder cell
	10X_P4_3_GATTCAGCAGTGGAGT,Droplet,-15.09003284,-3.94559182,Bladder cell
	10X_P4_3_GCAAACTAGAGCCCAA,Droplet,10.59235201,-18.91812565,Mesenchymal cell
	10X_P4_3_GCATGATCATATGGTC,Droplet,20.88838915,4.187767706,Bladder cell
	10X_P4_3_GCGACCAAGGGATCTG,Droplet,20.88768544,4.189964097,Bladder cell
	10X_P4_3_GCGACCACACCAACCG,Droplet,-1.820486783,-26.01245018,Leukocyte
	10X_P4_3_GCGAGAACACATGGGA,Droplet,11.60581642,-19.63726269,Mesenchymal cell
	10X_P4_3_GCGAGAATCCCTCTTT,Droplet,9.450746059,-19.17822184,Mesenchymal cell
	10X_P4_3_GCTGCTTTCAAAGTAG,Droplet,20.88862055,4.189588651,Basal cell of urothelium
	10X_P4_3_GGAATAATCATTCACT,Droplet,11.16886923,-18.95931015,Mesenchymal cell
	10X_P4_3_GGACAGACATTCACTT,Droplet,7.895819241,-18.67467524,Mesenchymal cell
	10X_P4_3_GGCGTGTCATTGGGCC,Droplet,11.05902323,-18.72415135,Mesenchymal cell
	10X_P4_3_GGCTCGAAGCGTGAGT,Droplet,8.152082581,-18.91045791,Mesenchymal cell
	10X_P4_3_GGGCATCTCCGTTGTC,Droplet,20.88798924,4.189512709,Bladder cell
	10X_P4_3_GGTGCGTAGAGGTACC,Droplet,7.819037074,-18.76771948,Mesenchymal cell
	10X_P4_3_GTAACGTTCAGGCGAA,Droplet,10.53679825,-19.09560162,Mesenchymal cell
	10X_P4_3_GTAACTGCAGCATACT,Droplet,20.88666887,4.1836874,Bladder cell
	10X_P4_3_GTACGTACACACCGAC,Droplet,8.104935735,-18.86444704,Mesenchymal cell
	10X_P4_3_GTACTCCTCGCCTGTT,Droplet,20.88704591,4.183716875,Bladder cell
	10X_P4_3_GTAGTCAAGACGACGT,Droplet,12.01109068,-19.28237164,Mesenchymal cell
	10X_P4_3_GTATCTTGTAGAGGAA,Droplet,11.38570853,-19.27206746,Mesenchymal cell
	10X_P4_3_GTATCTTTCGCCATAA,Droplet,11.2943297,-19.31942186,Mesenchymal cell
	10X_P4_3_GTCACAATCACTTCAT,Droplet,10.26053445,-19.50932723,Mesenchymal cell
	10X_P4_3_GTCACAATCTACTCAT,Droplet,10.42880079,-19.00809894,Mesenchymal cell
	10X_P4_3_GTCATTTGTCTTGCGG,Droplet,7.887841768,-18.70132871,Mesenchymal cell
	10X_P4_3_GTCGGGTAGGCCGAAT,Droplet,7.85171556,-20.48428269,Mesenchymal cell
	10X_P4_3_GTCTCGTCAAACTGTC,Droplet,10.91015207,-18.95333015,Mesenchymal cell
	10X_P4_3_GTGCAGCGTGGTACAG,Droplet,8.197433788,-18.8768306,Bladder cell
	10X_P4_3_GTGCAGCTCAGTTAGC,Droplet,20.88592892,4.195899649,Basal cell of urothelium
	10X_P4_3_GTGGGTCAGATGTGGC,Droplet,20.88805049,4.191390304,Bladder cell
	10X_P4_3_GTGTGCGTCAGTTCGA,Droplet,-9.306267012,19.63261449,Endothelial cell
	10X_P4_3_GTTAAGCCACCAGGTC,Droplet,20.88811961,4.188789393,Bladder cell
	10X_P4_3_GTTCTCGGTGCTTCTC,Droplet,20.88437078,4.217093056,Bladder cell
	10X_P4_3_GTTTCTAAGGACTGGT,Droplet,20.88787907,4.189617875,Bladder cell
	10X_P4_3_TAAGAGAAGCTATGCT,Droplet,20.88827844,4.185936393,Basal cell of urothelium
	10X_P4_3_TAAGCGTAGAAACCGC,Droplet,20.88800627,4.191530876,Bladder cell
	10X_P4_3_TACGGATAGGTACTCT,Droplet,10.64744772,-18.98681817,Mesenchymal cell
	10X_P4_3_TACTTGTGTGTTCTTT,Droplet,7.887335278,-18.70437184,Mesenchymal cell
	10X_P4_3_TAGCCGGAGGACTGGT,Droplet,8.040392072,-18.97431585,Mesenchymal cell
	10X_P4_3_TAGGCATTCTATCCTA,Droplet,20.88462785,4.208806748,Bladder cell
	10X_P4_3_TCAACGACAATGGTCT,Droplet,11.33021569,-19.01457179,Mesenchymal cell
	10X_P4_3_TCCACACCAGCTGCTG,Droplet,20.88770933,4.190596496,Bladder cell
	10X_P4_3_TCTTCGGGTTTAGGAA,Droplet,9.607343087,-19.0745766,Mesenchymal cell
	10X_P4_3_TCTTTCCTCCGCATAA,Droplet,20.88785888,4.191159978,Bladder cell
	10X_P4_3_TGAGAGGAGACATAAC,Droplet,8.844931307,-19.78382674,Mesenchymal cell
	10X_P4_3_TGAGAGGAGCGATATA,Droplet,10.61573663,-18.9438279,Mesenchymal cell
	10X_P4_3_TGAGCATAGTGGAGTC,Droplet,18.26942855,-3.943711977,Leukocyte
	10X_P4_3_TGCGGGTTCTTTACGT,Droplet,20.8881171,4.186283583,Bladder cell
	10X_P4_3_TGGACGCTCCGATATG,Droplet,10.16696341,-18.83727226,Mesenchymal cell
	10X_P4_3_TGGACGCTCTGCAGTA,Droplet,20.88451834,4.202462807,Bladder cell
	10X_P4_3_TGGCTGGGTCGCTTCT,Droplet,20.88771644,4.190771014,Basal cell of urothelium
	10X_P4_3_TGGGAAGAGTAGGCCA,Droplet,8.843228996,-18.90992851,Mesenchymal cell
	10X_P4_3_TTCTACAAGGCAGTCA,Droplet,11.49621891,-19.31643922,Mesenchymal cell
	10X_P4_3_TTGAACGTCTCTTATG,Droplet,11.93981912,-19.65803859,Mesenchymal cell
	10X_P4_3_TTGCCGTCACGCCAGT,Droplet,-9.050911599,19.63233395,Endothelial cell
	10X_P4_3_TTGGAACGTTAGGGTG,Droplet,20.88669623,4.229698904,Bladder cell
	10X_P4_3_TTGGCAACATGATCCA,Droplet,20.88835904,4.187491622,Bladder cell
	10X_P4_3_TTGGCAAGTCCGTTAA,Droplet,10.83091962,-18.45153475,Mesenchymal cell
	10X_P4_3_TTGTAGGCATCCGGGT,Droplet,20.88864435,4.190295067,Bladder cell
	10X_P4_3_TTTACTGCACACGCTG,Droplet,20.8866237,4.186958845,Bladder cell
	10X_P4_3_TTTACTGCAGGACGTA,Droplet,20.88775434,4.206899699,Bladder cell
	10X_P4_3_TTTGTCAGTTGCGTTA,Droplet,-13.36831914,-13.05857951,Bladder cell
	10X_P4_4_AAACCTGCAGACAAGC,Droplet,21.58220401,13.59047214,Bladder cell
	10X_P4_4_AAACGGGAGATCCCAT,Droplet,18.75297094,14.69956808,Bladder cell
	10X_P4_4_AAACGGGCAGTACACT,Droplet,19.141737,14.32557632,Bladder cell
	10X_P4_4_AAACGGGGTTGGACCC,Droplet,8.913502516,-18.96713326,Mesenchymal cell
	10X_P4_4_AAACGGGTCGCGATCG,Droplet,21.66486853,15.30898893,Bladder cell
	10X_P4_4_AAACGGGTCTCGTATT,Droplet,21.139174,14.15500823,Bladder cell
	10X_P4_4_AAACGGGTCTTAGCCC,Droplet,11.0896709,-18.43685089,Mesenchymal cell
	10X_P4_4_AAAGATGAGACAATAC,Droplet,21.04795696,14.58974683,Bladder cell
	10X_P4_4_AAAGATGCAAGTAGTA,Droplet,7.187505004,-19.20393057,Mesenchymal cell
	10X_P4_4_AAAGATGCACAAGACG,Droplet,21.57195607,13.66063659,Bladder cell
	10X_P4_4_AAAGATGGTCAAAGCG,Droplet,10.83382562,-18.3411786,Mesenchymal cell
	10X_P4_4_AAAGATGGTCCGTCAG,Droplet,6.959475963,-19.87283409,Mesenchymal cell
	10X_P4_4_AAAGATGTCACTATTC,Droplet,21.61149242,13.66100977,Bladder cell
	10X_P4_4_AAAGATGTCCACGTGG,Droplet,19.97158975,14.90596473,Bladder cell
	10X_P4_4_AAAGTAGCACAGACAG,Droplet,11.60302715,-18.43721257,Mesenchymal cell
	10X_P4_4_AAAGTAGCACAGCCCA,Droplet,19.4218664,15.27705053,Basal cell of urothelium
	10X_P4_4_AAAGTAGGTACCCAAT,Droplet,11.51918989,-19.36379071,Mesenchymal cell
	10X_P4_4_AAAGTAGTCATCGGAT,Droplet,20.46155718,14.11129872,Bladder cell
	10X_P4_4_AAAGTAGTCGGTCTAA,Droplet,11.4297359,-18.43963218,Mesenchymal cell
	10X_P4_4_AAATGCCAGCTCAACT,Droplet,6.761339871,-19.5635808,Mesenchymal cell
	10X_P4_4_AAATGCCAGGATATAC,Droplet,6.796110777,-19.33277801,Mesenchymal cell
	10X_P4_4_AAATGCCTCTGTCAAG,Droplet,7.870847534,-19.27904451,Mesenchymal cell
	10X_P4_4_AACACGTAGAGAACAG,Droplet,21.05160595,14.39991068,Bladder cell
	10X_P4_4_AACACGTGTACCTACA,Droplet,7.491495406,-19.27623166,Mesenchymal cell
	10X_P4_4_AACACGTGTGAAGGCT,Droplet,21.22385184,13.85042986,Bladder cell
	10X_P4_4_AACACGTGTTTGACTG,Droplet,8.107174453,-20.29853269,Mesenchymal cell
	10X_P4_4_AACACGTTCCAATGGT,Droplet,20.1533684,14.99631472,Bladder cell
	10X_P4_4_AACACGTTCTTAACCT,Droplet,21.28468014,15.36826937,Bladder cell
	10X_P4_4_AACCATGAGCATGGCA,Droplet,21.60786095,14.85358506,Bladder cell
	10X_P4_4_AACCATGGTATTCGTG,Droplet,8.1125441,-20.51912153,Mesenchymal cell
	10X_P4_4_AACCGCGCACAGCGTC,Droplet,12.07848259,-19.61496855,Mesenchymal cell
	10X_P4_4_AACCGCGCACCAGTTA,Droplet,8.983177485,-19.86172736,Mesenchymal cell
	10X_P4_4_AACCGCGGTCCGTGAC,Droplet,21.16943776,14.23593213,Basal cell of urothelium
	10X_P4_4_AACCGCGGTGATGCCC,Droplet,9.378776395,-18.33555541,Endothelial cell
	10X_P4_4_AACCGCGGTGTCGCTG,Droplet,19.43760602,14.7162425,Bladder cell
	10X_P4_4_AACGTTGAGAACTCGG,Droplet,12.12577175,-18.92984049,Mesenchymal cell
	10X_P4_4_AACGTTGAGGGTCTCC,Droplet,6.974325668,-20.0938365,Mesenchymal cell
	10X_P4_4_AACGTTGCACACATGT,Droplet,11.47326123,-18.38199339,Mesenchymal cell
	10X_P4_4_AACGTTGCACTGCCAG,Droplet,19.32158915,14.17506233,Bladder cell
	10X_P4_4_AACGTTGCAGGACGTA,Droplet,9.014396519,-19.21802218,Basal cell of urothelium
	10X_P4_4_AACGTTGCATGATCCA,Droplet,20.28829438,14.19534597,Basal cell of urothelium
	10X_P4_4_AACGTTGGTGTGACGA,Droplet,8.34665544,-19.27985861,Mesenchymal cell
	10X_P4_4_AACTCAGAGATTACCC,Droplet,20.23416897,15.6845663,Bladder cell
	10X_P4_4_AACTCAGAGCTATGCT,Droplet,8.402869436,-20.22075832,Mesenchymal cell
	10X_P4_4_AACTCAGCAACAACCT,Droplet,12.02157121,-19.55817417,Mesenchymal cell
	10X_P4_4_AACTCAGGTCCCGACA,Droplet,19.51825809,15.47139683,Basal cell of urothelium
	10X_P4_4_AACTCAGTCACAATGC,Droplet,18.8309225,15.57935523,Basal cell of urothelium
	10X_P4_4_AACTCCCCATGTAAGA,Droplet,7.166944513,-20.24742974,Mesenchymal cell
	10X_P4_4_AACTCCCGTTATTCTC,Droplet,11.35671941,-18.41885133,Mesenchymal cell
	10X_P4_4_AACTCTTAGACAGGCT,Droplet,9.004357916,-18.86817619,Basal cell of urothelium
	10X_P4_4_AACTCTTAGAGGTAGA,Droplet,21.34101044,14.11461576,Bladder cell
	10X_P4_4_AACTCTTCATGTTGAC,Droplet,7.0487136,-19.18846877,Mesenchymal cell
	10X_P4_4_AACTCTTGTAATCGTC,Droplet,7.001137526,-19.64018294,Mesenchymal cell
	10X_P4_4_AACTCTTTCCGCAGTG,Droplet,20.17246664,13.93714883,Bladder cell
	10X_P4_4_AACTCTTTCGTTTATC,Droplet,21.581743,15.03824298,Bladder cell
	10X_P4_4_AACTGGTAGTCAAGCG,Droplet,8.297096543,-19.30596461,Mesenchymal cell
	10X_P4_4_AACTGGTCAAGCCGTC,Droplet,7.629478638,-20.55522735,Mesenchymal cell
	10X_P4_4_AACTTTCAGACAAAGG,Droplet,21.63184464,13.63460754,Bladder cell
	10X_P4_4_AACTTTCCAATCTGCA,Droplet,18.9880822,13.96681484,Bladder cell
	10X_P4_4_AACTTTCCAGCGTAAG,Droplet,18.77629719,14.03589723,Bladder cell
	10X_P4_4_AACTTTCGTACACCGC,Droplet,-1.749300192,-26.02718182,Leukocyte
	10X_P4_4_AAGACCTAGAGCTGCA,Droplet,19.25130554,15.02222772,Basal cell of urothelium
	10X_P4_4_AAGACCTAGGGTGTGT,Droplet,19.4012418,16.11609152,Basal cell of urothelium
	10X_P4_4_AAGACCTCAACTGCTA,Droplet,19.51475201,15.26845085,Bladder cell
	10X_P4_4_AAGACCTCAAGTCATC,Droplet,21.29314139,14.04099468,Bladder cell
	10X_P4_4_AAGACCTTCGAGCCCA,Droplet,8.985586078,-20.81640318,Mesenchymal cell
	10X_P4_4_AAGCCGCCATAGGATA,Droplet,21.38134239,14.21497375,Bladder cell
	10X_P4_4_AAGCCGCGTTTAGGAA,Droplet,10.35891374,-18.60407256,Mesenchymal cell
	10X_P4_4_AAGCCGCTCAACCATG,Droplet,10.59849802,-18.78563968,Mesenchymal cell
	10X_P4_4_AAGCCGCTCTCCCTGA,Droplet,9.035444918,-18.94130565,Mesenchymal cell
	10X_P4_4_AAGGAGCCATCTGGTA,Droplet,10.13868857,-18.55977677,Mesenchymal cell
	10X_P4_4_AAGGAGCTCGCATGGC,Droplet,21.43554108,14.07237532,Bladder cell
	10X_P4_4_AAGGAGCTCTTCTGGC,Droplet,8.494081558,-19.12626824,Mesenchymal cell
	10X_P4_4_AAGGCAGCAGTATAAG,Droplet,10.8975804,-18.41358599,Mesenchymal cell
	10X_P4_4_AAGGCAGGTCGACTGC,Droplet,11.34593408,-18.31588574,Mesenchymal cell
	10X_P4_4_AAGGCAGGTGCCTGTG,Droplet,6.956591396,-20.02021457,Mesenchymal cell
	10X_P4_4_AAGGCAGTCACTTACT,Droplet,10.49827179,-18.57764856,Mesenchymal cell
	10X_P4_4_AAGGCAGTCGAATCCA,Droplet,7.806924326,-18.92780119,Mesenchymal cell
	10X_P4_4_AAGGCAGTCGCTTAGA,Droplet,8.095320303,-19.13710758,Mesenchymal cell
	10X_P4_4_AAGGTTCAGACTTTCG,Droplet,11.35661702,-18.53873983,Mesenchymal cell
	10X_P4_4_AAGGTTCCACATCCAA,Droplet,11.85442657,-18.73329574,Mesenchymal cell
	10X_P4_4_AAGGTTCGTACAGCAG,Droplet,21.01827698,14.54371256,Bladder cell
	10X_P4_4_AAGGTTCGTAGCCTAT,Droplet,18.99915563,15.72348468,Basal cell of urothelium
	10X_P4_4_AAGGTTCGTTCGTTGA,Droplet,19.20178256,16.23436762,Basal cell of urothelium
	10X_P4_4_AAGGTTCTCAACGGGA,Droplet,20.46382807,15.2361804,Bladder cell
	10X_P4_4_AAGGTTCTCGCGTAGC,Droplet,10.85482727,-18.3373507,Mesenchymal cell
	10X_P4_4_AAGTCTGAGAGTCGGT,Droplet,11.14940343,-18.40646175,Mesenchymal cell
	10X_P4_4_AAGTCTGAGGTAAACT,Droplet,19.58294958,16.3127823,Bladder cell
	10X_P4_4_AAGTCTGGTACCTACA,Droplet,21.02658819,13.60171599,Bladder cell
	10X_P4_4_AAGTCTGGTCTGCAAT,Droplet,19.83311347,15.07206731,Bladder cell
	10X_P4_4_AAGTCTGTCTGTCTCG,Droplet,11.85571315,-18.73219835,Mesenchymal cell
	10X_P4_4_AATCCAGTCACCCGAG,Droplet,20.18483196,15.36940237,Bladder cell
	10X_P4_4_AATCCAGTCGGAGCAA,Droplet,21.51158342,12.84434063,Bladder cell
	10X_P4_4_AATCGGTAGGGTCGAT,Droplet,10.96567565,-18.3781858,Mesenchymal cell
	10X_P4_4_AATCGGTAGGTGACCA,Droplet,-12.98562342,15.24559884,Endothelial cell
	10X_P4_4_AATCGGTCATACGCCG,Droplet,19.64988396,14.23252035,Bladder cell
	10X_P4_4_ACACCAAAGAGATGAG,Droplet,6.903745354,-19.76878934,Mesenchymal cell
	10X_P4_4_ACACCAACATCCTAGA,Droplet,11.46872631,-18.49377804,Mesenchymal cell
	10X_P4_4_ACACCAACATCGATTG,Droplet,8.297477907,-19.20350184,Mesenchymal cell
	10X_P4_4_ACACCAATCATAAAGG,Droplet,21.26957579,14.08326005,Bladder cell
	10X_P4_4_ACACCAATCGTAGATC,Droplet,19.40709817,14.65986183,Basal cell of urothelium
	10X_P4_4_ACACCAATCTGTACGA,Droplet,7.053847155,-19.3358991,Mesenchymal cell
	10X_P4_4_ACACCCTAGCCAGTAG,Droplet,21.38869335,14.13912241,Bladder cell
	10X_P4_4_ACACCCTAGGCATGGT,Droplet,11.70974918,-18.83547249,Mesenchymal cell
	10X_P4_4_ACACCCTAGGTGTGGT,Droplet,22.01201919,12.8975086,Bladder cell
	10X_P4_4_ACACCCTAGTTAACGA,Droplet,7.246902325,-19.91582782,Mesenchymal cell
	10X_P4_4_ACACCCTGTCATATCG,Droplet,10.36894733,-18.38947594,Mesenchymal cell
	10X_P4_4_ACACCCTGTCGTGGCT,Droplet,10.91820025,-18.81220723,Mesenchymal cell
	10X_P4_4_ACACCGGAGTTATCGC,Droplet,20.74057173,14.13127076,Bladder cell
	10X_P4_4_ACACCGGCAAGCGCTC,Droplet,21.39839011,15.24616716,Bladder cell
	10X_P4_4_ACACCGGCACGCTTTC,Droplet,20.23563802,14.76243485,Basal cell of urothelium
	10X_P4_4_ACACCGGCATATACCG,Droplet,18.99360157,16.04396509,Bladder cell
	10X_P4_4_ACACTGAAGCGCCTCA,Droplet,21.30257557,14.07618457,Bladder cell
	10X_P4_4_ACACTGAAGCGGCTTC,Droplet,10.5678964,-18.2130069,Mesenchymal cell
	10X_P4_4_ACACTGAAGCGTTCCG,Droplet,19.46547102,15.340799,Bladder cell
	10X_P4_4_ACACTGAAGGTGATAT,Droplet,10.3137961,-18.29683396,Mesenchymal cell
	10X_P4_4_ACACTGAGTCCATCCT,Droplet,20.13041534,15.84773281,Bladder cell
	10X_P4_4_ACACTGAGTGCACGAA,Droplet,10.56464413,-18.50582683,Mesenchymal cell
	10X_P4_4_ACACTGATCGACAGCC,Droplet,10.96810737,-18.2079635,Mesenchymal cell
	10X_P4_4_ACAGCCGCAAAGGAAG,Droplet,7.732736205,-19.22628574,Mesenchymal cell
	10X_P4_4_ACAGCCGCACTAAGTC,Droplet,12.00501409,-19.77786738,Mesenchymal cell
	10X_P4_4_ACAGCCGCAGATGAGC,Droplet,7.470111033,-19.64855111,Mesenchymal cell
	10X_P4_4_ACAGCCGCATCACCCT,Droplet,21.17639971,13.86353501,Bladder cell
	10X_P4_4_ACAGCCGGTATCACCA,Droplet,21.24118689,14.09217216,Bladder cell
	10X_P4_4_ACAGCCGGTCGAGATG,Droplet,12.12543951,-19.81984475,Mesenchymal cell
	10X_P4_4_ACAGCCGGTTTAGGAA,Droplet,19.05102501,15.55956357,Basal cell of urothelium
	10X_P4_4_ACAGCCGTCGGAGCAA,Droplet,21.61077298,14.66827258,Bladder cell
	10X_P4_4_ACAGCTAAGATGTAAC,Droplet,8.829722526,-19.25260143,Mesenchymal cell
	10X_P4_4_ACAGCTAAGCGACGTA,Droplet,12.1227073,-19.39358048,Mesenchymal cell
	10X_P4_4_ACAGCTAAGCGTGTCC,Droplet,8.275459161,-19.15831407,Mesenchymal cell
	10X_P4_4_ACAGCTAAGCTGATAA,Droplet,-13.06171639,15.24496711,Endothelial cell
	10X_P4_4_ACAGCTACAGCGTCCA,Droplet,-3.011459771,-25.44569028,Leukocyte
	10X_P4_4_ACAGCTATCTGATTCT,Droplet,9.150144108,-19.35408454,Mesenchymal cell
	10X_P4_4_ACATACGCACGAGGTA,Droplet,19.84634385,14.84178514,Bladder cell
	10X_P4_4_ACATACGCAGACAGGT,Droplet,8.909499291,-19.62041175,Mesenchymal cell
	10X_P4_4_ACATCAGAGCTGCGAA,Droplet,19.25756412,16.16478522,Basal cell of urothelium
	10X_P4_4_ACATCAGTCGATGAGG,Droplet,20.95096994,14.14811889,Bladder cell
	10X_P4_4_ACATCAGTCTGATTCT,Droplet,6.899067887,-19.11007951,Mesenchymal cell
	10X_P4_4_ACATGGTAGTTACCCA,Droplet,8.900232117,-19.11170211,Mesenchymal cell
	10X_P4_4_ACATGGTCAATCAGAA,Droplet,12.12889451,-19.85222215,Mesenchymal cell
	10X_P4_4_ACATGGTCACGCTTTC,Droplet,21.18900301,12.85117433,Bladder cell
	10X_P4_4_ACATGGTCAGTATGCT,Droplet,18.71127506,14.28740314,Bladder cell
	10X_P4_4_ACATGGTGTAGTACCT,Droplet,18.69997629,14.77602066,Bladder cell
	10X_P4_4_ACATGGTGTATTCTCT,Droplet,20.04337574,13.15512012,Bladder cell
	10X_P4_4_ACATGGTTCTAAGCCA,Droplet,7.550404595,-19.09622039,Mesenchymal cell
	10X_P4_4_ACCAGTAAGCGATTCT,Droplet,21.05704529,14.19096177,Bladder cell
	10X_P4_4_ACCAGTAAGCTACCTA,Droplet,8.214908925,-20.2740835,Mesenchymal cell
	10X_P4_4_ACCAGTACACCACCAG,Droplet,7.84580968,-19.03048319,Mesenchymal cell
	10X_P4_4_ACCAGTACAGCTCCGA,Droplet,12.22113277,-19.80008277,Mesenchymal cell
	10X_P4_4_ACCAGTAGTATAGGGC,Droplet,8.020288836,-20.65063435,Mesenchymal cell
	10X_P4_4_ACCAGTAGTCCCGACA,Droplet,21.42759692,13.94654633,Bladder cell
	10X_P4_4_ACCAGTATCCAAAGTC,Droplet,21.64755995,13.58558134,Bladder cell
	10X_P4_4_ACCAGTATCGTTTATC,Droplet,8.427708006,-20.31074897,Mesenchymal cell
	10X_P4_4_ACCAGTATCTCACATT,Droplet,8.833595703,-19.89396416,Mesenchymal cell
	10X_P4_4_ACCAGTATCTCTTATG,Droplet,7.296870248,-19.40525493,Mesenchymal cell
	10X_P4_4_ACCCACTGTACGACCC,Droplet,7.404026594,-19.3645681,Mesenchymal cell
	10X_P4_4_ACCGTAAAGCCAGGAT,Droplet,21.11969629,15.10207132,Bladder cell
	10X_P4_4_ACCGTAAAGCCGCCTA,Droplet,19.31608351,16.01396683,Basal cell of urothelium
	10X_P4_4_ACCGTAATCTGCCAGG,Droplet,11.49732715,-18.67475233,Mesenchymal cell
	10X_P4_4_ACCTTTAAGTTCGCAT,Droplet,19.15853115,14.81335401,Basal cell of urothelium
	10X_P4_4_ACCTTTACAATGTTGC,Droplet,19.9231953,13.69531179,Bladder cell
	10X_P4_4_ACCTTTATCCGCAGTG,Droplet,11.33184081,-18.34803716,Mesenchymal cell
	10X_P4_4_ACCTTTATCTGTCTAT,Droplet,12.04367632,-19.74378706,Mesenchymal cell
	10X_P4_4_ACGAGCCAGACTAGAT,Droplet,18.75984779,13.98384578,Bladder cell
	10X_P4_4_ACGAGCCGTATTCTCT,Droplet,20.65830043,14.75240087,Bladder cell
	10X_P4_4_ACGAGCCGTCTGGAGA,Droplet,21.32616784,14.25909494,Bladder cell
	10X_P4_4_ACGAGCCTCCACTCCA,Droplet,10.35761404,-18.53650858,Mesenchymal cell
	10X_P4_4_ACGAGGAAGCCCTAAT,Droplet,21.1937203,13.77575001,Bladder cell
	10X_P4_4_ACGAGGAAGCTGCGAA,Droplet,7.101014186,-19.04927696,Mesenchymal cell
	10X_P4_4_ACGAGGACACGCTTTC,Droplet,21.4764658,14.0963195,Bladder cell
	10X_P4_4_ACGAGGACAGCTGCTG,Droplet,9.127924344,-18.35166317,Endothelial cell
	10X_P4_4_ACGAGGACATGCCACG,Droplet,21.50243313,13.91997333,Bladder cell
	10X_P4_4_ACGAGGAGTATTCTCT,Droplet,12.00163014,-19.60237774,Mesenchymal cell
	10X_P4_4_ACGATACCAGGAATGC,Droplet,11.2181035,-19.48044044,Mesenchymal cell
	10X_P4_4_ACGATGTCACGAGGTA,Droplet,11.45125801,-18.50325458,Mesenchymal cell
	10X_P4_4_ACGATGTCATACTACG,Droplet,10.06738118,-18.70074449,Mesenchymal cell
	10X_P4_4_ACGCAGCAGCCTATGT,Droplet,12.00865833,-19.5943064,Mesenchymal cell
	10X_P4_4_ACGCAGCAGCTAACTC,Droplet,7.25186056,-19.15609896,Mesenchymal cell
	10X_P4_4_ACGCAGCAGTGGACGT,Droplet,20.73837299,15.63507737,Basal cell of urothelium
	10X_P4_4_ACGCAGCGTAGCCTAT,Droplet,11.98003456,-19.24000596,Mesenchymal cell
	10X_P4_4_ACGCCAGAGGATGCGT,Droplet,9.436066722,-18.8148661,Mesenchymal cell
	10X_P4_4_ACGCCAGCAGGACCCT,Droplet,20.84098072,14.92655811,Bladder cell
	10X_P4_4_ACGCCAGCATGAACCT,Droplet,19.25804368,14.07815881,Bladder cell
	10X_P4_4_ACGCCAGGTCACACGC,Droplet,7.775961897,-19.62682238,Mesenchymal cell
	10X_P4_4_ACGCCAGTCTTTAGGG,Droplet,21.41132346,14.17597704,Bladder cell
	10X_P4_4_ACGCCGAAGAACAATC,Droplet,21.25011096,14.05274616,Bladder cell
	10X_P4_4_ACGCCGAAGAGACTTA,Droplet,9.34618027,-19.55637061,Mesenchymal cell
	10X_P4_4_ACGCCGAAGATAGCAT,Droplet,10.37003481,-18.51212186,Mesenchymal cell
	10X_P4_4_ACGCCGAAGGGATCTG,Droplet,21.38985308,14.62964455,Bladder cell
	10X_P4_4_ACGCCGACACAACGTT,Droplet,10.15040777,-18.75695048,Mesenchymal cell
	10X_P4_4_ACGCCGAGTCTCCATC,Droplet,-19.83224929,-3.013834756,Endothelial cell
	10X_P4_4_ACGCCGAGTTGGTAAA,Droplet,8.420943488,-19.04911255,Mesenchymal cell
	10X_P4_4_ACGCCGATCAACACCA,Droplet,11.85364489,-18.78245873,Mesenchymal cell
	10X_P4_4_ACGCCGATCCAAGCCG,Droplet,8.231855553,-20.41096794,Mesenchymal cell
	10X_P4_4_ACGGAGAAGCCACGCT,Droplet,19.94702228,14.49052088,Bladder cell
	10X_P4_4_ACGGAGAAGCGCTTAT,Droplet,19.80824968,13.77795616,Bladder cell
	10X_P4_4_ACGGAGAAGTGTCTCA,Droplet,21.25477075,13.91072834,Bladder cell
	10X_P4_4_ACGGAGACATCTACGA,Droplet,20.8832489,4.150562966,Mesenchymal cell
	10X_P4_4_ACGGCCAAGGTAAACT,Droplet,11.3764243,-18.601373,Mesenchymal cell
	10X_P4_4_ACGGCCACACAAGTAA,Droplet,19.49512437,16.52560165,Bladder cell
	10X_P4_4_ACGGCCACATCTGGTA,Droplet,-7.24467547,19.51075435,Endothelial cell
	10X_P4_4_ACGGCCATCTGTGCAA,Droplet,10.60095426,-18.53410779,Mesenchymal cell
	10X_P4_4_ACGGGCTCAATGGATA,Droplet,19.15040814,16.51052104,Basal cell of urothelium
	10X_P4_4_ACGTCAAAGGGTATCG,Droplet,6.676758499,-19.66330795,Mesenchymal cell
	10X_P4_4_ACGTCAACAATGAATG,Droplet,9.296962709,-19.05872178,Bladder cell
	10X_P4_4_ACGTCAACACCCATGG,Droplet,19.2738201,15.89414271,Bladder cell
	10X_P4_4_ACGTCAAGTGCAACTT,Droplet,19.13039957,16.59881492,Bladder cell
	10X_P4_4_ACGTCAAGTTGAGGTG,Droplet,7.398577628,-20.05164337,Mesenchymal cell
	10X_P4_4_ACTATCTCAATACGCT,Droplet,20.97959052,15.65919954,Bladder cell
	10X_P4_4_ACTATCTCAGCCTTTC,Droplet,20.69038574,14.30949074,Bladder cell
	10X_P4_4_ACTATCTTCACCTCGT,Droplet,7.024117401,-19.29306526,Mesenchymal cell
	10X_P4_4_ACTATCTTCACTTATC,Droplet,18.58052516,14.31352594,Bladder cell
	10X_P4_4_ACTATCTTCCGAATGT,Droplet,8.961420004,-19.06089951,Basal cell of urothelium
	10X_P4_4_ACTATCTTCGTAGATC,Droplet,7.199012194,-19.39206749,Mesenchymal cell
	10X_P4_4_ACTATCTTCTCTGAGA,Droplet,19.49181993,15.9135088,Bladder cell
	10X_P4_4_ACTGAACCAAGTACCT,Droplet,16.59023512,-4.244576752,Leukocyte
	10X_P4_4_ACTGAACCACCTTGTC,Droplet,20.69895726,13.40423471,Bladder cell
	10X_P4_4_ACTGAACCACGAAGCA,Droplet,9.321702421,-18.89197424,Mesenchymal cell
	10X_P4_4_ACTGAACTCGAATCCA,Droplet,20.14200803,14.7133858,Bladder cell
	10X_P4_4_ACTGAGTGTTGCGTTA,Droplet,13.10749965,-9.266449382,Leukocyte
	10X_P4_4_ACTGAGTTCATCGATG,Droplet,-19.74685282,-3.014402154,Endothelial cell
	10X_P4_4_ACTGATGCATTAGCCA,Droplet,6.883956631,-19.90961554,Mesenchymal cell
	10X_P4_4_ACTGATGGTATTCGTG,Droplet,18.80733691,16.13334345,Bladder cell
	10X_P4_4_ACTGATGGTCGCATCG,Droplet,12.18753179,-19.45970069,Mesenchymal cell
	10X_P4_4_ACTGATGGTGACTCAT,Droplet,11.36021461,-18.56600201,Mesenchymal cell
	10X_P4_4_ACTGATGTCAACACGT,Droplet,19.71686363,15.72863059,Basal cell of urothelium
	10X_P4_4_ACTGCTCAGGTGCTTT,Droplet,19.21211986,16.45551799,Basal cell of urothelium
	10X_P4_4_ACTGCTCAGTATCGAA,Droplet,6.854542769,-19.99262498,Mesenchymal cell
	10X_P4_4_ACTGCTCCACATCCAA,Droplet,20.13205477,13.95338227,Bladder cell
	10X_P4_4_ACTGTCCAGGGTCTCC,Droplet,20.86150266,14.01053848,Bladder cell
	10X_P4_4_ACTGTCCCATTCACTT,Droplet,-1.755588653,-26.03290362,Leukocyte
	10X_P4_4_ACTGTCCTCTTCGAGA,Droplet,20.27298161,14.26456221,Bladder cell
	10X_P4_4_ACTTACTAGCAGATCG,Droplet,10.35855001,-18.649012,Mesenchymal cell
	10X_P4_4_ACTTACTAGTTATCGC,Droplet,20.36531217,13.6919896,Bladder cell
	10X_P4_4_ACTTACTCAAGCCTAT,Droplet,21.14498171,13.94619828,Bladder cell
	10X_P4_4_ACTTACTCATCTATGG,Droplet,20.80759508,14.90937541,Basal cell of urothelium
	10X_P4_4_ACTTGTTCAATGAAAC,Droplet,9.740862173,-18.22400638,Endothelial cell
	10X_P4_4_ACTTGTTCAGAAGCAC,Droplet,7.262195805,-20.0815149,Mesenchymal cell
	10X_P4_4_ACTTGTTTCCCTTGTG,Droplet,19.76844893,15.43770181,Basal cell of urothelium
	10X_P4_4_ACTTTCAAGGAGTTGC,Droplet,18.84255468,16.0584176,Bladder cell
	10X_P4_4_AGAATAGCAGCATACT,Droplet,7.522731346,-20.24196965,Mesenchymal cell
	10X_P4_4_AGAATAGCAGCCAGAA,Droplet,0.486754445,13.78702519,Endothelial cell
	10X_P4_4_AGAATAGTCCTATGTT,Droplet,10.28650828,-18.44920095,Mesenchymal cell
	10X_P4_4_AGACGTTAGTGTCCAT,Droplet,20.51012472,14.75260488,Bladder cell
	10X_P4_4_AGACGTTCAGACACTT,Droplet,11.29111824,-18.88553859,Mesenchymal cell
	10X_P4_4_AGACGTTTCACAATGC,Droplet,8.286802346,-19.96400502,Mesenchymal cell
	10X_P4_4_AGACGTTTCCGAAGAG,Droplet,20.88554437,15.68144332,Basal cell of urothelium
	10X_P4_4_AGAGCGAAGTCAAGGC,Droplet,-11.00093874,18.82121611,Endothelial cell
	10X_P4_4_AGAGCGAGTACAGTTC,Droplet,10.08474116,-19.02246781,Mesenchymal cell
	10X_P4_4_AGAGCGAGTTCCGTCT,Droplet,10.39414323,-18.6667948,Basal cell of urothelium
	10X_P4_4_AGAGCGATCTGGAGCC,Droplet,20.79538752,14.98465087,Bladder cell
	10X_P4_4_AGAGCTTAGCGCTTAT,Droplet,19.47111027,15.8732519,Basal cell of urothelium
	10X_P4_4_AGAGCTTAGTGTCTCA,Droplet,19.94664451,15.39342242,Bladder cell
	10X_P4_4_AGAGCTTCACGACGAA,Droplet,12.03139405,-19.29183062,Mesenchymal cell
	10X_P4_4_AGAGCTTGTGGACGAT,Droplet,10.4352781,-18.37537853,Mesenchymal cell
	10X_P4_4_AGAGTGGAGGTGTGGT,Droplet,20.91449218,15.99902158,Bladder cell
	10X_P4_4_AGAGTGGAGTTAAGTG,Droplet,11.90898557,-18.883977,Mesenchymal cell
	10X_P4_4_AGAGTGGTCTCGGACG,Droplet,20.89601944,14.71846183,Bladder cell
	10X_P4_4_AGATCTGCATGAAGTA,Droplet,21.23924692,14.08334641,Bladder cell
	10X_P4_4_AGATCTGCATGCCTTC,Droplet,18.84259202,13.81663758,Bladder cell
	10X_P4_4_AGATTGCCATTCTCAT,Droplet,10.42055162,-18.41836107,Mesenchymal cell
	10X_P4_4_AGATTGCGTGGTTTCA,Droplet,20.13418417,16.4021691,Basal cell of urothelium
	10X_P4_4_AGATTGCTCAGGTTCA,Droplet,18.74961006,16.25406841,Basal cell of urothelium
	10X_P4_4_AGATTGCTCATAGCAC,Droplet,21.2517316,13.59077164,Bladder cell
	10X_P4_4_AGCAGCCCAACTGCGC,Droplet,8.741737612,-19.68315089,Mesenchymal cell
	10X_P4_4_AGCAGCCGTGCAGACA,Droplet,6.926367716,-19.32094938,Mesenchymal cell
	10X_P4_4_AGCAGCCTCAGTTTGG,Droplet,10.65300649,-18.62410681,Mesenchymal cell
	10X_P4_4_AGCAGCCTCCCGGATG,Droplet,19.82872034,14.38375184,Bladder cell
	10X_P4_4_AGCAGCCTCCCTCAGT,Droplet,6.873289892,-19.35656452,Mesenchymal cell
	10X_P4_4_AGCATACAGTTTAGGA,Droplet,21.60295706,13.93526904,Basal cell of urothelium
	10X_P4_4_AGCATACCAGGTCTCG,Droplet,19.75136883,16.4865581,Bladder cell
	10X_P4_4_AGCATACTCAGCCTAA,Droplet,20.82734483,14.35029733,Bladder cell
	10X_P4_4_AGCCTAAGTAACGACG,Droplet,12.01011515,-19.87025949,Mesenchymal cell
	10X_P4_4_AGCCTAAGTCGAGTTT,Droplet,8.05110911,-20.2980608,Mesenchymal cell
	10X_P4_4_AGCCTAATCGACCAGC,Droplet,10.39708245,-18.66210099,Mesenchymal cell
	10X_P4_4_AGCCTAATCGGAGCAA,Droplet,7.511553214,-18.99621305,Mesenchymal cell
	10X_P4_4_AGCCTAATCTCACATT,Droplet,9.030289977,-19.37883416,Mesenchymal cell
	10X_P4_4_AGCGGTCCAAGCCTAT,Droplet,21.75935156,13.01243584,Bladder cell
	10X_P4_4_AGCGTATAGATGCCAG,Droplet,6.912276233,-19.84930477,Mesenchymal cell
	10X_P4_4_AGCGTATCAGATGAGC,Droplet,10.11441482,-18.81766715,Mesenchymal cell
	10X_P4_4_AGCGTATGTCAAGCGA,Droplet,21.52657246,14.85027993,Bladder cell
	10X_P4_4_AGCGTATTCATCGATG,Droplet,11.98455141,-19.29620003,Mesenchymal cell
	10X_P4_4_AGCGTCGCAACGATCT,Droplet,19.34085304,13.45463295,Bladder cell
	10X_P4_4_AGCGTCGTCGATCCCT,Droplet,19.00035966,13.64155927,Bladder cell
	10X_P4_4_AGCGTCGTCGCCAGCA,Droplet,21.24907842,14.86733793,Bladder cell
	10X_P4_4_AGCGTCGTCTGGTTCC,Droplet,7.970989948,-19.77495627,Mesenchymal cell
	10X_P4_4_AGCTCCTCAGCTGTGC,Droplet,11.87918077,-18.668609,Mesenchymal cell
	10X_P4_4_AGCTCCTCATTATCTC,Droplet,18.78043724,15.99590611,Basal cell of urothelium
	10X_P4_4_AGCTCCTGTCGACTGC,Droplet,20.58497284,14.7198307,Bladder cell
	10X_P4_4_AGCTCCTGTTCGGGCT,Droplet,20.88486549,4.156690629,Bladder cell
	10X_P4_4_AGCTCCTTCCTCGCAT,Droplet,7.4685719,-20.26630889,Mesenchymal cell
	10X_P4_4_AGCTCCTTCTCCAGGG,Droplet,18.25692739,-4.13209695,Leukocyte
	10X_P4_4_AGCTCTCCATAAAGGT,Droplet,10.54288214,-18.48676997,Mesenchymal cell
	10X_P4_4_AGCTCTCGTTCGGGCT,Droplet,20.88425265,4.153372521,Mesenchymal cell
	10X_P4_4_AGCTCTCTCATCTGCC,Droplet,9.724971278,-22.63738725,Bladder cell
	10X_P4_4_AGCTTGAAGTGGAGAA,Droplet,20.5940275,15.99405434,Bladder cell
	10X_P4_4_AGGCCACCAATGTAAG,Droplet,8.998347734,-20.78644843,Mesenchymal cell
	10X_P4_4_AGGCCACCACGGCCAT,Droplet,18.68815492,15.87545478,Basal cell of urothelium
	10X_P4_4_AGGCCACCAGGTGCCT,Droplet,20.27224544,14.12970031,Bladder cell
	10X_P4_4_AGGCCACCATGCTAGT,Droplet,8.520579862,-19.51742915,Mesenchymal cell
	10X_P4_4_AGGCCACCATTTGCTT,Droplet,8.407296068,-20.04739242,Mesenchymal cell
	10X_P4_4_AGGCCACGTCTCAACA,Droplet,22.11989829,12.70789278,Bladder cell
	10X_P4_4_AGGCCACTCGGTGTTA,Droplet,21.24515271,13.8419988,Bladder cell
	10X_P4_4_AGGCCGTCATGAAGTA,Droplet,21.3152707,13.97473339,Bladder cell
	10X_P4_4_AGGCCGTGTGTCGCTG,Droplet,11.71327477,-18.90335428,Mesenchymal cell
	10X_P4_4_AGGCCGTTCCATGCTC,Droplet,6.936379476,-19.23435188,Mesenchymal cell
	10X_P4_4_AGGCCGTTCGCAGGCT,Droplet,7.744209132,-18.96037094,Mesenchymal cell
	10X_P4_4_AGGCCGTTCTCTGTCG,Droplet,20.93594468,12.8788205,Bladder cell
	10X_P4_4_AGGGAGTAGAGGGATA,Droplet,10.95341528,-20.00350943,Mesenchymal cell
	10X_P4_4_AGGGAGTAGTACGCCC,Droplet,7.133206281,-19.35240129,Mesenchymal cell
	10X_P4_4_AGGGAGTCATGATCCA,Droplet,18.86079201,13.71321891,Bladder cell
	10X_P4_4_AGGGATGAGAAACCAT,Droplet,19.14554728,16.02865806,Basal cell of urothelium
	10X_P4_4_AGGGATGAGTATCGAA,Droplet,7.80182115,-18.83341688,Mesenchymal cell
	10X_P4_4_AGGGATGCAGTAACGG,Droplet,20.61898995,15.43144201,Bladder cell
	10X_P4_4_AGGGATGTCTGGTTCC,Droplet,22.08778667,12.71537508,Bladder cell
	10X_P4_4_AGGGTGAAGACTCGGA,Droplet,21.38219761,14.06300158,Bladder cell
	10X_P4_4_AGGGTGACACGGACAA,Droplet,18.87218355,15.90120501,Basal cell of urothelium
	10X_P4_4_AGGGTGAGTCTCCATC,Droplet,6.743860674,-19.26994694,Mesenchymal cell
	10X_P4_4_AGGGTGAGTGCACCAC,Droplet,10.36761016,-18.44420166,Mesenchymal cell
	10X_P4_4_AGGGTGAGTTAGAACA,Droplet,20.1297324,15.23309456,Bladder cell
	10X_P4_4_AGGTCATAGAACTGTA,Droplet,-8.114379435,20.14664075,Endothelial cell
	10X_P4_4_AGGTCATGTACTTCTT,Droplet,20.58539822,13.67373838,Bladder cell
	10X_P4_4_AGGTCCGAGTTGAGTA,Droplet,21.05408247,14.02240946,Bladder cell
	10X_P4_4_AGGTCCGGTGCGCTTG,Droplet,21.41575384,13.61607585,Bladder cell
	10X_P4_4_AGGTCCGGTGTTCGAT,Droplet,21.06706186,15.85565031,Bladder cell
	10X_P4_4_AGTCTTTAGCAGCCTC,Droplet,19.45748117,14.10783095,Bladder cell
	10X_P4_4_AGTCTTTGTTAGAACA,Droplet,19.23883285,13.49697593,Bladder cell
	10X_P4_4_AGTCTTTGTTGCTCCT,Droplet,9.825736653,-19.02847459,Mesenchymal cell
	10X_P4_4_AGTGAGGAGCCCTAAT,Droplet,9.177432455,-18.95861732,Mesenchymal cell
	10X_P4_4_AGTGAGGAGGCCCGTT,Droplet,20.92749725,14.8341317,Bladder cell
	10X_P4_4_AGTGAGGAGTCCATAC,Droplet,8.178124329,-20.45851305,Mesenchymal cell
	10X_P4_4_AGTGAGGCAAGCTGGA,Droplet,21.42970534,12.87865635,Bladder cell
	10X_P4_4_AGTGAGGGTGCAGACA,Droplet,10.25864133,-18.36788146,Mesenchymal cell
	10X_P4_4_AGTGAGGGTTGAGGTG,Droplet,6.922515262,-19.56208336,Mesenchymal cell
	10X_P4_4_AGTGAGGTCGGATGTT,Droplet,6.854673847,-19.5646766,Mesenchymal cell
	10X_P4_4_AGTGGGAAGCAAATCA,Droplet,19.06807456,14.00630663,Bladder cell
	10X_P4_4_AGTGGGAGTCGTGGCT,Droplet,18.48843325,15.73781877,Basal cell of urothelium
	10X_P4_4_AGTGGGATCTCGAGTA,Droplet,12.20004575,-19.91464929,Mesenchymal cell
	10X_P4_4_AGTGTCAGTGATAAAC,Droplet,8.887215542,-20.67815565,Mesenchymal cell
	10X_P4_4_AGTTGGTAGTCAAGCG,Droplet,7.392249912,-19.88811884,Mesenchymal cell
	10X_P4_4_AGTTGGTCACGGTGTC,Droplet,21.29096018,15.0508268,Bladder cell
	10X_P4_4_AGTTGGTCAGCCTATA,Droplet,11.44861457,-18.76898287,Mesenchymal cell
	10X_P4_4_AGTTGGTCATCGACGC,Droplet,12.14384852,-19.8462449,Mesenchymal cell
	10X_P4_4_AGTTGGTGTTATGCGT,Droplet,20.97074805,14.537641,Bladder cell
	10X_P4_4_ATAACGCCACGGCTAC,Droplet,7.415410725,-19.24038389,Mesenchymal cell
	10X_P4_4_ATAACGCGTTATCGGT,Droplet,19.1338053,13.55711332,Bladder cell
	10X_P4_4_ATAACGCTCCGCAGTG,Droplet,20.77831527,15.05926001,Basal cell of urothelium
	10X_P4_4_ATAACGCTCGCGTTTC,Droplet,21.0935175,15.5072977,Bladder cell
	10X_P4_4_ATAACGCTCGGCTTGG,Droplet,10.02427546,-18.91871143,Mesenchymal cell
	10X_P4_4_ATAAGAGAGTGAACGC,Droplet,8.028718082,-19.02912189,Mesenchymal cell
	10X_P4_4_ATAAGAGGTAACGTTC,Droplet,7.358608347,-19.06742951,Mesenchymal cell
	10X_P4_4_ATAAGAGTCCCAACGG,Droplet,7.111446405,-19.12309778,Mesenchymal cell
	10X_P4_4_ATAGACCCAAGACACG,Droplet,20.77231317,14.23795766,Basal cell of urothelium
	10X_P4_4_ATAGACCGTGAGTGAC,Droplet,11.48656336,-18.59728989,Mesenchymal cell
	10X_P4_4_ATAGACCTCCGCGTTT,Droplet,7.836218303,-19.05109064,Mesenchymal cell
	10X_P4_4_ATAGACCTCTACTCAT,Droplet,7.050153474,-19.99944826,Mesenchymal cell
	10X_P4_4_ATCACGAAGTACTTGC,Droplet,21.5416177,14.00675806,Bladder cell
	10X_P4_4_ATCACGACACGGTAAG,Droplet,20.47491083,15.6932622,Bladder cell
	10X_P4_4_ATCACGACAGACGTAG,Droplet,8.870541215,-18.99945972,Mesenchymal cell
	10X_P4_4_ATCACGAGTTTGCATG,Droplet,21.13406634,13.80593585,Bladder cell
	10X_P4_4_ATCACGATCCAATGGT,Droplet,20.66105621,14.203336,Basal cell of urothelium
	10X_P4_4_ATCATCTAGACGCACA,Droplet,19.32020309,13.42479436,Bladder cell
	10X_P4_4_ATCATCTCATCGGACC,Droplet,19.66944573,14.65977849,Bladder cell
	10X_P4_4_ATCATCTGTTGTGGCC,Droplet,7.143975889,-19.49498297,Mesenchymal cell
	10X_P4_4_ATCATCTTCATGTGGT,Droplet,7.35196042,-19.32459763,Mesenchymal cell
	10X_P4_4_ATCATGGAGCTCAACT,Droplet,11.24382606,-18.56458489,Mesenchymal cell
	10X_P4_4_ATCATGGAGGAGTCTG,Droplet,21.18839059,14.0239512,Bladder cell
	10X_P4_4_ATCATGGAGTAGATGT,Droplet,11.16395604,-18.68616809,Mesenchymal cell
	10X_P4_4_ATCATGGCAGGGTACA,Droplet,7.898384248,-20.38255131,Mesenchymal cell
	10X_P4_4_ATCATGGGTATAGGGC,Droplet,6.787239607,-19.85037782,Mesenchymal cell
	10X_P4_4_ATCCACCAGGACACCA,Droplet,19.34090658,15.75411862,Basal cell of urothelium
	10X_P4_4_ATCCACCCAACAACCT,Droplet,21.47934767,15.570186,Bladder cell
	10X_P4_4_ATCCACCCACAACTGT,Droplet,19.67063076,16.53187111,Bladder cell
	10X_P4_4_ATCCACCGTACCGAGA,Droplet,21.33259792,14.36462284,Bladder cell
	10X_P4_4_ATCCACCGTTCCATGA,Droplet,6.781837688,-19.34096762,Mesenchymal cell
	10X_P4_4_ATCCACCTCCTCAATT,Droplet,19.94745417,15.33479254,Basal cell of urothelium
	10X_P4_4_ATCCACCTCTTGTTTG,Droplet,20.48729005,15.22151784,Bladder cell
	10X_P4_4_ATCCGAAAGGTTCCTA,Droplet,20.07325831,13.54580165,Bladder cell
	10X_P4_4_ATCCGAACATTGTGCA,Droplet,20.3163051,15.52021413,Bladder cell
	10X_P4_4_ATCCGAAGTTATTCTC,Droplet,11.52408589,-18.62497297,Mesenchymal cell
	10X_P4_4_ATCCGAATCCTAGTGA,Droplet,20.44807127,15.29197805,Bladder cell
	10X_P4_4_ATCGAGTGTGCAGTAG,Droplet,18.92781042,14.10169211,Bladder cell
	10X_P4_4_ATCGAGTGTGCGGTAA,Droplet,21.56661784,14.09756169,Bladder cell
	10X_P4_4_ATCTACTAGGCAATTA,Droplet,18.17152508,-4.167502748,Leukocyte
	10X_P4_4_ATCTACTGTCGGCATC,Droplet,19.67842204,14.70928602,Bladder cell
	10X_P4_4_ATCTGCCAGAAGAAGC,Droplet,7.168210347,-19.10012647,Mesenchymal cell
	10X_P4_4_ATCTGCCAGTGATCGG,Droplet,18.95403065,13.59579756,Bladder cell
	10X_P4_4_ATCTGCCGTAGCGCTC,Droplet,9.271122869,-19.00380498,Mesenchymal cell
	10X_P4_4_ATCTGCCGTGTGACCC,Droplet,10.07464123,-18.76841249,Mesenchymal cell
	10X_P4_4_ATCTGCCTCTCATTCA,Droplet,8.091116118,-20.48176124,Mesenchymal cell
	10X_P4_4_ATGAGGGCACCCTATC,Droplet,19.08565625,13.61142785,Bladder cell
	10X_P4_4_ATGAGGGCACGAAAGC,Droplet,19.69844555,15.48074056,Basal cell of urothelium
	10X_P4_4_ATGAGGGCACGCCAGT,Droplet,20.6057149,13.93112709,Bladder cell
	10X_P4_4_ATGCGATAGATATACG,Droplet,19.01414514,15.5145322,Basal cell of urothelium
	10X_P4_4_ATGCGATAGCAATATG,Droplet,7.873316333,-19.45348309,Mesenchymal cell
	10X_P4_4_ATGCGATCATAAAGGT,Droplet,7.526006011,-18.91758105,Mesenchymal cell
	10X_P4_4_ATGCGATTCACTATTC,Droplet,19.45501043,13.69291533,Bladder cell
	10X_P4_4_ATGGGAGCACATCCAA,Droplet,20.82576744,14.67061966,Bladder cell
	10X_P4_4_ATGGGAGCACCGCTAG,Droplet,19.00511466,15.99161008,Basal cell of urothelium
	10X_P4_4_ATGGGAGTCAGGATCT,Droplet,21.24599199,15.39775803,Bladder cell
	10X_P4_4_ATGGGAGTCCTAGGGC,Droplet,20.34385804,14.10228969,Bladder cell
	10X_P4_4_ATGTGTGAGATGTTAG,Droplet,-10.84536156,19.95529147,Endothelial cell
	10X_P4_4_ATGTGTGCAGCTTCGG,Droplet,10.56407304,-18.74626244,Mesenchymal cell
	10X_P4_4_ATTACTCCAGCGTCCA,Droplet,-10.72538646,19.5573441,Endothelial cell
	10X_P4_4_ATTACTCCAGCTCGCA,Droplet,7.384455193,-19.33151239,Mesenchymal cell
	10X_P4_4_ATTACTCGTCTAGAGG,Droplet,19.14783777,16.2761338,Bladder cell
	10X_P4_4_ATTACTCGTGAAGGCT,Droplet,19.13877364,16.56354768,Bladder cell
	10X_P4_4_ATTACTCTCAACACTG,Droplet,19.81189409,14.75090782,Bladder cell
	10X_P4_4_ATTACTCTCCTTTACA,Droplet,11.32389932,-18.31106857,Mesenchymal cell
	10X_P4_4_ATTACTCTCTCAACTT,Droplet,21.19497329,13.68135104,Bladder cell
	10X_P4_4_ATTATCCAGACTGTAA,Droplet,7.072707331,-19.37710556,Mesenchymal cell
	10X_P4_4_ATTATCCAGAGCCTAG,Droplet,19.17562486,14.79441862,Bladder cell
	10X_P4_4_ATTATCCAGATCCGAG,Droplet,20.03115092,14.56637121,Basal cell of urothelium
	10X_P4_4_ATTATCCCATTCTTAC,Droplet,6.998359346,-19.06769879,Mesenchymal cell
	10X_P4_4_ATTATCCTCCGCGGTA,Droplet,11.81499888,-18.94367905,Mesenchymal cell
	10X_P4_4_ATTCTACGTGATGATA,Droplet,21.03802771,13.94132206,Bladder cell
	10X_P4_4_ATTCTACTCATTTGGG,Droplet,11.20330432,-18.48664766,Mesenchymal cell
	10X_P4_4_ATTCTACTCCTATGTT,Droplet,7.774968329,-18.71499284,Mesenchymal cell
	10X_P4_4_ATTGGACGTTCCATGA,Droplet,10.77656347,-19.08298086,Mesenchymal cell
	10X_P4_4_ATTGGTGAGGGAGTAA,Droplet,11.34453234,-18.55267447,Mesenchymal cell
	10X_P4_4_CAACCAACAGCTCCGA,Droplet,7.010473189,-19.27476178,Mesenchymal cell
	10X_P4_4_CAACCTCGTTCCCTTG,Droplet,21.30328161,13.86764417,Bladder cell
	10X_P4_4_CAACCTCTCATTATCC,Droplet,18.59396846,14.56509822,Bladder cell
	10X_P4_4_CAACTAGAGATGTGGC,Droplet,11.62470833,-18.64797339,Mesenchymal cell
	10X_P4_4_CAACTAGTCCCATTTA,Droplet,20.52152988,14.25298109,Bladder cell
	10X_P4_4_CAAGAAAAGGACTGGT,Droplet,7.15371071,-19.43479721,Mesenchymal cell
	10X_P4_4_CAAGAAACACGCATCG,Droplet,8.976032139,-18.8577568,Mesenchymal cell
	10X_P4_4_CAAGAAACATTCCTCG,Droplet,-1.785789893,-26.03895457,Leukocyte
	10X_P4_4_CAAGAAATCGCGCCAA,Droplet,18.62654862,14.22875941,Bladder cell
	10X_P4_4_CAAGATCAGCGAAGGG,Droplet,7.442591097,-20.26079059,Mesenchymal cell
	10X_P4_4_CAAGATCCAAGTCATC,Droplet,7.447086455,-19.02379274,Mesenchymal cell
	10X_P4_4_CAAGATCGTACCGTAT,Droplet,20.8358731,15.44345168,Bladder cell
	10X_P4_4_CAAGATCTCATTCACT,Droplet,11.14674449,-18.51140784,Mesenchymal cell
	10X_P4_4_CAAGATCTCCACGTGG,Droplet,21.14098692,14.90182547,Basal cell of urothelium
	10X_P4_4_CAAGATCTCTACCTGC,Droplet,7.630536775,-19.73964594,Mesenchymal cell
	10X_P4_4_CAAGGCCGTCACTTCC,Droplet,7.360629175,-19.20324645,Mesenchymal cell
	10X_P4_4_CAAGGCCTCTTGAGAC,Droplet,18.80979974,13.82193502,Bladder cell
	10X_P4_4_CAAGTTGAGCGTAATA,Droplet,18.56139523,14.38432764,Bladder cell
	10X_P4_4_CAAGTTGCACAAGCCC,Droplet,7.200581968,-20.09242594,Mesenchymal cell
	10X_P4_4_CAAGTTGGTTAAGATG,Droplet,7.511977367,-20.39106694,Mesenchymal cell
	10X_P4_4_CAAGTTGTCGGATGTT,Droplet,20.25462154,14.37413958,Bladder cell
	10X_P4_4_CACAAACAGTATCGAA,Droplet,19.22044967,15.34113984,Bladder cell
	10X_P4_4_CACAAACCACCCAGTG,Droplet,21.55234236,15.48774005,Bladder cell
	10X_P4_4_CACAAACCATGAACCT,Droplet,7.46383445,-19.51579837,Mesenchymal cell
	10X_P4_4_CACAAACGTTTCGCTC,Droplet,19.89508897,15.34470314,Basal cell of urothelium
	10X_P4_4_CACAAACTCCCAAGTA,Droplet,20.56529325,14.3916617,Bladder cell
	10X_P4_4_CACACAAAGTTATCGC,Droplet,-2.972573407,-25.45139831,Leukocyte
	10X_P4_4_CACACAATCATCATTC,Droplet,11.81479526,-19.15253598,Mesenchymal cell
	10X_P4_4_CACACAATCCAAGTAC,Droplet,7.140875628,-19.08343944,Mesenchymal cell
	10X_P4_4_CACACAATCGCGCCAA,Droplet,11.12758639,-18.63041282,Mesenchymal cell
	10X_P4_4_CACACAATCTGTCAAG,Droplet,21.19420284,15.15108226,Bladder cell
	10X_P4_4_CACACCTAGACAGGCT,Droplet,11.86381089,-18.73674802,Mesenchymal cell
	10X_P4_4_CACACCTAGGACACCA,Droplet,12.09937424,-18.87833968,Mesenchymal cell
	10X_P4_4_CACACCTCAACAACCT,Droplet,7.447564056,-18.87282393,Mesenchymal cell
	10X_P4_4_CACACCTCAGGAATGC,Droplet,21.38893091,14.16341171,Bladder cell
	10X_P4_4_CACACCTGTGATGATA,Droplet,19.4814935,15.15210214,Basal cell of urothelium
	10X_P4_4_CACACCTTCACCGGGT,Droplet,21.6711808,13.46522773,Bladder cell
	10X_P4_4_CACACCTTCTCGCTTG,Droplet,12.03962648,-19.47348481,Mesenchymal cell
	10X_P4_4_CACACTCCAAACAACA,Droplet,21.60568682,14.09860968,Bladder cell
	10X_P4_4_CACACTCCAACCGCCA,Droplet,7.805222578,-20.0724049,Mesenchymal cell
	10X_P4_4_CACACTCGTCTGGAGA,Droplet,9.553504744,-19.08922244,Mesenchymal cell
	10X_P4_4_CACACTCTCCTTTCGG,Droplet,20.71687461,14.54002933,Bladder cell
	10X_P4_4_CACAGGCAGTCAAGGC,Droplet,11.10389486,-18.41734919,Mesenchymal cell
	10X_P4_4_CACAGGCAGTGTGGCA,Droplet,7.917742317,-19.77061412,Mesenchymal cell
	10X_P4_4_CACAGGCGTGGGTATG,Droplet,7.880520862,-20.07603868,Mesenchymal cell
	10X_P4_4_CACAGGCTCAGTTAGC,Droplet,6.812855393,-19.48319005,Mesenchymal cell
	10X_P4_4_CACAGGCTCCACGCAG,Droplet,12.08521125,-19.51651242,Mesenchymal cell
	10X_P4_4_CACAGTAAGGAATCGC,Droplet,7.859757659,-20.00722957,Mesenchymal cell
	10X_P4_4_CACAGTACAAGCTGGA,Droplet,11.08316137,-18.44482352,Mesenchymal cell
	10X_P4_4_CACAGTACATTAACCG,Droplet,21.02716057,14.21890914,Bladder cell
	10X_P4_4_CACAGTAGTCGGCTCA,Droplet,11.06682836,-18.70567704,Mesenchymal cell
	10X_P4_4_CACAGTAGTGGTAACG,Droplet,7.21346972,-19.93250337,Mesenchymal cell
	10X_P4_4_CACAGTAGTTTGTTTC,Droplet,8.161041939,-20.49659224,Mesenchymal cell
	10X_P4_4_CACAGTATCGTCTGAA,Droplet,21.07100542,14.72391904,Bladder cell
	10X_P4_4_CACATTTGTCCTAGCG,Droplet,20.12633954,13.72199271,Bladder cell
	10X_P4_4_CACATTTGTTACGTCA,Droplet,6.924828966,-19.81603427,Mesenchymal cell
	10X_P4_4_CACCACTTCACTCTTA,Droplet,7.629522912,-19.39830999,Mesenchymal cell
	10X_P4_4_CACCACTTCCCTTGTG,Droplet,19.04104793,15.23738962,Basal cell of urothelium
	10X_P4_4_CACCAGGGTGCAGACA,Droplet,10.75920894,-18.49890466,Mesenchymal cell
	10X_P4_4_CACCAGGTCCACGTTC,Droplet,7.420634624,-19.035124,Mesenchymal cell
	10X_P4_4_CACCAGGTCTCTTGAT,Droplet,20.69930466,15.34364764,Bladder cell
	10X_P4_4_CACCTTGAGTCTTGCA,Droplet,8.160232232,-20.56164623,Mesenchymal cell
	10X_P4_4_CACCTTGCACGCTTTC,Droplet,19.68494763,15.01715357,Bladder cell
	10X_P4_4_CACTCCATCAAGGCTT,Droplet,21.19212323,14.40492843,Bladder cell
	10X_P4_4_CACTCCATCATGTAGC,Droplet,9.587813353,-18.89152019,Mesenchymal cell
	10X_P4_4_CACTCCATCTCTGTCG,Droplet,19.13716042,15.69387163,Basal cell of urothelium
	10X_P4_4_CAGAATCAGACAGAGA,Droplet,21.46789883,13.85839299,Bladder cell
	10X_P4_4_CAGAATCCAGTGGAGT,Droplet,20.86985747,4.116879064,Mesenchymal cell
	10X_P4_4_CAGAATCGTAGTGAAT,Droplet,7.80960843,-19.27745291,Mesenchymal cell
	10X_P4_4_CAGAATCGTGAAGGCT,Droplet,8.430300384,-18.9832717,Mesenchymal cell
	10X_P4_4_CAGAATCGTTACCAGT,Droplet,21.34158045,14.01313242,Bladder cell
	10X_P4_4_CAGAATCTCCAGGGCT,Droplet,6.783872769,-19.58108769,Mesenchymal cell
	10X_P4_4_CAGAATCTCTCGCTTG,Droplet,21.03428943,15.27858201,Basal cell of urothelium
	10X_P4_4_CAGAATCTCTTAACCT,Droplet,21.59217983,15.4757764,Bladder cell
	10X_P4_4_CAGAGAGGTTCGGCAC,Droplet,8.014768729,-20.49109638,Mesenchymal cell
	10X_P4_4_CAGATCAAGGAGTACC,Droplet,11.82776923,-18.98528028,Mesenchymal cell
	10X_P4_4_CAGATCACACTGTGTA,Droplet,20.73092897,15.07622503,Bladder cell
	10X_P4_4_CAGATCATCACTATTC,Droplet,11.0340012,-18.56650974,Mesenchymal cell
	10X_P4_4_CAGCAGCAGAGCTTCT,Droplet,19.02102877,15.3196892,Bladder cell
	10X_P4_4_CAGCAGCCATGTTCCC,Droplet,8.97212414,-19.31590527,Mesenchymal cell
	10X_P4_4_CAGCAGCGTATTACCG,Droplet,-19.81220076,-2.911046816,Endothelial cell
	10X_P4_4_CAGCAGCTCCAAAGTC,Droplet,11.41847771,-18.60591417,Mesenchymal cell
	10X_P4_4_CAGCATAAGACACGAC,Droplet,18.89640644,13.91643884,Bladder cell
	10X_P4_4_CAGCATAAGATAGCAT,Droplet,20.38978224,14.10263422,Bladder cell
	10X_P4_4_CAGCATAAGTGTACCT,Droplet,10.14297636,-18.70613681,Mesenchymal cell
	10X_P4_4_CAGCATAGTAGCGTAG,Droplet,20.66189473,15.09805929,Bladder cell
	10X_P4_4_CAGCATAGTCATTAGC,Droplet,11.28818293,-18.86159211,Mesenchymal cell
	10X_P4_4_CAGCATAGTCTCCCTA,Droplet,6.926856999,-19.42132386,Mesenchymal cell
	10X_P4_4_CAGCATATCTCTGCTG,Droplet,21.05385594,14.98694845,Bladder cell
	10X_P4_4_CAGCCGACAGGGATTG,Droplet,18.93172067,14.38530832,Bladder cell
	10X_P4_4_CAGCCGATCCTAGTGA,Droplet,20.01140298,15.35392209,Basal cell of urothelium
	10X_P4_4_CAGCGACAGTCTCAAC,Droplet,20.23372141,14.5123388,Basal cell of urothelium
	10X_P4_4_CAGCGACGTGATAAGT,Droplet,21.02453813,15.31770128,Bladder cell
	10X_P4_4_CAGCTAACAGGCGATA,Droplet,7.456154019,-20.19815009,Mesenchymal cell
	10X_P4_4_CAGCTGGCACCTTGTC,Droplet,19.01960388,16.27432481,Basal cell of urothelium
	10X_P4_4_CAGGTGCAGGAATGGA,Droplet,12.06437699,-19.77805841,Mesenchymal cell
	10X_P4_4_CAGGTGCCAAACGTGG,Droplet,9.494959446,-19.08032526,Mesenchymal cell
	10X_P4_4_CAGGTGCCACGCCAGT,Droplet,20.79572664,14.89932065,Bladder cell
	10X_P4_4_CAGGTGCCATACGCTA,Droplet,6.941454841,-19.80393604,Mesenchymal cell
	10X_P4_4_CAGGTGCTCCACGACG,Droplet,21.50642004,14.90151723,Bladder cell
	10X_P4_4_CAGGTGCTCGGAATCT,Droplet,9.245709702,-18.86731089,Mesenchymal cell
	10X_P4_4_CAGGTGCTCTCGTTTA,Droplet,21.14075196,15.56080581,Bladder cell
	10X_P4_4_CAGTAACAGTCGAGTG,Droplet,19.05381473,15.38031339,Basal cell of urothelium
	10X_P4_4_CAGTAACCATCACGAT,Droplet,21.62947762,14.97409872,Bladder cell
	10X_P4_4_CAGTAACCATGCAACT,Droplet,0.650178427,13.77660253,Endothelial cell
	10X_P4_4_CAGTAACGTCTCAACA,Droplet,20.95834522,14.03248991,Bladder cell
	10X_P4_4_CAGTAACGTGTTTGGT,Droplet,11.08337709,-18.45261391,Mesenchymal cell
	10X_P4_4_CAGTAACTCCGAATGT,Droplet,19.21798111,16.40735423,Bladder cell
	10X_P4_4_CAGTCCTAGGACACCA,Droplet,7.497408154,-19.31807429,Mesenchymal cell
	10X_P4_4_CAGTCCTCAAATTGCC,Droplet,18.70818267,14.44938818,Bladder cell
	10X_P4_4_CAGTCCTCAGACGTAG,Droplet,21.62465769,13.64627813,Bladder cell
	10X_P4_4_CAGTCCTGTTCGTGAT,Droplet,20.60442348,14.14358577,Bladder cell
	10X_P4_4_CATATGGCACTGTGTA,Droplet,8.598370856,-19.1906818,Mesenchymal cell
	10X_P4_4_CATATGGCATGGTTGT,Droplet,8.690204842,-18.9486433,Mesenchymal cell
	10X_P4_4_CATATTCAGGCCCTCA,Droplet,6.99011644,-19.5989605,Mesenchymal cell
	10X_P4_4_CATATTCAGGTGTGGT,Droplet,12.12627792,-18.97610831,Mesenchymal cell
	10X_P4_4_CATATTCCACACAGAG,Droplet,11.43550731,-19.62522166,Mesenchymal cell
	10X_P4_4_CATATTCGTACTTGAC,Droplet,19.14310448,14.339091,Bladder cell
	10X_P4_4_CATATTCGTCGAGATG,Droplet,18.92505806,16.1620539,Basal cell of urothelium
	10X_P4_4_CATATTCGTTATGTGC,Droplet,20.27769297,15.91219527,Basal cell of urothelium
	10X_P4_4_CATCAAGAGCGTGAGT,Droplet,19.17412514,16.25399768,Basal cell of urothelium
	10X_P4_4_CATCAAGGTCAAGCGA,Droplet,11.32131557,-18.55125145,Mesenchymal cell
	10X_P4_4_CATCAAGTCCAGAAGG,Droplet,10.56763729,-18.67959072,Mesenchymal cell
	10X_P4_4_CATCAGAGTCTAGAGG,Droplet,21.74954676,14.80307893,Bladder cell
	10X_P4_4_CATCCACAGACTGGGT,Droplet,7.014159836,-19.11726659,Mesenchymal cell
	10X_P4_4_CATCCACAGAGCCTAG,Droplet,6.695417432,-19.71596967,Mesenchymal cell
	10X_P4_4_CATCCACCAGCTGCAC,Droplet,20.49076337,15.61666776,Bladder cell
	10X_P4_4_CATCGAAGTAAACGCG,Droplet,10.19224187,-18.61865012,Mesenchymal cell
	10X_P4_4_CATCGAATCAGCCTAA,Droplet,20.61915534,15.61475077,Bladder cell
	10X_P4_4_CATCGAATCGTAGGTT,Droplet,21.58223198,13.19940697,Basal cell of urothelium
	10X_P4_4_CATCGAATCTAACGGT,Droplet,18.79253573,14.42090386,Bladder cell
	10X_P4_4_CATCGGGGTACCCAAT,Droplet,12.07030795,-19.46683906,Mesenchymal cell
	10X_P4_4_CATCGGGGTCTTCGTC,Droplet,20.83350802,14.2694282,Bladder cell
	10X_P4_4_CATCGGGGTTCAGTAC,Droplet,7.174743033,-20.06066741,Mesenchymal cell
	10X_P4_4_CATGACAAGCGATCCC,Droplet,20.45320344,14.32050538,Bladder cell
	10X_P4_4_CATGACAAGGACTGGT,Droplet,18.35126742,-3.282510359,Leukocyte
	10X_P4_4_CATGACACACCAGGCT,Droplet,21.37595974,14.39008701,Bladder cell
	10X_P4_4_CATGACAGTCTTCAAG,Droplet,6.972562714,-19.66984513,Mesenchymal cell
	10X_P4_4_CATGACAGTTACAGAA,Droplet,19.15405743,15.6287309,Basal cell of urothelium
	10X_P4_4_CATGACATCGTAGGAG,Droplet,19.54291164,14.32740821,Bladder cell
	10X_P4_4_CATGCCTAGCTAGTTC,Droplet,19.60870874,16.56531684,Bladder cell
	10X_P4_4_CATGCCTAGGGTGTTG,Droplet,11.58246991,-18.66476853,Mesenchymal cell
	10X_P4_4_CATGCCTTCGGCCGAT,Droplet,7.154017257,-19.07801874,Mesenchymal cell
	10X_P4_4_CATGGCGAGCTCCTTC,Droplet,6.789880338,-19.59284226,Mesenchymal cell
	10X_P4_4_CATGGCGAGCTGCAAG,Droplet,20.10588449,14.239238,Bladder cell
	10X_P4_4_CATGGCGAGGTGTTAA,Droplet,19.8028912,14.97248582,Bladder cell
	10X_P4_4_CATGGCGCAGGTGCCT,Droplet,10.73647169,-19.71225542,Mesenchymal cell
	10X_P4_4_CATGGCGCATTCTCAT,Droplet,20.52500506,14.79750831,Basal cell of urothelium
	10X_P4_4_CATGGCGTCGTATCAG,Droplet,7.060090406,-20.15925713,Mesenchymal cell
	10X_P4_4_CATTATCAGACAAAGG,Droplet,21.08156288,14.01568673,Bladder cell
	10X_P4_4_CATTATCAGCTCCCAG,Droplet,10.55872073,-18.75630696,Mesenchymal cell
	10X_P4_4_CATTATCGTCAAAGCG,Droplet,6.992714392,-19.47180283,Mesenchymal cell
	10X_P4_4_CATTATCTCCGAGCCA,Droplet,20.63578364,15.12525633,Bladder cell
	10X_P4_4_CATTATCTCCGCTGTT,Droplet,6.92981817,-19.97760964,Mesenchymal cell
	10X_P4_4_CATTATCTCTTGGGTA,Droplet,20.98688895,15.5542692,Bladder cell
	10X_P4_4_CATTCGCAGACGCAAC,Droplet,20.96176943,14.22353424,Bladder cell
	10X_P4_4_CATTCGCAGAGCTGCA,Droplet,6.844837358,-19.39797465,Mesenchymal cell
	10X_P4_4_CATTCGCCACTAAGTC,Droplet,11.27441056,-18.53776203,Mesenchymal cell
	10X_P4_4_CATTCGCCATAACCTG,Droplet,21.26709568,14.7946337,Basal cell of urothelium
	10X_P4_4_CATTCGCTCAGCTGGC,Droplet,11.88425263,-18.90411356,Mesenchymal cell
	10X_P4_4_CCAATCCCACACCGAC,Droplet,20.7806331,14.95035471,Basal cell of urothelium
	10X_P4_4_CCAATCCCACATAACC,Droplet,11.21747493,-18.53890716,Mesenchymal cell
	10X_P4_4_CCAATCCCATGGTCAT,Droplet,18.92341361,13.77143801,Bladder cell
	10X_P4_4_CCAATCCGTAGATTAG,Droplet,10.31352812,-18.5650884,Mesenchymal cell
	10X_P4_4_CCAATCCTCCAAAGTC,Droplet,10.57402124,-19.09169117,Mesenchymal cell
	10X_P4_4_CCAATCCTCGATCCCT,Droplet,9.220653852,-18.19645353,Endothelial cell
	10X_P4_4_CCACCTAAGACGCTTT,Droplet,11.06176683,-18.45657688,Mesenchymal cell
	10X_P4_4_CCACCTAGTATGCTTG,Droplet,9.511331348,-18.96362675,Mesenchymal cell
	10X_P4_4_CCACGGAAGATGTGTA,Droplet,8.408341141,-19.44679865,Mesenchymal cell
	10X_P4_4_CCACGGAAGCATCATC,Droplet,21.63783955,15.36319989,Bladder cell
	10X_P4_4_CCACGGAGTTACAGAA,Droplet,9.041472023,-19.12255003,Mesenchymal cell
	10X_P4_4_CCACGGATCCTTTCGG,Droplet,12.05979832,-19.48043546,Mesenchymal cell
	10X_P4_4_CCACTACCAATGTAAG,Droplet,7.945691803,-20.36305105,Mesenchymal cell
	10X_P4_4_CCACTACGTCCGAGTC,Droplet,20.1698793,15.47779226,Basal cell of urothelium
	10X_P4_4_CCACTACGTGTGGCTC,Droplet,20.90442728,14.62830375,Bladder cell
	10X_P4_4_CCACTACGTTTAGCTG,Droplet,7.448335341,-19.6196475,Mesenchymal cell
	10X_P4_4_CCAGCGACACGGCGTT,Droplet,8.115555715,-19.73673336,Mesenchymal cell
	10X_P4_4_CCAGCGACATCTATGG,Droplet,21.35220946,14.39808502,Bladder cell
	10X_P4_4_CCAGCGATCAACGGCC,Droplet,19.63293405,14.495327,Bladder cell
	10X_P4_4_CCAGCGATCGGATGTT,Droplet,19.92458549,16.17920524,Bladder cell
	10X_P4_4_CCAGCGATCGGTCCGA,Droplet,19.07521762,16.1124973,Basal cell of urothelium
	10X_P4_4_CCATGTCAGGCTAGGT,Droplet,10.13839824,-18.60409794,Mesenchymal cell
	10X_P4_4_CCATGTCAGGTAGCCA,Droplet,9.435978858,-18.27069643,Endothelial cell
	10X_P4_4_CCATGTCAGTATCGAA,Droplet,11.0510538,-18.40140758,Mesenchymal cell
	10X_P4_4_CCATGTCGTCTTGTCC,Droplet,18.64759598,14.18542478,Bladder cell
	10X_P4_4_CCATGTCTCAGGCCCA,Droplet,20.52464812,15.43574584,Basal cell of urothelium
	10X_P4_4_CCATTCGAGTCGCCGT,Droplet,7.090271483,-19.19953271,Mesenchymal cell
	10X_P4_4_CCATTCGCAAACCTAC,Droplet,19.81033415,14.74495507,Bladder cell
	10X_P4_4_CCATTCGCACAACTGT,Droplet,20.82176208,13.61984316,Bladder cell
	10X_P4_4_CCATTCGGTTGTGGAG,Droplet,11.78241423,-18.90737893,Mesenchymal cell
	10X_P4_4_CCCAATCAGGCTCAGA,Droplet,7.570844873,-20.0616493,Mesenchymal cell
	10X_P4_4_CCCAATCAGGGTCGAT,Droplet,6.754728969,-19.43063598,Mesenchymal cell
	10X_P4_4_CCCAATCCAATAACGA,Droplet,10.33553913,-18.63287132,Mesenchymal cell
	10X_P4_4_CCCAATCGTAAGGGAA,Droplet,20.88664242,4.163249898,Bladder cell
	10X_P4_4_CCCAATCGTTCCGTCT,Droplet,20.47263535,14.43677509,Bladder cell
	10X_P4_4_CCCAGTTAGCTAACAA,Droplet,19.47896493,15.56007079,Basal cell of urothelium
	10X_P4_4_CCCAGTTCACCAGTTA,Droplet,-19.77326888,-2.90687871,Endothelial cell
	10X_P4_4_CCCAGTTCAGCGTTCG,Droplet,9.676324551,-18.64843397,Mesenchymal cell
	10X_P4_4_CCCAGTTGTAAGAGAG,Droplet,21.93497311,13.03146137,Bladder cell
	10X_P4_4_CCCATACAGAAGCCCA,Droplet,20.05524125,14.76665004,Basal cell of urothelium
	10X_P4_4_CCCATACGTACCTACA,Droplet,20.8251122,15.0650475,Basal cell of urothelium
	10X_P4_4_CCCATACGTAGGGTAC,Droplet,-7.620118461,19.39015869,Endothelial cell
	10X_P4_4_CCCATACGTGAAGGCT,Droplet,10.25227579,-19.10830329,Mesenchymal cell
	10X_P4_4_CCCATACTCGCTGATA,Droplet,21.42569456,14.63352117,Bladder cell
	10X_P4_4_CCCTCCTAGCTAACAA,Droplet,9.086168455,-18.86509174,Mesenchymal cell
	10X_P4_4_CCCTCCTAGCTAAGAT,Droplet,21.77683917,13.18575037,Bladder cell
	10X_P4_4_CCCTCCTCAATCAGAA,Droplet,19.39485677,13.55078729,Bladder cell
	10X_P4_4_CCCTCCTCACCAGGCT,Droplet,20.80339512,15.90286444,Bladder cell
	10X_P4_4_CCCTCCTGTGTGACGA,Droplet,6.845860435,-19.9724404,Mesenchymal cell
	10X_P4_4_CCCTCCTTCGGCGGTT,Droplet,21.3106938,13.60399639,Bladder cell
	10X_P4_4_CCCTCCTTCTTCATGT,Droplet,7.936964019,-19.33172779,Mesenchymal cell
	10X_P4_4_CCGGGATCAAGCGAGT,Droplet,8.730532445,-20.7032372,Mesenchymal cell
	10X_P4_4_CCGGTAGCAGCTGTAT,Droplet,18.80601459,15.99042957,Basal cell of urothelium
	10X_P4_4_CCGTACTAGCGTGAAC,Droplet,20.88436115,4.153738255,Bladder cell
	10X_P4_4_CCGTACTTCAGGCGAA,Droplet,12.23153046,-19.8084554,Mesenchymal cell
	10X_P4_4_CCGTACTTCTGGCGTG,Droplet,11.51941468,-18.58195886,Mesenchymal cell
	10X_P4_4_CCGTACTTCTGTGCAA,Droplet,7.340341662,-19.12997394,Mesenchymal cell
	10X_P4_4_CCGTGGACAGCTGTAT,Droplet,7.231965803,-18.85238314,Mesenchymal cell
	10X_P4_4_CCGTGGAGTAGTGAAT,Droplet,7.330906251,-18.91179793,Mesenchymal cell
	10X_P4_4_CCGTTCAGTAAGAGAG,Droplet,7.556144023,-19.28096433,Mesenchymal cell
	10X_P4_4_CCGTTCAGTCTGATTG,Droplet,19.03245826,13.86879076,Bladder cell
	10X_P4_4_CCGTTCAGTCTTCAAG,Droplet,19.86102429,15.01931374,Basal cell of urothelium
	10X_P4_4_CCTAAAGAGCTCCTTC,Droplet,13.18199272,-9.192332475,Leukocyte
	10X_P4_4_CCTAAAGCAAGGGTCA,Droplet,10.34312992,-18.66027486,Mesenchymal cell
	10X_P4_4_CCTAAAGCACTGTTAG,Droplet,11.25733888,-18.32840035,Mesenchymal cell
	10X_P4_4_CCTAAAGGTCAGAAGC,Droplet,20.88398989,4.149360468,Bladder cell
	10X_P4_4_CCTACACCAACAACCT,Droplet,18.68560064,14.13014333,Bladder cell
	10X_P4_4_CCTACACCATTTGCTT,Droplet,20.88620782,4.175037282,Basal cell of urothelium
	10X_P4_4_CCTACACTCTGGTGTA,Droplet,7.429655601,-19.38383115,Mesenchymal cell
	10X_P4_4_CCTACCAAGACCTAGG,Droplet,19.60910602,14.86335786,Bladder cell
	10X_P4_4_CCTACCAAGTCGTTTG,Droplet,12.07704132,-19.35465087,Mesenchymal cell
	10X_P4_4_CCTAGCTAGAAACCGC,Droplet,20.05640594,14.97765977,Bladder cell
	10X_P4_4_CCTAGCTAGCTCCTTC,Droplet,11.32210081,-18.72121683,Mesenchymal cell
	10X_P4_4_CCTAGCTAGTAATCCC,Droplet,11.12771825,-18.49962045,Mesenchymal cell
	10X_P4_4_CCTAGCTCAACACCTA,Droplet,7.487731668,-19.27915023,Mesenchymal cell
	10X_P4_4_CCTAGCTCAGGTTTCA,Droplet,21.74794142,13.42682822,Bladder cell
	10X_P4_4_CCTAGCTCAGTAACGG,Droplet,9.701609193,-18.72999816,Mesenchymal cell
	10X_P4_4_CCTAGCTCAGTAAGCG,Droplet,18.33634806,15.64196818,Bladder cell
	10X_P4_4_CCTAGCTTCATAAAGG,Droplet,21.04740304,13.98794248,Bladder cell
	10X_P4_4_CCTATTACAATGTTGC,Droplet,6.781068872,-19.79209065,Mesenchymal cell
	10X_P4_4_CCTCAGTAGTGCCAGA,Droplet,21.31214563,13.64736688,Bladder cell
	10X_P4_4_CCTCAGTCAGTCGTGC,Droplet,12.22122096,-19.75620026,Mesenchymal cell
	10X_P4_4_CCTCAGTGTTCGTTGA,Droplet,7.398842578,-19.73263607,Mesenchymal cell
	10X_P4_4_CCTCTGAAGACTACAA,Droplet,21.29007543,14.59628488,Basal cell of urothelium
	10X_P4_4_CCTCTGAGTATAAACG,Droplet,20.46652373,15.64001529,Bladder cell
	10X_P4_4_CCTTACGAGACAGACC,Droplet,21.5188022,13.9784265,Bladder cell
	10X_P4_4_CCTTACGAGATCCGAG,Droplet,10.66495924,-18.37235799,Mesenchymal cell
	10X_P4_4_CCTTACGCAAACGTGG,Droplet,21.19811803,14.12337104,Bladder cell
	10X_P4_4_CCTTACGCATCACCCT,Droplet,20.45741473,14.85890375,Bladder cell
	10X_P4_4_CCTTACGGTCAGAAGC,Droplet,18.69682046,16.031988,Basal cell of urothelium
	10X_P4_4_CCTTACGTCAGCTTAG,Droplet,21.51141683,13.62447743,Bladder cell
	10X_P4_4_CCTTACGTCGGCGGTT,Droplet,19.78921264,15.82404726,Basal cell of urothelium
	10X_P4_4_CCTTCCCAGCGATTCT,Droplet,20.09611348,15.50992007,Bladder cell
	10X_P4_4_CCTTCCCCACATAACC,Droplet,11.20918727,-18.49929565,Mesenchymal cell
	10X_P4_4_CCTTCCCCACTTAACG,Droplet,8.448341004,-20.5032027,Mesenchymal cell
	10X_P4_4_CCTTCCCGTAAGAGGA,Droplet,11.3692155,-19.17914459,Mesenchymal cell
	10X_P4_4_CCTTCCCGTCATATGC,Droplet,7.149017464,-20.32703489,Mesenchymal cell
	10X_P4_4_CCTTCGAAGCGATATA,Droplet,21.10511259,14.8418621,Bladder cell
	10X_P4_4_CCTTCGAGTGTCAATC,Droplet,11.54952193,-18.35564685,Mesenchymal cell
	10X_P4_4_CCTTCGATCGTTGCCT,Droplet,20.74130962,14.00972849,Bladder cell
	10X_P4_4_CCTTTCTCACCAGGCT,Droplet,9.162347775,-18.9052284,Mesenchymal cell
	10X_P4_4_CCTTTCTCATTGCGGC,Droplet,21.74307125,13.17763036,Bladder cell
	10X_P4_4_CCTTTCTTCAAGCCTA,Droplet,7.098369044,-20.12349074,Mesenchymal cell
	10X_P4_4_CCTTTCTTCCCTTGCA,Droplet,13.17150782,-9.389450937,Leukocyte
	10X_P4_4_CCTTTCTTCTATCCCG,Droplet,6.959866493,-19.97988251,Mesenchymal cell
	10X_P4_4_CGAACATCATCGTCGG,Droplet,10.49051967,-18.4229689,Mesenchymal cell
	10X_P4_4_CGAACATGTACTCAAC,Droplet,11.83178137,-18.87758399,Mesenchymal cell
	10X_P4_4_CGAACATTCCTTTCTC,Droplet,18.54245944,15.89746131,Basal cell of urothelium
	10X_P4_4_CGAATGTAGACATAAC,Droplet,10.75524406,-18.53935981,Mesenchymal cell
	10X_P4_4_CGAATGTCAGTCAGAG,Droplet,20.87356123,15.77491778,Bladder cell
	10X_P4_4_CGAATGTGTAGTAGTA,Droplet,20.60241556,15.61851132,Basal cell of urothelium
	10X_P4_4_CGACCTTGTACTTGAC,Droplet,19.23965182,15.65261654,Bladder cell
	10X_P4_4_CGACCTTTCGCCCTTA,Droplet,19.93992528,14.45894639,Bladder cell
	10X_P4_4_CGACTTCGTGTTGAGG,Droplet,19.26910748,15.04097142,Bladder cell
	10X_P4_4_CGAGAAGAGACAGGCT,Droplet,18.92705255,15.97333866,Basal cell of urothelium
	10X_P4_4_CGAGAAGCACGGCCAT,Droplet,7.92438169,-19.20363396,Mesenchymal cell
	10X_P4_4_CGAGAAGTCACCTTAT,Droplet,10.08164439,-18.72614764,Mesenchymal cell
	10X_P4_4_CGAGCACAGTAGGCCA,Droplet,19.26074409,14.53462639,Bladder cell
	10X_P4_4_CGAGCACGTACATGTC,Droplet,11.26719406,-18.46922858,Mesenchymal cell
	10X_P4_4_CGAGCACGTCTTTCAT,Droplet,10.83901206,-18.58175204,Mesenchymal cell
	10X_P4_4_CGAGCACGTGTCCTCT,Droplet,7.761652937,-19.66181404,Mesenchymal cell
	10X_P4_4_CGAGCACGTTAAGTAG,Droplet,20.77844124,15.3157645,Basal cell of urothelium
	10X_P4_4_CGAGCACTCCAGTAGT,Droplet,11.28544634,-18.49726757,Mesenchymal cell
	10X_P4_4_CGAGCACTCTGCTTGC,Droplet,21.20243017,15.92560276,Bladder cell
	10X_P4_4_CGAGCCACATATGAGA,Droplet,19.03621237,16.17046207,Bladder cell
	10X_P4_4_CGAGCCACATTAGCCA,Droplet,21.53673445,13.77705091,Bladder cell
	10X_P4_4_CGATCGGAGTGGAGTC,Droplet,13.14982352,-9.304167552,Leukocyte
	10X_P4_4_CGATCGGCATGGTCAT,Droplet,21.7264149,14.71098074,Bladder cell
	10X_P4_4_CGATGGCAGAGCCTAG,Droplet,18.8339271,15.68532545,Basal cell of urothelium
	10X_P4_4_CGATGGCGTACTCTCC,Droplet,21.1542083,13.880637,Bladder cell
	10X_P4_4_CGATGGCGTAGAAAGG,Droplet,20.33241655,14.73404281,Bladder cell
	10X_P4_4_CGATGGCTCAGCCTAA,Droplet,21.69480663,14.15082469,Bladder cell
	10X_P4_4_CGATGGCTCTCACATT,Droplet,19.40859325,15.38064513,Basal cell of urothelium
	10X_P4_4_CGATGTATCGTCACGG,Droplet,7.194573254,-19.95382609,Mesenchymal cell
	10X_P4_4_CGATTGATCGCCTGAG,Droplet,12.14714618,-19.65646757,Mesenchymal cell
	10X_P4_4_CGCCAAGCACCCTATC,Droplet,19.07593131,16.0091506,Bladder cell
	10X_P4_4_CGCCAAGTCACCATAG,Droplet,8.829166073,-20.66547899,Mesenchymal cell
	10X_P4_4_CGCGGTACAGAAGCAC,Droplet,20.88635368,14.9491063,Bladder cell
	10X_P4_4_CGCGGTACAGCCTGTG,Droplet,19.2086161,15.03873377,Bladder cell
	10X_P4_4_CGCGGTATCCCAAGTA,Droplet,11.32083943,-18.54252923,Mesenchymal cell
	10X_P4_4_CGCGTTTAGTAAGTAC,Droplet,6.898222099,-19.72279519,Mesenchymal cell
	10X_P4_4_CGCGTTTAGTACTTGC,Droplet,20.36547336,14.18817525,Basal cell of urothelium
	10X_P4_4_CGCGTTTCACCTCGGA,Droplet,18.73506864,15.99076941,Bladder cell
	10X_P4_4_CGCGTTTTCTCTGAGA,Droplet,8.831991222,-18.75512489,Bladder cell
	10X_P4_4_CGCTATCAGAACAACT,Droplet,-10.14437946,19.74582874,Endothelial cell
	10X_P4_4_CGCTATCAGGCGCTCT,Droplet,11.91488415,-18.73388512,Mesenchymal cell
	10X_P4_4_CGCTATCCAGGAACGT,Droplet,11.64311258,-19.06269377,Bladder cell
	10X_P4_4_CGCTATCGTCTCTTAT,Droplet,7.576310336,-19.04885727,Mesenchymal cell
	10X_P4_4_CGCTATCTCCATGCTC,Droplet,6.840761542,-19.83810135,Mesenchymal cell
	10X_P4_4_CGCTATCTCCTAGGGC,Droplet,20.58586946,14.91579509,Bladder cell
	10X_P4_4_CGCTATCTCTTGTACT,Droplet,11.13545711,-18.48754129,Mesenchymal cell
	10X_P4_4_CGCTGGAGTTTGTGTG,Droplet,19.84490378,15.25189273,Basal cell of urothelium
	10X_P4_4_CGCTGGATCAAACGGG,Droplet,11.96351898,-19.01115022,Mesenchymal cell
	10X_P4_4_CGCTGGATCGGCGCTA,Droplet,8.302231053,-19.82812332,Mesenchymal cell
	10X_P4_4_CGCTGGATCTCATTCA,Droplet,11.75884986,-18.57349694,Mesenchymal cell
	10X_P4_4_CGCTTCATCATGTGGT,Droplet,8.891520974,-18.97581241,Mesenchymal cell
	10X_P4_4_CGGACACAGCCCAGCT,Droplet,20.88517587,4.15637997,Bladder cell
	10X_P4_4_CGGACACAGGGCACTA,Droplet,8.19073722,-20.62142143,Mesenchymal cell
	10X_P4_4_CGGACACCACTACAGT,Droplet,21.43914778,15.30671724,Bladder cell
	10X_P4_4_CGGACACCAGCTTAAC,Droplet,-1.702762838,-25.99044186,Leukocyte
	10X_P4_4_CGGACACGTTTGGCGC,Droplet,19.41804416,14.81538661,Bladder cell
	10X_P4_4_CGGACGTAGGAGTCTG,Droplet,11.17923817,-18.54893382,Mesenchymal cell
	10X_P4_4_CGGACGTAGGAGTTGC,Droplet,6.857733311,-19.28178279,Mesenchymal cell
	10X_P4_4_CGGACGTCAGTATCTG,Droplet,8.829323426,-20.56368935,Mesenchymal cell
	10X_P4_4_CGGACGTGTCATCCCT,Droplet,11.23647658,-18.45243637,Mesenchymal cell
	10X_P4_4_CGGACGTGTCTCCCTA,Droplet,20.58708023,15.38378466,Bladder cell
	10X_P4_4_CGGACGTGTTCGCTAA,Droplet,18.89938241,13.79484606,Bladder cell
	10X_P4_4_CGGACGTGTTTGACAC,Droplet,6.770021421,-19.94673761,Mesenchymal cell
	10X_P4_4_CGGACTGAGCCTATGT,Droplet,7.7285586,-18.89931477,Mesenchymal cell
	10X_P4_4_CGGACTGGTGCACGAA,Droplet,19.1348854,16.4339851,Bladder cell
	10X_P4_4_CGGAGTCAGTACGACG,Droplet,19.1006561,15.54485759,Basal cell of urothelium
	10X_P4_4_CGGAGTCGTAAACACA,Droplet,19.17179231,15.49938041,Basal cell of urothelium
	10X_P4_4_CGGAGTCGTCTCCATC,Droplet,-19.42733084,0.296177045,Mesenchymal cell
	10X_P4_4_CGGAGTCGTTGTCGCG,Droplet,20.04214161,15.53081749,Bladder cell
	10X_P4_4_CGGAGTCTCACCAGGC,Droplet,20.03751192,15.10674502,Bladder cell
	10X_P4_4_CGGGTCACACCAGCAC,Droplet,11.81125219,-18.87063113,Mesenchymal cell
	10X_P4_4_CGGGTCACACGAAGCA,Droplet,12.05112847,-19.56206696,Mesenchymal cell
	10X_P4_4_CGGGTCACAGACGCTC,Droplet,-1.712094958,-5.277021708,Leukocyte
	10X_P4_4_CGGGTCACATCACGAT,Droplet,8.162537279,-20.41427703,Mesenchymal cell
	10X_P4_4_CGGGTCACATTCACTT,Droplet,-1.653934298,-26.06079921,Leukocyte
	10X_P4_4_CGGGTCAGTTCGGCAC,Droplet,8.376675885,-20.4702547,Mesenchymal cell
	10X_P4_4_CGGTTAAAGTCACGCC,Droplet,18.73854889,16.07348609,Basal cell of urothelium
	10X_P4_4_CGGTTAACACGGTAAG,Droplet,21.78341222,13.31896992,Bladder cell
	10X_P4_4_CGGTTAAGTCGGATCC,Droplet,20.66087794,13.99879171,Basal cell of urothelium
	10X_P4_4_CGGTTAATCCGCATCT,Droplet,21.06256567,13.82168612,Bladder cell
	10X_P4_4_CGGTTAATCTCATTCA,Droplet,7.16875639,-19.80249201,Mesenchymal cell
	10X_P4_4_CGTAGCGGTACTTAGC,Droplet,8.425910862,-18.93282444,Mesenchymal cell
	10X_P4_4_CGTAGCGGTAGCGATG,Droplet,20.56581725,14.72089581,Bladder cell
	10X_P4_4_CGTAGCGGTGCACGAA,Droplet,7.148042124,-19.2987628,Mesenchymal cell
	10X_P4_4_CGTAGCGTCAATCACG,Droplet,20.8966105,14.9237749,Bladder cell
	10X_P4_4_CGTAGCGTCACCCGAG,Droplet,21.54383916,14.25667029,Bladder cell
	10X_P4_4_CGTAGGCCAAAGAATC,Droplet,18.82004259,15.96426915,Basal cell of urothelium
	10X_P4_4_CGTAGGCCACGGCTAC,Droplet,6.805687499,-19.36364002,Mesenchymal cell
	10X_P4_4_CGTCACTAGTACTTGC,Droplet,21.79443173,13.23985421,Bladder cell
	10X_P4_4_CGTCACTGTGGTCTCG,Droplet,20.41777344,14.23265088,Bladder cell
	10X_P4_4_CGTCACTTCCACGTTC,Droplet,10.95253388,-18.22996497,Mesenchymal cell
	10X_P4_4_CGTCAGGCATACGCTA,Droplet,21.24834968,14.07021525,Bladder cell
	10X_P4_4_CGTCAGGCATCACCCT,Droplet,10.45209273,-18.33096124,Mesenchymal cell
	10X_P4_4_CGTCAGGGTCACACGC,Droplet,10.78520209,-18.24819912,Mesenchymal cell
	10X_P4_4_CGTCCATAGTGTCCAT,Droplet,20.83986301,12.9464344,Bladder cell
	10X_P4_4_CGTCCATCATAACCTG,Droplet,12.09543758,-19.4514465,Mesenchymal cell
	10X_P4_4_CGTCCATGTTGACGTT,Droplet,8.493858411,-20.31266953,Mesenchymal cell
	10X_P4_4_CGTCCATTCCAAGCCG,Droplet,10.00648445,-18.8645253,Mesenchymal cell
	10X_P4_4_CGTCTACAGGCTACGA,Droplet,7.174551178,-19.1917664,Mesenchymal cell
	10X_P4_4_CGTCTACAGTTAACGA,Droplet,19.09932474,13.81654296,Basal cell of urothelium
	10X_P4_4_CGTCTACGTCGCTTCT,Droplet,11.34358248,-18.56666428,Mesenchymal cell
	10X_P4_4_CGTCTACTCGCATGAT,Droplet,10.67855122,-18.32858225,Mesenchymal cell
	10X_P4_4_CGTGAGCCAAGGACAC,Droplet,20.85843498,15.5309031,Basal cell of urothelium
	10X_P4_4_CGTGAGCCATCATCCC,Droplet,12.10611517,-19.77048814,Mesenchymal cell
	10X_P4_4_CGTGAGCTCACATAGC,Droplet,7.199046691,-19.39781235,Mesenchymal cell
	10X_P4_4_CGTGTAACAAACTGTC,Droplet,21.28494811,14.10669604,Bladder cell
	10X_P4_4_CGTGTCTAGATGTCGG,Droplet,11.91176511,-18.82275265,Mesenchymal cell
	10X_P4_4_CGTGTCTTCTTCTGGC,Droplet,18.81410641,14.63939236,Bladder cell
	10X_P4_4_CGTTAGACAAGTAATG,Droplet,21.58057801,13.78423329,Bladder cell
	10X_P4_4_CGTTAGATCCAGTATG,Droplet,18.67415722,14.36138091,Bladder cell
	10X_P4_4_CGTTAGATCGTTACAG,Droplet,21.36488734,14.02866925,Bladder cell
	10X_P4_4_CGTTAGATCTAACTGG,Droplet,7.727232346,-19.29159312,Mesenchymal cell
	10X_P4_4_CGTTAGATCTGTCAAG,Droplet,19.07320006,16.29647062,Basal cell of urothelium
	10X_P4_4_CGTTCTGCACCACCAG,Droplet,10.32410997,-18.91861181,Mesenchymal cell
	10X_P4_4_CGTTCTGCACCCTATC,Droplet,19.33113959,13.39573108,Bladder cell
	10X_P4_4_CGTTCTGCAGTATGCT,Droplet,21.12634732,15.29851281,Bladder cell
	10X_P4_4_CGTTCTGCATGATCCA,Droplet,20.158076,14.97825003,Bladder cell
	10X_P4_4_CGTTCTGGTCCAACTA,Droplet,21.06882707,13.96265316,Bladder cell
	10X_P4_4_CGTTGGGAGCCACGTC,Droplet,20.08629755,15.86369475,Bladder cell
	10X_P4_4_CGTTGGGAGCTGATAA,Droplet,19.22050932,15.93381742,Basal cell of urothelium
	10X_P4_4_CGTTGGGCATCGGACC,Droplet,19.44197601,15.69299831,Basal cell of urothelium
	10X_P4_4_CTAACTTTCCGTCAAA,Droplet,20.81238747,14.15037544,Bladder cell
	10X_P4_4_CTAACTTTCTAACGGT,Droplet,7.535201068,-20.24220414,Mesenchymal cell
	10X_P4_4_CTAAGACAGTGTCTCA,Droplet,11.48286316,-18.45133118,Mesenchymal cell
	10X_P4_4_CTAAGACGTGACAAAT,Droplet,19.01428936,14.2448935,Bladder cell
	10X_P4_4_CTAAGACGTGCAACGA,Droplet,8.291050008,-19.00595954,Mesenchymal cell
	10X_P4_4_CTAAGACTCACAATGC,Droplet,7.664378278,-20.2879461,Mesenchymal cell
	10X_P4_4_CTAATGGGTAGCTAAA,Droplet,20.09545431,15.46054678,Bladder cell
	10X_P4_4_CTACACCCACGAGGTA,Droplet,8.043817153,-19.98484962,Mesenchymal cell
	10X_P4_4_CTACACCGTTACGACT,Droplet,19.02861136,13.8077846,Bladder cell
	10X_P4_4_CTACACCTCCCGGATG,Droplet,-9.455363037,19.54950884,Endothelial cell
	10X_P4_4_CTACACCTCGAGAGCA,Droplet,20.04858137,14.88753098,Bladder cell
	10X_P4_4_CTACATTAGCCCAACC,Droplet,20.03420612,14.54808747,Bladder cell
	10X_P4_4_CTACATTCAGTACACT,Droplet,20.4870195,14.93152732,Bladder cell
	10X_P4_4_CTACATTTCTGTCCGT,Droplet,20.39674653,13.83757876,Bladder cell
	10X_P4_4_CTACCCAAGACTCGGA,Droplet,18.99776814,16.20841085,Basal cell of urothelium
	10X_P4_4_CTACCCATCACCACCT,Droplet,20.18903117,14.71381102,Bladder cell
	10X_P4_4_CTACCCATCTAACTCT,Droplet,12.10740825,-19.72590099,Mesenchymal cell
	10X_P4_4_CTACGTCCAGTCAGCC,Droplet,21.40732272,14.20557763,Bladder cell
	10X_P4_4_CTACGTCCATCACCCT,Droplet,18.87409947,13.76735296,Bladder cell
	10X_P4_4_CTACGTCGTCCGAGTC,Droplet,11.10957953,-18.47997416,Mesenchymal cell
	10X_P4_4_CTAGAGTAGCTGCGAA,Droplet,7.709513566,-19.07027984,Mesenchymal cell
	10X_P4_4_CTAGAGTCAATTCCTT,Droplet,8.244885824,-20.39464553,Mesenchymal cell
	10X_P4_4_CTAGAGTCACGGTTTA,Droplet,20.3580295,16.27199866,Basal cell of urothelium
	10X_P4_4_CTAGAGTTCATCGATG,Droplet,20.49760276,15.11400186,Basal cell of urothelium
	10X_P4_4_CTAGAGTTCTTTAGGG,Droplet,10.37816529,-18.7181946,Mesenchymal cell
	10X_P4_4_CTAGCCTGTTTGTTGG,Droplet,11.73501642,-18.58519485,Mesenchymal cell
	10X_P4_4_CTAGCCTTCTCCCTGA,Droplet,19.20913559,15.30943654,Basal cell of urothelium
	10X_P4_4_CTAGTGAAGCCGCCTA,Droplet,8.092870192,-19.04831796,Mesenchymal cell
	10X_P4_4_CTAGTGACAGCAGTTT,Droplet,20.31950717,14.40640786,Bladder cell
	10X_P4_4_CTAGTGAGTAGAGTGC,Droplet,11.85073392,-19.33834195,Mesenchymal cell
	10X_P4_4_CTCACACGTATGAAAC,Droplet,9.457709075,-18.81864208,Mesenchymal cell
	10X_P4_4_CTCACACTCCCTAATT,Droplet,20.97579156,14.87645739,Bladder cell
	10X_P4_4_CTCACACTCGCCATAA,Droplet,6.804789126,-19.38689217,Mesenchymal cell
	10X_P4_4_CTCACACTCTTCCTTC,Droplet,21.36441033,13.6976594,Bladder cell
	10X_P4_4_CTCAGAACACCGAATT,Droplet,7.087973998,-19.92374443,Mesenchymal cell
	10X_P4_4_CTCAGAAGTAAACACA,Droplet,12.05994525,-19.40144254,Mesenchymal cell
	10X_P4_4_CTCAGAAGTCAAGCGA,Droplet,19.10903553,16.14671374,Basal cell of urothelium
	10X_P4_4_CTCAGAAGTCATTAGC,Droplet,11.22272571,-18.34021706,Mesenchymal cell
	10X_P4_4_CTCAGAATCAGCAACT,Droplet,7.200335833,-19.00694826,Mesenchymal cell
	10X_P4_4_CTCATTAAGATAGGAG,Droplet,22.00732287,12.7825727,Bladder cell
	10X_P4_4_CTCATTATCATAACCG,Droplet,12.10666112,-19.36896385,Mesenchymal cell
	10X_P4_4_CTCCTAGAGAGTACAT,Droplet,21.0645917,13.68447905,Bladder cell
	10X_P4_4_CTCCTAGCAAGTACCT,Droplet,20.66439714,14.08853026,Basal cell of urothelium
	10X_P4_4_CTCCTAGCAGATTGCT,Droplet,10.20361798,-18.50504503,Mesenchymal cell
	10X_P4_4_CTCCTAGGTCTTCAAG,Droplet,20.98142249,14.24508342,Bladder cell
	10X_P4_4_CTCCTAGTCGACGGAA,Droplet,6.845127833,-19.84956718,Mesenchymal cell
	10X_P4_4_CTCGAAACACCGTTGG,Droplet,18.48894069,15.70189873,Basal cell of urothelium
	10X_P4_4_CTCGAAAGTTTGTGTG,Droplet,10.69201202,-18.24555856,Mesenchymal cell
	10X_P4_4_CTCGAGGCATGATCCA,Droplet,11.51583761,-18.56663473,Mesenchymal cell
	10X_P4_4_CTCGAGGGTCAGAAGC,Droplet,6.832858295,-19.84778605,Mesenchymal cell
	10X_P4_4_CTCGAGGGTTGGGACA,Droplet,11.24223502,-18.63176596,Mesenchymal cell
	10X_P4_4_CTCGAGGTCACTGGGC,Droplet,21.4988039,13.98276938,Bladder cell
	10X_P4_4_CTCGGAGAGAGCTATA,Droplet,7.819157337,-18.81818993,Mesenchymal cell
	10X_P4_4_CTCGGAGCAAGCCCAC,Droplet,9.477051156,-18.81591405,Mesenchymal cell
	10X_P4_4_CTCGGAGCAAGTTGTC,Droplet,7.500851061,-19.20125873,Mesenchymal cell
	10X_P4_4_CTCGGAGGTCACACGC,Droplet,11.15320017,-18.56380239,Mesenchymal cell
	10X_P4_4_CTCGGAGGTTACTGAC,Droplet,18.43321928,15.13825655,Bladder cell
	10X_P4_4_CTCGGAGTCCAGAAGG,Droplet,20.88327576,4.150197913,Bladder cell
	10X_P4_4_CTCGGAGTCCCATTAT,Droplet,19.05252074,15.50520883,Basal cell of urothelium
	10X_P4_4_CTCGGGAGTCTCCCTA,Droplet,20.17567922,16.21391052,Bladder cell
	10X_P4_4_CTCGGGAGTGGTACAG,Droplet,20.96319378,14.86349141,Basal cell of urothelium
	10X_P4_4_CTCGGGATCACTTATC,Droplet,11.56698825,-18.95832219,Mesenchymal cell
	10X_P4_4_CTCGTACGTCATACTG,Droplet,7.628753839,-18.7982291,Mesenchymal cell
	10X_P4_4_CTCGTCAAGAATTGTG,Droplet,8.914100917,-19.12548315,Mesenchymal cell
	10X_P4_4_CTCGTCACACTTAAGC,Droplet,16.72704882,-3.216022389,Leukocyte
	10X_P4_4_CTCGTCAGTAATCGTC,Droplet,21.68888339,15.15990995,Bladder cell
	10X_P4_4_CTCGTCAGTCGCGGTT,Droplet,9.122561468,-18.30941659,Endothelial cell
	10X_P4_4_CTCGTCATCGCACTCT,Droplet,7.336794772,-20.14325264,Mesenchymal cell
	10X_P4_4_CTCGTCATCGGTGTTA,Droplet,20.74413847,14.11086161,Bladder cell
	10X_P4_4_CTCTAATCAATCAGAA,Droplet,7.559807821,-19.23182134,Mesenchymal cell
	10X_P4_4_CTCTAATCACCCAGTG,Droplet,18.76101147,14.19524067,Bladder cell
	10X_P4_4_CTCTAATGTATGAATG,Droplet,20.22828493,14.34510381,Bladder cell
	10X_P4_4_CTCTAATTCTTGCCGT,Droplet,8.795062539,-19.04251505,Mesenchymal cell
	10X_P4_4_CTCTACGAGCGATCCC,Droplet,-19.79380229,-2.904592348,Endothelial cell
	10X_P4_4_CTCTACGGTGGAAAGA,Droplet,18.89125783,16.14402844,Bladder cell
	10X_P4_4_CTCTACGTCGAGAGCA,Droplet,11.51458729,-18.85594284,Mesenchymal cell
	10X_P4_4_CTCTGGTAGAGCCTAG,Droplet,19.38001197,15.83016252,Basal cell of urothelium
	10X_P4_4_CTCTGGTAGGCCATAG,Droplet,7.328990817,-20.29521348,Mesenchymal cell
	10X_P4_4_CTCTGGTGTCTCCCTA,Droplet,10.68652225,-18.48405052,Mesenchymal cell
	10X_P4_4_CTCTGGTGTGAAGGCT,Droplet,21.30932813,15.84355917,Bladder cell
	10X_P4_4_CTGAAACCAAGCCGTC,Droplet,9.077797375,-19.87845164,Mesenchymal cell
	10X_P4_4_CTGAAACTCTGCGACG,Droplet,10.82232497,-18.59038035,Mesenchymal cell
	10X_P4_4_CTGAAGTAGCCGGTAA,Droplet,18.94727303,15.88155445,Basal cell of urothelium
	10X_P4_4_CTGAAGTCAACTGCGC,Droplet,8.090921651,-18.8699186,Mesenchymal cell
	10X_P4_4_CTGAAGTTCACGAAGG,Droplet,10.54994172,-18.5728778,Mesenchymal cell
	10X_P4_4_CTGAAGTTCGGATGTT,Droplet,19.09396927,15.14166871,Bladder cell
	10X_P4_4_CTGATAGAGATGCCAG,Droplet,19.11599981,16.47210944,Bladder cell
	10X_P4_4_CTGATAGAGCCAGTTT,Droplet,19.35725847,16.68981645,Bladder cell
	10X_P4_4_CTGATAGAGCTTATCG,Droplet,7.201227357,-19.1257763,Mesenchymal cell
	10X_P4_4_CTGATCCAGTGCTGCC,Droplet,7.431396957,-19.80040241,Mesenchymal cell
	10X_P4_4_CTGATCCCACATGTGT,Droplet,10.08951196,-18.66631318,Mesenchymal cell
	10X_P4_4_CTGATCCTCTCCGGTT,Droplet,21.03815061,12.87265749,Bladder cell
	10X_P4_4_CTGCCTAAGATGCGAC,Droplet,21.28585056,12.87397696,Bladder cell
	10X_P4_4_CTGCCTAAGCGTCAAG,Droplet,10.72565541,-18.45689963,Mesenchymal cell
	10X_P4_4_CTGCCTAGTCTGCGGT,Droplet,11.56659475,-18.33687186,Mesenchymal cell
	10X_P4_4_CTGCGGAAGCGTAGTG,Droplet,11.34110709,-18.56767785,Mesenchymal cell
	10X_P4_4_CTGCGGAAGTCATCCA,Droplet,20.39431373,15.05520957,Bladder cell
	10X_P4_4_CTGCGGAGTGCACGAA,Droplet,10.1227525,-18.67671022,Mesenchymal cell
	10X_P4_4_CTGCGGATCTATGTGG,Droplet,21.5802487,14.28110863,Bladder cell
	10X_P4_4_CTGCTGTAGCAGACTG,Droplet,18.62693519,14.11086943,Bladder cell
	10X_P4_4_CTGCTGTAGCCATCGC,Droplet,19.22946724,16.541253,Bladder cell
	10X_P4_4_CTGGTCTCATGCGCAC,Droplet,21.9367623,13.05791759,Bladder cell
	10X_P4_4_CTGGTCTTCTAACTTC,Droplet,8.400626085,-19.20374414,Mesenchymal cell
	10X_P4_4_CTGTGCTAGATCCGAG,Droplet,21.31268091,14.12351002,Bladder cell
	10X_P4_4_CTGTGCTAGCTCCCAG,Droplet,21.34701485,13.94178735,Bladder cell
	10X_P4_4_CTGTGCTCAGTAAGCG,Droplet,8.249013031,-20.45171268,Mesenchymal cell
	10X_P4_4_CTGTGCTCATTACGAC,Droplet,7.256023642,-18.89618941,Mesenchymal cell
	10X_P4_4_CTGTGCTGTAACGCGA,Droplet,20.24771174,16.30361478,Bladder cell
	10X_P4_4_CTGTGCTGTCTGCCAG,Droplet,20.5744698,13.51006279,Bladder cell
	10X_P4_4_CTGTGCTTCGTTACAG,Droplet,11.7329476,-19.16050098,Mesenchymal cell
	10X_P4_4_CTGTTTAAGGCCCTTG,Droplet,6.978312985,-20.01606792,Mesenchymal cell
	10X_P4_4_CTGTTTAAGTTTAGGA,Droplet,10.62345439,-18.24151052,Mesenchymal cell
	10X_P4_4_CTGTTTAGTGACTACT,Droplet,19.24139429,16.26579943,Bladder cell
	10X_P4_4_CTGTTTAGTGATAAGT,Droplet,19.2543517,14.51838821,Bladder cell
	10X_P4_4_CTGTTTATCATAGCAC,Droplet,10.38957745,-18.66622161,Mesenchymal cell
	10X_P4_4_CTTAACTGTATTAGCC,Droplet,10.80987807,-18.6690474,Mesenchymal cell
	10X_P4_4_CTTAACTTCTGGAGCC,Droplet,20.22680292,15.43063991,Bladder cell
	10X_P4_4_CTTACCGAGCTGTCTA,Droplet,7.091507954,-19.26488644,Mesenchymal cell
	10X_P4_4_CTTACCGCACCTTGTC,Droplet,11.82204629,-18.79341604,Mesenchymal cell
	10X_P4_4_CTTACCGGTAGGGACT,Droplet,20.66794183,13.86466669,Bladder cell
	10X_P4_4_CTTACCGGTCAGCTAT,Droplet,12.09094597,-19.40512244,Mesenchymal cell
	10X_P4_4_CTTACCGTCAGGATCT,Droplet,20.95742754,14.96346011,Basal cell of urothelium
	10X_P4_4_CTTACCGTCATGCAAC,Droplet,7.090340012,-20.29921969,Mesenchymal cell
	10X_P4_4_CTTACCGTCATGTGGT,Droplet,20.90870281,15.26575228,Bladder cell
	10X_P4_4_CTTACCGTCCCAAGAT,Droplet,12.02747659,-19.47658181,Mesenchymal cell
	10X_P4_4_CTTAGGAAGCGGATCA,Droplet,10.89483685,-18.22762673,Mesenchymal cell
	10X_P4_4_CTTAGGAAGGTGATAT,Droplet,7.362660548,-19.08910168,Mesenchymal cell
	10X_P4_4_CTTAGGAAGTAGGTGC,Droplet,7.600161454,-19.0881717,Mesenchymal cell
	10X_P4_4_CTTAGGACAGTTCCCT,Droplet,19.81326567,14.77834405,Bladder cell
	10X_P4_4_CTTAGGATCGTTACAG,Droplet,20.55741374,14.98464968,Basal cell of urothelium
	10X_P4_4_CTTCTCTAGTGGGCTA,Droplet,7.255002322,-19.22871929,Mesenchymal cell
	10X_P4_4_CTTCTCTCACTCTGTC,Droplet,7.918155297,-20.27343691,Mesenchymal cell
	10X_P4_4_CTTCTCTGTCCGTCAG,Droplet,20.18531965,14.66163728,Bladder cell
	10X_P4_4_CTTCTCTGTGCGCTTG,Droplet,9.287924966,-18.80718642,Mesenchymal cell
	10X_P4_4_CTTCTCTGTTGTCGCG,Droplet,20.21123307,14.63552132,Basal cell of urothelium
	10X_P4_4_CTTCTCTGTTTGACTG,Droplet,6.883670183,-19.5913764,Mesenchymal cell
	10X_P4_4_CTTGGCTAGGGATACC,Droplet,11.84686054,-19.50849446,Mesenchymal cell
	10X_P4_4_CTTGGCTCAATTCCTT,Droplet,11.30280048,-18.48595652,Mesenchymal cell
	10X_P4_4_CTTGGCTCATGGTCAT,Droplet,10.10028638,-18.90155359,Mesenchymal cell
	10X_P4_4_CTTGGCTGTCGCGTGT,Droplet,18.84890863,15.32662716,Bladder cell
	10X_P4_4_CTTGGCTTCTCTGCTG,Droplet,18.68101854,14.59799257,Bladder cell
	10X_P4_4_CTTTGCGGTTGACGTT,Droplet,8.42932892,-19.22170068,Mesenchymal cell
	10X_P4_4_CTTTGCGTCTGCCAGG,Droplet,12.12331106,-19.83814355,Mesenchymal cell
	10X_P4_4_GAAACTCAGGATGGTC,Droplet,10.10877147,-19.00915496,Bladder cell
	10X_P4_4_GAAACTCCACCCTATC,Droplet,18.62185035,14.18552906,Bladder cell
	10X_P4_4_GAAACTCCAGCAGTTT,Droplet,19.44984033,14.48099588,Bladder cell
	10X_P4_4_GAAACTCGTCCGTCAG,Droplet,18.51367022,15.97584984,Basal cell of urothelium
	10X_P4_4_GAAACTCGTGTTCGAT,Droplet,11.44093365,-18.52581151,Mesenchymal cell
	10X_P4_4_GAAACTCTCGGTCTAA,Droplet,19.11751051,16.25761694,Bladder cell
	10X_P4_4_GAAATGAAGAGCTGGT,Droplet,8.376526763,-20.69447886,Mesenchymal cell
	10X_P4_4_GAAATGAAGGCTCAGA,Droplet,11.17897908,-18.39785002,Mesenchymal cell
	10X_P4_4_GAAATGAAGTGGGATC,Droplet,6.935331368,-19.94981986,Mesenchymal cell
	10X_P4_4_GAACATCGTCTCTTAT,Droplet,10.41161774,-18.25372715,Mesenchymal cell
	10X_P4_4_GAACCTAAGTCGATAA,Droplet,11.38266316,-18.54238295,Mesenchymal cell
	10X_P4_4_GAACCTAGTGAGTATA,Droplet,7.655535113,-20.27646146,Mesenchymal cell
	10X_P4_4_GAACGGAAGTGAAGTT,Droplet,10.06592939,-18.7317716,Mesenchymal cell
	10X_P4_4_GAACGGATCGATAGAA,Droplet,21.56894305,13.61064744,Bladder cell
	10X_P4_4_GAAGCAGCAATCGGTT,Droplet,11.12812521,-19.10145023,Mesenchymal cell
	10X_P4_4_GAAGCAGCACTACAGT,Droplet,8.675616983,-19.99255554,Bladder cell
	10X_P4_4_GAAGCAGCAGCTGGCT,Droplet,21.29628559,15.82027948,Bladder cell
	10X_P4_4_GAAGCAGGTCACACGC,Droplet,11.6928394,-18.8063191,Mesenchymal cell
	10X_P4_4_GAAGCAGGTTAGAACA,Droplet,12.20125086,-19.83659274,Mesenchymal cell
	10X_P4_4_GAAGCAGTCACCCTCA,Droplet,6.886712378,-19.47737289,Mesenchymal cell
	10X_P4_4_GAAGCAGTCATGTAGC,Droplet,20.91610824,15.20407595,Basal cell of urothelium
	10X_P4_4_GAAGCAGTCTCTTGAT,Droplet,8.567908228,-19.61602215,Mesenchymal cell
	10X_P4_4_GAATAAGAGCTGAACG,Droplet,11.22495284,-18.33851496,Mesenchymal cell
	10X_P4_4_GAATAAGAGGAGCGTT,Droplet,8.183871573,-19.29919064,Mesenchymal cell
	10X_P4_4_GAATAAGGTACGACCC,Droplet,21.30710962,14.13322586,Bladder cell
	10X_P4_4_GAATGAAAGCTTATCG,Droplet,17.39493116,-3.212585058,Leukocyte
	10X_P4_4_GAATGAACATGCCTTC,Droplet,21.3554684,14.12641087,Bladder cell
	10X_P4_4_GAATGAAGTAGCAAAT,Droplet,19.30195159,15.04231388,Basal cell of urothelium
	10X_P4_4_GAATGAAGTCGAGTTT,Droplet,18.62834846,14.15398243,Bladder cell
	10X_P4_4_GAATGAATCGCGTTTC,Droplet,6.946566866,-19.39778084,Mesenchymal cell
	10X_P4_4_GAATGAATCGGTCTAA,Droplet,7.013484266,-19.48801731,Mesenchymal cell
	10X_P4_4_GACACGCCAGGTGGAT,Droplet,7.657239685,-18.79937991,Mesenchymal cell
	10X_P4_4_GACACGCGTGCACGAA,Droplet,6.996742016,-19.53012899,Mesenchymal cell
	10X_P4_4_GACACGCGTTCACCTC,Droplet,20.09093671,14.75430179,Bladder cell
	10X_P4_4_GACACGCTCTCCAGGG,Droplet,11.00485439,-18.25402562,Mesenchymal cell
	10X_P4_4_GACAGAGCACGCGAAA,Droplet,7.251304357,-20.13299156,Mesenchymal cell
	10X_P4_4_GACAGAGGTAAACCTC,Droplet,6.851348043,-19.74982093,Mesenchymal cell
	10X_P4_4_GACAGAGTCATGCTCC,Droplet,8.218698606,-19.39051482,Mesenchymal cell
	10X_P4_4_GACCAATCACTTAAGC,Droplet,8.903128117,-19.16957724,Mesenchymal cell
	10X_P4_4_GACCAATGTGAGGCTA,Droplet,19.54706106,16.31111677,Bladder cell
	10X_P4_4_GACCTGGGTTGCGTTA,Droplet,20.82648421,13.98162544,Bladder cell
	10X_P4_4_GACCTGGTCCACGAAT,Droplet,20.23031874,16.23387912,Basal cell of urothelium
	10X_P4_4_GACGCGTAGTGTTGAA,Droplet,6.855174061,-19.88060298,Mesenchymal cell
	10X_P4_4_GACGCGTTCGTTACGA,Droplet,8.698035371,-19.0897012,Mesenchymal cell
	10X_P4_4_GACGGCTAGGCCATAG,Droplet,7.229249484,-19.33395432,Mesenchymal cell
	10X_P4_4_GACGGCTAGTCTCCTC,Droplet,6.828211049,-19.50479077,Mesenchymal cell
	10X_P4_4_GACGGCTCAGGTCCAC,Droplet,21.54836586,14.26367695,Bladder cell
	10X_P4_4_GACGGCTGTTCGCTAA,Droplet,19.20469598,15.44457356,Bladder cell
	10X_P4_4_GACGGCTTCAGTTTGG,Droplet,18.89891897,14.78338217,Bladder cell
	10X_P4_4_GACGTGCCACAACGTT,Droplet,18.64374947,14.42777795,Bladder cell
	10X_P4_4_GACGTGCCATCCAACA,Droplet,7.38504126,-19.19913969,Mesenchymal cell
	10X_P4_4_GACGTGCGTATCAGTC,Droplet,7.210549163,-20.24365611,Mesenchymal cell
	10X_P4_4_GACGTGCGTCCGAGTC,Droplet,11.49179494,-18.37600519,Mesenchymal cell
	10X_P4_4_GACGTGCGTTAAGACA,Droplet,20.73306113,14.38362651,Basal cell of urothelium
	10X_P4_4_GACGTGCTCTGTACGA,Droplet,20.65946555,14.15728311,Bladder cell
	10X_P4_4_GACGTTAAGCGCTCCA,Droplet,-19.73741572,-2.834762339,Endothelial cell
	10X_P4_4_GACGTTAAGGCGCTCT,Droplet,19.02359165,13.66647201,Bladder cell
	10X_P4_4_GACGTTACATAGACTC,Droplet,21.01005428,13.57505901,Bladder cell
	10X_P4_4_GACTAACAGGACACCA,Droplet,19.86504216,14.8329967,Basal cell of urothelium
	10X_P4_4_GACTAACAGGTGTTAA,Droplet,7.119399009,-19.33608064,Mesenchymal cell
	10X_P4_4_GACTAACAGTCAATAG,Droplet,19.19878773,15.55344941,Basal cell of urothelium
	10X_P4_4_GACTAACCATACTACG,Droplet,20.07840806,15.23496108,Bladder cell
	10X_P4_4_GACTAACGTAGGCATG,Droplet,10.08718509,-18.56264717,Mesenchymal cell
	10X_P4_4_GACTACATCCAATGGT,Droplet,10.87051149,-18.38871324,Mesenchymal cell
	10X_P4_4_GACTGCGCACGGCCAT,Droplet,8.231915917,-19.38550141,Mesenchymal cell
	10X_P4_4_GACTGCGGTACCGCTG,Droplet,11.76002762,-18.58688905,Mesenchymal cell
	10X_P4_4_GAGCAGAAGATGTGTA,Droplet,7.538686693,-19.3898686,Mesenchymal cell
	10X_P4_4_GAGCAGACATAAGACA,Droplet,6.762850984,-19.55778441,Mesenchymal cell
	10X_P4_4_GAGCAGATCAATACCG,Droplet,18.90461492,13.87745805,Bladder cell
	10X_P4_4_GAGCAGATCCGCATAA,Droplet,7.275049452,-19.08672056,Mesenchymal cell
	10X_P4_4_GAGCAGATCTGGGCCA,Droplet,6.955445778,-20.15005247,Mesenchymal cell
	10X_P4_4_GAGGTGACAAGAAGAG,Droplet,9.880804092,-19.34615037,Mesenchymal cell
	10X_P4_4_GAGGTGACATGCAATC,Droplet,7.02801682,-19.12852303,Mesenchymal cell
	10X_P4_4_GAGGTGATCAGGCAAG,Droplet,20.86983471,14.60164827,Bladder cell
	10X_P4_4_GAGTCCGAGAGAGCTC,Droplet,19.69498869,14.91861959,Basal cell of urothelium
	10X_P4_4_GAGTCCGAGCCGCCTA,Droplet,20.91418264,14.79618459,Bladder cell
	10X_P4_4_GAGTCCGAGTTAACGA,Droplet,20.71635926,15.34132762,Bladder cell
	10X_P4_4_GAGTCCGCACATTCGA,Droplet,21.38664303,13.91153509,Bladder cell
	10X_P4_4_GAGTCCGGTACAGTGG,Droplet,19.16250301,15.5513054,Basal cell of urothelium
	10X_P4_4_GAGTCCGGTCGTTGTA,Droplet,21.13490458,15.18965871,Bladder cell
	10X_P4_4_GAGTCCGGTTGGGACA,Droplet,12.04108248,-19.33631648,Mesenchymal cell
	10X_P4_4_GATCAGTGTCTACCTC,Droplet,20.10995543,14.9169711,Basal cell of urothelium
	10X_P4_4_GATCAGTGTCTAGTCA,Droplet,19.19240686,15.70830442,Basal cell of urothelium
	10X_P4_4_GATCAGTGTGATAAAC,Droplet,21.10956991,14.03114274,Bladder cell
	10X_P4_4_GATCAGTTCAACGGCC,Droplet,7.43236927,-19.42562385,Mesenchymal cell
	10X_P4_4_GATCAGTTCAGCGATT,Droplet,7.652629787,-19.20325917,Mesenchymal cell
	10X_P4_4_GATCAGTTCCCAGGTG,Droplet,-9.619761168,19.54256491,Endothelial cell
	10X_P4_4_GATCAGTTCGGCGGTT,Droplet,19.60828829,16.28295945,Bladder cell
	10X_P4_4_GATCGATAGAGACGAA,Droplet,18.72771607,15.92166087,Basal cell of urothelium
	10X_P4_4_GATCGATAGGTTCCTA,Droplet,18.69482459,16.03754477,Basal cell of urothelium
	10X_P4_4_GATCGATAGTTAGGTA,Droplet,7.243071502,-20.38176118,Mesenchymal cell
	10X_P4_4_GATCGATCAAAGCAAT,Droplet,13.04967012,-9.230518234,Leukocyte
	10X_P4_4_GATCGATTCGCTGATA,Droplet,11.04130749,-18.58898103,Mesenchymal cell
	10X_P4_4_GATCGCGGTATGAATG,Droplet,21.51870053,13.59082935,Bladder cell
	10X_P4_4_GATCGTAAGGCTACGA,Droplet,19.40758835,15.02044337,Bladder cell
	10X_P4_4_GATCGTACACTTACGA,Droplet,11.80955567,-18.82926065,Mesenchymal cell
	10X_P4_4_GATCGTACATCCGCGA,Droplet,10.83193718,-18.37093465,Mesenchymal cell
	10X_P4_4_GATCTAGAGCTGTCTA,Droplet,19.05579716,16.19863511,Bladder cell
	10X_P4_4_GATCTAGCAGGTTTCA,Droplet,11.23625515,-18.30697004,Mesenchymal cell
	10X_P4_4_GATCTAGGTACCAGTT,Droplet,19.39158281,16.13769386,Bladder cell
	10X_P4_4_GATCTAGTCCTGCTTG,Droplet,21.38879207,14.25127559,Basal cell of urothelium
	10X_P4_4_GATGAAAAGACCTAGG,Droplet,21.3819056,14.30551568,Bladder cell
	10X_P4_4_GATGAAAAGAGTCTGG,Droplet,19.37643124,15.83034392,Basal cell of urothelium
	10X_P4_4_GATGAAAAGCCATCGC,Droplet,7.028754148,-19.3031148,Mesenchymal cell
	10X_P4_4_GATGAAAAGCGCTTAT,Droplet,8.712110354,-20.60748872,Mesenchymal cell
	10X_P4_4_GATGAAAAGCTGCCCA,Droplet,6.980321981,-19.75430899,Mesenchymal cell
	10X_P4_4_GATGAAACATCGGGTC,Droplet,21.00959418,15.0634878,Bladder cell
	10X_P4_4_GATGAAAGTACAGCAG,Droplet,9.514180048,-18.7455902,Mesenchymal cell
	10X_P4_4_GATGAAATCCAGTAGT,Droplet,8.333729792,-18.97552671,Mesenchymal cell
	10X_P4_4_GATGAGGAGTATGACA,Droplet,20.41809927,14.34049988,Bladder cell
	10X_P4_4_GATGAGGCATCGGTTA,Droplet,11.54610851,-18.96373268,Mesenchymal cell
	10X_P4_4_GATGAGGCATTAGCCA,Droplet,11.14324393,-19.13553789,Mesenchymal cell
	10X_P4_4_GATGAGGTCATTGCCC,Droplet,19.75958938,14.68555304,Basal cell of urothelium
	10X_P4_4_GATGAGGTCCTAGGGC,Droplet,18.88037244,14.12982383,Bladder cell
	10X_P4_4_GATGCTAAGAGCTTCT,Droplet,7.662851378,-18.80041711,Mesenchymal cell
	10X_P4_4_GATGCTACAATGGATA,Droplet,11.48072233,-18.56359275,Mesenchymal cell
	10X_P4_4_GATGCTACAGTAACGG,Droplet,7.597609638,-19.3516444,Mesenchymal cell
	10X_P4_4_GATTCAGCACATAACC,Droplet,10.28165741,-19.02761694,Bladder cell
	10X_P4_4_GATTCAGCAGGATTGG,Droplet,21.48239742,14.70448947,Bladder cell
	10X_P4_4_GATTCAGGTCCCTTGT,Droplet,21.08432231,14.46306619,Bladder cell
	10X_P4_4_GATTCAGGTGTTCTTT,Droplet,18.84576047,15.73801248,Bladder cell
	10X_P4_4_GCAAACTAGACAGAGA,Droplet,-1.032090921,-13.87716188,Mesenchymal cell
	10X_P4_4_GCAAACTCAAGAAGAG,Droplet,-3.123166608,14.0698102,Endothelial cell
	10X_P4_4_GCAAACTGTGATAAAC,Droplet,18.96083447,15.06885813,Basal cell of urothelium
	10X_P4_4_GCAATCAAGTAGGTGC,Droplet,19.03937432,14.37846898,Bladder cell
	10X_P4_4_GCAATCATCAGGCAAG,Droplet,11.53140872,-18.48463225,Mesenchymal cell
	10X_P4_4_GCACATAAGATCTGCT,Droplet,10.68224417,-18.2778267,Mesenchymal cell
	10X_P4_4_GCACATAGTACTTGAC,Droplet,7.291335864,-19.07986639,Mesenchymal cell
	10X_P4_4_GCACATATCCCGGATG,Droplet,19.31253059,15.38048398,Basal cell of urothelium
	10X_P4_4_GCACTCTAGCCACGCT,Droplet,11.69819664,-18.63817562,Mesenchymal cell
	10X_P4_4_GCACTCTAGCGAGAAA,Droplet,6.76811286,-19.28622174,Mesenchymal cell
	10X_P4_4_GCACTCTCACTTACGA,Droplet,6.760032755,-19.47875919,Mesenchymal cell
	10X_P4_4_GCACTCTCAGCGATCC,Droplet,13.08345536,-9.526208152,Leukocyte
	10X_P4_4_GCACTCTGTACCATCA,Droplet,21.30236283,14.9959219,Bladder cell
	10X_P4_4_GCACTCTGTACCCAAT,Droplet,6.924575952,-19.03354341,Mesenchymal cell
	10X_P4_4_GCACTCTGTTCGTTGA,Droplet,19.00589166,13.71612895,Bladder cell
	10X_P4_4_GCAGCCAAGATAGTCA,Droplet,7.373781846,-20.16558344,Mesenchymal cell
	10X_P4_4_GCAGCCAAGATCCTGT,Droplet,19.13553181,15.21158697,Bladder cell
	10X_P4_4_GCAGCCACATACGCTA,Droplet,7.255781814,-18.9666532,Mesenchymal cell
	10X_P4_4_GCAGCCATCCAAGTAC,Droplet,21.17654672,14.163121,Bladder cell
	10X_P4_4_GCAGTTAAGCCAGAAC,Droplet,21.47365446,14.82110602,Bladder cell
	10X_P4_4_GCAGTTACATAGACTC,Droplet,18.5862047,14.35280973,Bladder cell
	10X_P4_4_GCAGTTACATATACGC,Droplet,6.879219037,-19.55101352,Mesenchymal cell
	10X_P4_4_GCATACACAATTCCTT,Droplet,20.88294517,15.07327438,Bladder cell
	10X_P4_4_GCATACATCAACTCTT,Droplet,10.24311981,-18.82053459,Mesenchymal cell
	10X_P4_4_GCATACATCACCAGGC,Droplet,21.37740098,13.89694496,Bladder cell
	10X_P4_4_GCATACATCGCGTTTC,Droplet,21.01328576,13.82487343,Bladder cell
	10X_P4_4_GCATGATAGTCACGCC,Droplet,21.0519737,15.35291415,Bladder cell
	10X_P4_4_GCATGATGTAAGGGCT,Droplet,7.64470894,-20.23255474,Mesenchymal cell
	10X_P4_4_GCATGATGTAGCGCTC,Droplet,21.51430268,14.73565803,Bladder cell
	10X_P4_4_GCATGATGTCCTCCAT,Droplet,20.25748681,14.86707801,Basal cell of urothelium
	10X_P4_4_GCATGCGAGGCCCTTG,Droplet,8.460731076,-20.56840524,Mesenchymal cell
	10X_P4_4_GCATGCGAGTAGGTGC,Droplet,7.042517278,-19.24897845,Mesenchymal cell
	10X_P4_4_GCATGCGCACACAGAG,Droplet,9.054286934,-19.16253349,Mesenchymal cell
	10X_P4_4_GCATGCGCAGCATGAG,Droplet,19.93239776,14.93975114,Bladder cell
	10X_P4_4_GCATGCGCAGTGGGAT,Droplet,-19.87382853,-2.767677145,Endothelial cell
	10X_P4_4_GCATGCGGTGCGCTTG,Droplet,21.39790944,14.36476745,Bladder cell
	10X_P4_4_GCATGCGTCCCAGGTG,Droplet,20.40429287,14.79164911,Bladder cell
	10X_P4_4_GCATGCGTCGTTTATC,Droplet,20.60485925,14.95958023,Bladder cell
	10X_P4_4_GCATGTAGTCATTAGC,Droplet,20.99705719,14.20660141,Bladder cell
	10X_P4_4_GCCAAATAGTGATCGG,Droplet,8.43644773,-19.65321847,Mesenchymal cell
	10X_P4_4_GCCAAATCAAACTGTC,Droplet,20.02473603,15.09242171,Bladder cell
	10X_P4_4_GCCAAATCACCAGCAC,Droplet,11.56060209,-18.86596277,Mesenchymal cell
	10X_P4_4_GCCAAATTCACAAACC,Droplet,21.92243259,13.04393804,Bladder cell
	10X_P4_4_GCCTCTACAAATCCGT,Droplet,19.12563369,15.07256277,Bladder cell
	10X_P4_4_GCCTCTAGTGCACGAA,Droplet,9.849023727,-18.69204378,Mesenchymal cell
	10X_P4_4_GCGACCACAGACGCCT,Droplet,20.43147566,16.13774573,Bladder cell
	10X_P4_4_GCGACCAGTTATCCGA,Droplet,11.43759272,-18.58845446,Mesenchymal cell
	10X_P4_4_GCGACCAGTTCGTGAT,Droplet,21.07770097,13.86780952,Bladder cell
	10X_P4_4_GCGACCATCGCTAGCG,Droplet,11.25696283,-18.39021206,Mesenchymal cell
	10X_P4_4_GCGAGAAGTCCAGTGC,Droplet,11.6215587,-18.97153935,Mesenchymal cell
	10X_P4_4_GCGAGAAGTCGATTGT,Droplet,20.97673975,15.52436687,Basal cell of urothelium
	10X_P4_4_GCGAGAATCGCTGATA,Droplet,19.25885861,16.27705478,Basal cell of urothelium
	10X_P4_4_GCGAGAATCTTGAGAC,Droplet,21.02690001,15.59576145,Bladder cell
	10X_P4_4_GCGCAACCAGCTCGCA,Droplet,21.07230525,13.91431877,Bladder cell
	10X_P4_4_GCGCAACCATGTAAGA,Droplet,11.94881046,-18.94140344,Mesenchymal cell
	10X_P4_4_GCGCAACCATTGCGGC,Droplet,18.77675046,14.3630921,Bladder cell
	10X_P4_4_GCGCAACTCACTATTC,Droplet,18.74956967,13.83361289,Bladder cell
	10X_P4_4_GCGCAGTAGCGAGAAA,Droplet,11.43517455,-18.64737101,Mesenchymal cell
	10X_P4_4_GCGCAGTCAACTTGAC,Droplet,8.698959843,-18.9067343,Mesenchymal cell
	10X_P4_4_GCGCAGTCAATAAGCA,Droplet,18.9690685,14.27286481,Bladder cell
	10X_P4_4_GCGCAGTCACCAGGCT,Droplet,8.804837698,-20.69798419,Mesenchymal cell
	10X_P4_4_GCGCAGTGTCGACTAT,Droplet,12.05296282,-18.87262284,Mesenchymal cell
	10X_P4_4_GCGCAGTTCCTAGGGC,Droplet,20.33558863,14.44672942,Bladder cell
	10X_P4_4_GCGCAGTTCGCCGTGA,Droplet,6.909674436,-19.48442907,Mesenchymal cell
	10X_P4_4_GCGCCAAGTGAAATCA,Droplet,19.05344063,13.68226828,Bladder cell
	10X_P4_4_GCGCCAATCAAGGCTT,Droplet,9.082450119,-18.9441619,Mesenchymal cell
	10X_P4_4_GCGCCAATCATGTGGT,Droplet,19.04995653,15.44917578,Bladder cell
	10X_P4_4_GCGCCAATCCGCGCAA,Droplet,19.44425615,15.32010079,Basal cell of urothelium
	10X_P4_4_GCGCCAATCCTACAGA,Droplet,19.51536992,15.40867896,Bladder cell
	10X_P4_4_GCGCGATAGGCTCAGA,Droplet,19.39859531,15.80333613,Basal cell of urothelium
	10X_P4_4_GCGCGATAGTTTAGGA,Droplet,10.6555332,-18.74104385,Mesenchymal cell
	10X_P4_4_GCGCGATCAGGTTTCA,Droplet,21.55037019,13.32731255,Bladder cell
	10X_P4_4_GCGCGATCATATACCG,Droplet,19.72841896,15.9178829,Basal cell of urothelium
	10X_P4_4_GCGCGATGTCCGAAGA,Droplet,7.433309823,-20.31362766,Mesenchymal cell
	10X_P4_4_GCGCGATGTTCCATGA,Droplet,19.37065584,15.30095225,Basal cell of urothelium
	10X_P4_4_GCGGGTTAGTCTCAAC,Droplet,12.12496089,-19.68201059,Mesenchymal cell
	10X_P4_4_GCGGGTTTCTGCTTGC,Droplet,6.742946057,-19.22737371,Mesenchymal cell
	10X_P4_4_GCTCCTACAGATGGCA,Droplet,7.557397322,-19.3383025,Mesenchymal cell
	10X_P4_4_GCTCCTACATGCTGGC,Droplet,-9.64520964,19.52996224,Endothelial cell
	10X_P4_4_GCTCCTATCCGAAGAG,Droplet,10.86775193,-18.27360461,Mesenchymal cell
	10X_P4_4_GCTCTGTAGCTAGTCT,Droplet,8.133559125,-19.29302031,Mesenchymal cell
	10X_P4_4_GCTCTGTAGTAGGCCA,Droplet,8.856710724,-19.1412597,Mesenchymal cell
	10X_P4_4_GCTCTGTTCTAGCACA,Droplet,7.075132382,-19.1869558,Mesenchymal cell
	10X_P4_4_GCTGCAGAGACTTGAA,Droplet,21.52723499,14.03296355,Bladder cell
	10X_P4_4_GCTGCAGAGATCGATA,Droplet,20.72827704,14.33237201,Bladder cell
	10X_P4_4_GCTGCAGCATTGGTAC,Droplet,-7.329567783,19.42478515,Endothelial cell
	10X_P4_4_GCTGCGACAGGAATGC,Droplet,20.96265219,15.36028502,Bladder cell
	10X_P4_4_GCTGCGACATTCTTAC,Droplet,21.44653128,15.09248388,Bladder cell
	10X_P4_4_GCTGCGATCGAATGGG,Droplet,12.03912099,-19.81506003,Mesenchymal cell
	10X_P4_4_GCTGCGATCTGGCGTG,Droplet,6.909870854,-19.55386582,Mesenchymal cell
	10X_P4_4_GCTGCGATCTTCATGT,Droplet,20.9614964,14.11687874,Bladder cell
	10X_P4_4_GCTGCTTAGCAACGGT,Droplet,10.11689249,-18.62199314,Mesenchymal cell
	10X_P4_4_GCTGCTTAGCGCTTAT,Droplet,18.78554623,15.94276862,Basal cell of urothelium
	10X_P4_4_GCTGCTTAGCTGTCTA,Droplet,6.931363795,-19.47587478,Mesenchymal cell
	10X_P4_4_GCTGCTTCAGGTTTCA,Droplet,19.04987398,14.18748147,Bladder cell
	10X_P4_4_GCTGCTTTCTGATTCT,Droplet,10.14168569,-18.91506197,Mesenchymal cell
	10X_P4_4_GCTTCCAAGTCCTCCT,Droplet,16.9190678,-3.695478816,Leukocyte
	10X_P4_4_GCTTCCACACTTACGA,Droplet,20.87713904,15.32555819,Bladder cell
	10X_P4_4_GCTTCCATCCGTAGGC,Droplet,7.935322813,-19.89999716,Mesenchymal cell
	10X_P4_4_GCTTCCATCGTCGTTC,Droplet,9.891698839,-18.68492298,Mesenchymal cell
	10X_P4_4_GCTTGAAAGAAACGCC,Droplet,11.32041052,-18.55795378,Mesenchymal cell
	10X_P4_4_GGAAAGCCAACTTGAC,Droplet,7.112957803,-19.33957481,Mesenchymal cell
	10X_P4_4_GGAACTTGTTCAACCA,Droplet,6.827749836,-19.35436203,Mesenchymal cell
	10X_P4_4_GGAACTTTCGGCATCG,Droplet,11.14219214,-18.35202378,Mesenchymal cell
	10X_P4_4_GGAATAAAGAGACGAA,Droplet,6.77469469,-19.89930771,Mesenchymal cell
	10X_P4_4_GGAATAAGTTATGCGT,Droplet,8.143589008,-19.58849045,Mesenchymal cell
	10X_P4_4_GGAATAAGTTGTCTTT,Droplet,9.494288007,-19.00695411,Mesenchymal cell
	10X_P4_4_GGAATAAGTTGTTTGG,Droplet,19.39238224,16.50077603,Bladder cell
	10X_P4_4_GGAATAATCACTTATC,Droplet,9.230256856,-18.29853409,Endothelial cell
	10X_P4_4_GGAATAATCCAGATCA,Droplet,-6.140695269,20.50125172,Endothelial cell
	10X_P4_4_GGAATAATCTTACCGC,Droplet,9.023869395,-18.97938769,Mesenchymal cell
	10X_P4_4_GGAATAATCTTGTCAT,Droplet,8.829238133,-19.356465,Mesenchymal cell
	10X_P4_4_GGACAAGAGTGTACCT,Droplet,21.27670406,13.85225315,Bladder cell
	10X_P4_4_GGACAAGCAAAGCAAT,Droplet,21.0579191,13.6662616,Bladder cell
	10X_P4_4_GGACAAGCATATGCTG,Droplet,7.149205947,-19.91921727,Mesenchymal cell
	10X_P4_4_GGACAAGCATGAACCT,Droplet,21.11790289,15.0973231,Bladder cell
	10X_P4_4_GGACAAGCATGGGACA,Droplet,20.00317196,15.24980712,Basal cell of urothelium
	10X_P4_4_GGACAAGGTCGCATCG,Droplet,21.7999049,14.64681041,Bladder cell
	10X_P4_4_GGACAAGTCTAACGGT,Droplet,11.1015857,-18.49229938,Mesenchymal cell
	10X_P4_4_GGACAGAAGGTTACCT,Droplet,6.952088988,-19.73468368,Mesenchymal cell
	10X_P4_4_GGACAGACAGAGTGTG,Droplet,10.00722405,-18.74228233,Mesenchymal cell
	10X_P4_4_GGACAGAGTCCCTTGT,Droplet,19.32178536,16.30448073,Bladder cell
	10X_P4_4_GGACAGAGTTAGAACA,Droplet,7.45214003,-18.87472943,Mesenchymal cell
	10X_P4_4_GGACAGATCTGGGCCA,Droplet,21.37180887,14.1335515,Bladder cell
	10X_P4_4_GGACATTCACGGTGTC,Droplet,21.61058472,15.15917258,Bladder cell
	10X_P4_4_GGACATTTCCCGGATG,Droplet,19.54983834,16.10738297,Basal cell of urothelium
	10X_P4_4_GGACATTTCTTCAACT,Droplet,21.82311086,13.0706834,Bladder cell
	10X_P4_4_GGACGTCAGAGGGATA,Droplet,19.07112265,16.26719722,Bladder cell
	10X_P4_4_GGACGTCCAGGACCCT,Droplet,19.14278763,16.02718224,Bladder cell
	10X_P4_4_GGACGTCCATGCTGGC,Droplet,20.79636336,15.67991957,Basal cell of urothelium
	10X_P4_4_GGACGTCGTCAATACC,Droplet,19.14894894,15.75908413,Basal cell of urothelium
	10X_P4_4_GGAGCAAAGAGTCTGG,Droplet,20.81586465,14.8024112,Bladder cell
	10X_P4_4_GGAGCAATCGTAGGTT,Droplet,20.99143779,13.76403009,Bladder cell
	10X_P4_4_GGAGCAATCTGAGTGT,Droplet,11.2746608,-18.4558679,Mesenchymal cell
	10X_P4_4_GGATGTTCAAAGGTGC,Droplet,1.025536679,13.6422144,Bladder cell
	10X_P4_4_GGATTACAGCCGGTAA,Droplet,7.311603402,-19.09401101,Mesenchymal cell
	10X_P4_4_GGATTACGTCGATTGT,Droplet,20.234726,16.14926835,Bladder cell
	10X_P4_4_GGATTACTCAACGGGA,Droplet,-19.75307984,0.518491477,Mesenchymal cell
	10X_P4_4_GGATTACTCATGTCTT,Droplet,8.174120148,-18.95247873,Mesenchymal cell
	10X_P4_4_GGCAATTGTAGAAGGA,Droplet,20.84893164,15.55866518,Bladder cell
	10X_P4_4_GGCAATTGTTGTCTTT,Droplet,20.75022744,14.94658373,Bladder cell
	10X_P4_4_GGCCGATAGATCGGGT,Droplet,21.54057847,14.00761493,Bladder cell
	10X_P4_4_GGCCGATGTGACCAAG,Droplet,19.90486351,14.96402979,Bladder cell
	10X_P4_4_GGCCGATTCACCTCGT,Droplet,7.098971805,-19.28662827,Mesenchymal cell
	10X_P4_4_GGCCGATTCGTCTGCT,Droplet,10.7835426,-18.64865899,Mesenchymal cell
	10X_P4_4_GGCCGATTCTTTACAC,Droplet,19.39473975,16.41683182,Bladder cell
	10X_P4_4_GGCGACTAGTCAAGCG,Droplet,8.017525961,-20.61553486,Mesenchymal cell
	10X_P4_4_GGCGACTCACGAGAGT,Droplet,10.45700531,-18.61506089,Mesenchymal cell
	10X_P4_4_GGCGACTTCACTCCTG,Droplet,19.0354096,13.731216,Bladder cell
	10X_P4_4_GGCGTGTGTCTGCAAT,Droplet,21.12430092,15.21944551,Bladder cell
	10X_P4_4_GGCGTGTTCCTATGTT,Droplet,19.33943787,16.15825796,Bladder cell
	10X_P4_4_GGCTCGATCTCAAACG,Droplet,6.915679634,-19.7263717,Mesenchymal cell
	10X_P4_4_GGCTGGTAGTCACGCC,Droplet,6.822411959,-19.74573106,Mesenchymal cell
	10X_P4_4_GGCTGGTTCAGTCCCT,Droplet,8.446609956,-19.79011352,Mesenchymal cell
	10X_P4_4_GGCTGGTTCATGTGGT,Droplet,18.93006758,13.99922814,Bladder cell
	10X_P4_4_GGCTGGTTCCAGTAGT,Droplet,7.535798933,-19.06234211,Mesenchymal cell
	10X_P4_4_GGGAATGTCGGAAATA,Droplet,7.674493431,-20.49145083,Mesenchymal cell
	10X_P4_4_GGGACCTAGGATTCGG,Droplet,22.10910882,12.75862769,Bladder cell
	10X_P4_4_GGGACCTCATTATCTC,Droplet,18.86803081,15.68073017,Bladder cell
	10X_P4_4_GGGACCTTCAGCTGGC,Droplet,6.979340491,-19.88630673,Mesenchymal cell
	10X_P4_4_GGGAGATCACGGCCAT,Droplet,19.39569653,15.54697328,Basal cell of urothelium
	10X_P4_4_GGGATGAAGATAGGAG,Droplet,7.420668037,-20.07230198,Mesenchymal cell
	10X_P4_4_GGGATGATCCACTCCA,Droplet,11.15440385,-18.42939227,Mesenchymal cell
	10X_P4_4_GGGCACTAGTTAGCGG,Droplet,7.177495317,-19.12046745,Bladder cell
	10X_P4_4_GGGCACTCAGACGTAG,Droplet,7.701549962,-20.45332392,Mesenchymal cell
	10X_P4_4_GGGCATCAGTAATCCC,Droplet,8.472327232,-19.29455924,Mesenchymal cell
	10X_P4_4_GGGCATCCATTGGTAC,Droplet,8.266470021,-20.35239848,Mesenchymal cell
	10X_P4_4_GGGCATCTCCTTGCCA,Droplet,21.50819461,13.73959356,Bladder cell
	10X_P4_4_GGGTCTGAGAGAACAG,Droplet,18.90378594,16.1248106,Bladder cell
	10X_P4_4_GGGTCTGAGGTCATCT,Droplet,11.25113113,-18.3647439,Mesenchymal cell
	10X_P4_4_GGGTCTGTCCCATTTA,Droplet,10.87001471,-18.54282177,Mesenchymal cell
	10X_P4_4_GGGTTGCCAGGCTCAC,Droplet,8.11383802,-20.17715899,Mesenchymal cell
	10X_P4_4_GGGTTGCGTTCGCTAA,Droplet,19.08348024,15.87620532,Bladder cell
	10X_P4_4_GGTATTGCAGGTCCAC,Droplet,20.5887331,14.88927119,Bladder cell
	10X_P4_4_GGTATTGGTACTTCTT,Droplet,11.54930043,-18.20900997,Mesenchymal cell
	10X_P4_4_GGTATTGGTCTACCTC,Droplet,19.75989615,15.04673611,Bladder cell
	10X_P4_4_GGTATTGGTGGGTCAA,Droplet,20.83583585,14.06519904,Bladder cell
	10X_P4_4_GGTATTGTCCGGGTGT,Droplet,10.12093573,-19.11092533,Mesenchymal cell
	10X_P4_4_GGTGAAGAGCCAGTAG,Droplet,21.51244672,13.55155577,Bladder cell
	10X_P4_4_GGTGAAGAGGACACCA,Droplet,8.877851415,-18.85652157,Mesenchymal cell
	10X_P4_4_GGTGCGTGTAAGGGAA,Droplet,6.861893674,-19.5660613,Mesenchymal cell
	10X_P4_4_GGTGCGTGTACAGTTC,Droplet,21.02719089,14.79952217,Basal cell of urothelium
	10X_P4_4_GGTGCGTGTTATCCGA,Droplet,11.46152727,-18.42989065,Mesenchymal cell
	10X_P4_4_GGTGTTAAGAGGTTAT,Droplet,11.21685895,-18.46590264,Mesenchymal cell
	10X_P4_4_GGTGTTAAGGTAAACT,Droplet,7.719383223,-20.48862896,Mesenchymal cell
	10X_P4_4_GGTGTTAAGTGTCTCA,Droplet,7.585320252,-20.39514038,Mesenchymal cell
	10X_P4_4_GGTGTTACACCTCGTT,Droplet,20.15562928,14.49925912,Bladder cell
	10X_P4_4_GGTGTTACAGTCCTTC,Droplet,21.63067903,15.36333183,Bladder cell
	10X_P4_4_GGTGTTAGTGTGCCTG,Droplet,7.964557431,-20.56601863,Mesenchymal cell
	10X_P4_4_GGTGTTAGTTCTGTTT,Droplet,20.77912854,15.17670406,Bladder cell
	10X_P4_4_GGTGTTATCGTTTGCC,Droplet,10.28168407,-18.58962353,Mesenchymal cell
	10X_P4_4_GTAACGTAGGCTAGCA,Droplet,18.91111273,16.06155505,Bladder cell
	10X_P4_4_GTAACGTAGGGTGTTG,Droplet,7.141360166,-19.26463563,Mesenchymal cell
	10X_P4_4_GTAACGTGTCAAACTC,Droplet,20.14984842,13.83546551,Bladder cell
	10X_P4_4_GTAACGTTCTTATCTG,Droplet,19.40687692,15.26871448,Basal cell of urothelium
	10X_P4_4_GTAACTGAGTGTACCT,Droplet,20.83786467,15.43073753,Basal cell of urothelium
	10X_P4_4_GTAACTGTCACCTTAT,Droplet,21.08104312,13.88970152,Basal cell of urothelium
	10X_P4_4_GTAACTGTCCAAACTG,Droplet,21.16970143,15.67451407,Basal cell of urothelium
	10X_P4_4_GTAACTGTCTGCCAGG,Droplet,21.54643774,14.79824956,Bladder cell
	10X_P4_4_GTACGTAAGATCCGAG,Droplet,7.171980237,-19.08226457,Mesenchymal cell
	10X_P4_4_GTACGTAAGGAATCGC,Droplet,20.05385474,14.82084332,Bladder cell
	10X_P4_4_GTACTCCAGGGTCGAT,Droplet,21.22601658,13.93409453,Bladder cell
	10X_P4_4_GTACTCCTCATGCTCC,Droplet,20.58642402,13.82728653,Bladder cell
	10X_P4_4_GTACTCCTCTCTGTCG,Droplet,10.32384932,-18.4314357,Mesenchymal cell
	10X_P4_4_GTACTTTCACGTTGGC,Droplet,19.31871835,14.84498879,Bladder cell
	10X_P4_4_GTACTTTGTCTCTCTG,Droplet,6.980035303,-19.47562652,Mesenchymal cell
	10X_P4_4_GTAGGCCTCCGTACAA,Droplet,18.93088717,16.18091103,Bladder cell
	10X_P4_4_GTAGTCAAGTATCTCG,Droplet,12.17541749,-19.78016417,Mesenchymal cell
	10X_P4_4_GTAGTCACAGCGTCCA,Droplet,19.06349228,16.26368826,Bladder cell
	10X_P4_4_GTAGTCAGTCGGCTCA,Droplet,11.2187048,-18.5045641,Mesenchymal cell
	10X_P4_4_GTATCTTGTAGCGTAG,Droplet,18.92904634,16.26158656,Basal cell of urothelium
	10X_P4_4_GTATCTTTCGATAGAA,Droplet,19.97379556,15.99247573,Basal cell of urothelium
	10X_P4_4_GTATTCTCAATAACGA,Droplet,-1.939374273,-25.1696062,Leukocyte
	10X_P4_4_GTATTCTCAATGGAAT,Droplet,8.201118709,-19.23632571,Mesenchymal cell
	10X_P4_4_GTATTCTTCGAATGCT,Droplet,21.55832188,15.43586464,Bladder cell
	10X_P4_4_GTCAAGTCACACATGT,Droplet,21.76207065,13.37899947,Bladder cell
	10X_P4_4_GTCAAGTTCCTCAACC,Droplet,21.39855375,12.85206129,Bladder cell
	10X_P4_4_GTCACAACAAGCCGCT,Droplet,7.648070482,-18.87933093,Mesenchymal cell
	10X_P4_4_GTCACAAGTCGATTGT,Droplet,11.82690261,-18.68731291,Mesenchymal cell
	10X_P4_4_GTCACAATCTCGTTTA,Droplet,20.81247009,16.12149685,Bladder cell
	10X_P4_4_GTCACAATCTGAAAGA,Droplet,6.791690409,-19.30037522,Mesenchymal cell
	10X_P4_4_GTCACAATCTGTGCAA,Droplet,20.28786072,14.94819126,Basal cell of urothelium
	10X_P4_4_GTCACGGGTGCACGAA,Droplet,21.41268203,14.96348617,Bladder cell
	10X_P4_4_GTCATTTCAATGAAAC,Droplet,9.767465401,-18.87891987,Mesenchymal cell
	10X_P4_4_GTCATTTGTCTCTTAT,Droplet,20.91028266,15.21138371,Basal cell of urothelium
	10X_P4_4_GTCATTTGTGATGCCC,Droplet,20.75732379,14.3111326,Bladder cell
	10X_P4_4_GTCCTCAAGAGTAAGG,Droplet,11.36336444,-18.45838253,Mesenchymal cell
	10X_P4_4_GTCCTCAAGGACTGGT,Droplet,21.41838631,15.6198825,Bladder cell
	10X_P4_4_GTCCTCAAGGCGCTCT,Droplet,9.172499898,-19.3742206,Mesenchymal cell
	10X_P4_4_GTCCTCACACCCATTC,Droplet,9.218221263,-19.11020904,Mesenchymal cell
	10X_P4_4_GTCCTCATCATGTGGT,Droplet,16.86911444,-3.493033731,Leukocyte
	10X_P4_4_GTCCTCATCTCCAACC,Droplet,19.56780957,13.78527861,Bladder cell
	10X_P4_4_GTCGGGTTCTCTGAGA,Droplet,20.57829873,14.4287295,Bladder cell
	10X_P4_4_GTCGTAACATCGACGC,Droplet,12.1060415,-19.45665924,Mesenchymal cell
	10X_P4_4_GTCGTAAGTGAGCGAT,Droplet,21.50809562,15.58805251,Bladder cell
	10X_P4_4_GTCGTAATCACCGTAA,Droplet,11.60388954,-18.71466094,Mesenchymal cell
	10X_P4_4_GTCGTAATCCTTGACC,Droplet,21.48295313,15.06502416,Bladder cell
	10X_P4_4_GTCGTAATCGTTTAGG,Droplet,20.854592,14.36160802,Basal cell of urothelium
	10X_P4_4_GTCTCGTCAAGGTGTG,Droplet,18.85975888,13.79863963,Bladder cell
	10X_P4_4_GTCTCGTGTTTAAGCC,Droplet,7.090166265,-20.02847084,Mesenchymal cell
	10X_P4_4_GTCTTCGAGACACGAC,Droplet,-8.654448974,19.73207505,Endothelial cell
	10X_P4_4_GTCTTCGAGTCCAGGA,Droplet,20.20855397,15.580804,Basal cell of urothelium
	10X_P4_4_GTCTTCGAGTGTACCT,Droplet,7.822134163,-19.01683069,Mesenchymal cell
	10X_P4_4_GTCTTCGGTCGGCACT,Droplet,11.44543934,-18.7307292,Mesenchymal cell
	10X_P4_4_GTCTTCGGTGGGTCAA,Droplet,21.48168259,14.54365733,Bladder cell
	10X_P4_4_GTCTTCGTCTTGCAAG,Droplet,6.718942441,-19.65243742,Mesenchymal cell
	10X_P4_4_GTGAAGGAGATCCCAT,Droplet,7.131647119,-20.15596387,Mesenchymal cell
	10X_P4_4_GTGAAGGAGCAACGGT,Droplet,7.030761475,-19.75911997,Mesenchymal cell
	10X_P4_4_GTGAAGGGTATAGGTA,Droplet,21.01711544,15.3197825,Bladder cell
	10X_P4_4_GTGAAGGGTTCCACTC,Droplet,21.24203898,14.14373495,Bladder cell
	10X_P4_4_GTGCAGCAGGACTGGT,Droplet,9.187594558,-19.01292837,Basal cell of urothelium
	10X_P4_4_GTGCAGCCAGCCTTTC,Droplet,21.19048677,13.75408677,Bladder cell
	10X_P4_4_GTGCAGCTCGCGATCG,Droplet,11.1223315,-18.39303759,Mesenchymal cell
	10X_P4_4_GTGCAGCTCGGTGTTA,Droplet,7.141357889,-19.91832456,Mesenchymal cell
	10X_P4_4_GTGCATAAGTAGCGGT,Droplet,1.146739087,14.14405534,Bladder cell
	10X_P4_4_GTGCATAGTTCTCATT,Droplet,7.096430302,-19.26927871,Mesenchymal cell
	10X_P4_4_GTGCATATCCCTCAGT,Droplet,19.54111466,14.22733289,Bladder cell
	10X_P4_4_GTGCGGTAGCCTCGTG,Droplet,11.28930594,-18.34790165,Mesenchymal cell
	10X_P4_4_GTGCGGTCAGATTGCT,Droplet,12.07577866,-19.90417073,Mesenchymal cell
	10X_P4_4_GTGCGGTGTTACAGAA,Droplet,19.16160941,16.56929279,Bladder cell
	10X_P4_4_GTGCGGTGTTGTACAC,Droplet,7.144633901,-19.97450276,Mesenchymal cell
	10X_P4_4_GTGCTTCCAACTGCTA,Droplet,12.05872773,-18.85292832,Mesenchymal cell
	10X_P4_4_GTGCTTCCAAGTAGTA,Droplet,20.65215653,14.76468227,Bladder cell
	10X_P4_4_GTGCTTCCAGCTGTGC,Droplet,10.15095514,-18.68881975,Mesenchymal cell
	10X_P4_4_GTGCTTCGTAAGCACG,Droplet,11.66967497,-18.97348787,Mesenchymal cell
	10X_P4_4_GTGCTTCGTCCGAACC,Droplet,10.28439207,-18.30700103,Mesenchymal cell
	10X_P4_4_GTGGGTCAGATCCGAG,Droplet,-19.76218396,-2.923652819,Endothelial cell
	10X_P4_4_GTGGGTCCATATGGTC,Droplet,19.86345,14.47265927,Bladder cell
	10X_P4_4_GTGGGTCGTATAGGTA,Droplet,8.505258915,-19.44837718,Mesenchymal cell
	10X_P4_4_GTGTGCGGTCTGCCAG,Droplet,21.5513312,14.88697874,Bladder cell
	10X_P4_4_GTGTGCGGTGCCTGGT,Droplet,20.54822004,14.2731397,Basal cell of urothelium
	10X_P4_4_GTGTTAGAGAACTGTA,Droplet,7.30674322,-20.0267487,Mesenchymal cell
	10X_P4_4_GTGTTAGAGCCACGCT,Droplet,19.20001681,16.22855595,Bladder cell
	10X_P4_4_GTGTTAGTCCCTTGTG,Droplet,7.207144446,-20.10166947,Mesenchymal cell
	10X_P4_4_GTTAAGCAGGCATGTG,Droplet,20.42672341,16.24262763,Bladder cell
	10X_P4_4_GTTAAGCCACGCTTTC,Droplet,-9.228663932,19.5887964,Endothelial cell
	10X_P4_4_GTTAAGCGTCGCTTCT,Droplet,10.95938698,-19.01576655,Mesenchymal cell
	10X_P4_4_GTTAAGCTCCAAACTG,Droplet,21.14200258,13.69453859,Bladder cell
	10X_P4_4_GTTACAGAGACATAAC,Droplet,19.79967656,15.51519541,Basal cell of urothelium
	10X_P4_4_GTTACAGAGCTGTCTA,Droplet,-3.04171286,-25.42951265,Leukocyte
	10X_P4_4_GTTACAGAGTGGCACA,Droplet,7.767760373,-18.8432268,Mesenchymal cell
	10X_P4_4_GTTCATTAGATCCCAT,Droplet,7.173622349,-19.54740288,Mesenchymal cell
	10X_P4_4_GTTCATTGTGGTCTCG,Droplet,7.658964907,-19.08287487,Mesenchymal cell
	10X_P4_4_GTTCATTGTTAAGACA,Droplet,19.57863666,13.45608714,Bladder cell
	10X_P4_4_GTTCATTTCTAGAGTC,Droplet,20.37509717,13.40484118,Bladder cell
	10X_P4_4_GTTCGGGTCCCTTGCA,Droplet,20.95225246,15.28474346,Bladder cell
	10X_P4_4_GTTCTCGAGAGTCTGG,Droplet,8.204153226,-19.89139884,Mesenchymal cell
	10X_P4_4_GTTCTCGAGGTGATAT,Droplet,9.342003382,-18.79308581,Mesenchymal cell
	10X_P4_4_GTTCTCGTCTTGCAAG,Droplet,7.13410425,-19.31786212,Mesenchymal cell
	10X_P4_4_GTTTCTAAGCACCGTC,Droplet,18.56735934,14.41329738,Basal cell of urothelium
	10X_P4_4_GTTTCTACACGGCCAT,Droplet,21.10394953,13.78808834,Bladder cell
	10X_P4_4_GTTTCTAGTTCAACCA,Droplet,10.78719986,-18.22991624,Mesenchymal cell
	10X_P4_4_GTTTCTATCCAAACAC,Droplet,11.06943577,-18.64989225,Mesenchymal cell
	10X_P4_4_TAAACCGAGAAGGTGA,Droplet,18.95691909,15.60698149,Basal cell of urothelium
	10X_P4_4_TAAACCGAGATCCTGT,Droplet,19.06766631,16.47473602,Bladder cell
	10X_P4_4_TAAACCGCAGCTGTAT,Droplet,6.834975182,-19.94606806,Mesenchymal cell
	10X_P4_4_TAAACCGGTGAAATCA,Droplet,19.42015131,15.20933983,Basal cell of urothelium
	10X_P4_4_TAAACCGTCGCGTTTC,Droplet,8.510672676,-19.26378655,Mesenchymal cell
	10X_P4_4_TAAACCGTCTGCGGCA,Droplet,21.10487945,15.12058445,Basal cell of urothelium
	10X_P4_4_TAAGAGAGTTAAGTAG,Droplet,15.33121962,-5.3694535,Leukocyte
	10X_P4_4_TAAGAGATCCTTAATC,Droplet,7.660189753,-20.52554841,Mesenchymal cell
	10X_P4_4_TAAGCGTAGAGACTAT,Droplet,18.93223701,16.12626705,Bladder cell
	10X_P4_4_TAAGCGTCAAACCTAC,Droplet,10.49204851,3.487112616,Bladder cell
	10X_P4_4_TAAGCGTCACCGGAAA,Droplet,20.56385282,14.82149984,Bladder cell
	10X_P4_4_TAAGCGTTCGGCGCTA,Droplet,7.766244409,-19.48023144,Mesenchymal cell
	10X_P4_4_TAAGTGCCAGGGTACA,Droplet,11.0786357,-18.43999697,Mesenchymal cell
	10X_P4_4_TAAGTGCCATGTCGAT,Droplet,18.63129487,15.17130139,Basal cell of urothelium
	10X_P4_4_TAAGTGCTCTCTGCTG,Droplet,21.11639948,13.56732257,Bladder cell
	10X_P4_4_TACACGAAGGCATTGG,Droplet,6.931464834,-19.65839641,Mesenchymal cell
	10X_P4_4_TACACGAAGGTGCAAC,Droplet,20.98318367,14.07968704,Bladder cell
	10X_P4_4_TACACGAAGTCTCAAC,Droplet,21.10577987,14.24637636,Bladder cell
	10X_P4_4_TACACGAAGTTGTCGT,Droplet,21.03522089,14.63217242,Bladder cell
	10X_P4_4_TACACGACAAGGCTCC,Droplet,6.783052213,-19.75909002,Mesenchymal cell
	10X_P4_4_TACACGACACGACGAA,Droplet,6.851111184,-19.60929168,Mesenchymal cell
	10X_P4_4_TACACGATCGTTTAGG,Droplet,7.913665197,-19.0279271,Mesenchymal cell
	10X_P4_4_TACAGTGCACTACAGT,Droplet,21.45769959,13.71935547,Bladder cell
	10X_P4_4_TACCTATAGGAGCGTT,Droplet,11.41414728,-18.42849132,Mesenchymal cell
	10X_P4_4_TACCTATCATCTCCCA,Droplet,8.19971252,-19.10719105,Mesenchymal cell
	10X_P4_4_TACCTATTCTGAGGGA,Droplet,20.88450917,4.155843733,Bladder cell
	10X_P4_4_TACCTATTCTGATACG,Droplet,7.112081402,-19.59855602,Mesenchymal cell
	10X_P4_4_TACCTTACATCACAAC,Droplet,7.982651936,-18.95991351,Mesenchymal cell
	10X_P4_4_TACCTTATCAAGCCTA,Droplet,19.72221087,14.36448624,Basal cell of urothelium
	10X_P4_4_TACCTTATCCCAAGAT,Droplet,19.9622747,15.48053592,Basal cell of urothelium
	10X_P4_4_TACCTTATCTCTAGGA,Droplet,11.09099083,-19.21523399,Mesenchymal cell
	10X_P4_4_TACCTTATCTTCGGTC,Droplet,11.63563557,-19.89399828,Mesenchymal cell
	10X_P4_4_TACGGATAGGATGTAT,Droplet,19.17304241,16.5057425,Bladder cell
	10X_P4_4_TACGGATCATCCCATC,Droplet,21.60712456,14.28087005,Bladder cell
	10X_P4_4_TACGGATTCAGCTCGG,Droplet,21.09917587,13.85788375,Bladder cell
	10X_P4_4_TACGGGCAGCATCATC,Droplet,8.00141758,-20.18014288,Mesenchymal cell
	10X_P4_4_TACGGGCAGTACTTGC,Droplet,9.566438006,-18.44335413,Basal cell of urothelium
	10X_P4_4_TACGGGCCAAAGGAAG,Droplet,18.88826257,14.44887101,Bladder cell
	10X_P4_4_TACGGGCGTGTAATGA,Droplet,8.197451649,-20.54535629,Mesenchymal cell
	10X_P4_4_TACGGTAGTTATCCGA,Droplet,20.43833112,14.35320197,Basal cell of urothelium
	10X_P4_4_TACTCATAGTGTCCCG,Droplet,21.00640931,15.49472538,Bladder cell
	10X_P4_4_TACTCATCAATCTACG,Droplet,18.99212709,13.67726395,Bladder cell
	10X_P4_4_TACTCATCAGTAGAGC,Droplet,18.69517246,14.07213784,Bladder cell
	10X_P4_4_TACTCATGTTATTCTC,Droplet,7.533616948,-19.12455406,Mesenchymal cell
	10X_P4_4_TACTCATTCGTTTAGG,Droplet,18.96468072,15.10158115,Bladder cell
	10X_P4_4_TACTCGCAGAAACCTA,Droplet,19.89903116,15.68610947,Basal cell of urothelium
	10X_P4_4_TACTCGCAGCCTCGTG,Droplet,-9.668242428,19.56698137,Endothelial cell
	10X_P4_4_TACTCGCGTCTCATCC,Droplet,11.64720931,-18.4432474,Mesenchymal cell
	10X_P4_4_TACTCGCTCAACGCTA,Droplet,19.53620624,16.01747748,Bladder cell
	10X_P4_4_TACTCGCTCGGCTACG,Droplet,18.97587862,15.04831146,Bladder cell
	10X_P4_4_TACTTACAGATCCCAT,Droplet,19.60628286,16.11391477,Bladder cell
	10X_P4_4_TACTTACGTGTTTGGT,Droplet,-13.14803509,15.26116488,Endothelial cell
	10X_P4_4_TACTTGTGTAGAGTGC,Droplet,10.56208834,-18.83803497,Mesenchymal cell
	10X_P4_4_TACTTGTGTTGGTGGA,Droplet,21.02926371,15.45316734,Bladder cell
	10X_P4_4_TACTTGTTCAACACGT,Droplet,20.3411488,13.65610122,Bladder cell
	10X_P4_4_TAGACCAGTAAGCACG,Droplet,19.50136106,13.31112169,Bladder cell
	10X_P4_4_TAGACCATCAACGAAA,Droplet,20.71417636,13.93083928,Bladder cell
	10X_P4_4_TAGACCATCAGTTAGC,Droplet,6.779319112,-19.89111091,Mesenchymal cell
	10X_P4_4_TAGACCATCCAGATCA,Droplet,11.67730185,-18.75429805,Mesenchymal cell
	10X_P4_4_TAGACCATCTTAGCCC,Droplet,8.266146784,-20.39425925,Mesenchymal cell
	10X_P4_4_TAGAGCTAGAGTGACC,Droplet,7.496757263,-19.19384343,Mesenchymal cell
	10X_P4_4_TAGAGCTAGTGGGTTG,Droplet,19.10589377,15.54370649,Basal cell of urothelium
	10X_P4_4_TAGAGCTTCCAAAGTC,Droplet,18.84151563,16.09596104,Basal cell of urothelium
	10X_P4_4_TAGCCGGCACAGCGTC,Droplet,21.17173718,13.81387908,Bladder cell
	10X_P4_4_TAGCCGGGTATATGGA,Droplet,21.21270432,13.67571749,Bladder cell
	10X_P4_4_TAGCCGGGTTAAGAAC,Droplet,7.932105003,-20.60915384,Mesenchymal cell
	10X_P4_4_TAGGCATAGACTAGGC,Droplet,19.81247477,13.23366962,Bladder cell
	10X_P4_4_TAGGCATGTTTAGCTG,Droplet,11.56041089,-18.67939006,Mesenchymal cell
	10X_P4_4_TAGGCATTCTAACGGT,Droplet,20.77462042,13.84599137,Bladder cell
	10X_P4_4_TAGGCATTCTGATTCT,Droplet,20.73826111,13.75021139,Bladder cell
	10X_P4_4_TAGTGGTCAAGCCCAC,Droplet,18.56580424,14.46848611,Bladder cell
	10X_P4_4_TAGTGGTGTCATATGC,Droplet,-6.731964153,20.48641333,Endothelial cell
	10X_P4_4_TAGTTGGAGCTTTGGT,Droplet,11.18705667,-18.51609088,Mesenchymal cell
	10X_P4_4_TAGTTGGCACCGATAT,Droplet,12.0772763,-19.68890412,Mesenchymal cell
	10X_P4_4_TATCAGGAGCGATCCC,Droplet,6.73528642,-19.63522649,Mesenchymal cell
	10X_P4_4_TATCAGGAGGCATGTG,Droplet,10.13442992,-18.56609796,Mesenchymal cell
	10X_P4_4_TATCAGGAGGCCATAG,Droplet,6.799625811,-19.56406714,Mesenchymal cell
	10X_P4_4_TATCAGGCATTACGAC,Droplet,20.13118117,14.98847342,Bladder cell
	10X_P4_4_TATCAGGGTAGAAGGA,Droplet,21.10269639,14.05234996,Bladder cell
	10X_P4_4_TATCAGGGTGATGCCC,Droplet,21.57291541,13.55782272,Bladder cell
	10X_P4_4_TATCAGGTCGTTTATC,Droplet,21.5328969,13.83054144,Bladder cell
	10X_P4_4_TATCTCAAGTTACCCA,Droplet,18.65575882,14.12468148,Bladder cell
	10X_P4_4_TATCTCACACAGATTC,Droplet,19.20265433,15.03782925,Bladder cell
	10X_P4_4_TATCTCAGTCTCACCT,Droplet,8.033642475,-19.32966872,Mesenchymal cell
	10X_P4_4_TATGCCCAGTCATCCA,Droplet,20.20856438,15.06172643,Bladder cell
	10X_P4_4_TATGCCCCAGGGATTG,Droplet,21.16156609,13.9284785,Bladder cell
	10X_P4_4_TATGCCCGTGTCGCTG,Droplet,21.0608405,14.39796212,Bladder cell
	10X_P4_4_TATTACCAGTGAATTG,Droplet,10.11696691,-18.85573854,Mesenchymal cell
	10X_P4_4_TATTACCCAGGACGTA,Droplet,19.3806184,14.71238854,Basal cell of urothelium
	10X_P4_4_TATTACCCATCGACGC,Droplet,21.14123067,15.95594367,Basal cell of urothelium
	10X_P4_4_TATTACCCATGTCTCC,Droplet,7.566354609,-20.18194705,Mesenchymal cell
	10X_P4_4_TCAACGAAGAAACGAG,Droplet,7.131027255,-18.95381424,Mesenchymal cell
	10X_P4_4_TCAACGACAACACCTA,Droplet,11.90520412,-18.97529731,Mesenchymal cell
	10X_P4_4_TCAACGATCAAGGCTT,Droplet,7.245788578,-20.19765672,Mesenchymal cell
	10X_P4_4_TCAACGATCCTATGTT,Droplet,19.41321004,16.13648088,Bladder cell
	10X_P4_4_TCAATCTCATATGCTG,Droplet,21.02253933,13.81808438,Basal cell of urothelium
	10X_P4_4_TCAATCTCATGCCACG,Droplet,-19.76805933,-2.864049475,Endothelial cell
	10X_P4_4_TCAATCTGTGGACGAT,Droplet,11.25972578,-18.59133545,Mesenchymal cell
	10X_P4_4_TCAATCTTCAAGAAGT,Droplet,7.403850036,-20.25577015,Mesenchymal cell
	10X_P4_4_TCAATCTTCATTCACT,Droplet,9.854342449,-19.27963501,Mesenchymal cell
	10X_P4_4_TCAATCTTCATTTGGG,Droplet,7.277719584,-19.07232148,Mesenchymal cell
	10X_P4_4_TCACAAGGTAATCACC,Droplet,7.633896819,-19.1994631,Mesenchymal cell
	10X_P4_4_TCACGAAAGCGGCTTC,Droplet,20.12401744,15.14927094,Bladder cell
	10X_P4_4_TCACGAACATAAGACA,Droplet,11.22524147,-18.33396316,Mesenchymal cell
	10X_P4_4_TCACGAATCATGTAGC,Droplet,6.943998622,-19.11500171,Mesenchymal cell
	10X_P4_4_TCACGAATCGCGATCG,Droplet,19.11787645,14.90028019,Basal cell of urothelium
	10X_P4_4_TCACGAATCTAACGGT,Droplet,11.6298053,-18.65256504,Mesenchymal cell
	10X_P4_4_TCAGATGCAGCTGCTG,Droplet,21.4812683,13.87071048,Bladder cell
	10X_P4_4_TCAGATGGTGCCTTGG,Droplet,20.32737565,14.78252959,Basal cell of urothelium
	10X_P4_4_TCAGCAAAGATCACGG,Droplet,6.861471543,-19.34326302,Mesenchymal cell
	10X_P4_4_TCAGCAAAGGTAGCTG,Droplet,19.7340943,14.23282826,Bladder cell
	10X_P4_4_TCAGCAAGTAAGCACG,Droplet,11.59868436,-18.3953429,Mesenchymal cell
	10X_P4_4_TCAGCAAGTATTCTCT,Droplet,6.977514238,-19.62518277,Mesenchymal cell
	10X_P4_4_TCAGCAAGTTAGATGA,Droplet,7.854823786,-20.33040638,Mesenchymal cell
	10X_P4_4_TCAGCAATCTCGCATC,Droplet,10.85674568,-18.23390631,Mesenchymal cell
	10X_P4_4_TCAGCTCCACTGAAGG,Droplet,19.50511234,15.38599621,Bladder cell
	10X_P4_4_TCAGCTCCAGGATCGA,Droplet,20.33148069,14.08320443,Bladder cell
	10X_P4_4_TCAGCTCGTGATGTGG,Droplet,8.282065877,-19.59090292,Mesenchymal cell
	10X_P4_4_TCAGCTCGTTGTGGCC,Droplet,21.11553677,14.65490709,Bladder cell
	10X_P4_4_TCAGCTCTCAACCAAC,Droplet,20.10988851,15.30053845,Bladder cell
	10X_P4_4_TCAGCTCTCATAACCG,Droplet,20.98007963,14.35256278,Bladder cell
	10X_P4_4_TCAGCTCTCCACGAAT,Droplet,20.56951693,14.68595493,Bladder cell
	10X_P4_4_TCAGCTCTCTTATCTG,Droplet,18.85495848,16.14149038,Basal cell of urothelium
	10X_P4_4_TCAGGATTCGTACCGG,Droplet,19.99319655,14.06747754,Bladder cell
	10X_P4_4_TCAGGATTCTTAACCT,Droplet,19.75344065,15.37039124,Basal cell of urothelium
	10X_P4_4_TCAGGTAAGATGCCTT,Droplet,-6.805246684,20.40323757,Endothelial cell
	10X_P4_4_TCAGGTAAGGACTGGT,Droplet,21.36159661,13.88815284,Bladder cell
	10X_P4_4_TCATTACAGTGTTAGA,Droplet,8.14180677,-18.98397226,Mesenchymal cell
	10X_P4_4_TCATTACAGTTGTCGT,Droplet,20.93494911,15.54592199,Basal cell of urothelium
	10X_P4_4_TCATTACCAGACAAAT,Droplet,11.14273078,-18.62804858,Mesenchymal cell
	10X_P4_4_TCATTACGTCATCCCT,Droplet,18.8989095,15.79139624,Basal cell of urothelium
	10X_P4_4_TCATTTGCAAACCCAT,Droplet,11.27929033,-18.51984356,Mesenchymal cell
	10X_P4_4_TCATTTGGTGGTCCGT,Droplet,7.772234973,-19.40453811,Mesenchymal cell
	10X_P4_4_TCATTTGTCCGAAGAG,Droplet,10.61269939,-18.37182128,Mesenchymal cell
	10X_P4_4_TCATTTGTCGGATGTT,Droplet,8.613872045,-19.87098516,Mesenchymal cell
	10X_P4_4_TCCACACAGGAATGGA,Droplet,8.385986743,-20.46781004,Mesenchymal cell
	10X_P4_4_TCCACACAGTAACCCT,Droplet,20.05887639,16.38486545,Basal cell of urothelium
	10X_P4_4_TCCACACGTAGAGGAA,Droplet,19.71692861,13.26247267,Bladder cell
	10X_P4_4_TCCACACGTTGTCGCG,Droplet,11.03204051,-18.55288928,Mesenchymal cell
	10X_P4_4_TCCCGATAGTGTTTGC,Droplet,19.18296796,14.84207579,Bladder cell
	10X_P4_4_TCCCGATCAAGAAGAG,Droplet,18.97041029,16.53976272,Bladder cell
	10X_P4_4_TCCCGATGTGCATCTA,Droplet,8.175522941,-19.05741048,Mesenchymal cell
	10X_P4_4_TCGAGGCAGGAACTGC,Droplet,11.30444702,-18.46792793,Mesenchymal cell
	10X_P4_4_TCGCGAGCACGACGAA,Droplet,11.00093314,-18.24448487,Mesenchymal cell
	10X_P4_4_TCGCGAGGTAGTAGTA,Droplet,19.8631646,15.58130686,Bladder cell
	10X_P4_4_TCGCGAGTCCATGCTC,Droplet,8.115361647,-19.12991354,Mesenchymal cell
	10X_P4_4_TCGCGTTCAAAGTCAA,Droplet,11.21730019,-18.56190684,Mesenchymal cell
	10X_P4_4_TCGCGTTGTATGCTTG,Droplet,20.4805074,15.71135608,Basal cell of urothelium
	10X_P4_4_TCGCGTTGTTCCCTTG,Droplet,20.84712693,15.4599476,Bladder cell
	10X_P4_4_TCGCGTTTCTATCCCG,Droplet,21.29216108,13.78418411,Bladder cell
	10X_P4_4_TCGCGTTTCTCTGAGA,Droplet,10.39822557,-18.44242562,Mesenchymal cell
	10X_P4_4_TCGGGACGTTACCGAT,Droplet,20.30207706,14.43278469,Bladder cell
	10X_P4_4_TCGGTAAAGCTGTCTA,Droplet,21.07795157,13.83380679,Bladder cell
	10X_P4_4_TCGGTAACACCAGGTC,Droplet,-7.01858309,19.67933876,Endothelial cell
	10X_P4_4_TCGTACCCACTTCGAA,Droplet,20.65684654,13.74981927,Bladder cell
	10X_P4_4_TCGTACCGTCACACGC,Droplet,10.00464872,-18.78801747,Mesenchymal cell
	10X_P4_4_TCGTAGAAGTAGCGGT,Droplet,10.9927155,-18.33042433,Mesenchymal cell
	10X_P4_4_TCTATTGAGAGTACAT,Droplet,11.15763731,-18.34257966,Mesenchymal cell
	10X_P4_4_TCTATTGAGCAGGCTA,Droplet,20.97880978,15.25141428,Basal cell of urothelium
	10X_P4_4_TCTATTGAGCAGGTCA,Droplet,18.77632811,14.13251733,Bladder cell
	10X_P4_4_TCTATTGAGGTGTGGT,Droplet,21.65334243,15.28151319,Bladder cell
	10X_P4_4_TCTATTGCACGCTTTC,Droplet,10.59767812,-19.61114531,Mesenchymal cell
	10X_P4_4_TCTATTGGTAGCGTGA,Droplet,21.68505963,13.40329857,Bladder cell
	10X_P4_4_TCTATTGGTGCTGTAT,Droplet,9.746506083,-18.65796405,Mesenchymal cell
	10X_P4_4_TCTATTGGTTAGAACA,Droplet,7.357142552,-18.84419293,Mesenchymal cell
	10X_P4_4_TCTATTGGTTTGTTGG,Droplet,8.056237981,-19.09921084,Mesenchymal cell
	10X_P4_4_TCTATTGTCCTCAACC,Droplet,9.825058076,-18.92707497,Mesenchymal cell
	10X_P4_4_TCTCATAAGATATGCA,Droplet,12.18027309,-19.74380142,Mesenchymal cell
	10X_P4_4_TCTCATACAATGGATA,Droplet,6.947254689,-19.29407086,Mesenchymal cell
	10X_P4_4_TCTCATAGTCGAACAG,Droplet,11.00385,-18.29437225,Mesenchymal cell
	10X_P4_4_TCTCATAGTTGCTCCT,Droplet,8.863689982,-20.50174667,Mesenchymal cell
	10X_P4_4_TCTCTAAAGTGGGTTG,Droplet,18.99478395,16.28846563,Bladder cell
	10X_P4_4_TCTCTAACAAGAAGAG,Droplet,20.85958876,14.31017173,Bladder cell
	10X_P4_4_TCTCTAACACAGATTC,Droplet,19.47161707,13.38458837,Bladder cell
	10X_P4_4_TCTCTAACACCGGAAA,Droplet,19.42096609,16.00022246,Basal cell of urothelium
	10X_P4_4_TCTCTAACATATGCTG,Droplet,19.31132677,15.50888067,Basal cell of urothelium
	10X_P4_4_TCTCTAATCACATAGC,Droplet,12.08742435,-19.88637473,Mesenchymal cell
	10X_P4_4_TCTCTAATCGTAGGAG,Droplet,19.48486202,15.1056747,Bladder cell
	10X_P4_4_TCTGAGAAGAGCCCAA,Droplet,6.728814236,-19.69905409,Mesenchymal cell
	10X_P4_4_TCTGAGACATGCCACG,Droplet,8.469419864,-19.45039165,Mesenchymal cell
	10X_P4_4_TCTGAGAGTGCGCTTG,Droplet,7.793640996,-19.14613368,Mesenchymal cell
	10X_P4_4_TCTGGAAAGAGGTTAT,Droplet,11.74478458,-18.64001854,Mesenchymal cell
	10X_P4_4_TCTGGAAAGATGTTAG,Droplet,10.51855561,-18.37692875,Mesenchymal cell
	10X_P4_4_TCTGGAAGTCGGCATC,Droplet,20.97054177,15.53457798,Bladder cell
	10X_P4_4_TCTGGAAGTGAAAGAG,Droplet,20.48674294,14.82855695,Bladder cell
	10X_P4_4_TCTGGAAGTGTGAAAT,Droplet,19.38061806,15.7312932,Bladder cell
	10X_P4_4_TCTGGAATCCAGTATG,Droplet,10.03633553,-18.61333308,Mesenchymal cell
	10X_P4_4_TCTTCGGAGTAGTGCG,Droplet,11.50131348,-18.8134938,Mesenchymal cell
	10X_P4_4_TCTTCGGCAGCCAGAA,Droplet,10.29434915,-18.64127209,Mesenchymal cell
	10X_P4_4_TCTTCGGGTTGCGCAC,Droplet,21.21211985,13.97209771,Bladder cell
	10X_P4_4_TCTTCGGTCAGCTCTC,Droplet,10.93330021,-18.77765741,Mesenchymal cell
	10X_P4_4_TCTTCGGTCCTAAGTG,Droplet,12.03118624,-18.81871024,Mesenchymal cell
	10X_P4_4_TCTTCGGTCGTGGACC,Droplet,20.72568413,14.00910822,Bladder cell
	10X_P4_4_TCTTCGGTCTCGCATC,Droplet,20.48076282,14.15415478,Bladder cell
	10X_P4_4_TCTTTCCAGAAACGAG,Droplet,11.81862922,-19.34887354,Mesenchymal cell
	10X_P4_4_TCTTTCCAGATGTTAG,Droplet,7.97064742,-20.64102311,Mesenchymal cell
	10X_P4_4_TCTTTCCAGTGACATA,Droplet,10.78369433,-18.42738688,Mesenchymal cell
	10X_P4_4_TCTTTCCGTGGCGAAT,Droplet,21.03046327,13.83234415,Bladder cell
	10X_P4_4_TCTTTCCTCGTATCAG,Droplet,10.50130111,-18.66212676,Mesenchymal cell
	10X_P4_4_TGAAAGAAGTGGCACA,Droplet,21.49841975,13.14191408,Bladder cell
	10X_P4_4_TGAAAGAGTAAATACG,Droplet,12.17894389,-19.79654585,Mesenchymal cell
	10X_P4_4_TGAAAGAGTCTAACGT,Droplet,18.81811122,15.18920367,Basal cell of urothelium
	10X_P4_4_TGAAAGATCGTTACAG,Droplet,8.390344234,-20.68484198,Mesenchymal cell
	10X_P4_4_TGACAACCACGGCCAT,Droplet,20.87717682,14.40895684,Bladder cell
	10X_P4_4_TGACAACGTGAAAGAG,Droplet,7.367451561,-19.19806534,Mesenchymal cell
	10X_P4_4_TGACGGCAGCTTATCG,Droplet,7.536770428,-19.04652829,Mesenchymal cell
	10X_P4_4_TGACGGCCAATAACGA,Droplet,10.29823934,-18.33241054,Mesenchymal cell
	10X_P4_4_TGACGGCCATGCTAGT,Droplet,20.86567614,14.00872262,Bladder cell
	10X_P4_4_TGACGGCTCAAGAAGT,Droplet,19.38680215,15.05673442,Bladder cell
	10X_P4_4_TGACTTTAGCCACGTC,Droplet,7.065736582,-19.2328071,Mesenchymal cell
	10X_P4_4_TGACTTTAGGAGTTGC,Droplet,20.73996888,14.72309564,Bladder cell
	10X_P4_4_TGACTTTTCACCGTAA,Droplet,11.34979413,-18.55951985,Mesenchymal cell
	10X_P4_4_TGAGAGGTCCGCATCT,Droplet,20.53986146,15.63471497,Bladder cell
	10X_P4_4_TGAGAGGTCGAACTGT,Droplet,9.076519208,-20.58783881,Mesenchymal cell
	10X_P4_4_TGAGAGGTCGCTAGCG,Droplet,9.310429009,-19.22670587,Mesenchymal cell
	10X_P4_4_TGAGAGGTCGCTGATA,Droplet,6.747890652,-19.51547064,Mesenchymal cell
	10X_P4_4_TGAGAGGTCTAACGGT,Droplet,12.01961249,-19.38624418,Mesenchymal cell
	10X_P4_4_TGAGAGGTCTCATTCA,Droplet,19.50208209,15.74840375,Basal cell of urothelium
	10X_P4_4_TGAGCATAGCAGCGTA,Droplet,20.91266413,14.51953563,Bladder cell
	10X_P4_4_TGAGCATGTCCTGCTT,Droplet,7.067728905,-19.33451863,Mesenchymal cell
	10X_P4_4_TGAGCATGTTACGGAG,Droplet,7.141992634,-19.04738471,Mesenchymal cell
	10X_P4_4_TGAGCATTCACTTACT,Droplet,20.20185802,16.26281987,Basal cell of urothelium
	10X_P4_4_TGAGCATTCCATGAGT,Droplet,21.58953943,14.49989932,Bladder cell
	10X_P4_4_TGAGCATTCCTTTCTC,Droplet,21.0087541,15.85379579,Bladder cell
	10X_P4_4_TGAGCATTCTCGAGTA,Droplet,11.16748619,-18.55043943,Mesenchymal cell
	10X_P4_4_TGAGCCGAGAGTCTGG,Droplet,18.86353322,16.16071183,Basal cell of urothelium
	10X_P4_4_TGAGCCGTCCTATGTT,Droplet,20.75851163,14.46373302,Bladder cell
	10X_P4_4_TGAGCCGTCTGCGTAA,Droplet,11.40170096,-19.66621158,Mesenchymal cell
	10X_P4_4_TGAGGGAAGCTGAAAT,Droplet,20.7093478,15.34650251,Basal cell of urothelium
	10X_P4_4_TGAGGGACAATCCGAT,Droplet,8.214983849,-20.32570794,Mesenchymal cell
	10X_P4_4_TGAGGGAGTCCGTGAC,Droplet,19.46948033,14.17805629,Bladder cell
	10X_P4_4_TGAGGGAGTCGAATCT,Droplet,20.69036367,14.8161772,Basal cell of urothelium
	10X_P4_4_TGAGGGATCGCTTAGA,Droplet,9.012496006,-18.95134861,Mesenchymal cell
	10X_P4_4_TGATTTCAGAAACCTA,Droplet,9.105658109,-20.78793968,Mesenchymal cell
	10X_P4_4_TGATTTCCACTCAGGC,Droplet,11.24481033,-19.44470038,Mesenchymal cell
	10X_P4_4_TGATTTCTCTGACCTC,Droplet,19.10832944,16.08913173,Bladder cell
	10X_P4_4_TGCACCTAGGCATGTG,Droplet,21.46948125,14.26755584,Basal cell of urothelium
	10X_P4_4_TGCACCTAGGTGCACA,Droplet,6.762069957,-19.64048709,Mesenchymal cell
	10X_P4_4_TGCACCTAGTGATCGG,Droplet,20.10545131,15.72486067,Bladder cell
	10X_P4_4_TGCACCTAGTGGTAGC,Droplet,20.623041,13.7978852,Bladder cell
	10X_P4_4_TGCACCTCATTACCTT,Droplet,21.53233293,13.80125603,Bladder cell
	10X_P4_4_TGCACCTTCCTGCTTG,Droplet,20.69263756,14.40984212,Bladder cell
	10X_P4_4_TGCACCTTCTCCAGGG,Droplet,8.359746418,-20.36080209,Mesenchymal cell
	10X_P4_4_TGCACCTTCTGCCCTA,Droplet,7.078381786,-19.88999672,Mesenchymal cell
	10X_P4_4_TGCCAAACACGTTGGC,Droplet,20.90342775,14.48109502,Bladder cell
	10X_P4_4_TGCCAAACAGGTGGAT,Droplet,8.334265332,-20.10113638,Mesenchymal cell
	10X_P4_4_TGCCAAAGTAAGGATT,Droplet,8.720471267,-19.8612656,Mesenchymal cell
	10X_P4_4_TGCCAAATCAGCACAT,Droplet,21.44181692,14.85960121,Bladder cell
	10X_P4_4_TGCCAAATCCTGCTTG,Droplet,8.794141126,-19.81441015,Mesenchymal cell
	10X_P4_4_TGCCCATAGTCGATAA,Droplet,11.65943467,-18.3080871,Mesenchymal cell
	10X_P4_4_TGCCCTACAAGCCATT,Droplet,10.92804666,-18.48927144,Mesenchymal cell
	10X_P4_4_TGCCCTACACCAGCAC,Droplet,21.52591812,13.84958132,Bladder cell
	10X_P4_4_TGCCCTAGTAGATTAG,Droplet,6.889624259,-19.49547259,Mesenchymal cell
	10X_P4_4_TGCGCAGAGCGCTCCA,Droplet,19.6259372,15.26045852,Bladder cell
	10X_P4_4_TGCGCAGCAACGCACC,Droplet,19.70362427,14.8382688,Bladder cell
	10X_P4_4_TGCGCAGCAACTGCGC,Droplet,21.14217052,13.9139325,Bladder cell
	10X_P4_4_TGCGCAGGTCCCGACA,Droplet,7.563671434,-19.14596909,Mesenchymal cell
	10X_P4_4_TGCGGGTAGGCAGGTT,Droplet,8.530947121,-19.28901042,Mesenchymal cell
	10X_P4_4_TGCGGGTGTTAGGGTG,Droplet,8.541460353,-19.74177269,Mesenchymal cell
	10X_P4_4_TGCGTGGAGGCGATAC,Droplet,21.38023681,14.19901511,Bladder cell
	10X_P4_4_TGCGTGGGTATTCGTG,Droplet,20.50704276,14.64339066,Basal cell of urothelium
	10X_P4_4_TGCGTGGGTTCCGTCT,Droplet,9.63483564,-18.84127202,Mesenchymal cell
	10X_P4_4_TGCGTGGTCGCATGAT,Droplet,10.4242151,-18.35648077,Mesenchymal cell
	10X_P4_4_TGCGTGGTCGCGATCG,Droplet,12.12522097,-19.79359897,Mesenchymal cell
	10X_P4_4_TGCGTGGTCGGTGTCG,Droplet,11.74118302,-18.62127944,Mesenchymal cell
	10X_P4_4_TGCTACCAGATAGGAG,Droplet,10.16470487,-18.6393127,Mesenchymal cell
	10X_P4_4_TGCTACCCACCGCTAG,Droplet,-9.276032781,19.71873633,Endothelial cell
	10X_P4_4_TGCTACCCATGCTGGC,Droplet,20.88303324,4.14906012,Mesenchymal cell
	10X_P4_4_TGCTACCTCCAAACAC,Droplet,18.97564864,14.10377856,Bladder cell
	10X_P4_4_TGCTGCTAGAACTCGG,Droplet,21.57280048,13.72269497,Bladder cell
	10X_P4_4_TGCTGCTAGAGTAAGG,Droplet,20.16808023,15.2714771,Basal cell of urothelium
	10X_P4_4_TGCTGCTCAGCTGTTA,Droplet,7.060114809,-19.05808998,Mesenchymal cell
	10X_P4_4_TGGACGCCAAAGGAAG,Droplet,18.93399033,16.15003146,Basal cell of urothelium
	10X_P4_4_TGGCCAGAGCTAGCCC,Droplet,11.84619537,-18.84993207,Mesenchymal cell
	10X_P4_4_TGGCCAGGTCTCTTAT,Droplet,20.60997424,14.21483862,Bladder cell
	10X_P4_4_TGGCGCAAGCACCGTC,Droplet,18.61665007,14.29514822,Bladder cell
	10X_P4_4_TGGCGCAAGTATTGGA,Droplet,19.13776013,16.42190887,Basal cell of urothelium
	10X_P4_4_TGGCGCAAGTTTCCTT,Droplet,19.05987225,13.88645204,Bladder cell
	10X_P4_4_TGGCGCACAAGTCATC,Droplet,21.29201743,14.01607661,Bladder cell
	10X_P4_4_TGGCGCACATAGAAAC,Droplet,21.56270654,13.5476866,Bladder cell
	10X_P4_4_TGGCGCAGTACCGAGA,Droplet,11.81114853,-18.82979624,Mesenchymal cell
	10X_P4_4_TGGCTGGCAAGGACAC,Droplet,11.91796691,-19.26200615,Mesenchymal cell
	10X_P4_4_TGGCTGGCACGAAGCA,Droplet,11.54894972,-18.83192495,Mesenchymal cell
	10X_P4_4_TGGGAAGAGACTACAA,Droplet,21.04052034,14.15659435,Bladder cell
	10X_P4_4_TGGGAAGAGCTCCTCT,Droplet,9.216974688,-18.23957348,Endothelial cell
	10X_P4_4_TGGGAAGCACATGACT,Droplet,20.97208774,14.50456883,Bladder cell
	10X_P4_4_TGGGAAGGTCGGCACT,Droplet,9.087946236,-18.92669261,Mesenchymal cell
	10X_P4_4_TGGGAAGGTGCCTGGT,Droplet,21.53444066,14.13234555,Bladder cell
	10X_P4_4_TGGGAAGGTTCAGGCC,Droplet,6.70696985,-19.73047763,Mesenchymal cell
	10X_P4_4_TGGGAAGTCATGTAGC,Droplet,20.83513935,13.78553247,Bladder cell
	10X_P4_4_TGGGAAGTCGAGGTAG,Droplet,11.63132341,-19.74976348,Mesenchymal cell
	10X_P4_4_TGGGAAGTCGTTTATC,Droplet,20.88128709,4.141498924,Mesenchymal cell
	10X_P4_4_TGGGCGTAGGCGACAT,Droplet,20.88441705,4.152913503,Mesenchymal cell
	10X_P4_4_TGGGCGTGTCTCTCTG,Droplet,8.895333869,-19.00094172,Mesenchymal cell
	10X_P4_4_TGGGCGTTCATAGCAC,Droplet,19.54349929,16.50302651,Bladder cell
	10X_P4_4_TGGGCGTTCCGTACAA,Droplet,9.075177627,-19.6870445,Bladder cell
	10X_P4_4_TGGGCGTTCCTGTAGA,Droplet,-10.21735053,19.27633115,Endothelial cell
	10X_P4_4_TGGTTAGGTGGCGAAT,Droplet,18.92617735,13.62739463,Bladder cell
	10X_P4_4_TGGTTAGGTGGTTTCA,Droplet,21.21196046,14.04015208,Bladder cell
	10X_P4_4_TGGTTCCAGCTGTTCA,Droplet,7.886638651,-19.09816906,Mesenchymal cell
	10X_P4_4_TGGTTCCGTACATGTC,Droplet,18.73405961,14.40606067,Bladder cell
	10X_P4_4_TGGTTCCGTATTCTCT,Droplet,21.40793562,12.97406426,Bladder cell
	10X_P4_4_TGTATTCAGATGAGAG,Droplet,21.15091676,15.82527039,Basal cell of urothelium
	10X_P4_4_TGTATTCAGTAGATGT,Droplet,21.03475964,14.55318121,Bladder cell
	10X_P4_4_TGTCCCAAGAGAGCTC,Droplet,21.6024073,13.66769316,Bladder cell
	10X_P4_4_TGTCCCAAGGCATGGT,Droplet,21.46565427,13.0180278,Bladder cell
	10X_P4_4_TGTCCCAGTACCAGTT,Droplet,19.23833584,15.69136661,Basal cell of urothelium
	10X_P4_4_TGTCCCAGTCGTCTTC,Droplet,7.700448135,-19.19160866,Mesenchymal cell
	10X_P4_4_TGTCCCATCCAGAGGA,Droplet,11.25187412,-18.37013631,Mesenchymal cell
	10X_P4_4_TGTCCCATCGAGCCCA,Droplet,20.23316349,16.30262388,Bladder cell
	10X_P4_4_TGTGGTAGTCCCGACA,Droplet,11.23688067,-19.11366193,Mesenchymal cell
	10X_P4_4_TGTGGTAGTCCCTTGT,Droplet,11.51537005,-18.44979514,Mesenchymal cell
	10X_P4_4_TGTGGTAGTTCTCATT,Droplet,9.613487905,-18.90406653,Mesenchymal cell
	10X_P4_4_TGTGGTATCCAGGGCT,Droplet,7.460368198,-20.37200262,Mesenchymal cell
	10X_P4_4_TGTGGTATCTTGTTTG,Droplet,9.160857919,-19.13356856,Mesenchymal cell
	10X_P4_4_TGTGTTTAGGCTACGA,Droplet,12.0923625,-19.92712083,Mesenchymal cell
	10X_P4_4_TGTGTTTCACCAGGCT,Droplet,19.96605475,16.27521036,Bladder cell
	10X_P4_4_TGTGTTTCATGTCTCC,Droplet,21.00708454,15.91659891,Basal cell of urothelium
	10X_P4_4_TGTGTTTTCGTAGATC,Droplet,7.118852274,-19.24486443,Mesenchymal cell
	10X_P4_4_TGTTCCGAGCTAACTC,Droplet,7.960848877,-18.82510696,Mesenchymal cell
	10X_P4_4_TGTTCCGAGGACACCA,Droplet,18.82677272,14.37908801,Bladder cell
	10X_P4_4_TGTTCCGCATGCATGT,Droplet,19.17901124,16.07899484,Basal cell of urothelium
	10X_P4_4_TGTTCCGTCGTCTGAA,Droplet,20.1497376,15.08192079,Basal cell of urothelium
	10X_P4_4_TTAACTCAGAATTGTG,Droplet,20.73071483,14.19571374,Bladder cell
	10X_P4_4_TTAACTCAGACTTGAA,Droplet,7.690278455,-18.87153381,Mesenchymal cell
	10X_P4_4_TTAACTCCAGGTGGAT,Droplet,7.713243854,-18.96909852,Mesenchymal cell
	10X_P4_4_TTAACTCGTCCGACGT,Droplet,20.20031247,15.65465091,Basal cell of urothelium
	10X_P4_4_TTAACTCGTGAAATCA,Droplet,20.29216756,14.52455599,Basal cell of urothelium
	10X_P4_4_TTAACTCTCTACCTGC,Droplet,11.24794308,-18.47359603,Mesenchymal cell
	10X_P4_4_TTAGGACAGCACAGGT,Droplet,7.592316226,-20.36707142,Mesenchymal cell
	10X_P4_4_TTAGGACGTTATCACG,Droplet,20.94766,14.66553347,Basal cell of urothelium
	10X_P4_4_TTAGGACTCCTGCCAT,Droplet,20.17630374,15.14009018,Basal cell of urothelium
	10X_P4_4_TTAGGCAAGCGTTGCC,Droplet,7.484358195,-19.19205441,Mesenchymal cell
	10X_P4_4_TTAGGCAAGTCTCAAC,Droplet,6.919156675,-19.31180928,Mesenchymal cell
	10X_P4_4_TTAGGCAGTCGGCATC,Droplet,8.393890728,-19.0368408,Mesenchymal cell
	10X_P4_4_TTAGGCATCAGAGGTG,Droplet,9.62939511,-19.08800363,Mesenchymal cell
	10X_P4_4_TTAGGCATCTGCCAGG,Droplet,8.455598411,-20.60888542,Mesenchymal cell
	10X_P4_4_TTAGTTCGTATTCGTG,Droplet,8.402202479,-19.00272623,Mesenchymal cell
	10X_P4_4_TTAGTTCGTCGAAAGC,Droplet,19.99471474,14.9014303,Bladder cell
	10X_P4_4_TTAGTTCGTTTGGGCC,Droplet,19.24950327,13.75556774,Bladder cell
	10X_P4_4_TTAGTTCTCACCATAG,Droplet,18.74445627,14.11713044,Bladder cell
	10X_P4_4_TTATGCTCACGGTAAG,Droplet,19.17398162,16.27033058,Basal cell of urothelium
	10X_P4_4_TTCCCAGAGGGTCTCC,Droplet,7.233141114,-19.06761012,Mesenchymal cell
	10X_P4_4_TTCCCAGCACGCCAGT,Droplet,10.74161731,-18.41629898,Mesenchymal cell
	10X_P4_4_TTCCCAGCAGCTGTAT,Droplet,12.06171279,-18.94016702,Mesenchymal cell
	10X_P4_4_TTCCCAGCATGGTCAT,Droplet,19.20048214,14.83623886,Bladder cell
	10X_P4_4_TTCCCAGGTCATGCAT,Droplet,21.48905663,13.64662544,Bladder cell
	10X_P4_4_TTCCCAGGTTTGGGCC,Droplet,8.737207828,-19.56276603,Mesenchymal cell
	10X_P4_4_TTCCCAGTCCGCTGTT,Droplet,6.936233631,-19.58565998,Mesenchymal cell
	10X_P4_4_TTCGAAGAGGAGTCTG,Droplet,9.203896283,-18.22178124,Endothelial cell
	10X_P4_4_TTCGAAGCAGACGCCT,Droplet,19.58174272,13.29268405,Bladder cell
	10X_P4_4_TTCGAAGGTAGTGAAT,Droplet,21.47099561,13.63740389,Bladder cell
	10X_P4_4_TTCGAAGTCATCTGCC,Droplet,7.069962634,-19.04688156,Mesenchymal cell
	10X_P4_4_TTCGGTCAGAGGTAGA,Droplet,8.646424597,-19.47098834,Mesenchymal cell
	10X_P4_4_TTCGGTCCAAGCCCAC,Droplet,19.92287313,15.10596405,Bladder cell
	10X_P4_4_TTCGGTCCAGGGATTG,Droplet,10.35713053,-18.28093764,Mesenchymal cell
	10X_P4_4_TTCGGTCGTCTGATCA,Droplet,7.615312353,-19.20552766,Mesenchymal cell
	10X_P4_4_TTCTACAAGCTAGTGG,Droplet,11.22537328,-18.61629158,Mesenchymal cell
	10X_P4_4_TTCTACAAGGCGACAT,Droplet,20.91733398,14.22635267,Bladder cell
	10X_P4_4_TTCTACACAAAGAATC,Droplet,7.447198006,-19.71579277,Mesenchymal cell
	10X_P4_4_TTCTACACATGGTTGT,Droplet,11.54430428,-18.56631109,Mesenchymal cell
	10X_P4_4_TTCTACAGTAAACACA,Droplet,18.69357599,16.00019686,Basal cell of urothelium
	10X_P4_4_TTCTACATCAAACGGG,Droplet,7.263488436,-19.14773241,Mesenchymal cell
	10X_P4_4_TTCTCAAAGACAAAGG,Droplet,7.356397702,-19.52755661,Mesenchymal cell
	10X_P4_4_TTCTCAACACCAGTTA,Droplet,11.47042069,-18.37715797,Mesenchymal cell
	10X_P4_4_TTCTCAAGTAAATACG,Droplet,19.16357395,15.85203444,Basal cell of urothelium
	10X_P4_4_TTCTCAATCACCTCGT,Droplet,20.99953987,14.22869858,Bladder cell
	10X_P4_4_TTCTCAATCTACGAGT,Droplet,11.10924826,-18.46843978,Mesenchymal cell
	10X_P4_4_TTCTCCTAGCTACCTA,Droplet,19.8501557,14.49905749,Bladder cell
	10X_P4_4_TTCTCCTCATAGGATA,Droplet,11.77664867,-19.35958119,Mesenchymal cell
	10X_P4_4_TTCTTAGAGTACGTAA,Droplet,19.04236764,16.28473327,Bladder cell
	10X_P4_4_TTCTTAGAGTGGCACA,Droplet,7.562105746,-19.35536629,Mesenchymal cell
	10X_P4_4_TTCTTAGCAATGGAAT,Droplet,20.15118899,15.19559384,Bladder cell
	10X_P4_4_TTCTTAGGTCATCGGC,Droplet,10.24699564,-19.15863417,Mesenchymal cell
	10X_P4_4_TTCTTAGTCTAGAGTC,Droplet,21.52755704,15.52826536,Bladder cell
	10X_P4_4_TTGAACGAGCGTGTCC,Droplet,12.04878529,-19.48350076,Mesenchymal cell
	10X_P4_4_TTGAACGAGGATGGTC,Droplet,20.48844702,14.72161314,Bladder cell
	10X_P4_4_TTGAACGAGTTACGGG,Droplet,20.76089024,14.39934815,Bladder cell
	10X_P4_4_TTGAACGGTGGCGAAT,Droplet,7.207261153,-19.88976351,Mesenchymal cell
	10X_P4_4_TTGACTTAGGATCGCA,Droplet,18.80187139,14.7742281,Basal cell of urothelium
	10X_P4_4_TTGACTTCAAACAACA,Droplet,21.23120938,14.48234886,Bladder cell
	10X_P4_4_TTGACTTGTGTGACGA,Droplet,7.661705144,-19.65707937,Mesenchymal cell
	10X_P4_4_TTGCCGTAGGGTGTGT,Droplet,-7.573142631,19.43847501,Endothelial cell
	10X_P4_4_TTGCCGTCATCGGACC,Droplet,19.46547455,15.49298449,Bladder cell
	10X_P4_4_TTGCCGTCATGACATC,Droplet,20.33265637,16.16116612,Bladder cell
	10X_P4_4_TTGCCGTGTGATAAGT,Droplet,20.75498498,15.31324888,Bladder cell
	10X_P4_4_TTGCCGTTCTGTACGA,Droplet,7.613889692,-19.34929882,Mesenchymal cell
	10X_P4_4_TTGCGTCGTTCACGGC,Droplet,7.131559718,-19.13842664,Mesenchymal cell
	10X_P4_4_TTGCGTCTCCAAACTG,Droplet,20.26364187,13.83199586,Basal cell of urothelium
	10X_P4_4_TTGGAACCACTTACGA,Droplet,11.9207324,-19.52565119,Mesenchymal cell
	10X_P4_4_TTGGAACCAGGGATTG,Droplet,10.51996963,-18.44193095,Mesenchymal cell
	10X_P4_4_TTGGCAATCAAAGTAG,Droplet,19.6174494,16.48400226,Basal cell of urothelium
	10X_P4_4_TTGTAGGAGAGCTGCA,Droplet,7.139770363,-19.29711008,Mesenchymal cell
	10X_P4_4_TTGTAGGAGCTATGCT,Droplet,7.27177794,-19.90669358,Mesenchymal cell
	10X_P4_4_TTGTAGGAGCTGATAA,Droplet,21.5287802,15.29835882,Bladder cell
	10X_P4_4_TTGTAGGGTGCTAGCC,Droplet,7.986424237,-20.59491939,Mesenchymal cell
	10X_P4_4_TTTACTGAGAAGGTGA,Droplet,11.88681538,-19.61021745,Mesenchymal cell
	10X_P4_4_TTTACTGAGATACACA,Droplet,18.91731091,15.03007112,Bladder cell
	10X_P4_4_TTTACTGCAGCTTAAC,Droplet,8.146393803,-19.78966451,Mesenchymal cell
	10X_P4_4_TTTACTGCATGGATGG,Droplet,9.912843058,-18.74249992,Mesenchymal cell
	10X_P4_4_TTTACTGTCACCGGGT,Droplet,10.4458876,-18.25061193,Mesenchymal cell
	10X_P4_4_TTTACTGTCTTGTACT,Droplet,19.44263149,15.56772136,Bladder cell
	10X_P4_4_TTTATGCAGAGTCGGT,Droplet,21.42279426,13.34619221,Bladder cell
	10X_P4_4_TTTATGCCACAGATTC,Droplet,11.87603311,-18.86398424,Mesenchymal cell
	10X_P4_4_TTTCCTCAGATAGTCA,Droplet,19.27360804,16.47098038,Bladder cell
	10X_P4_4_TTTCCTCCAGCCAATT,Droplet,10.40071904,-18.57915092,Mesenchymal cell
	10X_P4_4_TTTCCTCGTCGCTTTC,Droplet,6.986813968,-19.82030756,Mesenchymal cell
	10X_P4_4_TTTCCTCGTGCAGGTA,Droplet,11.40585021,-18.63459866,Mesenchymal cell
	10X_P4_4_TTTGCGCAGACGACGT,Droplet,21.34996297,14.36549373,Bladder cell
	10X_P4_4_TTTGCGCGTACTTAGC,Droplet,10.33506198,-18.46965405,Mesenchymal cell
	10X_P4_4_TTTGCGCGTAGAGTGC,Droplet,21.3882932,13.74964004,Bladder cell
	10X_P4_4_TTTGCGCGTGATGCCC,Droplet,19.29978396,15.58354436,Basal cell of urothelium
	10X_P4_4_TTTGCGCGTTGCGTTA,Droplet,18.71437985,16.0968163,Bladder cell
	10X_P4_4_TTTGCGCTCACCTCGT,Droplet,7.044247344,-19.1233237,Mesenchymal cell
	10X_P4_4_TTTGGTTCATTAACCG,Droplet,11.38936827,-18.53745215,Mesenchymal cell
	10X_P4_4_TTTGGTTGTTACCAGT,Droplet,13.13763437,-9.321843614,Leukocyte
	10X_P4_4_TTTGGTTGTTACGTCA,Droplet,11.92520496,-18.89102004,Mesenchymal cell
	10X_P4_4_TTTGGTTTCAGTGTTG,Droplet,19.21830099,16.56955098,Bladder cell
	10X_P4_4_TTTGGTTTCGGTCCGA,Droplet,7.141275021,-20.25572997,Mesenchymal cell
	10X_P4_4_TTTGTCACAGACACTT,Droplet,6.804105678,-19.73033836,Mesenchymal cell
	10X_P7_7_AAACCTGTCTAACCGA,Droplet,18.87232785,15.46683226,Bladder cell
	10X_P7_7_AAACGGGGTGCAACGA,Droplet,17.36972008,-3.328348748,Leukocyte
	10X_P7_7_AAACGGGTCAAGAAGT,Droplet,19.19165656,13.52057683,Bladder cell
	10X_P7_7_AAAGATGAGAGCTATA,Droplet,19.25289665,15.22821012,Basal cell of urothelium
	10X_P7_7_AAAGATGCAATACGCT,Droplet,19.06098957,13.58987318,Bladder cell
	10X_P7_7_AAAGCAACAGTTTACG,Droplet,20.00154506,15.04589844,Basal cell of urothelium
	10X_P7_7_AACCATGAGGATCGCA,Droplet,7.133845734,-19.47958114,Mesenchymal cell
	10X_P7_7_AACCATGTCGCCAAAT,Droplet,-2.143510869,-25.90382636,Leukocyte
	10X_P7_7_AACCGCGTCGTGACAT,Droplet,9.031791602,-20.7812557,Mesenchymal cell
	10X_P7_7_AACGTTGCACATCCAA,Droplet,8.988485727,-20.70308367,Mesenchymal cell
	10X_P7_7_AACTCAGCAGTAAGAT,Droplet,21.23731499,12.82857957,Bladder cell
	10X_P7_7_AACTCAGGTCGGCATC,Droplet,18.82402581,16.16208592,Bladder cell
	10X_P7_7_AACTCAGTCCCAACGG,Droplet,20.86003173,15.02125967,Bladder cell
	10X_P7_7_AACTCCCGTCGCCATG,Droplet,19.76465152,16.16973805,Bladder cell
	10X_P7_7_AAGACCTGTCGGCACT,Droplet,20.86854681,15.53142586,Bladder cell
	10X_P7_7_AAGACCTTCTAGAGTC,Droplet,-2.114984144,-25.93117418,Leukocyte
	10X_P7_7_AAGCCGCGTGTAATGA,Droplet,10.23656852,-18.48164966,Mesenchymal cell
	10X_P7_7_AAGGAGCCAACCGCCA,Droplet,8.443267593,-20.22255674,Mesenchymal cell
	10X_P7_7_AAGGAGCTCAGTGCAT,Droplet,11.05095084,-19.93924035,Mesenchymal cell
	10X_P7_7_AAGGAGCTCCACTCCA,Droplet,8.688168281,-19.57641587,Mesenchymal cell
	10X_P7_7_AAGGCAGAGTCACGCC,Droplet,8.859122231,-20.48596034,Mesenchymal cell
	10X_P7_7_AAGGTTCCAGGAACGT,Droplet,21.40472344,14.63336163,Bladder cell
	10X_P7_7_AAGGTTCGTGCAACGA,Droplet,21.76173492,13.57167452,Bladder cell
	10X_P7_7_AAGGTTCGTGTATGGG,Droplet,19.64075556,15.55198073,Basal cell of urothelium
	10X_P7_7_AAGTCTGCATAACCTG,Droplet,7.19239939,-19.23375594,Mesenchymal cell
	10X_P7_7_AAGTCTGGTACTCTCC,Droplet,20.75194919,15.35826753,Basal cell of urothelium
	10X_P7_7_AAGTCTGGTTTGGGCC,Droplet,8.947026964,-20.7115405,Mesenchymal cell
	10X_P7_7_ACACCCTTCTTTACAC,Droplet,18.91631671,14.10003375,Bladder cell
	10X_P7_7_ACACCGGGTTAAGATG,Droplet,8.445199925,-19.01289727,Mesenchymal cell
	10X_P7_7_ACAGCCGGTCTTCAAG,Droplet,21.28523548,14.08523014,Bladder cell
	10X_P7_7_ACATACGTCATCACCC,Droplet,7.25836362,-19.7118878,Mesenchymal cell
	10X_P7_7_ACCAGTATCCAAACTG,Droplet,21.27611052,14.64022802,Basal cell of urothelium
	10X_P7_7_ACCAGTATCGCAAACT,Droplet,8.815932203,-20.60097974,Mesenchymal cell
	10X_P7_7_ACCAGTATCGTTGCCT,Droplet,18.70122674,15.08393273,Bladder cell
	10X_P7_7_ACCCACTGTCCGACGT,Droplet,-19.83125709,-2.820367301,Endothelial cell
	10X_P7_7_ACCGTAATCAAAGTAG,Droplet,19.23941123,-4.184987261,Leukocyte
	10X_P7_7_ACCTTTACAAGCGAGT,Droplet,19.34939839,15.39841511,Bladder cell
	10X_P7_7_ACCTTTACAATGACCT,Droplet,10.89010137,-19.76859951,Mesenchymal cell
	10X_P7_7_ACCTTTACAGCTGTAT,Droplet,18.94721901,16.08897279,Bladder cell
	10X_P7_7_ACGAGCCTCTGTCTAT,Droplet,7.606879005,-20.27977753,Mesenchymal cell
	10X_P7_7_ACGAGGAAGGATTCGG,Droplet,9.823536458,-19.24531898,Mesenchymal cell
	10X_P7_7_ACGAGGAAGTAGCGGT,Droplet,20.48542666,15.82329468,Bladder cell
	10X_P7_7_ACGATGTGTAGCAAAT,Droplet,11.97334733,-19.9214928,Mesenchymal cell
	10X_P7_7_ACGCAGCAGCAATCTC,Droplet,-1.759533835,-26.03389983,Leukocyte
	10X_P7_7_ACGCAGCGTTCCACGG,Droplet,18.93838673,13.59057056,Bladder cell
	10X_P7_7_ACGCAGCTCACGGTTA,Droplet,11.76548011,-19.15744944,Mesenchymal cell
	10X_P7_7_ACGCCAGGTGGTACAG,Droplet,20.82620313,14.56230178,Basal cell of urothelium
	10X_P7_7_ACGCCGAAGCTAGGCA,Droplet,19.33074802,15.68649248,Bladder cell
	10X_P7_7_ACGCCGACATTTCACT,Droplet,19.34289698,13.80249745,Bladder cell
	10X_P7_7_ACGGAGAAGTATGACA,Droplet,21.1091426,15.22720901,Bladder cell
	10X_P7_7_ACGGAGATCCATGAAC,Droplet,11.44420648,-18.7303089,Mesenchymal cell
	10X_P7_7_ACGGAGATCTGCGACG,Droplet,20.51214181,15.00921895,Bladder cell
	10X_P7_7_ACGGCCAAGCGATCCC,Droplet,22.02420101,12.69625302,Bladder cell
	10X_P7_7_ACGGCCACACGTGAGA,Droplet,12.19707034,-19.74983083,Mesenchymal cell
	10X_P7_7_ACGGCCATCACTTACT,Droplet,10.01428246,-19.29997032,Mesenchymal cell
	10X_P7_7_ACGGCCATCCAAACAC,Droplet,19.89485894,15.55598499,Bladder cell
	10X_P7_7_ACTATCTGTTTCGCTC,Droplet,19.60331785,16.07079955,Basal cell of urothelium
	10X_P7_7_ACTGAACTCCTGCTTG,Droplet,21.13068143,15.11990104,Basal cell of urothelium
	10X_P7_7_ACTGAGTCATGTTGAC,Droplet,9.053584697,-20.48465592,Mesenchymal cell
	10X_P7_7_ACTGAGTTCGTACCGG,Droplet,7.246501107,-19.83356858,Mesenchymal cell
	10X_P7_7_ACTGTCCCATCTACGA,Droplet,21.36749486,14.12441254,Bladder cell
	10X_P7_7_ACTGTCCTCAGGTAAA,Droplet,9.204601811,-20.08506793,Mesenchymal cell
	10X_P7_7_ACTTGTTTCCAAGTAC,Droplet,20.23206071,13.16766551,Bladder cell
	10X_P7_7_ACTTTCAAGATGTGGC,Droplet,8.60392394,-20.18781432,Mesenchymal cell
	10X_P7_7_AGAATAGAGACCGGAT,Droplet,8.848591219,-19.58981572,Mesenchymal cell
	10X_P7_7_AGAGCGACATACGCCG,Droplet,12.02332764,-19.71084793,Mesenchymal cell
	10X_P7_7_AGAGCGACATCTGGTA,Droplet,-20.04166786,-2.479931516,Endothelial cell
[truncated: 63,536 more rows]

## Sheet: Sheet C.xlsx
Fig 4a-4b	cell,V1,V2,tech,celltype
	CGCTCATTAGAGGAGAATTGGCAGCTCGAGGCGAAG,0.288942954,-0.239164114,ATAC,Hematopoietic stem cell
	F14.MAA000594.3_8_M.1.1,0.272084075,-0.26669462,FACS,Smooth muscle cell
	GAGATTCCCTCAATTAGTAGATCTTGGTAGGCGAAG,1.631897748,-1.267155358,ATAC,Unknown
	H21.MAA000594.3_8_M.1.1,1.517208882,-1.43239818,FACS,Smooth muscle cell
	TCTCGCGCAGTTGAATCACATTGACGCTCCTATCCT,1.531055457,-1.381274852,ATAC,Unknown
	CGGCTATGTAGTAAGCCGCATTGACGCTGGCTCTGA,1.931582515,-1.062240339,ATAC,Unknown
	TCTCGCGCGTACTCCTATCCTCCGACGGCCTATCCT,1.589361631,-1.275918255,ATAC,Unknown
	TCCGGAGAAGACCATATCTGCTACGGTCCCTATCCT,1.514104942,-1.407276361,ATAC,Unknown
	ATTACTCGATTGGCAGATCCTCCGACGGGGCTCTGA,1.725678023,-1.250256943,ATAC,Unknown
	TAATGCGCTTGATACGATTGAGGAATCACCTATCCT,1.989150732,-1.048368428,ATAC,Unknown
	TCTCGCGCGTACTCCTATTTGAGAGAGTCCTATCCT,1.717050569,-1.121113898,ATAC,Unknown
	TAATGCGCGATCTTCGCATCAATATCGACAGGACGT,-3.266509267,-4.684047996,ATAC,T cell
	J21.MAA000594.3_8_M.1.1,-2.707764007,-5.836574737,FACS,Endothelial cell
	GAGATTCCTCAATCTCCTCTCCATCGAGATAGAGGC,-3.901987765,-3.634667257,ATAC,T cell
	CGGCTATGCCAGATACGGCAATGAGTCCCAGGACGT,-2.792058392,-5.764560684,ATAC,T cell
	CTGAAGCTATGGAACGAACCTCCGACGGCAGGACGT,2.083764812,-0.972566464,ATAC,Unknown
	N21.MAA000594.3_8_M.1.1,2.146153551,-0.949822802,FACS,Smooth muscle cell
	CTGAAGCTATGGCGCCTGTTCTACCTCAGTACTGAC,2.391238331,-0.876199293,ATAC,Unknown
	ATTACTCGGTACTCCTATCCATCTGGCAATAGAGGC,2.290155694,-0.936021629,ATAC,Unknown
	CGGCTATGATTATGCAAGGATTAGATGATATAGCCT,2.189596474,-0.810208029,ATAC,Unknown
	ATTACTCGGCGGCTGCGGTAGACTAGTCATAGAGGC,2.361675854,-0.879133845,ATAC,Unknown
	ATTACTCGTCTTGAGGTTTCGTCCTTCGCCTATCCT,1.963944979,-1.004822022,ATAC,Unknown
	TCCGGAGAATTATGCAAGTGATACTCAAGTACTGAC,2.419085155,-0.853747183,ATAC,Unknown
	ATTACTCGTGATTAGGTACATTGACGCTGTACTGAC,2.07830788,-0.967474189,ATAC,Unknown
	ATTCAGAATTCCGTCGACACTGAGCGACGTACTGAC,2.16904156,-0.938082697,ATAC,Unknown
	GAGATTCCTATAATAGTTTCGTCGGAACCAGGACGT,2.070146615,-0.999555787,ATAC,Unknown
	GAGATTCCGCATCGTATGTTCTACCTCATATAGCCT,2.171949381,-0.972718454,ATAC,Unknown
	AGCGATAGAGAGGAGAATTGGCAGCTCGCAGGACGT,2.085701515,-0.972203615,ATAC,Unknown
	CGGCTATGTTCCGTCGACTCAATATCGACAGGACGT,-2.040228262,3.08351719,ATAC,Unknown
	B19.MAA000594.3_8_M.1.1,-2.007680962,3.118980918,FACS,Fibroblast
	CGGCTATGTTGGCAAGCCTCAATATCGACAGGACGT,-1.999088118,2.916847418,ATAC,Unknown
	TAATGCGCAAGTAGCTCAAGGTCCTCGTCCTATCCT,-2.043948062,3.2243483,ATAC,Unknown
	L22.MAA000594.3_8_M.1.1,2.10263249,-0.975412198,FACS,Smooth muscle cell
	ATTACTCGATTATGCAAGAGGCGCTAGGGTACTGAC,2.043748366,-0.96313621,ATAC,Unknown
	AGCGATAGATTGGCAGATTTGAGAGAGTTATAGCCT,2.253467932,-1.151583429,ATAC,Unknown
	AGCGATAGCTCAATTAGTGTAGGCAATTCCTATCCT,2.087765349,-0.980292543,ATAC,Unknown
	AGCGATAGAGATTACGTTTCGTCCTTCGGGCTCTGA,2.036656464,-1.01197016,ATAC,Unknown
	CTGAAGCTATGGAACGAATGATACTCAAATAGAGGC,1.641085368,-1.367071585,ATAC,Unknown
	B21.MAA000594.3_8_M.1.1,1.916140134,-1.047243523,FACS,Smooth muscle cell
	TCCGCGAAAGAGGAGAATGTAGGCAATTCAGGACGT,1.887351554,-0.927227395,ATAC,Unknown
	TCCGGAGATTGGTAAGGAGATTAGATGAAGGCGAAG,2.039997656,-0.891194169,ATAC,Unknown
	TCCGGAGACCGTATGATTCTTATAAGTTCCTATCCT,1.838459177,-1.09733775,ATAC,Unknown
	CTGAAGCTATGGCGCCTGCTTAATCTTGCAGGACGT,1.934488075,-0.981671966,ATAC,Unknown
	ATTCAGAAAGATTACGTTCCATCTGGCAGTACTGAC,1.649809285,-0.621201523,ATAC,Hematopoietic stem cell
	M14.MAA000594.3_8_M.1.1,1.753579096,-0.61090756,FACS,Epicardial adipocyte
	CGGCTATGGGTTATCGAAGGAGTTGCGTGTACTGAC,1.560588014,-0.5602238,ATAC,Hematopoietic stem cell
	TCTCGCGCGCGGCTGCGGTGGCAGCTCGGTACTGAC,1.654763736,-0.572796574,ATAC,Hematopoietic stem cell
	CTGAAGCTCTCGTCGTAGCATTGACGCTCCTATCCT,2.183874089,-0.742518128,ATAC,Unknown
	GAGATTCCTGCGACCTCTATCGAGATGATAATCTTA,1.722784868,-0.61222678,ATAC,Unknown
	K18.MAA000594.3_8_M.1.1,1.952240024,-0.971409411,FACS,Fibroblast
	AGCGATAGGGTTATCGAATATAGGATCTATAGAGGC,1.920804911,-0.924085009,ATAC,Unknown
	CGCTCATTTCCGGCTTATTGATACTCAAGGCTCTGA,1.983687555,-0.926090105,ATAC,Unknown
	ATTACTCGGAACTCGACTTTGAGAGAGTCAGGACGT,1.949789423,-0.934392633,ATAC,Unknown
	CGCTCATTATGGAACGAATTCTACCTCACAGGACGT,1.846839234,-1.026429542,ATAC,Unknown
	TCCGGAGAAATACGATAATTGAGAGAGTCCTATCCT,2.021901843,-0.843311005,ATAC,Unknown
	TAATGCGCCATAGCGACCAAGCCTACGATATAGCCT,1.975505464,-0.986603487,ATAC,Unknown
	TCCGCGAAATAAGGACTCACTGAGCGACAGGCGAAG,1.935286959,-1.040292059,ATAC,Unknown
	TCCGCGAAGCATCGTATGTTGAGAGAGTCCTATCCT,1.960818636,-0.953313413,ATAC,Unknown
	CGGCTATGGCATCGTATGTTGAGAGAGTATAGAGGC,1.927730698,-0.823504296,ATAC,Unknown
	TCCGCGAATCGCCGCCGGAGATGCAACTATAGAGGC,1.910914062,-0.981605409,ATAC,Unknown
	TAATGCGCAGGTCAGCTTTTGAGAGAGTTATAGCCT,1.969868063,-0.940638685,ATAC,Unknown
	C17.MAA000594.3_8_M.1.1,1.954693303,-0.739734956,FACS,Smooth muscle cell
	TCCGCGAAATAAGGACTCTGATACTCAAGGCTCTGA,1.86430841,-0.62882967,ATAC,Unknown
	CTGAAGCTTATAATAGTTGTCGAAGCAGTAATCTTA,2.06542976,-0.782625565,ATAC,Unknown
	G20.MAA000594.3_8_M.1.1,1.982771264,-0.887768343,FACS,Smooth muscle cell
	TCCGGAGAGAACTCGACTGGAGTTGCGTATAGAGGC,2.005282988,-0.992443252,ATAC,Unknown
	E20.MAA000594.3_8_M.1.1,1.983397904,-0.984230823,FACS,Smooth muscle cell
	AGCGATAGAGGTCAGCTTGGAGGCGGCGTAATCTTA,1.992628176,-1.003243852,ATAC,Unknown
	GAGATTCCAATACGATAACATTGACGCTAGGCGAAG,1.965717104,-0.939791412,ATAC,Unknown
	TCCGGAGAATTGGCAGATTGAGGAATCATATAGCCT,1.883812424,-0.868580327,ATAC,Unknown
	CGCTCATTCTCGTCGTAGCTTATAAGTTTAATCTTA,2.085277233,-0.819814765,ATAC,Unknown
	CTGAAGCTTATAATAGTTCCATCTGGCATATAGCCT,1.961543736,-0.944660882,ATAC,Unknown
	CGGCTATGGCTAACGGATTTCTACCTCACCTATCCT,1.983680761,-0.963738735,ATAC,Unknown
	AGCGATAGCTAATTGCGAGTAGGCAATTGTACTGAC,2.180519074,-0.771032556,ATAC,Unknown
	J4.MAA000594.3_8_M.1.1,2.151954989,-0.805431694,FACS,Smooth muscle cell
	AGCGATAGTTGGTAAGGATTATGACCAATAATCTTA,2.107178626,-0.80692905,ATAC,Unknown
	K20.MAA000594.3_8_M.1.1,1.76727633,-1.126303951,FACS,Epicardial adipocyte
	TCCGGAGATAGTAAGCCGTGATACTCAAAGGCGAAG,1.803189395,-1.144285857,ATAC,Unknown
	TCTCGCGCATTATGCAAGTTCTACCTCATATAGCCT,1.782775421,-1.066019571,ATAC,Unknown
	ATTACTCGCGCGGCCATAACTGAGCGACCCTATCCT,1.781086,-1.115015895,ATAC,Unknown
	CGGCTATGTAGTAAGCCGTGAGGAATCACCTATCCT,1.735766093,-0.966645566,ATAC,Unknown
	CGCTCATTTAGTAAGCCGCTTATAAGTTGTACTGAC,1.042906301,-0.429258638,ATAC,Hematopoietic stem cell
	G22.MAA000594.3_8_M.1.1,1.07726963,-0.451742181,FACS,Smooth muscle cell
	AGCGATAGCTCAATTAGTTCCGCGGACTGTACTGAC,0.646311195,-0.261231465,ATAC,Unknown
	GAGATTCCGCATCGTATGTGGCGTAGAATATAGCCT,1.443936831,-0.575536889,ATAC,Unknown
	CTGAAGCTTCTTGAGGTTAGATGCAACTCCTATCCT,1.824687997,-1.280729176,ATAC,Unknown
	K21.MAA000594.3_8_M.1.1,1.811423873,-1.190148947,FACS,Epicardial adipocyte
	CGGCTATGAATACGATAACCATCTGGCACAGGACGT,1.808902357,-1.203258937,ATAC,Unknown
	TCTCGCGCTCGTAGCATCTTCTACCTCAGGCTCTGA,1.8153828,-1.182121423,ATAC,Unknown
	H1.MAA000594.3_8_M.1.1,2.340860793,-0.634279739,FACS,Epicardial adipocyte
	ATTACTCGTTGATTGGCGTCGTCCTTCGGTACTGAC,2.516655017,-0.828160967,ATAC,Unknown
	ATTCAGAATCGTAGCATCTTGAGAGAGTTAATCTTA,2.348263926,-0.651457327,ATAC,Sperm
	CGGCTATGTTGATTGGCGCCTCCGACGGAGGCGAAG,2.326478652,-0.619753109,ATAC,Sperm
	GAATTCGTTAGTAAGCCGCATTGACGCTTAATCTTA,2.3088175,-0.65193205,ATAC,Sperm
	GAGATTCCCTCGTCGTAGACTGAGCGACCCTATCCT,2.324832582,-0.634386285,ATAC,Sperm
	TAATGCGCTCGTAGCATCTGATACTCAACCTATCCT,2.343432007,-0.640984476,ATAC,Sperm
	GAGATTCCATTCTTAGCTTTGAGAGAGTTATAGCCT,2.487378717,-0.723371226,ATAC,Sperm
	CGCTCATTAATATTACTTCATTGACGCTTATAGCCT,2.300503883,-0.638737835,ATAC,Sperm
	CTGAAGCTCGCGGCCATACATTGACGCTCCTATCCT,2.38080655,-0.629865967,ATAC,Sperm
	CGCTCATTACCAGGCGCATGAGGAATCAGTACTGAC,2.395883196,-0.61921877,ATAC,Sperm
	CGCTCATTACCAGGCGCATGAGGAATCAGGCTCTGA,2.335277647,-0.65056071,ATAC,Sperm
	CGCTCATTTTGCCGTAGGTGAGGAATCATAATCTTA,2.375329813,-0.633584003,ATAC,Sperm
	CGGCTATGATGGCGCCTGTTCTACCTCAGGCTCTGA,2.334133935,-0.637394609,ATAC,Sperm
	K22.MAA000594.3_8_M.1.1,1.812375485,-1.224182437,FACS,Epicardial adipocyte
	AGCGATAGAGTTGAATCACATTGACGCTGTACTGAC,2.132027046,-0.663668252,ATAC,Unknown
	H7.MAA000594.3_8_M.1.1,2.161452239,-0.716965144,FACS,Smooth muscle cell
	N13.MAA000594.3_8_M.1.1,2.368665832,-0.643944466,FACS,Epicardial adipocyte
	CGCTCATTCTCGTCGTAGCCTCCGACGGGGCTCTGA,2.519525716,-0.672328726,ATAC,Sperm
	CGCTCATTATGGAACGAATTCTACCTCACCTATCCT,2.368918677,-0.620225289,ATAC,Sperm
	GAATTCGTTCTTGAGGTTTTCTACCTCAGTACTGAC,2.317259236,-0.652096305,ATAC,Sperm
	GAGATTCCAACGCGCAGATTGAGAGAGTTAATCTTA,2.404091319,-0.553214816,ATAC,Sperm
	TCCGCGAAGGTTATCGAATCGTCCTTCGTATAGCCT,2.321178032,-0.664855292,ATAC,Sperm
	CTGAAGCTTATTAGACTTACTGAGCGACCCTATCCT,2.476468615,-0.751184056,ATAC,Unknown
	G18.MAA000595.3_9_M.1.1,2.325979226,-0.80233435,FACS,Smooth muscle cell
	TCCGGAGAGATCTTCGCAGTCGGTAGTTCAGGACGT,2.289039303,-0.736838783,ATAC,Unknown
	CTGAAGCTGAACTCGACTGATGCAGTTCGTACTGAC,2.44164035,-0.827846386,ATAC,Unknown
	GAATTCGTCCGTATGATTTAGACTAGTCCCTATCCT,2.457984393,-0.763896427,ATAC,Unknown
	CGCTCATTTTGCCGTAGGTTGAGAGAGTCCTATCCT,2.261591935,-0.843067961,ATAC,Unknown
	CGCTCATTCCGCTAAGAGTGATACTCAAGGCTCTGA,2.335775376,-0.83081786,ATAC,Unknown
	G19.MAA000595.3_9_M.1.1,2.403534938,-0.724124477,FACS,Smooth muscle cell
	GAGATTCCCTCAATTAGTGGTACGTTAATAATCTTA,2.479155066,-0.714092434,ATAC,Unknown
	TAATGCGCTAGTAAGCCGCCTCCGACGGGGCTCTGA,2.445854084,-0.749134498,ATAC,Sperm
	CTGAAGCTTATTAGACTTTGAGGAATCAGGCTCTGA,2.366598685,-0.698376995,ATAC,Sperm
	TCCGCGAATTCCGTCGACTGAGGAATCAAGGCGAAG,2.353085296,-0.726555994,ATAC,Sperm
	TCCGGAGAGAACTCGACTCATTGACGCTGTACTGAC,2.640185555,-0.712931142,ATAC,Sperm
	CTGAAGCTAGAGGAGAATCATTGACGCTGGCTCTGA,2.291085678,-0.691492117,ATAC,Sperm
	ATTCAGAACTCAATTAGTACTGAGCGACTATAGCCT,2.527419781,-0.721156034,ATAC,Sperm
	GAATTCGTTTCGAATATTGTCGAAGCAGGTACTGAC,3.688941083,-3.965867417,ATAC,Type II pneumocyte
	D19.MAA000595.3_9_M.1.1,3.688057325,-3.986741659,FACS,Epicardial adipocyte
	CTGAAGCTTCTATCGCTGAGGCGCTAGGAGGCGAAG,3.683061213,-3.96845553,ATAC,Type II pneumocyte
	CTGAAGCTTATTGCTGGAAGATGCAACTTAATCTTA,4.54883204,-4.357442393,ATAC,Type II pneumocyte
	D21.MAA000595.3_9_M.1.1,4.532642615,-4.330840128,FACS,Smooth muscle cell
	TAATGCGCGTAGCAGCTAGCCAAGCTTGTAATCTTA,-3.209119076,2.533667667,ATAC,Endothelial cell
	O3.MAA000595.3_9_M.1.1,-3.212888083,2.540830573,FACS,Fibroblast
	GAGATTCCGAACTCGACTGTCGAAGCAGCAGGACGT,1.995767007,-0.867913849,ATAC,Unknown
	I20.MAA000595.3_9_M.1.1,1.977049195,-0.877974656,FACS,Smooth muscle cell
	CGCTCATTTTCCGTCGACTGAGGAATCACAGGACGT,1.973097508,-0.928268097,ATAC,Unknown
	GAATTCGTCTAGCCAGCCTGAGGAATCAGTACTGAC,1.976839266,-0.872398827,ATAC,Unknown
	TAATGCGCATTGGCAGATTCGTCCTTCGTATAGCCT,1.969815972,-0.934843542,ATAC,Unknown
	ATTCAGAAGTACTCCTATAAGCCTACGACCTATCCT,1.993620517,-0.865586685,ATAC,Unknown
	CGCTCATTTGCGACCTCTTCGTCCTTCGCCTATCCT,2.455051477,-0.70711321,ATAC,Unknown
	M22.MAA000595.3_9_M.1.1,2.504289582,-0.716594757,FACS,Smooth muscle cell
	TCCGGAGACTACTAATAAATCGAGATGACAGGACGT,2.462000373,-0.817760598,ATAC,Unknown
	CTGAAGCTTGCGACCTCTTCGTCCTTCGAGGCGAAG,2.444721338,-0.761417773,ATAC,Unknown
	TCTCGCGCCTAATTGCGAGTAGGCAATTTATAGCCT,2.521143774,-0.691161912,ATAC,Unknown
	TCCGGAGAATTATGCAAGCATTGACGCTCCTATCCT,2.549534433,-0.694938394,ATAC,Sperm
	TAATGCGCGCGCGTTCATCCTAGACGAGCAGGACGT,-6.200208272,-3.285531203,ATAC,Dendritic cell
	L18.MAA000595.3_9_M.1.1,-5.844308783,-2.939476471,FACS,Hematopoietic cell
	CGCTCATTAGTCCGCTGCCTCCATCGAGGTACTGAC,-5.73677967,-2.821773084,ATAC,Dendritic cell
	CGCTCATTCGTCGAGCGCCTCCATCGAGCAGGACGT,-5.50717927,-2.736733279,ATAC,Dendritic cell
	CTGAAGCTCGTTACCGCTGTAGACCTGGAGGCGAAG,-5.829240492,-2.908471236,ATAC,Dendritic cell
	ATTACTCGTAGAGGCGTTTGAGGAATCACCTATCCT,-5.871896899,-2.723106714,ATAC,Monocytes
	TAATGCGCAAGTACGCGAGTAGGCAATTCCTATCCT,4.028200135,-2.988787119,ATAC,Type II pneumocyte
	J21.MAA000595.3_9_M.1.1,4.811892453,-3.957208945,FACS,Epicardial adipocyte
	CTGAAGCTCCTCAGCTCCTTCTACCTCACCTATCCT,4.827132809,-3.960597895,ATAC,Unknown
	CTGAAGCTATAAGGACTCCATTGACGCTTAATCTTA,1.996213918,-0.843017544,ATAC,Unknown
	B22.MAA000595.3_9_M.1.1,1.992354213,-0.759454947,FACS,Smooth muscle cell
	GAGATTCCGCATATGAGCTGGCGTAGAACCTATCCT,2.077045031,-0.781254449,ATAC,Unknown
	J22.MAA000595.3_9_M.1.1,1.72884328,-1.109264727,FACS,Smooth muscle cell
	CGCTCATTATTATGCAAGTTGGTCCGTTGTACTGAC,1.635316873,-1.158605673,ATAC,Unknown
	GAGATTCCCTAATTGCGACCTCCGACGGATAGAGGC,1.759748636,-1.021230664,ATAC,Unknown
	TCTCGCGCATGGAACGAAGTAGGCAATTGTACTGAC,-4.457831833,-5.457966173,ATAC,Unknown
	P8.MAA000595.3_9_M.1.1,-4.471760309,-5.44822276,FACS,Epicardial adipocyte
	ATTACTCGGCGTTCCGTTTCCGCGGACTCAGGACGT,-1.540826559,11.38973621,ATAC,Erythroblasts
	D6.MAA000906.3_11_M.1.1,-1.469598911,11.46475466,FACS,Epicardial adipocyte
	CTGAAGCTATTGGCAGATAGCTTATAGGTAATCTTA,-1.434887043,11.49513247,ATAC,Erythroblasts
	CGCTCATTAGGTCAGCTTATTGCGGCCAATAGAGGC,-1.488143143,11.42268162,ATAC,Erythroblasts
	TCCGCGAAAATACGATAATATAGGATCTGTACTGAC,-1.474001275,11.44719748,ATAC,Erythroblasts
	AGCGATAGAATATTACTTTGGCAGCTCGGTACTGAC,-1.453185182,11.47357993,ATAC,Erythroblasts
	CGCTCATTATTATGCAAGGATTAGATGACAGGACGT,-1.459963143,11.46445462,ATAC,Erythroblasts
	TAATGCGCAGGTCAGCTTATTGCGGCCATAATCTTA,-1.451925112,11.47694313,ATAC,Erythroblasts
	CGGCTATGATGGAACGAATATAGGATCTTATAGCCT,-1.433461972,11.49749092,ATAC,Erythroblasts
	TCCGCGAATAGTAAGCCGCTTATAAGTTGTACTGAC,-1.451721095,11.47803815,ATAC,Erythroblasts
	TCCGGAGACTCGTCGTAGATTGCGGCCATATAGCCT,-1.435779532,11.49118936,ATAC,Erythroblasts
	CTGAAGCTAGAGGAGAATGCGCAATGACATAGAGGC,-1.465799734,11.46554383,ATAC,Erythroblasts
	TAATGCGCCCGCTAAGAGTGCTACGGTCAGGCGAAG,-1.417913138,11.51654746,ATAC,Erythroblasts
	CTGAAGCTGCGGCTGCGGTGCGGATAGTCCTATCCT,-1.443889823,11.47990742,ATAC,Erythroblasts
	CTGAAGCTAATATTACTTTCCGCGGACTCCTATCCT,-1.564595761,11.37050408,ATAC,Erythroblasts
	CGGCTATGCTCAATTAGTCTCCATCGAGGGCTCTGA,0.731930509,4.362793507,ATAC,Podocytes
	B20.MAA000906.3_11_M.1.1,0.617880936,4.297300793,FACS,Fibroblast
	CGCTCATTGAACTCGACTCGTTCTATCACAGGACGT,0.970212561,4.466536727,ATAC,Podocytes
	TAATGCGCTATAATAGTTTAGTTCTAGAATAGAGGC,0.633631314,4.435603113,ATAC,Endothelial cell
	TCCGGAGACTAGCCAGCCGGCGGAGGTCCCTATCCT,0.819576395,4.242373651,ATAC,Endothelial cell
	CGGCTATGCCGCTAAGAGATGACTGATCAGGCGAAG,0.483266715,4.392211311,ATAC,Endothelial cell
	ATTACTCGGCATATGAGCGAGATGCATGGTACTGAC,0.793165334,4.549411266,ATAC,Endothelial cell
	AGCGATAGATAAGGACTCATTCGGAAGTCAGGACGT,0.591616521,4.274843887,ATAC,Endothelial cell
	G15.MAA000908.3_10_M.1.1,-1.445396794,11.4921899,FACS,Epicardial adipocyte
	TAATGCGCTGATTAGGTAATTGCGGCCAAGGCGAAG,-1.577165822,11.34635662,ATAC,Erythroblasts
	CGCTCATTTAGTAAGCCGCTTATAAGTTATAGAGGC,-1.458482886,11.47324472,ATAC,Erythroblasts
	TCCGGAGACTAACTAGGTCTTATAAGTTCCTATCCT,-1.424028136,11.50936679,ATAC,Erythroblasts
	ATTCAGAACTCAATTAGTTCCGCGGACTCCTATCCT,-1.433216499,11.49630815,ATAC,Erythroblasts
	GAGATTCCAGTTGAATCATGGCAGCTCGAGGCGAAG,-1.42770142,11.50069248,ATAC,Erythroblasts
	CGCTCATTTATTAGACTTTGGCAGCTCGCAGGACGT,-1.612846103,11.3137676,ATAC,Erythroblasts
	TCCGCGAAATAAGGACTCCTTATAAGTTCAGGACGT,-1.452254915,11.4754381,ATAC,Erythroblasts
	CGGCTATGGCGCTATGGTTGGTAATCCTCAGGACGT,5.388455649,3.34503744,ATAC,Unknown
	P18.MAA000908.3_10_M.1.1,5.535088922,3.257418771,FACS,Endothelial cell
	ATTACTCGTAAGTCCTGAGGAAGTTATACCTATCCT,5.490663703,3.190088006,ATAC,Unknown
	AGCGATAGCTAATTGCGATCGTCCTTCGATAGAGGC,2.442601894,-0.767785439,ATAC,Unknown
	E18.MAA000908.3_10_M.1.1,2.420602355,-0.587769073,FACS,Endothelial cell
	TCCGCGAAGCGTTCCGTTTCGTCGGAACATAGAGGC,2.26768573,-0.634755511,ATAC,Unknown
	TCCGGAGATTGATACGATTCGTCGGAACCAGGACGT,2.384039646,-0.692330086,ATAC,Unknown
	TCCGCGAACATAGCGACCAGATGCAACTCAGGACGT,2.410603013,-0.620302222,ATAC,Unknown
	TCCGCGAAAATATTACTTATCGAGATGACCTATCCT,2.423646979,-0.710858417,ATAC,Unknown
	TAATGCGCGAACTCGACTAGATGCAACTCAGGACGT,6.320617134,3.274629976,ATAC,Unknown
	H18.MAA000908.3_10_M.1.1,6.433769858,3.109109694,FACS,Endothelial cell
	ATTCAGAAAACGAATTCGATTGACCGAGATAGAGGC,6.372502748,3.551341342,ATAC,Endothelial cell
	AGCGATAGTTCCGTCGACCGTTCTATCAATAGAGGC,6.318172041,3.205256757,ATAC,Endothelial cell
	GAATTCGTGCTAACGGATATGACTGATCGTACTGAC,6.402819557,2.955634553,ATAC,Endothelial cell
	I19.MAA000908.3_10_M.1.1,6.329795634,3.161160439,FACS,Endothelial cell
	ATTCAGAAATGGAACGAAGGCCGTCAACCCTATCCT,6.367857643,3.428808143,ATAC,Endothelial cell
	GAGATTCCTTGGTAAGGAATGACTGATCTATAGCCT,6.035570353,3.359983456,ATAC,Endothelial cell
	L22.MAA000908.3_10_M.1.1,6.283979188,3.329787025,FACS,Endothelial cell
	TCTCGCGCCTCAATTAGTCTCCATCGAGCAGGACGT,6.584880521,3.272157542,ATAC,Endothelial cell
	CTGAAGCTGCGTTCCGTTCTTATAAGTTATAGAGGC,2.054523418,-0.790403885,ATAC,Unknown
	D18.MAA000908.3_10_M.1.1,2.130208033,-0.795892148,FACS,Endothelial cell
	CTGAAGCTTGCGACCTCTTTGAGAGAGTTAATCTTA,2.093599036,-0.804882393,ATAC,Unknown
	ATTACTCGAATATTACTTTCGTCGGAACCCTATCCT,2.11639586,-0.830061107,ATAC,Unknown
	CGCTCATTCGCGGCCATACCTCCGACGGGGCTCTGA,2.136644115,-0.801920092,ATAC,Unknown
	AGCGATAGTGCGACCTCTTCGTCGGAACATAGAGGC,2.237222975,-0.714397031,ATAC,Unknown
	GAGATTCCACCAGGCGCATTGGTCCGTTTAATCTTA,0.153058565,-0.474251361,ATAC,Unknown
	A22.B002430.3_38_F.1.1,0.132061241,-0.43868443,FACS,Epicardial adipocyte
	AGCGATAGACCAGGCGCACCAGTACTTGTAATCTTA,4.569212493,2.737895798,ATAC,Endothelial cell
	J17.B002430.3_38_F.1.1,4.617022369,2.774465221,FACS,Epicardial adipocyte
	CGGCTATGCTAACTAGGTGGCGGAGGTCGTACTGAC,6.431158557,3.986555488,ATAC,Endothelial cell
	D17.B002430.3_38_F.1.1,6.410205017,4.042269792,FACS,Epicardial adipocyte
	CGGCTATGTCGTAGCATCTTGGTAGTCGGTACTGAC,5.66815276,3.213630692,ATAC,Endothelial cell
	E22.B002430.3_38_F.1.1,5.74995635,3.380326441,FACS,Epicardial adipocyte
	TCCGCGAAATGGCGCCTGATGACTGATCTAATCTTA,6.301886545,3.059533726,ATAC,Endothelial cell
	D20.B002431.3_39_F.1.1,6.308809867,3.018171633,FACS,Epicardial adipocyte
	K22.B002431.3_39_F.1.1,1.877867855,-0.906471453,FACS,Epicardial adipocyte
	TCCGCGAACCGTATGATTGTAGGCAATTGTACTGAC,1.723075546,-0.800851029,ATAC,Unknown
	CGCTCATTAATACGATAATTGGTCCGTTAGGCGAAG,1.883558538,-0.903758108,ATAC,Unknown
	AGCGATAGAGAGGAGAATCCTCCGACGGAGGCGAAG,1.838607662,-0.885375847,ATAC,Unknown
	CGGCTATGTTGGTAAGGAATCGAGATGAATAGAGGC,0.952346194,-0.674745377,ATAC,Unknown
	J22.B002431.3_39_F.1.1,0.950266942,-0.628184125,FACS,Epicardial adipocyte
	GAGATTCCCCGTATGATTTGAGGAATCACAGGACGT,0.916909688,-0.652315246,ATAC,Unknown
	TCCGGAGATCGTAGCATCTGATACTCAAATAGAGGC,1.799209626,-1.190331602,ATAC,Unknown
	M18.B002431.3_39_F.1.1,1.883827872,-1.075892051,FACS,Epicardial adipocyte
	TCCGGAGATATAATAGTTACTGAGCGACTAATCTTA,1.883989251,-1.096603912,ATAC,Unknown
	ATTCAGAACCGCTAAGAGCATTGACGCTTATAGCCT,1.8369197,-1.033848534,ATAC,Unknown
	CTGAAGCTAGATTACGTTCATTGACGCTAGGCGAAG,1.906909984,-0.998389807,ATAC,Unknown
	TCCGCGAAAATACGATAATCGTCCTTCGCAGGACGT,1.959540126,-1.016919744,ATAC,Unknown
	TAATGCGCCCGCTAAGAGTGATACTCAAGGCTCTGA,1.830347599,-0.99155149,ATAC,Unknown
	TAATGCGCATGGAACGAATGATACTCAACCTATCCT,1.898389978,-1.012151913,ATAC,Unknown
	ATTCAGAATTGATACGATTTGGAGTTAGCCTATCCT,5.75236749,3.915797067,ATAC,Endothelial cell
	E18.B002431.3_39_F.1.1,5.940712593,4.16537399,FACS,Epicardial adipocyte
	G8.B002431.3_39_F.1.1,-1.427708017,11.49039538,FACS,Epicardial adipocyte
	TAATGCGCGCGTTCCGTTGATTAGATGAATAGAGGC,-1.421943005,11.47205754,ATAC,Erythroblasts
	TAATGCGCGGTTATCGAAAAGCTAGGTTAGGCGAAG,-1.421339729,11.4861067,ATAC,Erythroblasts
	CTGAAGCTTTCCGTCGACAAGCTAGGTTCAGGACGT,-1.375632326,11.54552559,ATAC,Erythroblasts
	TAATGCGCTTCCGTCGACTGCTACGGTCGTACTGAC,-1.421337022,11.51018516,ATAC,Erythroblasts
	CTGAAGCTTGCGACCTCTCTTATAAGTTGGCTCTGA,-1.370458936,11.44261238,ATAC,Erythroblasts
	AGCGATAGGGTTATCGAATGCGGATAGTGTACTGAC,-1.40378985,11.49680983,ATAC,Erythroblasts
	TCCGCGAAACCAGGCGCATATAGGATCTAGGCGAAG,-1.387941189,11.54741798,ATAC,Erythroblasts
	TCCGGAGATTGCCGTAGGAGCTTATAGGCAGGACGT,-1.436985982,11.47151959,ATAC,Erythroblasts
	TCCGGAGAAGAGGAGAATTGGCGTAGAAGTACTGAC,-1.498115861,11.5584712,ATAC,Erythroblasts
	GAATTCGTATGGAACGAATATAGGATCTCCTATCCT,-1.423373044,11.4915906,ATAC,Erythroblasts
	TCCGCGAACTAACTAGGTTTCAGCTTGGATAGAGGC,-1.36316592,11.58530171,ATAC,Erythroblasts
	GAGATTCCAGATTACGTTGATGCAGTTCAGGCGAAG,3.481394111,1.86130787,ATAC,Unknown
	K18.B002431.3_39_F.1.1,3.524692505,1.902578214,FACS,Epicardial adipocyte
	TCCGGAGACTCGTCGTAGTCAATATCGAGTACTGAC,-2.281717134,5.188956844,ATAC,Unknown
	F4.D041914.3_8_M.1.1,-2.930233061,5.12203792,FACS,Mesenchymal cell
	CGCTCATTAGATTACGTTCTCCATCGAGTATAGCCT,4.227650346,-2.722882409,ATAC,Unknown
	B17.D041914.3_8_M.1.1,4.194728403,-2.675615698,FACS,Bladder cell
	CGGCTATGCCGCTAAGAGCGTTCTATCACAGGACGT,4.260112086,-2.675310155,ATAC,Unknown
	CTGAAGCTTCGTAGCATCATGACTGATCAGGCGAAG,4.149038576,-2.768187503,ATAC,Unknown
	C20.D041914.3_8_M.1.1,4.132309886,-2.59800911,FACS,Bladder cell
	ATTACTCGTAGTAAGCCGATGACTGATCGGCTCTGA,4.161983537,-2.704558657,ATAC,Unknown
	TAATGCGCTCTATCGCTGCTCCTGGACCTAATCTTA,3.838948483,-2.480468047,ATAC,Enterocytes
	A15.D041914.3_8_M.1.1,3.818648943,-2.45971514,FACS,Bladder cell
	GAGATTCCCCGTATGATTCTCCATCGAGAGGCGAAG,4.045137048,-2.568594648,ATAC,Unknown
	A17.D041914.3_8_M.1.1,3.912195275,-2.506419623,FACS,Bladder cell
	CGGCTATGAATATTACTTATGACTGATCGTACTGAC,3.88079638,-2.722763696,ATAC,Unknown
	A21.D041914.3_8_M.1.1,3.806190391,-2.684029209,FACS,Bladder cell
	GAGATTCCTGATTAGGTATCAATATCGACAGGACGT,-2.145551126,3.215515874,ATAC,Unknown
	B2.D041914.3_8_M.1.1,-2.196368025,3.3258303,FACS,Mesenchymal cell
	ATTACTCGTTGGCAAGCCGGAGGCGGCGTAATCTTA,-1.972766341,3.393667081,ATAC,Unknown
	E13.D041914.3_8_M.1.1,-2.022105081,3.395002763,FACS,Mesenchymal cell
	TCCGGAGATTGCCGTAGGTGATACTCAAATAGAGGC,4.355471839,-2.748862053,ATAC,Distal convoluted tubule
	E19.D041914.3_8_M.1.1,4.220576249,-2.693269024,FACS,Bladder cell
	CTGAAGCTCTAATTGCGACGTTCTATCAGGCTCTGA,4.148893662,-2.662435635,ATAC,Unknown
	TAATGCGCCATAGCGACCTCGTTAGAGCCAGGACGT,4.135150953,-2.646619425,ATAC,Unknown
	TCTCGCGCAGATTACGTTCGGAATCTAATATAGCCT,4.231028315,-2.717952548,ATAC,Unknown
	GAGATTCCAGATTACGTTCTCCATCGAGGGCTCTGA,4.166565499,-2.763660057,ATAC,Unknown
	D21.D041914.3_8_M.1.1,3.783572719,-2.441017167,FACS,Bladder cell
	N15.D041914.3_8_M.1.1,4.10270528,-2.713104139,FACS,Bladder cell
	CTGAAGCTAGGTCAGCTTCTCCATCGAGTAATCTTA,4.209525233,-2.847729014,ATAC,Unknown
	CTGAAGCTTTGGTAAGGATTATGACCAAAGGCGAAG,-2.442482413,5.968443699,ATAC,Unknown
	F10.D041914.3_8_M.1.1,-2.601974371,6.141471778,FACS,Mesenchymal cell
	GAGATTCCACCAGGCGCAGATGCAGTTCGTACTGAC,-2.448169969,4.55052506,ATAC,Unknown
	I2.D041914.3_8_M.1.1,-2.242485765,4.39164874,FACS,Mesenchymal cell
	ATTACTCGTTCGAATATTCTCCTGGACCTATAGCCT,-1.944964544,4.404381873,ATAC,Unknown
	GAGATTCCCTAACTAGGTCGTTCTATCATATAGCCT,-2.641483427,4.507519694,ATAC,Unknown
	P3.D041914.3_8_M.1.1,-2.689306661,4.47835099,FACS,Mesenchymal cell
	L15.D041914.3_8_M.1.1,4.240753189,-2.742291181,FACS,Bladder cell
	ATTACTCGTATAATAGTTGGCCGTCAACTATAGCCT,4.185698745,-2.79211971,ATAC,Unknown
	M18.D041914.3_8_M.1.1,4.254142425,-2.722082092,FACS,Bladder cell
	L16.D041914.3_8_M.1.1,4.083059319,-2.321088587,FACS,Bladder cell
	F15.D041914.3_8_M.1.1,4.356492175,-2.707671455,FACS,Bladder cell
	L17.D041914.3_8_M.1.1,4.196331581,-2.819268766,FACS,Bladder cell
	ATTCAGAATCTTAGCCTGTGATACTCAAATAGAGGC,-2.396134533,4.354274909,ATAC,Endothelial cell
	O3.D041914.3_8_M.1.1,-2.40406172,4.362462047,FACS,Mesenchymal cell
	O4.D041914.3_8_M.1.1,-2.14113919,3.258249231,FACS,Mesenchymal cell
	N2.D041914.3_8_M.1.1,-2.097689109,3.288447882,FACS,Mesenchymal cell
	O5.D041914.3_8_M.1.1,-2.565208751,4.702372068,FACS,Mesenchymal cell
	F20.D041914.3_8_M.1.1,4.027804702,-2.57473601,FACS,Bladder cell
	GAGATTCCGACTGGACCATAGCCTCGTTTATAGCCT,5.658125066,3.352357678,ATAC,Unknown
	H8.D041914.3_8_M.1.1,5.807486949,3.218733541,FACS,Mesenchymal cell
	TAATGCGCCTACTAATAAAGGTCCTCGTCAGGACGT,5.955294912,3.139217534,ATAC,Unknown
	CGGCTATGCCGTATGATTAGAACCGGAGAGGCGAAG,6.017532304,2.978430788,ATAC,Endothelial cell
	AGCGATAGATACCTCGACCATTGACGCTGTACTGAC,5.429558872,3.18313982,ATAC,Endothelial cell
	K1.D041914.3_8_M.1.1,-2.536329888,4.490490677,FACS,Mesenchymal cell
	I20.D041914.3_8_M.1.1,4.085489577,-2.648297046,FACS,Bladder cell
	CTGAAGCTCGTTACCGCTAGGACGGACGCAGGACGT,-1.68866623,6.470166217,ATAC,Unknown
	K2.D041914.3_8_M.1.1,-2.20875713,6.13940939,FACS,Bladder cell
	AGCGATAGGTACTCCTATTTGGAGTTAGCAGGACGT,-1.629893062,6.167164215,ATAC,Endothelial cell
	TCTCGCGCAACGCGCAGATTGGAGTTAGTATAGCCT,-1.75387203,6.09089275,ATAC,Endothelial cell
	GAGATTCCTATAATAGTTGATGCAGTTCCAGGACGT,2.276261341,5.666893468,ATAC,Unknown
	N10.D041914.3_8_M.1.1,2.273326825,5.670866369,FACS,Mesenchymal cell
	CGCTCATTTTCCGTCGACCCAGTACTTGGTACTGAC,2.302610015,5.698781836,ATAC,Unknown
	TCCGGAGACTAGCCAGCCTCGTCCTTCGCAGGACGT,2.281433163,5.669222197,ATAC,Unknown
	L5.D041914.3_8_M.1.1,-1.991215986,3.404682079,FACS,Mesenchymal cell
	P20.D041914.3_8_M.1.1,4.281320382,-2.650849771,FACS,Bladder cell
	H16.D041914.3_8_M.1.1,4.306821712,-2.71640407,FACS,Bladder cell
	L6.D041914.3_8_M.1.1,-2.067788794,3.4561431,FACS,Mesenchymal cell
	O16.D041914.3_8_M.1.1,3.92271045,-2.480692121,FACS,Bladder cell
	E16.D042253.3_9_M.1.1,3.653588708,-2.412348266,FACS,Bladder cell
	I2.D042253.3_9_M.1.1,-2.002391743,3.409312734,FACS,Mesenchymal cell
	TAATGCGCTAGGTAACTTCTCCTGGACCCCTATCCT,-1.942144012,4.05542536,ATAC,Unknown
	ATTACTCGCTAACTAGGTGGCGGAGGTCGTACTGAC,-1.909310972,3.390215499,ATAC,Unknown
	AGCGATAGTTATTGAGGCTGATACTCAACCTATCCT,-1.785595742,3.428766077,ATAC,Unknown
	J7.D042253.3_9_M.1.1,-2.420169218,4.349460746,FACS,Mesenchymal cell
	CTGAAGCTTGATTAGGTATTGGTAGTCGTATAGCCT,4.134501844,-2.6188248,ATAC,Distal convoluted tubule
	C15.D042253.3_9_M.1.1,4.140307631,-2.682970717,FACS,Bladder cell
	AGCGATAGGCGTTCCGTTCGTTCTATCAGTACTGAC,4.179557808,-2.757023078,ATAC,Unknown
	ATTCAGAAATTATGCAAGTCGTTAGAGCAGGCGAAG,4.177288192,-2.869313396,ATAC,Unknown
	CGGCTATGCCGTATGATTCTCCATCGAGATAGAGGC,4.102647864,-2.578401486,ATAC,Unknown
	E19.D042253.3_9_M.1.1,4.06878328,-2.704729234,FACS,Bladder cell
	B12.D042253.3_9_M.1.1,2.297064912,5.696774942,FACS,Bladder cell
	F20.D042253.3_9_M.1.1,3.774540562,-2.676015303,FACS,Bladder cell
	M16.D042253.3_9_M.1.1,4.233406328,-2.799103442,FACS,Bladder cell
	GAGATTCCAAGTAGCTCATTGGTCCGTTTATAGCCT,3.833042153,-2.529448797,ATAC,Unknown
	D19.D042253.3_9_M.1.1,3.765422323,-2.500020377,FACS,Bladder cell
	ATTACTCGTTGCCGTAGGATGACTGATCTATAGCCT,4.13868133,-2.732921641,ATAC,Unknown
	B16.D042253.3_9_M.1.1,4.153778024,-2.691596748,FACS,Bladder cell
	K16.D042253.3_9_M.1.1,4.112123975,-2.68611824,FACS,Bladder cell
	CGGCTATGCTAATTGCGACGGAATCTAACAGGACGT,4.073539442,-2.681183507,ATAC,Unknown
	M20.D042253.3_9_M.1.1,4.281172186,-2.722397995,FACS,Basal cell of urothelium
	M19.D042253.3_9_M.1.1,4.163298212,-2.670522639,FACS,Bladder cell
	L19.D042253.3_9_M.1.1,4.114136524,-2.702444361,FACS,Basal cell of urothelium
	M21.D042253.3_9_M.1.1,4.306768366,-2.700131186,FACS,Bladder cell
	K19.D042253.3_9_M.1.1,3.838781968,-2.710330924,FACS,Basal cell of urothelium
	CTGAAGCTCAGCTAGCGGACTGAGCGACGTACTGAC,4.15981022,-3.249983843,ATAC,Type II pneumocyte
	A22.D042253.3_9_M.1.1,3.877012985,-2.935159457,FACS,Bladder cell
	H15.D042253.3_9_M.1.1,4.153625259,-2.696180377,FACS,Bladder cell
	I16.D042253.3_9_M.1.1,4.162025315,-2.726590092,FACS,Bladder cell
	H16.D042253.3_9_M.1.1,4.033398249,-2.562999176,FACS,Bladder cell
	G15.D042253.3_9_M.1.1,3.808575108,-2.504851963,FACS,Bladder cell
	G16.D042253.3_9_M.1.1,4.153892794,-2.772501184,FACS,Bladder cell
	CTGAAGCTTATTAGACTTTTGGAGTTAGTAATCTTA,-0.089415764,4.710561188,ATAC,Unknown
	K2.D042253.3_9_M.1.1,-0.909622402,5.34001216,FACS,Bladder cell
	TCCGCGAACGCTTATCGTGGAAGTTATAGTACTGAC,-1.600092358,6.0446639,ATAC,Unknown
	P17.D042253.3_9_M.1.1,4.172251491,-2.741973163,FACS,Bladder cell
	P19.D042253.3_9_M.1.1,3.999285834,-2.5947896,FACS,Bladder cell
	O18.D042253.3_9_M.1.1,3.808698519,-2.71514839,FACS,Basal cell of urothelium
	TAATGCGCTAGGTAACTTAGGTCCTCGTCCTATCCT,-2.644737301,5.821939535,ATAC,Unknown
	O8.D042253.3_9_M.1.1,-2.729538012,5.711768826,FACS,Mesenchymal cell
	B21.MAA000487.3_10_M.1.1,4.188124471,-2.722831163,FACS,Basal cell of urothelium
	F9.MAA000487.3_10_M.1.1,4.332483884,-2.805145306,FACS,Bladder cell
	H14.MAA000487.3_10_M.1.1,4.116611484,-2.672825227,FACS,Bladder cell
	CGCTCATTGATCTTCGCAGTAGGCAATTATAGAGGC,3.718206676,-1.78437836,ATAC,Enterocytes
	E9.MAA000487.3_10_M.1.1,3.765084238,-1.879102153,FACS,Bladder cell
	F11.MAA000487.3_10_M.1.1,4.152018318,-2.71026043,FACS,Bladder cell
	TCTCGCGCTCTTGAGGTTTCGTTAGAGCCAGGACGT,4.102277104,-2.612249638,ATAC,Unknown
	E10.MAA000487.3_10_M.1.1,4.073483785,-2.639482002,FACS,Bladder cell
	I19.MAA000487.3_10_M.1.1,3.758719843,-2.519329998,FACS,Basal cell of urothelium
	I20.MAA000487.3_10_M.1.1,3.950964315,-2.592402851,FACS,Bladder cell
	E11.MAA000487.3_10_M.1.1,4.177220884,-2.737173477,FACS,Bladder cell
	F14.MAA000487.3_10_M.1.1,4.100293358,-2.638370446,FACS,Bladder cell
	N14.MAA000487.3_10_M.1.1,4.170435649,-2.723683158,FACS,Bladder cell
	M11.MAA000487.3_10_M.1.1,4.116363811,-2.754278212,FACS,Bladder cell
	H20.MAA000487.3_10_M.1.1,3.847710727,-2.719600914,FACS,Bladder cell
	C8.MAA000487.3_10_M.1.1,4.090309682,-2.706639658,FACS,Bladder cell
	E15.MAA000487.3_10_M.1.1,3.823610667,-2.466691884,FACS,Bladder cell
	L10.MAA000487.3_10_M.1.1,4.305016389,-2.702097577,FACS,Bladder cell
	C12.MAA000487.3_10_M.1.1,4.084428626,-2.625953115,FACS,Bladder cell
	L11.MAA000487.3_10_M.1.1,4.159094159,-2.733042624,FACS,Bladder cell
	C13.MAA000487.3_10_M.1.1,4.223626674,-2.718907755,FACS,Bladder cell
	CGGCTATGATTGGCAGATATGACTGATCATAGAGGC,3.975821056,-3.84223735,ATAC,Unknown
	F22.MAA000487.3_10_M.1.1,3.940558945,-3.841604486,FACS,Basal cell of urothelium
	K9.MAA000487.3_10_M.1.1,4.200674236,-2.729516806,FACS,Bladder cell
	J10.MAA000487.3_10_M.1.1,4.123931268,-2.675611413,FACS,Bladder cell
	H5.MAA000487.3_10_M.1.1,2.268390071,5.653333234,FACS,Mesenchymal cell
	I7.MAA000487.3_10_M.1.1,2.282701454,5.665866592,FACS,Mesenchymal cell
	C17.MAA000487.3_10_M.1.1,3.795456592,-2.571763437,FACS,Bladder cell
	J11.MAA000487.3_10_M.1.1,4.121948126,-2.639962226,FACS,Bladder cell
	N2.MAA000487.3_10_M.1.1,2.26966629,5.654819563,FACS,Bladder cell
	CGGCTATGCTAAGCCTTGGGAAGTTATATAATCTTA,2.279088011,5.654060225,ATAC,Unknown
	ATTCAGAACTAGCCAGCCAAGCCTACGATAATCTTA,2.271295343,5.644548267,ATAC,Unknown
	TCTCGCGCCGCGGCCATAAAGCCTACGATATAGCCT,2.071618918,1.810216105,ATAC,Unknown
	L17.MAA000487.3_10_M.1.1,2.095132367,1.813099339,FACS,Basal cell of urothelium
	O4.MAA000487.3_10_M.1.1,-2.012131105,3.061745612,FACS,Bladder cell
	A8.MAA000487.3_10_M.1.1,3.8515041,-2.471287066,FACS,Bladder cell
	B12.MAA000487.3_10_M.1.1,4.035848863,-2.586188428,FACS,Bladder cell
	K15.MAA000487.3_10_M.1.1,3.732642016,-2.486200691,FACS,Bladder cell
	O5.MAA000487.3_10_M.1.1,2.279146435,5.664739175,FACS,Bladder cell
	GAGATTCCAGGTCAGCTTGGTCTCGCCGGTACTGAC,2.28922894,5.661154388,ATAC,Unknown
	B15.MAA000487.3_10_M.1.1,3.740217694,-2.445979687,FACS,Basal cell of urothelium
	A11.MAA000487.3_10_M.1.1,4.163668176,-2.577074032,FACS,Bladder cell
	H9.MAA000487.3_10_M.1.1,4.157749672,-2.726866189,FACS,Bladder cell
	J14.MAA000487.3_10_M.1.1,4.138863141,-2.834641443,FACS,Bladder cell
	CTGAAGCTGCATCGTATGAGATCTTGGTATAGAGGC,1.208161801,-3.688767977,ATAC,Unknown
	E5.MAA000487.3_10_M.1.1,1.183561621,-3.689027267,FACS,Mesenchymal cell
	I14.MAA000487.3_10_M.1.1,4.251434526,-2.772796268,FACS,Bladder cell
	O8.MAA000487.3_10_M.1.1,3.870179586,-2.492525276,FACS,Bladder cell
	F8.MAA000487.3_10_M.1.1,4.093207986,-2.559557332,FACS,Bladder cell
	O20.MAA000487.3_10_M.1.1,4.269592506,-2.70361517,FACS,Bladder cell
	P9.MAA000487.3_10_M.1.1,4.063063537,-2.621417846,FACS,Bladder cell
	GAGATTCCTTGATACGATCCATCGTTCCTAATCTTA,-3.287032496,5.071413581,ATAC,Unknown
	D1.B000610.3_56_F.1.1,-3.307886641,4.609604117,FACS,Mesenchymal cell
	H8.B000610.3_56_F.1.1,3.938598844,-2.511469241,FACS,Bladder cell
	GAGATTCCGTAGGCTGCAAAGCCTACGAGGCTCTGA,-3.55509751,4.64453668,ATAC,Endothelial cell
	E2.B000610.3_56_F.1.1,-3.296138805,4.721873218,FACS,Mesenchymal cell
	G7.B000610.3_56_F.1.1,4.18661762,-2.795777475,FACS,Bladder cell
	C8.B000610.3_56_F.1.1,3.974007298,-2.530303488,FACS,Bladder cell
	L7.B000610.3_56_F.1.1,4.248241023,-2.681515885,FACS,Bladder cell
	M11.B000610.3_56_F.1.1,3.727601767,-2.680397043,FACS,Bladder cell
	TCCGGAGAAGGTCAGCTTCTCCATCGAGTATAGCCT,0.487417007,4.383174798,ATAC,Podocytes
	N4.B002764.3_38_F.1.1,0.212684739,4.325305172,FACS,Bladder cell
	AGCGATAGATAAGGACTCTCGTAACGGTTAATCTTA,0.315224115,4.612828414,ATAC,Endothelial cell
	AGCGATAGTGCGACCTCTGTAATGATCGTATAGCCT,0.259532024,4.271415536,ATAC,Unknown
	GAGATTCCTTATTGAGGCTAGACTAGTCCCTATCCT,-1.280058532,4.635650558,ATAC,Endothelial cell
	I7.B002764.3_38_F.1.1,-3.0045986,4.302509544,FACS,Bladder cell
	D17.B002771.3_39_F.1.1,3.871105084,-2.740925892,FACS,Bladder cell
	I14.B002771.3_39_F.1.1,4.186950867,-2.719634718,FACS,Bladder cell
	N14.B002771.3_39_F.1.1,3.884454343,-2.512422641,FACS,Bladder cell
	A14.B002771.3_39_F.1.1,4.123045035,-2.76187192,FACS,Bladder cell
	H8.B002771.3_39_F.1.1,3.670025241,-2.429461753,FACS,Bladder cell
	D12.B002771.3_39_F.1.1,3.850168896,-2.67627593,FACS,Bladder cell
	ATTCAGAACTACTAATAACGCCTCTTATCAGGACGT,3.549760463,-7.307539192,ATAC,Microglia
	O8.MAA000570.3_8_M.1.1,3.514054183,-7.270721915,FACS,Microglia
	ATTCAGAACATTATTATTGGTAATAATGAGGCGAAG,3.406803366,-7.205028097,ATAC,Microglia
	TCCGGAGAGATTCTTGAAGTTGGATCTTGTACTGAC,3.48475714,-7.264538025,ATAC,Microglia
	ATTCAGAATAGAGGCGTTGGAATTCAGTCAGGACGT,3.556643915,-7.353841606,ATAC,Microglia
	CGGCTATGCGAATGGAGCGGTAATAATGGGCTCTGA,3.560657068,-7.339016152,ATAC,Microglia
	GAGATTCCCAGACTAAGGACTCGTATCAAGGCGAAG,3.502547949,-7.203739918,ATAC,Microglia
	ATTACTCGCGTTACCGCTGTCTGCAATCAGGCGAAG,3.550944643,-7.282230323,ATAC,Microglia
	ATTCAGAAGTAGGCTGCAGCCAAGCTTGTAATCTTA,3.482597401,-7.285138426,ATAC,Microglia
	ATTACTCGATACCTCGACAGGCGAGAGCCCTATCCT,3.552003658,-7.241555125,ATAC,Microglia
	TAATGCGCCGAATGGAGCGGTAATAATGCCTATCCT,3.599379224,-7.026827607,ATAC,Microglia
	M18.MAA000570.3_8_M.1.1,3.683543085,-7.133917547,FACS,Microglia
	GAGATTCCGACTGGACCACTCTAACTCGTAATCTTA,3.570145036,-7.250515892,ATAC,Microglia
	TCTCGCGCCGTTACCGCTCAGAGAGGTCTATAGCCT,3.494177386,-6.964148051,ATAC,Microglia
	L1.MAA000570.3_8_M.1.1,3.497000512,-6.955218809,FACS,Microglia
	J5.MAA000570.3_8_M.1.1,3.477292405,-7.224094933,FACS,Microglia
	ATTACTCGACCAGGCGCAGTAGACCTGGGTACTGAC,-6.986870671,-5.632222401,ATAC,Macrophages
	G16.MAA000570.3_8_M.1.1,-6.983852067,-5.693242604,FACS,Macrophages
	TCCGGAGACGTCGAGCGCGGCCGTCAACAGGCGAAG,-7.056655389,-5.460103796,ATAC,Macrophages
	CGGCTATGGCATATGAGCGGAGGCGGCGATAGAGGC,-7.067922217,-5.463977567,ATAC,Macrophages
	AGCGATAGTCTATCGCTGCTCTAACTCGAGGCGAAG,3.503595883,-7.037270719,ATAC,Microglia
	J7.MAA000570.3_8_M.1.1,3.507230301,-7.127276058,FACS,Microglia
	CTGAAGCTAGCCGTAGTTCAGCCGGCTTAGGCGAAG,3.501860744,-7.281080263,ATAC,Microglia
	GAATTCGTTAGAGGCGTTTACGATCATCATAGAGGC,3.555433734,-7.136123074,ATAC,Microglia
	N2.MAA000570.3_8_M.1.1,3.487945584,-7.012656232,FACS,Microglia
	GAGATTCCTATTGCTGGAACTCGTATCAAGGCGAAG,3.535165437,-7.06775254,ATAC,Microglia
	H1.MAA000570.3_8_M.1.1,3.590172327,-7.03567854,FACS,Microglia
	CTGAAGCTTTCCGTCGACTTGGAGTTAGATAGAGGC,-7.208881254,-5.759632897,ATAC,Macrophages
	D6.MAA000570.3_8_M.1.1,-7.082644786,-5.955363228,FACS,Microglia
	O22.MAA000570.3_8_M.1.1,3.547909992,-7.236065085,FACS,Microglia
	CTGAAGCTGATTCTTGAATCAAGATAGTCCTATCCT,3.562604164,-7.191761572,ATAC,Microglia
	TAATGCGCACCAGGCGCAGGTACGTTAAGGCTCTGA,3.554837991,-7.285703153,ATAC,Microglia
	AGCGATAGGATTCTTGAATGCCAGTTGCGGCTCTGA,3.557193348,-7.191601429,ATAC,Microglia
	TAATGCGCCTAAGCCTTGGAGACCTACCGGCTCTGA,3.581275146,-7.294115528,ATAC,Microglia
	P1.MAA000570.3_8_M.1.1,3.589131359,-7.355695305,FACS,Microglia
	TAATGCGCCGTTACCGCTCCGACTCCAACCTATCCT,3.540859407,-7.331561354,ATAC,Microglia
	ATTCAGAATTGCGAGCATGGAATTCAGTAGGCGAAG,3.579012923,-7.341829283,ATAC,Microglia
	ATTCAGAAGGCTTACTCCGGAATTCAGTGTACTGAC,3.536345534,-7.341847011,ATAC,Microglia
	CTGAAGCTTTGGTAAGGATAGACTAGTCATAGAGGC,6.274488688,-0.639006431,ATAC,Macrophages
	A10.MAA000571.3_9_M.1.1,6.224749956,-0.628031749,FACS,Microglia
	CGGCTATGGCTAACGGATGATGCAGTTCCCTATCCT,3.267209543,-7.362102648,ATAC,Microglia
	J22.MAA000571.3_9_M.1.1,3.192175945,-7.340150901,FACS,Microglia
	CGGCTATGCGTCGAGCGCGTCTGCAATCCAGGACGT,3.213928419,-7.318281732,ATAC,Microglia
	TCCGCGAATCCTCTGCCGTGCCAGTTGCCAGGACGT,3.059029409,-7.335621036,ATAC,Microglia
	ATTCAGAATAGAGGCGTTCATATCCTATTAATCTTA,3.38520527,-7.351048852,ATAC,Microglia
	GAATTCGTTAAGTCCTGACCGACTCCAACAGGACGT,3.202346172,-7.314010189,ATAC,Microglia
	ATTACTCGTCCTCTGCCGCGCCTCTTATAGGCGAAG,3.405996429,-7.364379079,ATAC,Microglia
	ATTACTCGTCCTCTGCCGTCCTTATAGAATAGAGGC,3.16170832,-7.335443098,ATAC,Microglia
	ATTCAGAAGCGCGTTCATGGAATTCAGTCAGGACGT,3.082855675,-7.329781694,ATAC,Microglia
	TCTCGCGCTAGAGGCGTTCAGCCGGCTTCCTATCCT,3.552164625,-7.347481195,ATAC,Microglia
	N16.MAA000571.3_9_M.1.1,3.602302998,-7.309907166,FACS,Microglia
	ATTACTCGCGTTACCGCTCTTAGGTATCTAATCTTA,3.558273524,-7.291293776,ATAC,Microglia
	I22.MAA000571.3_9_M.1.1,3.497631211,-7.310782541,FACS,Microglia
	ATTACTCGATTGGCAGATTTGGTCCGTTGGCTCTGA,3.407646717,-7.34487791,ATAC,Microglia
	ATTACTCGCGTTACCGCTACCTACGCCAAGGCGAAG,-0.879860308,-0.170014199,ATAC,Microglia
	I15.MAA000572.3_8_M.1.1,-0.853699261,-0.20117188,FACS,Microglia
	H1.MAA000572.3_8_M.1.1,3.557715606,-7.301078373,FACS,Microglia
	ATTACTCGTTCGAATATTGTTGGATCTTTATAGCCT,3.537130061,-7.279854905,ATAC,Microglia
	TAATGCGCTCGGATTCGGGTAGACCTGGCCTATCCT,3.512407687,-7.342830325,ATAC,Microglia
	TCCGCGAACGTCGAGCGCGTTGGATCTTAGGCGAAG,3.48717729,-7.362022871,ATAC,Microglia
	CGCTCATTGCGCTATGGTGGAATTCAGTCAGGACGT,3.411087606,-6.724771334,ATAC,Microglia
	H4.MAA000572.3_8_M.1.1,3.402862656,-6.69045913,FACS,Microglia
	I20.MAA000572.3_8_M.1.1,3.528108502,-7.265116865,FACS,Microglia
	K8.MAA000572.3_8_M.1.1,3.529658574,-7.268521824,FACS,Microglia
	TAATGCGCCTACTAATAACGCCTCTTATGTACTGAC,3.543321848,-7.31205402,ATAC,Microglia
	C12.MAA000572.3_8_M.1.1,3.526443973,-7.353179037,FACS,Microglia
	F13.MAA000572.3_8_M.1.1,3.538668871,-7.33278165,FACS,Microglia
	TCCGCGAATGATATTGCGGGAATTCAGTATAGAGGC,3.546197763,-7.3117302,ATAC,Microglia
	GAGATTCCAGTCCGCTGCCATATCCTATGTACTGAC,3.512183258,-7.335428866,ATAC,Microglia
	ATTCAGAATAGGTAACTTACCTACGCCAATAGAGGC,3.484890936,-7.381958645,ATAC,Microglia
	H8.MAA000572.3_8_M.1.1,3.665091596,-7.3728709,FACS,Microglia
	CGCTCATTCGAATGGAGCACCTACGCCACAGGACGT,3.639132895,-7.288665383,ATAC,Microglia
	L22.MAA000572.3_8_M.1.1,3.545786189,-7.2002408,FACS,Microglia
	D3.MAA000572.3_8_M.1.1,3.150722802,-7.328997231,FACS,Microglia
	ATTCAGAAGCTAACGGATGTAGACCTGGCCTATCCT,2.998410587,-7.318266897,ATAC,Microglia
	ATTACTCGTCGTAGCATCTTATGACCAAGGCTCTGA,3.154788696,-7.317979053,ATAC,Microglia
	G3.MAA000572.3_8_M.1.1,3.584748758,-7.167044026,FACS,Microglia
	M4.MAA000572.3_8_M.1.1,3.578819642,-6.967477845,FACS,Microglia
	I2.MAA000572.3_8_M.1.1,3.660914554,-7.206344805,FACS,Microglia
	M5.MAA000572.3_8_M.1.1,3.590851271,-7.294564051,FACS,Microglia
	G7.MAA000572.3_8_M.1.1,3.569618142,-7.131181912,FACS,Microglia
	I3.MAA000572.3_8_M.1.1,3.508490717,-7.239708208,FACS,Microglia
	TCCGCGAATAGAGGCGTTGCCAAGCTTGAGGCGAAG,3.495248514,-7.240239065,ATAC,Microglia
	GAGATTCCATACCTCGACACCTACGCCAAGGCGAAG,3.411767526,-7.29594501,ATAC,Microglia
	J11.MAA000572.3_8_M.1.1,3.399797848,-7.305946901,FACS,Microglia
	M6.MAA000572.3_8_M.1.1,3.541333416,-7.270113194,FACS,Microglia
	GAGATTCCATTATGCAAGTCGTCGGAACTATAGCCT,1.175535403,-1.853925265,ATAC,Unknown
	M7.MAA000572.3_8_M.1.1,1.190279894,-1.859733204,FACS,Microglia
	CGGCTATGCTAGCCAGCCGATTAGATGATAATCTTA,1.115252693,-1.850903117,ATAC,Unknown
	CTGAAGCTCTAGCCAGCCAGGCGCTAGGGTACTGAC,1.246921114,-1.859517777,ATAC,Unknown
	ATTACTCGCTAATTGCGAAAGCCTACGACAGGACGT,1.172436352,-1.875189807,ATAC,Unknown
	I6.MAA000572.3_8_M.1.1,3.57124511,-7.099256604,FACS,Microglia
	I9.MAA000572.3_8_M.1.1,3.682020598,-6.998020448,FACS,Microglia
	N16.MAA000572.3_8_M.1.1,3.594375835,-7.041561189,FACS,Microglia
	O8.MAA000572.3_8_M.1.1,3.590021312,-6.987617659,FACS,Microglia
	P17.MAA000572.3_8_M.1.1,3.512462481,-7.340702762,FACS,Microglia
	K6.MAA000573.3_9_M.1.1,3.653613205,-7.340792089,FACS,Microglia
	H19.MAA000573.3_9_M.1.1,3.52312736,-7.325883952,FACS,Microglia
	I17.MAA000573.3_9_M.1.1,3.559274721,-7.153822042,FACS,Microglia
	N16.MAA000573.3_9_M.1.1,3.533066835,-7.252533866,FACS,Microglia
	ATTACTCGTAGAGGCGTTTACGATCATCCCTATCCT,3.479818631,-7.141229598,ATAC,Microglia
	L2.MAA000573.3_9_M.1.1,3.497867605,-7.216748829,FACS,Microglia
	AGCGATAGTGATATTGCGCATATCCTATGTACTGAC,3.397650364,-7.245849243,ATAC,Microglia
	O21.MAA000573.3_9_M.1.1,3.408736527,-7.250549635,FACS,Microglia
	P2.MAA000573.3_9_M.1.1,3.536113685,-7.327484534,FACS,Microglia
	J11.MAA000573.3_9_M.1.1,3.498421603,-6.90160639,FACS,Microglia
	J14.MAA000573.3_9_M.1.1,3.054442621,-7.315130136,FACS,Microglia
	F3.MAA000590.3_9_M.1.1,3.555976336,-7.200399115,FACS,Microglia
	C6.MAA000590.3_9_M.1.1,3.559185419,-7.159339447,FACS,Microglia
	H19.MAA000590.3_9_M.1.1,3.493317016,-6.927163589,FACS,Microglia
	N10.MAA000590.3_9_M.1.1,3.561547621,-7.278381127,FACS,Microglia
	B17.MAA000591.3_8_M.1.1,3.561344252,-7.2146437,FACS,Microglia
	G19.MAA000591.3_8_M.1.1,3.58759114,-7.278926502,FACS,Microglia
	B5.MAA000591.3_8_M.1.1,3.495163496,-7.237914669,FACS,Microglia
	J21.MAA000591.3_8_M.1.1,3.544746809,-7.306492393,FACS,Microglia
	N22.MAA000591.3_8_M.1.1,3.572430124,-7.248004577,FACS,Microglia
	M3.MAA000591.3_8_M.1.1,3.567498032,-7.127527855,FACS,Microglia
	M7.MAA000591.3_8_M.1.1,3.462758904,-7.378690049,FACS,Microglia
	M19.MAA000591.3_8_M.1.1,3.542521411,-7.332813394,FACS,Microglia
	B19.MAA000592.3_9_M.1.1,-0.891590784,-0.141500415,FACS,Microglia
	K14.MAA000592.3_9_M.1.1,3.545049817,-7.323212944,FACS,Microglia
	K17.MAA000592.3_9_M.1.1,3.50493177,-7.340812692,FACS,Microglia
	F19.MAA000592.3_9_M.1.1,3.557868731,-7.258392043,FACS,Microglia
	I21.MAA000592.3_9_M.1.1,3.566595935,-7.253771849,FACS,Microglia
	H8.MAA000592.3_9_M.1.1,3.496767142,-7.349574431,FACS,Microglia
	F1.MAA000592.3_9_M.1.1,3.527470789,-7.201112799,FACS,Microglia
	I1.MAA000592.3_9_M.1.1,3.568907184,-7.244443376,FACS,Microglia
	O20.MAA000592.3_9_M.1.1,3.547078944,-7.191981133,FACS,Microglia
	F6.MAA000592.3_9_M.1.1,3.579282093,-7.006254251,FACS,Microglia
	P17.MAA000593.3_8_M.1.1,3.566670321,-7.219372229,FACS,Microglia
	E3.MAA000593.3_8_M.1.1,3.480763149,-7.36661362,FACS,Microglia
	N3.MAA000593.3_8_M.1.1,3.543011942,-7.173024028,FACS,Microglia
	B5.MAA000593.3_8_M.1.1,3.566200267,-7.124873465,FACS,Microglia
	N16.MAA000593.3_8_M.1.1,3.668496678,-7.204183877,FACS,Microglia
	GAGATTCCAACGAATTCGCAGAGAGGTCCAGGACGT,-4.61600545,-5.960317082,ATAC,Microglia
	P17.MAA000603.3_10_M.1.1,-4.611705709,-5.960978843,FACS,Microglia
	M11.MAA000603.3_10_M.1.1,3.067199574,-7.332244753,FACS,Microglia
	I21.MAA000603.3_10_M.1.1,3.615450081,-7.265429048,FACS,Microglia
	D20.MAA000603.3_10_M.1.1,3.558138049,-7.211448655,FACS,Microglia
	E5.MAA000603.3_10_M.1.1,3.491787829,-7.121762967,FACS,Microglia
	D3.MAA000603.3_10_M.1.1,3.072551867,-7.31632274,FACS,Microglia
	GAATTCGTAACGCGCAGATCCGCGGACTCAGGACGT,5.008148094,-1.561100594,ATAC,Hematopoietic stem cell
	J9.MAA000603.3_10_M.1.1,5.009643013,-1.569902229,FACS,Macrophages
	I8.MAA000603.3_10_M.1.1,3.484143386,-7.121622049,FACS,Microglia
	N4.MAA000603.3_10_M.1.1,3.572416539,-7.301092181,FACS,Microglia
	AGCGATAGTAGAGGCGTTTCGTTAGAGCTATAGCCT,-7.109942299,-5.380190562,ATAC,Macrophages
	C2.MAA000604.3_10_M.1.1,-7.055669603,-5.505388668,FACS,Macrophages
	ATTCAGAAAATACGATAATTGGTAGTCGCCTATCCT,-7.068548668,-5.484345706,ATAC,Macrophages
	AGCGATAGTCGCCGCCGGCAATGAGTCCGTACTGAC,-7.128293541,-5.349167867,ATAC,Macrophages
	CGCTCATTACGGCGTTAATGCCAGTTGCGTACTGAC,-7.123048452,-5.420551272,ATAC,Macrophages
	GAGATTCCTGGACGACTACGGAATCTAAAGGCGAAG,-7.05534611,-5.328460638,ATAC,Macrophages
	TAATGCGCTTCCGTCGACTAGTTCTAGATAATCTTA,-7.007728741,-5.257032872,ATAC,Macrophages
	ATTCAGAAGAACTCGACTTTGGAGTTAGCCTATCCT,-7.15202756,-5.364023474,ATAC,Macrophages
	CTGAAGCTTAGGTAACTTGGAAGTTATAATAGAGGC,-7.142003961,-5.152996102,ATAC,Macrophages
	TAATGCGCAGTTGAATCAGGCCGTCAACTATAGCCT,-6.971339641,-5.824970598,ATAC,Macrophages
	K15.MAA000604.3_10_M.1.1,3.223475358,-7.312519132,FACS,Microglia
	I8.MAA000604.3_10_M.1.1,3.395304297,-6.695450312,FACS,Microglia
	F8.MAA000604.3_10_M.1.1,3.413973327,-7.214720704,FACS,Microglia
	G4.MAA000604.3_10_M.1.1,3.527440849,-7.239441733,FACS,Microglia
	B14.MAA000604.3_10_M.1.1,3.560886868,-7.288841668,FACS,Microglia
	GAGATTCCTTGCGAGCATTTCTACCTCACAGGACGT,-7.606060632,-2.722653265,ATAC,Dendritic cell
	D5.MAA000604.3_10_M.1.1,-7.690019418,-2.290564877,FACS,Macrophages
	TCCGCGAACGCGGCCATATCCGCGGACTGTACTGAC,-7.670258947,-2.323349167,ATAC,Monocytes
	G13.MAA000604.3_10_M.1.1,-7.058657563,-5.464582335,FACS,Macrophages
	GAATTCGTACCAGGCGCAGGAGTTGCGTCAGGACGT,-6.950050323,-5.289622704,ATAC,Macrophages
	GAGATTCCTTGGTAAGGAAGATCTTGGTGTACTGAC,-6.947543716,-5.431677333,ATAC,Macrophages
	CGCTCATTTATTAGACTTGGTCTCGCCGAGGCGAAG,-7.320143036,-5.080345095,ATAC,Macrophages
	ATTCAGAAACGGCGTTAATTGGTAGTCGGGCTCTGA,-7.0619755,-5.313420608,ATAC,Macrophages
	J18.MAA000604.3_10_M.1.1,3.570171864,-7.234957756,FACS,Microglia
	G20.MAA000604.3_10_M.1.1,3.543012574,-7.191904114,FACS,Microglia
	A10.MAA000604.3_10_M.1.1,3.158995878,-7.336926072,FACS,Microglia
	O7.MAA000604.3_10_M.1.1,3.549125636,-7.316184228,FACS,Microglia
	I12.MAA000605.3_10_M.1.1,3.50366721,-7.010906319,FACS,Microglia
	G15.MAA000605.3_10_M.1.1,-6.978484496,-5.545987822,FACS,Microglia
	G16.MAA000605.3_10_M.1.1,3.213959013,-7.301940799,FACS,Microglia
	J14.MAA000605.3_10_M.1.1,3.445515446,-6.817589984,FACS,Microglia
	ATTCAGAATTGCTTAGATCTCCATCGAGGTACTGAC,-6.81500655,-5.191559885,ATAC,Macrophages
	J22.MAA000605.3_10_M.1.1,-6.667036398,-5.23642662,FACS,Microglia
	TAATGCGCTGATATTGCGTCGTTAGAGCTATAGCCT,-6.893191682,-5.2345198,ATAC,Macrophages
	TAATGCGCTTGCCGTAGGGGAGGCGGCGGTACTGAC,-6.824007775,-5.192574537,ATAC,Macrophages
	M19.MAA000605.3_10_M.1.1,-7.017997979,-5.607829482,FACS,Macrophages
	P8.MAA000605.3_10_M.1.1,3.533697213,-7.291354325,FACS,Microglia
	ATTCAGAAGCGCTATGGTTTGGTAGTCGATAGAGGC,-6.925925143,-5.209734037,ATAC,Macrophages
	P9.MAA000605.3_10_M.1.1,-6.835419875,-5.219809465,FACS,Macrophages
	CGCTCATTTTGATACGATAGATGCAACTGTACTGAC,-7.014202114,-5.2025862,ATAC,Macrophages
	TAATGCGCTTGGCAAGCCGGAGGCGGCGAGGCGAAG,-6.88241354,-5.180755273,ATAC,Macrophages
	GAGATTCCCTAATTGCGAACTGAGCGACTATAGCCT,-6.857397124,-5.170746726,ATAC,Macrophages
	TCCGGAGAAGAGGAGAATCTTAATCTTGGTACTGAC,-6.787116334,-5.170543046,ATAC,Macrophages
	TCCGGAGATTCCGTCGACTTGGAGTTAGATAGAGGC,-6.806335931,-5.221334048,ATAC,Macrophages
	CGGCTATGTGGACGACTAACTGAGCGACTAATCTTA,-6.886338972,-5.123004385,ATAC,Macrophages
	TAATGCGCTTGATACGATCAATGAGTCCCAGGACGT,-6.454989292,-5.301691358,ATAC,Macrophages
	G16.MAA000617.3_10_M.1.1,-6.500319319,-5.300590082,FACS,Microglia
	TCCGCGAATAAGTCCTGAGGTTGAACGTATAGAGGC,-6.519968387,-5.304699245,ATAC,Macrophages
	ATTCAGAAACGGCGTTAATCGTTAGAGCTATAGCCT,-6.412836223,-5.319345734,ATAC,Macrophages
	ATTACTCGAACGAATTCGAGATGCAACTTATAGCCT,-6.459945742,-5.319721433,ATAC,Macrophages
	TAATGCGCCCTCAGCTCCTAGACTAGTCGGCTCTGA,-6.66946322,-5.225705961,ATAC,Macrophages
	TAATGCGCCGAATGGAGCTTCTACCTCATAATCTTA,-6.500584946,-5.307275293,ATAC,Macrophages
	TAATGCGCCTACTAATAACATTGACGCTAGGCGAAG,-6.474239358,-5.299449806,ATAC,Macrophages
	TCCGGAGATAAGTCCTGAATCGAGATGATAATCTTA,-6.438980238,-5.302714863,ATAC,Macrophages
	GAATTCGTACTATTCATTCATTGACGCTCAGGACGT,-6.440185372,-5.345387935,ATAC,Macrophages
	GAGATTCCTCAATCTCCTAAGCCTACGAATAGAGGC,-6.486536716,-5.301394012,ATAC,Macrophages
	D2.MAA000617.3_10_M.1.1,-6.908655067,-5.870567242,FACS,Microglia
	GAGATTCCTCGCCGCCGGCCATCGTTCCCCTATCCT,-6.967052769,-5.875702391,ATAC,Microglia
	E12.MAA000617.3_10_M.1.1,-4.600744909,-5.950742577,FACS,Microglia
	J15.MAA000617.3_10_M.1.1,3.533778593,-7.264545174,FACS,Microglia
	F2.MAA000617.3_10_M.1.1,3.051365958,-7.32774662,FACS,Microglia
	H13.B000825.3_38_F.1.1,3.545356908,-7.140267938,FACS,Microglia
	J21.B000825.3_38_F.1.1,-0.884479023,-0.16967152,FACS,Microglia
	K12.B000825.3_38_F.1.1,3.478710543,-7.150819116,FACS,Microglia
	C9.B000826.3_39_F.1.1,3.549575653,-7.271664502,FACS,Microglia
	F16.B000826.3_39_F.1.1,3.509316346,-7.308947139,FACS,Microglia
	G5.B000826.3_39_F.1.1,3.240931232,-7.371315039,FACS,Microglia
	ATTACTCGTCTATCGCTGTCCTTATAGACCTATCCT,-3.728217278,0.068037781,ATAC,Microglia
	E3.B000826.3_39_F.1.1,-3.699401967,0.091586329,FACS,Microglia
	C3.B000826.3_39_F.1.1,-7.097854306,-5.869048828,FACS,Microglia
	D5.B000826.3_39_F.1.1,3.407294178,-7.39633748,FACS,Microglia
	I17.B000826.3_39_F.1.1,3.402887877,-7.375114903,FACS,Microglia
	M9.B000826.3_39_F.1.1,-0.71985614,-0.208188678,FACS,Microglia
	O15.B000826.3_39_F.1.1,3.391917718,-7.23817578,FACS,Microglia
	AGCGATAGTGGTTGCCGTTGCCAGTTGCGGCTCTGA,0.522099657,-1.996736896,ATAC,Microglia
	P20.B000826.3_39_F.1.1,0.534815471,-1.960662334,FACS,Microglia
	C2.B003278.3_38_F.1.1,3.488829969,-7.342942385,FACS,Microglia
	P21.B003278.3_38_F.1.1,3.378891078,-7.339807856,FACS,Microglia
	C19.B003278.3_38_F.1.1,-0.859612799,-0.128715463,FACS,Microglia
	P10.B003278.3_38_F.1.1,1.155682952,-1.831467524,FACS,Microglia
	CGGCTATGTTGCGAGCATACCTACGCCAGGCTCTGA,-1.197974965,-0.125177134,ATAC,Microglia
	A14.B003279.3_38_F.1.1,-1.173138093,-0.12927585,FACS,Microglia
	C2.B003279.3_38_F.1.1,-1.138914625,-0.122236488,FACS,Microglia
	J15.B003279.3_38_F.1.1,-6.995649711,-5.894567677,FACS,Microglia
	M6.B003279.3_38_F.1.1,-1.259393519,-0.108704969,FACS,Microglia
	CGGCTATGAGTTCTCATGGGAATTCAGTGGCTCTGA,3.326003644,-7.210822072,ATAC,Microglia
	L4.B003279.3_38_F.1.1,3.371317854,-7.281020777,FACS,Microglia
	L5.B003279.3_38_F.1.1,6.274333333,-0.633570405,FACS,Microglia
	L9.B003279.3_38_F.1.1,3.548784099,-7.196706162,FACS,Microglia
	ATTCAGAAATTATGCAAGATTCGGAAGTATAGAGGC,-7.350787565,-4.641443461,ATAC,Macrophages
	B8.B003279.3_38_F.1.1,-7.374946653,-4.664047736,FACS,Macrophages
	G17.B003279.3_38_F.1.1,-1.168574181,-0.118452581,FACS,Microglia
	ATTACTCGAAGTAGCTCACGCCTCTTATAGGCGAAG,-7.02340995,-5.317728354,ATAC,Macrophages
	G20.B003279.3_38_F.1.1,-7.026898985,-5.198789726,FACS,Macrophages
	CTGAAGCTGAACTCGACTTAGTTCTAGAGTACTGAC,-7.250173594,-5.011849624,ATAC,Macrophages
	TAATGCGCATGGAACGAAGTAGGCAATTATAGAGGC,-7.074517671,-5.303079495,ATAC,Macrophages
	GAGATTCCTCTTGAGGTTTTATGACCAATAATCTTA,-6.958218833,-5.169860018,ATAC,Macrophages
	TAATGCGCGAACTCGACTGGAGGCGGCGATAGAGGC,-6.597667633,-5.020668306,ATAC,Macrophages
	CGCTCATTAGTTCTCATGGGTTGAACGTTAATCTTA,-7.044835049,-5.116379992,ATAC,Macrophages
	L19.B003279.3_38_F.1.1,-1.174990535,-0.103249349,FACS,Microglia
	K1.B003281.3_39_F.1.1,3.512846356,-7.341269815,FACS,Microglia
	H12.B003281.3_39_F.1.1,3.051627748,-7.335724222,FACS,Microglia
	M9.B003281.3_39_F.1.1,3.579137832,-7.286624164,FACS,Microglia
	C15.B003281.3_39_F.1.1,3.499758545,-7.398099691,FACS,Microglia
	L15.B003281.3_39_F.1.1,-6.919326738,-5.862271465,FACS,Microglia
	N3.B003281.3_39_F.1.1,3.511426146,-7.330180029,FACS,Microglia
	N20.B003281.3_39_F.1.1,3.539325425,-7.338774189,FACS,Microglia
	G4.B003292.3_39_F.1.1,3.388904384,-7.294819717,FACS,Microglia
	H13.B003292.3_39_F.1.1,3.054490751,-7.33847739,FACS,Microglia
	E2.B003292.3_39_F.1.1,3.472301618,-7.308314814,FACS,Microglia
	F6.B003292.3_39_F.1.1,3.595451821,-6.974717784,FACS,Microglia
	J6.B003292.3_39_F.1.1,3.508415003,-7.295843746,FACS,Microglia
	GAGATTCCGCTTGAAGAGAGGCGAGAGCAGGCGAAG,0.651507071,-2.283296641,ATAC,Microglia
	L18.B001689.3_38_F.1.1,0.68562543,-2.275758886,FACS,Microglia
	E4.B001689.3_38_F.1.1,3.540113216,-7.189241279,FACS,Microglia
	K18.B001689.3_38_F.1.1,3.397017798,-6.690499668,FACS,Microglia
	O2.B001689.3_38_F.1.1,3.543521322,-7.196206573,FACS,Microglia
	I17.B001689.3_38_F.1.1,-0.866027738,-0.10231678,FACS,Microglia
	I18.B001689.3_38_F.1.1,-0.845101179,-0.142476071,FACS,Microglia
	B2.B001689.3_38_F.1.1,6.26993058,-0.633075039,FACS,Microglia
	E13.B001689.3_38_F.1.1,-0.854591082,-0.172203061,FACS,Microglia
	A7.B001689.3_38_F.1.1,-1.178622925,-0.13269721,FACS,Microglia
	A10.B001689.3_38_F.1.1,-1.276455875,-0.14283438,FACS,Microglia
	C16.B001689.3_38_F.1.1,3.073517065,-7.33174316,FACS,Microglia
	M6.B001176.3_56_F.1.1,3.550357941,-7.180717035,FACS,Microglia
	A1.B001176.3_56_F.1.1,-0.854104451,-0.174258449,FACS,Microglia
	E19.B001176.3_56_F.1.1,3.572414228,-7.229203489,FACS,Microglia
	O3.B001176.3_56_F.1.1,3.532718219,-7.35259175,FACS,Microglia
	TAATGCGCCTATATAGCCTGCCAGTTGCGTACTGAC,4.114587895,8.6910161,ATAC,Oligodendrocytes
	F11.MAA000538.3_8_M.1.1,4.131565358,8.653565488,FACS,Oligodendrocytes
	TCCGCGAAACGGCGTTAATCAAGATAGTTATAGCCT,3.820296495,1.592164728,ATAC,Neuron
	H11.MAA000538.3_8_M.1.1,3.807460605,1.594218116,FACS,Neuron
	TCCGCGAAGACTGGACCAATTGACCGAGGTACTGAC,3.773080493,1.675979494,ATAC,Purkinje cell
	CTGAAGCTATGGAACGAACCATCGTTCCGGCTCTGA,3.80769218,1.596861072,ATAC,Purkinje cell
	TCCGGAGATCTTGAGGTTTTGGTCCGTTCCTATCCT,3.842199535,1.541575735,ATAC,Purkinje cell
	CGCTCATTAAGTACGCGATAATTGACCTCCTATCCT,3.793801906,1.614466539,ATAC,Purkinje cell
	CTGAAGCTCTAATTGCGATCAATATCGAGGCTCTGA,3.795121324,1.534325757,ATAC,Cerebellar granule cell
	GAATTCGTTCCTCTGCCGAGGCGAGAGCCAGGACGT,3.843434289,1.490069234,ATAC,Cerebellar granule cell
	GAGATTCCAGTTCTCATGCTCTAACTCGCAGGACGT,4.047815071,8.367076745,ATAC,Oligodendrocytes
	L7.MAA000538.3_8_M.1.1,4.071469919,8.374318684,FACS,Oligodendrocytes
	CGGCTATGTAGAGGCGTTCTTAGGTATCGTACTGAC,4.115021732,8.312076098,ATAC,Oligodendrocytes
	CGGCTATGGTAGCAGCTACATATCCTATCCTATCCT,2.619542194,9.048220924,ATAC,Astrocytes
	N13.MAA000550.3_10_M.1.1,2.587383169,9.015440226,FACS,Astrocytes
	GAGATTCCAGTTCTCATGACCTACGCCACAGGACGT,3.080003435,7.6777907,ATAC,Neuron
	I11.MAA000553.3_10_M.1.1,3.099387439,7.673396327,FACS,Oligodendrocyte precursor cell
	TCTCGCGCTCTATCGCTGACTCGTATCAAGGCGAAG,2.927794459,8.359383316,ATAC,Collisions
	N15.MAA000553.3_10_M.1.1,2.87227916,8.455119902,FACS,Oligodendrocyte precursor cell
	AGCGATAGATACCTCGACCGCCTCTTATTATAGCCT,2.826739274,8.383896979,ATAC,Collisions
	TCCGCGAACAGACTAAGGGGTAATAATGCAGGACGT,2.780367319,8.36677378,ATAC,Collisions
	CGCTCATTGCGCTATGGTGCCAAGCTTGCAGGACGT,2.963159743,8.416161511,ATAC,Collisions
	CGGCTATGTTCGAATATTCCGACTCCAAAGGCGAAG,2.898797393,8.453563737,ATAC,Collisions
	CTGAAGCTCATTATTATTTACGATCATCGTACTGAC,3.135009845,8.830078729,ATAC,Collisions
	F15.MAA000553.3_10_M.1.1,3.290150946,8.792220836,FACS,Oligodendrocyte precursor cell
	TAATGCGCTTCGAATATTTACGATCATCATAGAGGC,3.084327663,8.784404923,ATAC,Collisions
	CTGAAGCTATACCTCGACTCCTTATAGACAGGACGT,3.127633537,8.822770933,ATAC,Collisions
	TCCGGAGAAAGTAGCTCACAGAGAGGTCGGCTCTGA,3.258828851,8.845366119,ATAC,Collisions
	CGCTCATTGCTTGAAGAGGCCAAGCTTGGGCTCTGA,3.152848481,8.786694213,ATAC,Collisions
	AGCGATAGTTCGAATATTAGGCGAGAGCGGCTCTGA,3.375471839,8.869766765,ATAC,Collisions
	ATTCAGAACTAAGCCTTGCAGCCGGCTTTATAGCCT,3.438423351,8.883853404,ATAC,Collisions
	TAATGCGCCGTCGAGCGCCGCCTCTTATGTACTGAC,3.370788884,8.836689078,ATAC,Collisions
	TCTCGCGCGTAGCAGCTAATTGACCGAGAGGCGAAG,3.418340719,8.880266024,ATAC,Collisions
	TAATGCGCCTACTAATAACGCCTCTTATTAATCTTA,3.230613705,8.64908363,ATAC,Collisions
	CGGCTATGTATTGCTGGAAGGCGAGAGCGTACTGAC,3.375995735,8.823162595,ATAC,Collisions
	CTGAAGCTCGTTACCGCTCAGAGAGGTCAGGCGAAG,3.409186868,8.871943826,ATAC,Collisions
	CGCTCATTGCAAGACCGTTTAATTAGCCCAGGACGT,3.304197635,8.828170842,ATAC,Collisions
	TCCGGAGAGTAGGATAAGCAGAGAGGTCTATAGCCT,3.403994279,8.865282285,ATAC,Collisions
	TCCGGAGACTAAGCCTTGGTTGGATCTTTATAGCCT,3.393856114,8.84185377,ATAC,Collisions
	TCCGGAGACGCTTATCGTGGTAATAATGCCTATCCT,3.261271869,7.483426695,ATAC,Neuron
	O21.MAA000553.3_10_M.1.1,3.20933059,7.540222173,FACS,Oligodendrocyte precursor cell
	CGGCTATGTTATTGAGGCGGAATTCAGTCAGGACGT,3.24588909,7.480968057,ATAC,Neuron
	TCCGGAGAGCGCGTTCATTCCTTATAGAAGGCGAAG,3.229819462,7.554261703,ATAC,Neuron
	TCCGGAGATGATTAGGTATCAATATCGACCTATCCT,3.249990139,7.467575775,ATAC,Neuron
	CGCTCATTTTATTGAGGCTCCTTATAGACAGGACGT,3.25411823,7.500668746,ATAC,Neuron
	TCCGGAGAGCAAGACCGTACCTACGCCAAGGCGAAG,3.229121326,7.406216533,ATAC,Neuron
	TCTCGCGCCATTATTATTACTCGTATCACAGGACGT,3.184884257,7.639662117,ATAC,SOM+ Interneurons
	AGCGATAGAAGTAGCTCATCCTTATAGAAGGCGAAG,3.237578522,7.417819431,ATAC,SOM+ Interneurons
	TCCGCGAAAGTTCTCATGGCCAAGCTTGAGGCGAAG,3.186321304,7.644214869,ATAC,Collisions
	H13.MAA000553.3_10_M.1.1,4.067315066,8.435815817,FACS,Oligodendrocytes
	CGGCTATGGTAGCAGCTATCAAGATAGTGTACTGAC,4.044728606,8.540847115,ATAC,Oligodendrocytes
	TAATGCGCTCGCCGCCGGGGTACGTTAAATAGAGGC,3.405313801,8.475809101,ATAC,Oligodendrocytes
	L17.MAA000560.3_10_M.1.1,3.409058383,8.551662416,FACS,Oligodendrocytes
	ATTACTCGCTACTAATAACTTAGGTATCTATAGCCT,3.95094817,8.52598709,ATAC,Oligodendrocytes
	O7.MAA000560.3_10_M.1.1,4.019330929,8.495919762,FACS,Oligodendrocytes
	ATTCAGAAGACTGGACCACAGCCGGCTTTAATCTTA,3.976393895,8.549337118,ATAC,Oligodendrocytes
	TAATGCGCGACTGGACCATCCTTATAGAGGCTCTGA,4.034666634,8.572958048,ATAC,Oligodendrocytes
	CGGCTATGGTAGGCTGCATAATTGACCTGTACTGAC,3.354961516,5.685107706,ATAC,Neuron
	O9.MAA000560.3_10_M.1.1,3.376026642,5.69837724,FACS,Neuron
	CGGCTATGGCAAGACCGTCAGAGAGGTCTAATCTTA,4.132337233,8.613712166,ATAC,Oligodendrocytes
	D14.MAA000560.3_10_M.1.1,4.153573557,8.657950982,FACS,Oligodendrocytes
	GAATTCGTTCTATCGCTGCCGACTCCAAAGGCGAAG,4.158296587,8.693080478,ATAC,Oligodendrocytes
	D15.MAA000560.3_10_M.1.1,3.995247573,8.549167492,FACS,Oligodendrocytes
	CTGAAGCTTCTATCGCTGTACGATCATCATAGAGGC,4.006082122,8.55387059,ATAC,Oligodendrocytes
	CGCTCATTAGCCGTAGTTTACGATCATCCCTATCCT,3.864229494,8.555402596,ATAC,Oligodendrocytes
	GAGATTCCACGGCGTTAATCAAGATAGTATAGAGGC,3.98734452,8.502568316,ATAC,Oligodendrocytes
	ATTACTCGCTAAGCCTTGTAATTGACCTAGGCGAAG,4.034768879,8.601059597,ATAC,Oligodendrocytes
	CGGCTATGCTAAGCCTTGGGTAATAATGCAGGACGT,3.959960626,8.080107028,ATAC,Oligodendrocytes
	J9.MAA000560.3_10_M.1.1,3.946473981,8.058081824,FACS,Oligodendrocytes
	O10.MAA000560.3_10_M.1.1,3.931047566,8.534785044,FACS,Oligodendrocytes
	ATTCAGAACGTTACCGCTTCAAGATAGTCAGGACGT,3.937514113,8.592918474,ATAC,Oligodendrocytes
	TCCGCGAACGTTACCGCTTGCCAGTTGCAGGCGAAG,3.821981637,8.494999173,ATAC,Oligodendrocytes
	CGCTCATTGACTGGACCAATTGACCGAGTAATCTTA,3.856022869,8.512157939,ATAC,Oligodendrocytes
	TCCGGAGAAACGAATTCGCATATCCTATCCTATCCT,3.651036728,8.547499894,ATAC,Oligodendrocytes
	G14.MAA000560.3_10_M.1.1,3.533519596,8.460862235,FACS,Oligodendrocytes
	TCCGGAGACTAAGCCTTGGCCAAGCTTGCAGGACGT,3.661749596,8.332623944,ATAC,Oligodendrocytes
	ATTCAGAAAGCCGTAGTTCCGACTCCAATAATCTTA,4.10507005,8.223159124,ATAC,Oligodendrocytes
	J10.MAA000560.3_10_M.1.1,4.05637989,8.134409221,FACS,Oligodendrocytes
	ATTCAGAAGTAGCAGCTAGTCTGCAATCGTACTGAC,4.11827359,8.172720202,ATAC,Oligodendrocytes
	GAGATTCCTTGCTTAGATGCCAAGCTTGAGGCGAAG,3.131089989,9.03376099,ATAC,Collisions
	C9.MAA000560.3_10_M.1.1,3.180740377,9.007259487,FACS,Oligodendrocytes
	G15.MAA000560.3_10_M.1.1,4.085859917,8.347318848,FACS,Oligodendrocytes
	GAATTCGTACTATTCATTTCCTTATAGAAGGCGAAG,2.923829632,8.982350491,ATAC,Collisions
	O15.MAA000560.3_10_M.1.1,2.916474764,9.088260434,FACS,Oligodendrocytes
	ATTACTCGTCAATCTCCTCATATCCTATTAATCTTA,2.947357494,9.06040878,ATAC,Collisions
	TCTCGCGCCTAAGCCTTGTGCCAGTTGCAGGCGAAG,3.029992788,8.984030018,ATAC,Collisions
	CGCTCATTGTAGGCTGCAGAGACCTACCCCTATCCT,2.80216839,9.10880272,ATAC,Collisions
	CGGCTATGTCAATCTCCTTGCCAGTTGCAGGCGAAG,2.98926342,9.074900584,ATAC,Collisions
	CGCTCATTTAGAGGCGTTACTCGTATCATAATCTTA,3.00984636,9.076594235,ATAC,Collisions
	CTGAAGCTGTAGGATAAGTGCCAGTTGCGTACTGAC,2.832675301,9.142256755,ATAC,Collisions
	ATTCAGAACGTCGAGCGCGCGATTGCAGGTACTGAC,2.959067344,9.101354363,ATAC,Collisions
	ATTCAGAAAGCCGTAGTTACTCGTATCATAATCTTA,2.793518076,9.097313025,ATAC,Collisions
	ATTACTCGACTATTCATTCGCCTCTTATTATAGCCT,3.041855572,9.073110585,ATAC,Collisions
	TCTCGCGCTAGGTAACTTGTCTGCAATCGTACTGAC,3.01588345,9.066872402,ATAC,Collisions
	TCCGCGAAGCTAACGGATTCAATATCGATATAGCCT,2.793371007,9.094611341,ATAC,Collisions
	TCCGCGAAGCGCTATGGTCATATCCTATTAATCTTA,2.955414425,9.073237949,ATAC,Collisions
	GAGATTCCTTATTGAGGCACCTACGCCAGGCTCTGA,2.871519317,9.091149265,ATAC,Collisions
	CGCTCATTTATTGCTGGACCGACTCCAAGTACTGAC,2.521971476,9.348423232,ATAC,Astrocytes
	P19.MAA000560.3_10_M.1.1,2.450035025,9.438575938,FACS,Astrocytes
	TAATGCGCGTAGCAGCTACCGACTCCAACAGGACGT,2.435321079,9.447555385,ATAC,Astrocytes
	CGGCTATGTAAGTCCTGACATATCCTATTAATCTTA,2.448258333,9.42809756,ATAC,Astrocytes
	TAATGCGCTGGACGACTACTTAGGTATCCAGGACGT,2.422193084,9.466704697,ATAC,Astrocytes
	CGCTCATTGCAAGACCGTCATATCCTATCAGGACGT,2.502974417,9.376699446,ATAC,Astrocytes
	E1.MAA000560.3_10_M.1.1,2.396405497,9.503956585,FACS,Astrocytes
	CGGCTATGTTGCGAGCATTCCTTATAGAATAGAGGC,2.400027477,9.492876138,ATAC,Astrocytes
	TCCGCGAAGTAGGATAAGACTCGTATCATAATCTTA,2.369375784,9.542328966,ATAC,Astrocytes
	CGGCTATGTTCGAATATTCGCCTCTTATGTACTGAC,2.416469408,9.47593643,ATAC,Astrocytes
	CGCTCATTACTATTCATTCCGACTCCAATAATCTTA,2.385093742,9.51497056,ATAC,Astrocytes
	CGCTCATTTGCGACCTCTGTAGACCTGGCCTATCCT,2.398265806,9.500355497,ATAC,Astrocytes
	TCTCGCGCCTAAGCCTTGGCGATTGCAGTATAGCCT,2.481020115,9.385961936,ATAC,Astrocytes
	GAGATTCCCTACTAATAAAGGCGAGAGCAGGCGAAG,2.425317402,9.471835465,ATAC,Astrocytes
	TCCGGAGAGTACTCCTATGATGCAGTTCTATAGCCT,2.407628959,9.482174033,ATAC,Astrocytes
	CGCTCATTTAGGTAACTTCTTAGGTATCTATAGCCT,2.424477065,9.448923444,ATAC,Astrocytes
	CTGAAGCTGCTAACGGATCCATCGTTCCGGCTCTGA,2.456233896,9.420763497,ATAC,Astrocytes
	TCCGGAGAGCAAGACCGTACTCGTATCACCTATCCT,2.487499538,9.335378273,ATAC,Astrocytes
	G20.MAA000560.3_10_M.1.1,2.480640659,9.324909367,FACS,Astrocytes
	ATTCAGAAGCAAGACCGTATTGACCGAGTATAGCCT,3.373679002,8.58330478,ATAC,Oligodendrocytes
	K18.MAA000560.3_10_M.1.1,3.376392917,8.563009275,FACS,Oligodendrocytes
	CGCTCATTGCAAGACCGTCAGAGAGGTCCCTATCCT,4.022801871,8.319751062,ATAC,Oligodendrocytes
	N8.MAA000560.3_10_M.1.1,4.035446869,8.297612895,FACS,Oligodendrocytes
	J14.MAA000560.3_10_M.1.1,2.388367917,9.524688374,FACS,Astrocytes
	TCCGGAGAAGATTACGTTGATGCAGTTCCCTATCCT,2.393738791,9.514079673,ATAC,Astrocytes
	K20.MAA000560.3_10_M.1.1,2.307465559,9.596497687,FACS,Astrocytes
	GAGATTCCTTCGAATATTCTTAGGTATCGTACTGAC,2.322828409,9.583750764,ATAC,Astrocytes
	G21.MAA000560.3_10_M.1.1,3.239448918,8.781958438,FACS,Oligodendrocyte precursor cell
	TAATGCGCCTAAGCCTTGGCCAAGCTTGGTACTGAC,3.112202302,8.850636789,ATAC,Collisions
	CTGAAGCTCTAAGCCTTGTCCTTATAGAGGCTCTGA,3.425800378,8.814128809,ATAC,Collisions
	CGCTCATTCCAGATACGGGGTAATAATGCAGGACGT,3.217489198,8.83549609,ATAC,Collisions
	GAATTCGTAACGAATTCGCCGACTCCAACAGGACGT,2.757137204,8.395610294,ATAC,Collisions
	GAATTCGTACTATTCATTACTCGTATCAGGCTCTGA,3.148080939,8.805018562,ATAC,Collisions
	TAATGCGCATACCTCGACCGCCTCTTATCCTATCCT,3.152498447,8.752481076,ATAC,Collisions
	TAATGCGCTTGCGAGCATTAATTGACCTCAGGACGT,3.199193446,8.841077524,ATAC,Collisions
	I7.MAA000560.3_10_M.1.1,3.951315506,8.47878172,FACS,Oligodendrocytes
	GAGATTCCCAGCTAGCGGCCGACTCCAAAGGCGAAG,3.989386536,8.363892974,ATAC,Oligodendrocytes
	O18.MAA000560.3_10_M.1.1,3.669020219,8.325906801,FACS,Oligodendrocytes
	TCCGGAGACAGCTAGCGGGAGACCTACCGGCTCTGA,2.536424227,9.275759575,ATAC,Astrocytes
	A2.MAA000560.3_10_M.1.1,2.426196416,9.394902666,FACS,Astrocytes
	N11.MAA000560.3_10_M.1.1,2.458139784,9.434127544,FACS,Astrocytes
	TAATGCGCTCAATCTCCTCGCCTCTTATGTACTGAC,2.4486518,9.434901685,ATAC,Astrocytes
	TCCGGAGATCTTAGCCTGTACGATCATCCCTATCCT,2.467372279,9.414492291,ATAC,Astrocytes
	A3.MAA000560.3_10_M.1.1,3.125434986,7.879516197,FACS,Oligodendrocyte precursor cell
	TCCGGAGATAGAGGCGTTCGCCTCTTATAGGCGAAG,2.645109508,9.23204395,ATAC,Astrocytes
	O22.MAA000560.3_10_M.1.1,2.742148858,9.131305926,FACS,Oligodendrocytes
	CGCTCATTCCTCAGCTCCGGTAATAATGAGGCGAAG,2.628401976,9.229207115,ATAC,Astrocytes
	TCCGGAGAGCTAACGGATCCATCGTTCCCCTATCCT,2.682746606,9.162315175,ATAC,Astrocytes
	CGCTCATTGTAGCAGCTATCAAGATAGTCCTATCCT,2.733963435,9.124656617,ATAC,Astrocytes
	TCTCGCGCTTCGAATATTTACGATCATCGGCTCTGA,2.757522292,9.143558067,ATAC,Astrocytes
	TCCGGAGATAGGTAACTTCGCCTCTTATGTACTGAC,2.608272686,9.159285612,ATAC,Collisions
	GAGATTCCCGAATGGAGCAGGCGAGAGCTATAGCCT,2.747976681,9.118704437,ATAC,Collisions
	CGCTCATTGTAGGCTGCAGGTAATAATGTAATCTTA,2.771584199,9.101742144,ATAC,Collisions
	ATTCAGAAGCTTGAAGAGCTCTAACTCGCAGGACGT,2.782070576,9.098697919,ATAC,Collisions
	TCCGGAGAGATCTTCGCACCGACTCCAATAATCTTA,0.840851909,2.805243055,ATAC,Astrocytes
	A8.MAA000560.3_10_M.1.1,0.838342057,2.815059549,FACS,Astrocytes
	ATTACTCGTTCGAATATTATTGACCGAGAGGCGAAG,2.842934187,8.595495293,ATAC,Collisions
	H8.MAA000560.3_10_M.1.1,2.871966939,8.564457743,FACS,Oligodendrocyte precursor cell
	E14.MAA000560.3_10_M.1.1,4.053299049,8.152906048,FACS,Oligodendrocytes
	CTGAAGCTCGTTACCGCTTGCCAGTTGCCCTATCCT,3.315251699,8.718154536,ATAC,Oligodendrocytes
	N21.MAA000560.3_10_M.1.1,3.371113434,8.591461801,FACS,Oligodendrocytes
	M16.MAA000560.3_10_M.1.1,4.071921489,8.631146614,FACS,Oligodendrocytes
	ATTCAGAATCTATCGCTGCTCTAACTCGTAATCTTA,4.065728807,8.646934457,ATAC,Oligodendrocytes
	CGCTCATTCGCTTATCGTGCCAAGCTTGAGGCGAAG,4.024769435,8.608033698,ATAC,Oligodendrocytes
	CTGAAGCTCGTTACCGCTGCGATTGCAGAGGCGAAG,4.149339241,8.618224876,ATAC,Oligodendrocytes
	ATTCAGAAATACCTCGACTCAAGATAGTAGGCGAAG,4.060637215,8.63126506,ATAC,Oligodendrocytes
	GAGATTCCTAGGTAACTTTCCTTATAGATAATCTTA,4.051698329,8.64370375,ATAC,Oligodendrocytes
	TAATGCGCAGCCGTAGTTTCAAGATAGTTAATCTTA,4.068308685,8.717022479,ATAC,Oligodendrocytes
	TAATGCGCTCTATCGCTGTTAATTAGCCCAGGACGT,4.101872896,8.617914336,ATAC,Oligodendrocytes
	ATTCAGAACTACTAATAACGCCTCTTATCCTATCCT,3.902129477,8.632524141,ATAC,Oligodendrocytes
	GAGATTCCTAAGTCCTGATAATTGACCTTATAGCCT,4.109147472,8.677494494,ATAC,Oligodendrocytes
	CGGCTATGTAAGTCCTGATACGATCATCTAATCTTA,4.105132498,8.675493452,ATAC,Oligodendrocytes
	GAGATTCCGCGCTATGGTTTAATTAGCCATAGAGGC,3.033337404,8.45893984,ATAC,Collisions
	D7.MAA000560.3_10_M.1.1,3.280982776,8.782317012,FACS,Oligodendrocyte precursor cell
	ATTACTCGCAGCTAGCGGAGGCGAGAGCCCTATCCT,3.179018162,8.623644866,ATAC,Collisions
	ATTACTCGGATTCTTGAAGTCTGCAATCGGCTCTGA,3.150088405,8.729856995,ATAC,Collisions
	GAGATTCCGTAGCAGCTAGCGATTGCAGGGCTCTGA,3.119192863,8.67379313,ATAC,Collisions
	GAGATTCCCTAAGCCTTGAGGCGAGAGCGGCTCTGA,3.367518514,8.792943298,ATAC,Collisions
	AGCGATAGTTGCTTAGATGTCTGCAATCTATAGCCT,3.375985931,8.84445654,ATAC,Collisions
	ATTCAGAATCTATCGCTGTTAATTAGCCTATAGCCT,3.318820056,8.802918932,ATAC,Collisions
	CGCTCATTTAAGTCCTGAGCCAAGCTTGCAGGACGT,3.298819228,8.799963358,ATAC,Collisions
	CTGAAGCTGAGCGCGATGCATATCCTATAGGCGAAG,3.308838904,8.837099077,ATAC,Collisions
	TAATGCGCACTATTCATTGAGACCTACCCAGGACGT,3.315471252,8.797859591,ATAC,Collisions
	TCCGCGAATCTATCGCTGGGAATTCAGTCAGGACGT,3.259422521,8.770301971,ATAC,Collisions
	E18.MAA000560.3_10_M.1.1,3.762513465,8.527825519,FACS,Oligodendrocytes
	GAATTCGTCTATATAGCCACTCGTATCAAGGCGAAG,4.040054964,7.897209693,ATAC,Oligodendrocytes
	G2.MAA000560.3_10_M.1.1,4.054287764,7.873402031,FACS,Oligodendrocytes
	A12.MAA000560.3_10_M.1.1,3.599853892,8.234375355,FACS,Oligodendrocytes
	TCCGGAGAGCAAGACCGTCAGAGAGGTCATAGAGGC,3.941283613,8.756422179,ATAC,Oligodendrocytes
	P7.MAA000560.3_10_M.1.1,3.753022018,8.780773061,FACS,Oligodendrocytes
	CGGCTATGTCAATCTCCTTTAATTAGCCTATAGCCT,3.905062236,8.644642808,ATAC,Oligodendrocytes
	TCCGGAGATAAGTCCTGAAGGCGAGAGCCCTATCCT,4.102830015,8.668811423,ATAC,Oligodendrocytes
	L13.MAA000560.3_10_M.1.1,4.06582015,8.627622,FACS,Oligodendrocytes
	TCCGGAGAATACCTCGACATTGACCGAGTATAGCCT,3.791448844,8.445170596,ATAC,Oligodendrocytes
	O2.MAA000560.3_10_M.1.1,3.183534937,9.032338301,FACS,Oligodendrocytes
	B18.MAA000560.3_10_M.1.1,3.073811496,8.818976483,FACS,Oligodendrocyte precursor cell
	CGCTCATTAGTTCTCATGGGAATTCAGTGGCTCTGA,3.055871923,8.691806014,ATAC,Collisions
	TCTCGCGCCTCAATTAGTTCAATATCGATATAGCCT,3.145004371,8.811687173,ATAC,Collisions
	GAATTCGTTATTGCTGGATCCTTATAGATAATCTTA,3.028463139,8.710953498,ATAC,Collisions
	CGCTCATTAACGAATTCGCATATCCTATGGCTCTGA,3.054129276,8.799048204,ATAC,Collisions
	GAATTCGTCAGACTAAGGACCTACGCCAGTACTGAC,3.06585796,8.766369795,ATAC,Collisions
	H12.MAA000560.3_10_M.1.1,2.915766402,8.158336187,FACS,Oligodendrocyte precursor cell
	CGCTCATTTCTTGAGGTTGGTACGTTAAATAGAGGC,2.970630413,8.116439842,ATAC,Purkinje cell
	I22.MAA000560.3_10_M.1.1,4.026980148,8.627251767,FACS,Oligodendrocytes
	ATTCAGAAGACTGGACCACAGCCGGCTTCAGGACGT,4.048046062,8.612008672,ATAC,Oligodendrocytes
	ATTACTCGCATTATTATTACTCGTATCACCTATCCT,4.055829469,8.702582434,ATAC,Oligodendrocytes
	E19.MAA000560.3_10_M.1.1,2.902841762,8.418225492,FACS,Oligodendrocyte precursor cell
	GAATTCGTGGCTTACTCCCCGACTCCAATAATCTTA,2.916103941,8.503746551,ATAC,Collisions
	CGCTCATTTAGGTAACTTACTCGTATCATAATCTTA,2.935962164,8.440621802,ATAC,Collisions
	AGCGATAGTTGCGAGCATCTCTAACTCGGGCTCTGA,2.929051416,8.505390911,ATAC,Collisions
	GAGATTCCCGTCGAGCGCCTTAGGTATCAGGCGAAG,2.958175215,8.525615092,ATAC,Collisions
	ATTACTCGGAACTCGACTCAATGAGTCCCCTATCCT,3.010532842,8.457481004,ATAC,Collisions
	CGCTCATTCTAAGCCTTGGTTGGATCTTTATAGCCT,2.933783454,8.472563937,ATAC,Collisions
	CTGAAGCTGATTCTTGAAGCGATTGCAGCAGGACGT,2.924003013,8.501279582,ATAC,Collisions
	GAATTCGTTTGCGAGCATACTCGTATCACAGGACGT,2.918851795,8.534592667,ATAC,Collisions
	ATTACTCGGATTCTTGAACGCCTCTTATTATAGCCT,2.958503848,8.510928042,ATAC,Collisions
	A14.MAA000560.3_10_M.1.1,4.050217754,8.673174606,FACS,Oligodendrocytes
	J2.MAA000560.3_10_M.1.1,3.069995443,8.942178091,FACS,Oligodendrocytes
	TCTCGCGCCGCTTATCGTCATATCCTATTAATCTTA,3.123615005,8.752251064,ATAC,Collisions
	CGGCTATGGTAGGCTGCAGGAATTCAGTGGCTCTGA,3.080415632,9.013835983,ATAC,Collisions
	ATTCAGAAATACCTCGACGCCAAGCTTGAGGCGAAG,3.182219565,8.613210168,ATAC,Collisions
	H15.MAA000560.3_10_M.1.1,2.977252909,9.027974499,FACS,Oligodendrocytes
	ATTCAGAAATAAGGACTCAAGCTAGGTTCCTATCCT,2.803082854,2.857170923,ATAC,Collisions
	B21.MAA000560.3_10_M.1.1,2.812938219,2.849752435,FACS,Neuronal stem cell
	ATTCAGAAGTACTCCTATTGCTACGGTCGTACTGAC,2.827143663,2.839506923,ATAC,Collisions
	GAGATTCCTATTAGACTTTCAATATCGAATAGAGGC,2.804085174,2.843281913,ATAC,Purkinje cell
	ATTACTCGCAGCTAGCGGCGCCTCTTATTATAGCCT,3.85635628,5.918433893,ATAC,Neuron
	A16.MAA000561.3_10_M.1.1,3.864691457,5.899770492,FACS,Neuron
	TCCGGAGACGTTACCGCTCTCTAACTCGCAGGACGT,3.696383262,5.993690488,ATAC,Neuron
	A18.MAA000561.3_10_M.1.1,3.732335931,6.051149074,FACS,Neuron
	CGCTCATTTGCGACCTCTTTATGACCAACCTATCCT,3.717976524,6.03144986,ATAC,Neuron
	TCTCGCGCCGTTACCGCTCAGAGAGGTCATAGAGGC,3.693012818,5.989283605,ATAC,SOM+ Interneurons
	TCTCGCGCTGGTTGCCGTCAGCCGGCTTAGGCGAAG,3.748567676,6.068953643,ATAC,SOM+ Interneurons
	TCCGCGAAGATTCTTGAAACCTACGCCATAATCTTA,3.721987991,6.011318044,ATAC,SOM+ Interneurons
	TAATGCGCCAGCTAGCGGCATATCCTATGGCTCTGA,3.734859844,6.064696708,ATAC,SOM+ Interneurons
	TCCGGAGAGCTTGAAGAGTAATTGACCTCAGGACGT,3.778087288,6.076389066,ATAC,Neuron
	CGGCTATGTTCGAATATTACCTACGCCAGGCTCTGA,3.742293487,6.055157685,ATAC,Neuron
	CTGAAGCTTGGTTGCCGTTGCCAGTTGCTATAGCCT,3.763411149,6.087713337,ATAC,Neuron
	ATTCAGAACGTCGAGCGCTCCTTATAGACAGGACGT,3.83609536,6.145322536,ATAC,Neuron
	GAATTCGTTAGAGGCGTTGGAATTCAGTAGGCGAAG,3.714699821,6.072688207,ATAC,Neuron
	CGGCTATGCGTCGAGCGCGTCTGCAATCGTACTGAC,3.717829645,6.036121546,ATAC,Neuron
	TCCGGAGATTGCTTAGATCTCTAACTCGCAGGACGT,3.749496564,6.067605056,ATAC,Neuron
	CGGCTATGCATTATTATTGGAATTCAGTGGCTCTGA,3.717701427,6.034166061,ATAC,Neuron
	CGCTCATTATACCTCGACGCCAAGCTTGCAGGACGT,3.720969051,6.051231383,ATAC,Unknown
	CTGAAGCTGCAAGACCGTCATATCCTATGGCTCTGA,3.717774882,6.004857608,ATAC,Neuron
	D22.MAA000561.3_10_M.1.1,3.778613608,6.091136963,FACS,Neuron
	AGCGATAGCCAGATACGGTCAAGATAGTGGCTCTGA,3.788518934,6.084354068,ATAC,Neuron
	TCCGCGAAGATCTTCGCAGGAATTCAGTCAGGACGT,3.794344684,6.094679373,ATAC,Neuron
	CTGAAGCTGATCTTCGCAACCTACGCCATAATCTTA,3.797104982,6.100813578,ATAC,Neuron
	AGCGATAGCTAAGCCTTGCAGAGAGGTCCCTATCCT,3.789010179,6.088349328,ATAC,Neuron
	TCTCGCGCTCCTCTGCCGGCCAAGCTTGCAGGACGT,3.784011126,6.055224766,ATAC,Neuron
	TCCGGAGATTATTGAGGCTCCTTATAGACAGGACGT,3.769171347,6.134631387,ATAC,Neuron
	ATTACTCGCGTCGAGCGCGCCAAGCTTGCAGGACGT,3.728397888,6.021642394,ATAC,Unknown
	A19.MAA000561.3_10_M.1.1,3.824475831,6.139748532,FACS,Neuron
	CGCTCATTGCAAGACCGTCATATCCTATGGCTCTGA,3.880148554,5.914227329,ATAC,SOM+ Interneurons
	CGCTCATTCGTCGAGCGCGGTAATAATGCCTATCCT,3.846506615,6.125599521,ATAC,Neuron
	CGCTCATTTTGCTTAGATGCCAAGCTTGCAGGACGT,3.780603359,6.076381075,ATAC,Neuron
	CTGAAGCTGCAAGACCGTATTGACCGAGCAGGACGT,3.82451813,6.111934505,ATAC,Neuron
	ATTCAGAAGGTTATCGAAGGTACGTTAACAGGACGT,0.946872925,3.413787503,ATAC,Unknown
	E20.MAA000561.3_10_M.1.1,1.009157282,3.343654358,FACS,Brain pericyte
	ATTCAGAACGTTACCGCTACCTACGCCATAATCTTA,3.77240094,6.067474796,ATAC,Neuron
	J15.MAA000561.3_10_M.1.1,3.790231533,6.100812686,FACS,Neuron
	CTGAAGCTGACTGGACCAGGTAATAATGCAGGACGT,3.781202993,6.070341229,ATAC,Neuron
	J16.MAA000561.3_10_M.1.1,3.765219447,6.074578639,FACS,Neuron
	TCCGGAGACTACTAATAATCAAGATAGTGTACTGAC,3.636640606,5.732697471,ATAC,Neuron
	A21.MAA000561.3_10_M.1.1,3.717237264,2.354944327,FACS,Neuron
	TCCGGAGAATTGGCAGATCAATGAGTCCGGCTCTGA,3.701032581,1.937702818,ATAC,Collisions
	F10.MAA000561.3_10_M.1.1,2.460166888,9.408835737,FACS,Astrocytes
	CTGAAGCTGCGCGTTCATCATATCCTATTAATCTTA,2.499070771,9.373681737,ATAC,Astrocytes
	TCCGGAGAAATATTACTTTTGGTCCGTTCCTATCCT,2.512695428,9.330739331,ATAC,Astrocytes
	F11.MAA000561.3_10_M.1.1,4.128573588,8.575942041,FACS,Oligodendrocytes
	GAGATTCCCGTTACCGCTCTTAGGTATCTAATCTTA,4.153199106,8.600815083,ATAC,Oligodendrocytes
	CTGAAGCTCCGCTAAGAGTTGGTCCGTTGGCTCTGA,3.623689815,5.809535933,ATAC,Neuron
	K21.MAA000561.3_10_M.1.1,3.603404498,5.793269928,FACS,Neuron
	TCCGGAGATCAATCTCCTTGCCAGTTGCGTACTGAC,3.571440673,5.725369609,ATAC,Neuron
	L8.MAA000561.3_10_M.1.1,3.890592127,5.879255085,FACS,Neuron
	B19.MAA000561.3_10_M.1.1,0.919425909,3.473834718,FACS,Brain pericyte
	B20.MAA000561.3_10_M.1.1,0.798060761,3.432047848,FACS,Brain pericyte
	M12.MAA000561.3_10_M.1.1,3.79816883,6.092101235,FACS,Neuron
	ATTCAGAACTACTAATAAACCTACGCCAAGGCGAAG,3.821157501,6.104991986,ATAC,Neuron
	TCCGGAGACATTATTATTCCGACTCCAACAGGACGT,3.807861628,6.082111625,ATAC,Neuron
	CGGCTATGGCAAGACCGTGGAATTCAGTTAATCTTA,3.825687134,6.091358825,ATAC,Neuron
	CTGAAGCTGTAGGCTGCAGCGATTGCAGCAGGACGT,3.899857437,6.010819569,ATAC,Neuron
	CTGAAGCTCCAGATACGGCCGACTCCAAGTACTGAC,3.906902247,6.207082279,ATAC,Neuron
	CGCTCATTAAGTAGCTCAGCGATTGCAGTAATCTTA,0.904447054,3.568343519,ATAC,Endothelial cell
	C17.MAA000561.3_10_M.1.1,0.994473563,3.421927395,FACS,Brain pericyte
	TCCGGAGATATTGCTGGATACGATCATCCAGGACGT,3.729659832,6.049534345,ATAC,Neuron
	D12.MAA000561.3_10_M.1.1,3.727820206,6.052551556,FACS,Neuron
	CTGAAGCTCTATATAGCCAGGCGAGAGCCAGGACGT,3.656135675,5.924492848,ATAC,Neuron
	CGCTCATTAGCCGTAGTTACCTACGCCAGGCTCTGA,3.810758986,6.085817124,ATAC,SOM+ Interneurons
	TCCGCGAAGACTGGACCAGCCAAGCTTGCAGGACGT,3.823522523,5.996647366,ATAC,SOM+ Interneurons
	AGCGATAGACTATTCATTGCGATTGCAGAGGCGAAG,2.246618561,-0.626211163,ATAC,Unknown
	H15.MAA000561.3_10_M.1.1,2.221896458,-0.587282764,FACS,Endothelial cell
	TCTCGCGCAATACGATAAGTAGACCTGGCAGGACGT,2.237005575,-0.560438332,ATAC,Unknown
	CTGAAGCTGGTTATCGAAGTCGAAGCAGCCTATCCT,2.263740276,-0.612962983,ATAC,Unknown
	A11.MAA000561.3_10_M.1.1,3.114760423,8.837130952,FACS,Oligodendrocyte precursor cell
	CGCTCATTCCTCAGCTCCGTTGGATCTTTAATCTTA,2.705716156,2.950863199,ATAC,Neuron
	A14.MAA000561.3_10_M.1.1,2.694743626,2.91084352,FACS,Neuronal stem cell
	GAATTCGTCCGCTAAGAGGTAGACCTGGATAGAGGC,2.682957137,2.917268042,ATAC,Neuron
	ATTCAGAACGTTACCGCTAGGCGAGAGCGGCTCTGA,2.670716117,2.878100364,ATAC,Neuron
	CGGCTATGGGTTATCGAACCATCGTTCCATAGAGGC,2.682762214,2.89653606,ATAC,Neuron
	GAGATTCCTTCGAATATTCAGCCGGCTTCAGGACGT,2.706860784,2.920617464,ATAC,Neuron
	CGGCTATGCGTTACCGCTCAGCCGGCTTGGCTCTGA,2.685944923,2.882283062,ATAC,Purkinje cell
	TAATGCGCAGTCCGCTGCAGGCGAGAGCGGCTCTGA,2.695837555,2.916734397,ATAC,Collisions
	N20.MAA000561.3_10_M.1.1,3.806459105,6.098798515,FACS,Neuron
	O13.MAA000561.3_10_M.1.1,3.911259643,5.924697339,FACS,Neuron
	GAGATTCCAAGTACGCGATACGATCATCTATAGCCT,-1.425405077,0.0293826,ATAC,Collisions
	O15.MAA000561.3_10_M.1.1,-1.387286879,0.045395179,FACS,Neuronal stem cell
	O19.MAA000561.3_10_M.1.1,3.751840024,6.061016296,FACS,Neuron
	P15.MAA000561.3_10_M.1.1,3.788421834,6.088179571,FACS,Neuron
	M14.MAA000561.3_10_M.1.1,1.041844043,3.452101319,FACS,Brain pericyte
	M15.MAA000561.3_10_M.1.1,1.009301345,3.378324895,FACS,Brain pericyte
	TCCGGAGAAAGTACGCGACTCTAACTCGCCTATCCT,3.708806143,1.954827335,ATAC,Neuron
	P17.MAA000561.3_10_M.1.1,3.748200559,1.984298648,FACS,Neuron
	TCCGGAGACGCTTATCGTCAGCCGGCTTAGGCGAAG,3.722845248,1.938862802,ATAC,Neuron
	M21.MAA000561.3_10_M.1.1,2.267857901,-0.622575871,FACS,Endothelial cell
	A4.MAA000563.3_10_M.1.1,3.247123343,7.478500626,FACS,Oligodendrocyte precursor cell
	CTGAAGCTGCAAGACCGTCTTAGGTATCTAATCTTA,3.242571673,7.432459991,ATAC,Neuron
	D22.MAA000563.3_10_M.1.1,4.13278107,8.172744694,FACS,Oligodendrocytes
	CTGAAGCTTCAATCTCCTGGAATTCAGTGTACTGAC,2.817418216,-0.72141784,ATAC,Astrocytes
	E6.MAA000563.3_10_M.1.1,2.724408579,-0.87399193,FACS,Astrocytes
	TCTCGCGCCGTCGAGCGCCGCCTCTTATTATAGCCT,2.715545291,-0.795954139,ATAC,Astrocytes
	CGCTCATTCGTTACCGCTCAGAGAGGTCTAATCTTA,2.75223673,-0.843651259,ATAC,Astrocytes
	ATTACTCGCGCTTATCGTCATATCCTATCAGGACGT,3.077724445,8.666329207,ATAC,Collisions
	E10.MAA000563.3_10_M.1.1,3.137081896,8.685838014,FACS,Oligodendrocyte precursor cell
	L22.MAA000563.3_10_M.1.1,2.912748291,8.489547872,FACS,Oligodendrocyte precursor cell
	M6.MAA000563.3_10_M.1.1,2.747207241,9.052709515,FACS,Astrocytes
	GAGATTCCCGTCGAGCGCCTCTAACTCGATAGAGGC,2.747608652,9.01579916,ATAC,Collisions
	ATTACTCGGCGCTATGGTTCCTTATAGAGGCTCTGA,2.770695857,9.006971895,ATAC,Collisions
	F12.MAA000563.3_10_M.1.1,3.261658098,8.791485699,FACS,Oligodendrocyte precursor cell
	GAATTCGTCTACTAATAAGTCTGCAATCGTACTGAC,3.388074599,8.907385531,ATAC,Collisions
	GAGATTCCATTGGCAGATTCAATATCGACCTATCCT,3.339139503,8.848070558,ATAC,Collisions
	F22.MAA000563.3_10_M.1.1,4.252735435,8.60792867,FACS,Oligodendrocytes
	H4.MAA000563.3_10_M.1.1,3.484202003,8.840009088,FACS,Oligodendrocyte precursor cell
	ATTACTCGTAAGTCCTGACCGACTCCAAGGCTCTGA,3.429814451,8.839740854,ATAC,Collisions
	GAATTCGTTCCTCTGCCGCGCCTCTTATTATAGCCT,3.45787281,8.870936308,ATAC,Collisions
	CGGCTATGTATTGCTGGACAGAGAGGTCGGCTCTGA,3.515865681,8.832514673,ATAC,Collisions
	CTGAAGCTCTACTAATAAGTTGGATCTTGTACTGAC,3.467931562,8.839743575,ATAC,Unknown
	B7.MAA000563.3_10_M.1.1,3.986880043,8.312159989,FACS,Oligodendrocytes
	H21.MAA000563.3_10_M.1.1,4.038523629,8.569798543,FACS,Oligodendrocytes
	B12.MAA000564.3_10_M.1.1,2.500341132,9.379338962,FACS,Astrocytes
	ATTACTCGGAACTCGACTTCCGCGGACTCAGGACGT,2.842739147,2.83129753,ATAC,Collisions
	B11.MAA000564.3_10_M.1.1,2.838129476,2.839277682,FACS,Neuronal stem cell
	CGCTCATTTCGTAGCATCAAGCTAGGTTGTACTGAC,2.814301263,2.830812868,ATAC,Collisions
	TCCGGAGAAACGCGCAGATTCAGCTTGGTAATCTTA,2.859284295,2.824549897,ATAC,Collisions
	F4.MAA000564.3_10_M.1.1,3.120594136,8.78848272,FACS,Oligodendrocyte precursor cell
	TCCGCGAATAAGTCCTGATCCTTATAGATAATCTTA,2.968480812,8.802838838,ATAC,Collisions
	TAATGCGCAGTTCTCATGCCGACTCCAATAATCTTA,2.736406337,2.899245948,ATAC,Neuron
	I8.MAA000564.3_10_M.1.1,2.716909478,2.937234189,FACS,Neuronal stem cell
	ATTACTCGTCTTAGCCTGCTCTAACTCGCAGGACGT,2.720869439,2.916509202,ATAC,Neuron
	GAATTCGTTGGTTGCCGTGCGATTGCAGCAGGACGT,2.713765844,2.927350978,ATAC,Neuron
	ATTCAGAAAAGTAGCTCACAGAGAGGTCCAGGACGT,2.750867614,2.903541212,ATAC,Neuron
	CGGCTATGCTAAGCCTTGTCAAGATAGTGGCTCTGA,2.723674249,2.98124099,ATAC,Neuron
	ATTCAGAATGGACGACTAGTCTGCAATCTAATCTTA,2.734951863,2.936042657,ATAC,Collisions
	GAGATTCCTTGCGAGCATCAGAGAGGTCTAATCTTA,2.68152687,3.005760616,ATAC,Collisions
	ATTACTCGAAGTACGCGATTAATTAGCCTATAGCCT,2.716791797,2.913563553,ATAC,Collisions
	B19.MAA000564.3_10_M.1.1,4.139802155,8.688853708,FACS,Oligodendrocytes
	F12.MAA000564.3_10_M.1.1,3.090884067,8.849241254,FACS,Oligodendrocyte precursor cell
	C2.MAA000564.3_10_M.1.1,3.065205823,7.90031355,FACS,Oligodendrocyte precursor cell
	G5.MAA000564.3_10_M.1.1,2.827468665,2.838940439,FACS,Neuronal stem cell
	GAATTCGTCAGACTAAGGCAGCCGGCTTGGCTCTGA,2.815314038,2.846476676,ATAC,Collisions
	C3.MAA000564.3_10_M.1.1,2.764932381,2.771544077,FACS,Neuronal stem cell
	C13.MAA000564.3_10_M.1.1,3.920486345,8.678426219,FACS,Oligodendrocytes
	A10.MAA000564.3_10_M.1.1,2.914186536,8.475809004,FACS,Oligodendrocyte precursor cell
	GAATTCGTACTATTCATTGGAATTCAGTCAGGACGT,2.987909513,8.599883811,ATAC,Collisions
	CTGAAGCTCATTATTATTGCCAAGCTTGAGGCGAAG,3.262140109,7.33921013,ATAC,Neuron
	D3.MAA000564.3_10_M.1.1,3.258212745,7.450617107,FACS,Oligodendrocyte precursor cell
	TCTCGCGCATACCTCGACGTTGGATCTTCCTATCCT,3.246118908,7.418970563,ATAC,Neuron
	ATTCAGAAGTAGCAGCTAACCTACGCCATAATCTTA,3.238397661,7.441311569,ATAC,Neuron
	H4.MAA000564.3_10_M.1.1,2.942270546,8.508003845,FACS,Oligodendrocyte precursor cell
	A11.MAA000564.3_10_M.1.1,3.708710244,6.028694679,FACS,Neuron
	A16.MAA000564.3_10_M.1.1,3.244952842,8.838807432,FACS,Oligodendrocyte precursor cell
	H13.MAA000564.3_10_M.1.1,4.015200016,8.334937691,FACS,Oligodendrocytes
	CGCTCATTACTATTCATTACTCGTATCATAATCTTA,2.789961982,2.811960477,ATAC,Neuron
	H16.MAA000564.3_10_M.1.1,2.807785861,2.84323398,FACS,Neuronal stem cell
	H22.MAA000564.3_10_M.1.1,3.473220321,8.628918641,FACS,Oligodendrocytes
	GAGATTCCCGCTTATCGTCATATCCTATTAATCTTA,3.408831323,8.468830167,ATAC,Oligodendrocytes
	P20.MAA000564.3_10_M.1.1,3.611335399,8.598829916,FACS,Oligodendrocytes
	P2.MAA000564.3_10_M.1.1,3.193616421,8.828186839,FACS,Oligodendrocyte precursor cell
	CGGCTATGGTAGGATAAGTCAAGATAGTATAGAGGC,3.195405958,8.850216055,ATAC,Collisions
	P6.MAA000564.3_10_M.1.1,2.960501652,8.49078579,FACS,Oligodendrocyte precursor cell
	TAATGCGCCATTATTATTTTAATTAGCCAGGCGAAG,2.898409079,8.572190957,ATAC,Collisions
	P7.MAA000564.3_10_M.1.1,2.366875443,9.540520261,FACS,Astrocytes
	M7.MAA000564.3_10_M.1.1,2.476045288,9.373271784,FACS,Astrocytes
	M10.MAA000564.3_10_M.1.1,2.732005132,-0.788841984,FACS,Astrocytes
	G13.MAA000578.3_10_M.1.1,2.671213396,-0.805305871,FACS,Astrocytes
	L12.MAA000578.3_10_M.1.1,4.169237609,8.612573927,FACS,Oligodendrocytes
	CTGAAGCTTGGTTGCCGTCGCCTCTTATGTACTGAC,3.599026238,1.173230522,ATAC,Cerebellar granule cell
	G18.MAA000578.3_10_M.1.1,3.674952726,1.245419279,FACS,Neuron
	CTGAAGCTGATCTTCGCATACGATCATCTATAGCCT,3.624514594,1.189334701,ATAC,Cerebellar granule cell
	ATTCAGAATATAATAGTTTTATGACCAAGGCTCTGA,3.843805058,1.399563914,ATAC,Cerebellar granule cell
	GAGATTCCGAACTCGACTCAATGAGTCCGGCTCTGA,3.587639327,1.179249961,ATAC,Cerebellar granule cell
	ATTACTCGGCAAGACCGTCTTAGGTATCTATAGCCT,3.7563155,1.291187645,ATAC,Cerebellar granule cell
	TCCGGAGACTATATAGCCGTTGGATCTTTATAGCCT,3.629374452,1.187611492,ATAC,Cerebellar granule cell
	TAATGCGCAACGCGCAGAGATGCAGTTCCCTATCCT,3.642673758,1.199222669,ATAC,Cerebellar granule cell
	CTGAAGCTGCAAGACCGTGTTGGATCTTTAATCTTA,3.543751292,1.181950463,ATAC,Cerebellar granule cell
	CGGCTATGCTATATAGCCCGCCTCTTATTAATCTTA,3.613782024,1.177994317,ATAC,Cerebellar granule cell
	AGCGATAGCTACTAATAAGTTGGATCTTTATAGCCT,3.793995753,1.401159628,ATAC,Cerebellar granule cell
	AGCGATAGTCGGATTCGGGGTACGTTAATATAGCCT,3.6448291,1.204048138,ATAC,Cerebellar granule cell
	ATTCAGAATCCTCTGCCGGTCTGCAATCTATAGCCT,3.763629719,1.355575715,ATAC,Cerebellar granule cell
	TCCGCGAATCCTCTGCCGGTCTGCAATCCCTATCCT,3.659995454,1.168686617,ATAC,Cerebellar granule cell
	TCCGGAGATTGATACGATGGTACGTTAACCTATCCT,3.7909724,1.40614375,ATAC,Cerebellar granule cell
	CGGCTATGCTACTAATAATAATTGACCTCAGGACGT,3.646176103,1.201898596,ATAC,Cerebellar granule cell
	CGGCTATGTTCCGTCGACGATGCAGTTCATAGAGGC,3.594637183,1.146185224,ATAC,Cerebellar granule cell
	C3.MAA000578.3_10_M.1.1,3.625328373,1.176090482,FACS,Neuron
	CTGAAGCTGCGCTATGGTCAGCCGGCTTCAGGACGT,3.630045575,1.195179468,ATAC,Cerebellar granule cell
	AGCGATAGCTAAGCCTTGGTTGGATCTTCCTATCCT,3.614419351,1.100592441,ATAC,Cerebellar granule cell
	GAATTCGTCCTCAGCTCCGAGACCTACCGTACTGAC,3.584581891,1.15879799,ATAC,Cerebellar granule cell
	TCCGCGAAGCTAACGGATTTATGACCAAATAGAGGC,3.600077547,1.145253009,ATAC,Cerebellar granule cell
	TCCGCGAACTAAGCCTTGGAGACCTACCTATAGCCT,3.6286496,1.198292262,ATAC,Cerebellar granule cell
	CGCTCATTTGGACGACTATGCCAGTTGCTAATCTTA,3.594147846,1.137387626,ATAC,Cerebellar granule cell
	CGCTCATTTTCCGTCGACTCAATATCGACCTATCCT,3.5633638,1.154731728,ATAC,Cerebellar granule cell
	ATTACTCGGTAGGATAAGGTCTGCAATCTATAGCCT,3.620571859,1.182504139,ATAC,Cerebellar granule cell
	G22.MAA000578.3_10_M.1.1,4.067961977,8.64633579,FACS,Oligodendrocytes
	ATTACTCGCATTATTATTCAGAGAGGTCCCTATCCT,3.973213921,8.593933173,ATAC,Oligodendrocytes
	TCCGGAGATTGCTTAGATTGCCAGTTGCTAATCTTA,3.828447316,1.274634774,ATAC,Cerebellar granule cell
	D10.MAA000578.3_10_M.1.1,3.868292153,1.415206449,FACS,Neuron
	AGCGATAGGTAGGATAAGATTGACCGAGCCTATCCT,3.877641489,1.496791061,ATAC,Cerebellar granule cell
	TCTCGCGCTAGAGGCGTTTACGATCATCCCTATCCT,3.854243146,1.43904238,ATAC,Cerebellar granule cell
	TCCGGAGATATTAGACTTCAATGAGTCCCCTATCCT,3.863878237,1.463734196,ATAC,Cerebellar granule cell
	CGCTCATTTTGATTGGCGTTATGACCAACCTATCCT,3.897989035,1.41849753,ATAC,Cerebellar granule cell
	CGGCTATGACGGCGTTAATTAATTAGCCTATAGCCT,3.797871004,1.563582226,ATAC,Purkinje cell
	A4.MAA000578.3_10_M.1.1,3.793304517,1.49275215,FACS,Neuron
	CGGCTATGCAGCTAGCGGGTCTGCAATCAGGCGAAG,3.764614707,1.557043634,ATAC,Purkinje cell
	CTGAAGCTGACTGGACCAGCGATTGCAGTAATCTTA,3.767273303,1.463853443,ATAC,Cerebellar granule cell
	ATTACTCGGTAGGATAAGGTTGGATCTTGTACTGAC,3.828038048,1.442329765,ATAC,Cerebellar granule cell
	TAATGCGCCGAATGGAGCCGCCTCTTATCAGGACGT,3.790936704,1.476195942,ATAC,Cerebellar granule cell
	CGCTCATTGCGGCTGCGGGTAGACCTGGCCTATCCT,3.802532971,1.493377488,ATAC,Cerebellar granule cell
	GAGATTCCCGAATGGAGCTTAATTAGCCGGCTCTGA,3.817305692,1.393914206,ATAC,Cerebellar granule cell
	CGGCTATGGATTCTTGAACGCCTCTTATTAATCTTA,3.715641357,1.431155374,ATAC,Cerebellar granule cell
	GAGATTCCTAGAGGCGTTCGCCTCTTATTATAGCCT,3.790980684,1.634834898,ATAC,Cerebellar granule cell
	D20.MAA000578.3_10_M.1.1,3.270191123,8.837603192,FACS,Oligodendrocyte precursor cell
	TCTCGCGCACTATTCATTGCGATTGCAGAGGCGAAG,3.404399186,8.874892594,ATAC,Collisions
	GAATTCGTGCAAGACCGTTGCCAGTTGCGTACTGAC,3.426739546,8.891580858,ATAC,Collisions
	ATTCAGAAGCAAGACCGTGTTGGATCTTGGCTCTGA,3.370697803,8.908329756,ATAC,Collisions
	N6.MAA000578.3_10_M.1.1,3.829977734,1.453809749,FACS,Neuron
	CGCTCATTTTGCTTAGATAGGCGAGAGCCAGGACGT,3.808289216,1.431871219,ATAC,Cerebellar granule cell
	CGGCTATGAACGAATTCGAGGCGAGAGCGGCTCTGA,3.802738601,1.543276671,ATAC,Cerebellar granule cell
	AGCGATAGTCAATCTCCTGTTGGATCTTCCTATCCT,3.775998456,1.485686595,ATAC,Cerebellar granule cell
	AGCGATAGTCCTCTGCCGGAGACCTACCGTACTGAC,3.84961562,1.421404587,ATAC,Cerebellar granule cell
	CGGCTATGACTATTCATTTGCCAGTTGCGGCTCTGA,3.839872364,1.534634996,ATAC,Cerebellar granule cell
	TCCGCGAATCCTCTGCCGGTTGGATCTTGTACTGAC,3.842728883,1.436596309,ATAC,Cerebellar granule cell
	TCTCGCGCCGTTACCGCTGTTGGATCTTATAGAGGC,3.886400871,1.442856247,ATAC,Cerebellar granule cell
	TCCGCGAATTCCGTCGACGGTACGTTAATATAGCCT,3.863157126,1.428920551,ATAC,Cerebellar granule cell
	TCCGGAGAAGGTCAGCTTGATGCAGTTCATAGAGGC,3.857059894,1.395173994,ATAC,Cerebellar granule cell
	N11.MAA000578.3_10_M.1.1,3.546925543,1.126061966,FACS,Neuron
	CTGAAGCTGATTCTTGAAGCGATTGCAGTATAGCCT,3.544551358,1.190813444,ATAC,Cerebellar granule cell
	TCCGCGAAGCAAGACCGTCAGCCGGCTTAGGCGAAG,3.524372265,1.097119902,ATAC,Cerebellar granule cell
	CTGAAGCTGTAGCAGCTAGTTGGATCTTCAGGACGT,3.329424977,1.020992146,ATAC,Cerebellar granule cell
	GAGATTCCCATAGCGACCGGTACGTTAAGGCTCTGA,3.498837044,1.101185816,ATAC,Cerebellar granule cell
	TCCGGAGAGTAGGATAAGGTTGGATCTTTAATCTTA,3.482972623,1.085541649,ATAC,Cerebellar granule cell
	CGCTCATTTTGCGAGCATTCAAGATAGTTAATCTTA,3.532919305,1.103312648,ATAC,Cerebellar granule cell
	TCCGCGAATCCTCTGCCGGTTGGATCTTCAGGACGT,3.559636461,1.065866614,ATAC,Cerebellar granule cell
	TCCGGAGACTATATAGCCTACGATCATCGTACTGAC,3.508697805,1.085488838,ATAC,Cerebellar granule cell
	GAGATTCCTAGAGGCGTTCAGCCGGCTTATAGAGGC,3.557954487,1.108206942,ATAC,Cerebellar granule cell
	CGCTCATTATAAGGACTCCAATGAGTCCGGCTCTGA,3.53487455,1.126901839,ATAC,Cerebellar granule cell
	E13.MAA000578.3_10_M.1.1,4.04981609,8.631212097,FACS,Oligodendrocytes
	N20.MAA000578.3_10_M.1.1,4.059570717,8.665620965,FACS,Oligodendrocytes
	K18.MAA000581.3_10_M.1.1,3.80808012,1.565108197,FACS,Neuron
	CGCTCATTTAGAGGCGTTGTTGGATCTTTAATCTTA,3.823476277,1.464749894,ATAC,Cerebellar granule cell
	G8.MAA000581.3_10_M.1.1,3.644880567,1.404877757,FACS,Neuron
	CGCTCATTTCAATCTCCTGCGATTGCAGGGCTCTGA,3.539336504,1.327971466,ATAC,Cerebellar granule cell
	CGCTCATTCCGTATGATTGGTACGTTAAATAGAGGC,3.641427903,1.365618733,ATAC,Cerebellar granule cell
	TCTCGCGCTTCGAATATTTAATTGACCTCAGGACGT,3.570663108,1.338539118,ATAC,Cerebellar granule cell
	TCCGGAGACAGACTAAGGCTCTAACTCGCCTATCCT,3.568663908,1.337346487,ATAC,Cerebellar granule cell
	I17.MAA000581.3_10_M.1.1,3.782346993,1.756136005,FACS,Neuron
	H16.MAA000581.3_10_M.1.1,3.773497209,1.682559737,FACS,Neuron
	TCCGGAGACGTCGAGCGCGTTGGATCTTTATAGCCT,3.698719945,1.805423504,ATAC,Purkinje cell
	CGGCTATGATACCTCGACGTTGGATCTTAGGCGAAG,3.753621331,1.714797772,ATAC,Collisions
	GAGATTCCGATTCTTGAATACGATCATCCAGGACGT,3.798569272,1.672366579,ATAC,Collisions
	TCCGGAGAACTATTCATTGAGACCTACCGTACTGAC,3.745727743,1.771435353,ATAC,Collisions
	ATTCAGAAGACTGGACCACGCCTCTTATTATAGCCT,3.728918929,1.761244408,ATAC,Collisions
	I18.MAA000581.3_10_M.1.1,0.935682968,3.237025144,FACS,Brain pericyte
	CTGAAGCTTCGCCGCCGGCAATGAGTCCGGCTCTGA,0.943234532,2.914624042,ATAC,Endothelial cell
	CGGCTATGTCGTAGCATCGTAGACCTGGGGCTCTGA,3.8944654,1.427778858,ATAC,Cerebellar granule cell
	F13.MAA000581.3_10_M.1.1,3.898153979,1.405652504,FACS,Neuron
	G15.MAA000581.3_10_M.1.1,3.851492616,1.474645848,FACS,Neuron
	TCCGGAGATTGGCAAGCCGTAGACCTGGGGCTCTGA,3.859191127,1.425577634,ATAC,Cerebellar granule cell
	B6.MAA000581.3_10_M.1.1,2.866500629,8.440246966,FACS,Oligodendrocyte precursor cell
	AGCGATAGTCTTAGCCTGACTCGTATCAGGCTCTGA,2.907177584,8.453580518,ATAC,Collisions
	B5.MAA000581.3_10_M.1.1,2.733700323,-0.785611363,FACS,Astrocytes
	E15.MAA000581.3_10_M.1.1,3.840679442,1.508769781,FACS,Neuron
	GAATTCGTTCCTCTGCCGCTCTAACTCGCAGGACGT,3.774925499,1.610789867,ATAC,Collisions
	TCCGCGAATTGGCAAGCCGTAATGATCGAGGCGAAG,5.209321782,4.378620978,ATAC,Endothelial cell
	C13.MAA000581.3_10_M.1.1,5.383786997,4.38529216,FACS,Endothelial cell
	B12.MAA000581.3_10_M.1.1,3.843274819,1.444339016,FACS,Neuron
	D18.MAA000581.3_10_M.1.1,3.808325532,1.586447704,FACS,Neuron
	TCCGGAGAGGTTATCGAATCAATATCGAATAGAGGC,3.867879362,1.41842961,ATAC,Cerebellar granule cell
	C15.MAA000581.3_10_M.1.1,3.846698582,1.485342338,FACS,Neuron
	TCCGGAGAAGAGGAGAATGTAATGATCGAGGCGAAG,0.998847084,3.417883808,ATAC,Unknown
	A14.MAA000581.3_10_M.1.1,0.925550672,3.433002753,FACS,Brain pericyte
	GAATTCGTCTAAGCCTTGACTGAGCGACTAATCTTA,0.923315368,3.442290981,ATAC,Unknown
	CTGAAGCTGCTAACGGATTCAATATCGACAGGACGT,0.951587037,3.41965601,ATAC,Unknown
	AGCGATAGTATTGCTGGATGGTAATCCTCAGGACGT,0.818526518,3.495768095,ATAC,Unknown
	ATTACTCGAACGAATTCGGTCGGTAGTTTAATCTTA,0.955084027,3.392109168,ATAC,Unknown
	TAATGCGCAACGCGCAGACAATGAGTCCCCTATCCT,0.898108004,3.461236569,ATAC,Endothelial cell
	M4.MAA000581.3_10_M.1.1,4.142517201,8.551820151,FACS,Oligodendrocytes
	N10.MAA000581.3_10_M.1.1,0.894870199,3.453027097,FACS,Brain pericyte
	GAGATTCCTGGTTGCCGTAGGCGCTAGGATAGAGGC,0.714526198,3.555563241,ATAC,Unknown
	AGCGATAGTTCGAATATTTAGCCTCGTTTATAGCCT,0.905078182,3.507393056,ATAC,Unknown
	ATTCAGAACGTCGAGCGCGGAAGTTATAGTACTGAC,0.900202437,3.429271308,ATAC,Unknown
	ATTCAGAATCGCCGCCGGTAGTTCTAGATAATCTTA,1.044144552,4.415945095,ATAC,Endothelial cell
	O12.MAA000581.3_10_M.1.1,1.091515538,3.823987539,FACS,Brain pericyte
	M18.MAA000581.3_10_M.1.1,3.802631685,1.612326615,FACS,Neuron
	AGCGATAGTAGGTAACTTGTCTGCAATCAGGCGAAG,3.708363259,1.793792391,ATAC,Collisions
	L18.MAA000581.3_10_M.1.1,3.831324745,1.518427753,FACS,Neuron
	K12.MAA000615.3_10_M.1.1,3.847461963,5.611975311,FACS,Neuron
	TCTCGCGCTAGGTAACTTCCGACTCCAACAGGACGT,3.149372916,7.686764489,ATAC,Neuron
	H6.MAA000615.3_10_M.1.1,3.176970455,7.63620973,FACS,Oligodendrocyte precursor cell
	ATTACTCGTAGAGGCGTTGGTAATAATGGGCTCTGA,3.825077208,5.975143753,ATAC,SOM+ Interneurons
	K13.MAA000615.3_10_M.1.1,3.852601777,5.955939099,FACS,Neuron
	D13.MAA000615.3_10_M.1.1,3.815105418,6.126160875,FACS,Neuron
	CTGAAGCTTCAATCTCCTGGAATTCAGTTAATCTTA,3.7829565,6.065145552,ATAC,Neuron
	L3.MAA000615.3_10_M.1.1,-1.45305033,0.002285672,FACS,Neuronal stem cell
	P13.MAA000615.3_10_M.1.1,2.683336037,2.916413553,FACS,Neuronal stem cell
	TCCGCGAAACGGCGTTAAACTCGTATCAAGGCGAAG,2.555164631,2.776393541,ATAC,Neuron
	CGCTCATTGACTGGACCAAGGCGAGAGCGGCTCTGA,2.680389149,2.907206211,ATAC,Neuron
	GAATTCGTAGTTCTCATGTACGATCATCGTACTGAC,2.629410629,2.905605963,ATAC,Neuron
	ATTCAGAAGTAGCAGCTAAGGCGAGAGCATAGAGGC,2.648854961,2.879357299,ATAC,Neuron
	CTGAAGCTCATTATTATTTAATTGACCTATAGAGGC,2.700355335,2.989803254,ATAC,Neuron
	GAGATTCCATGGAACGAATTGGTCCGTTGGCTCTGA,2.695701699,2.984093707,ATAC,Collisions
	TAATGCGCAACGAATTCGTCCTTATAGACAGGACGT,2.661940216,2.873415717,ATAC,Collisions
	H14.MAA000615.3_10_M.1.1,2.721380724,3.050664259,FACS,Neuronal stem cell
	ATTACTCGCGAATGGAGCCTTAGGTATCGTACTGAC,2.708857318,3.011881721,ATAC,Collisions
	TCCGCGAAAAGTAGCTCACAGAGAGGTCAGGCGAAG,2.784821563,3.463926362,ATAC,Collisions
	ATTCAGAACGTTACCGCTCTCTAACTCGGTACTGAC,2.741164712,3.071145833,ATAC,Collisions
	L8.MAA000615.3_10_M.1.1,4.024664525,8.297297855,FACS,Oligodendrocytes
	P14.MAA000615.3_10_M.1.1,2.85083048,2.831286277,FACS,Neuronal stem cell
	TAATGCGCCTCGTCGTAGTTCAGCTTGGGTACTGAC,2.93189718,2.772430392,ATAC,Collisions
	GAGATTCCTGGACGACTAATTGACCGAGTAATCTTA,2.737962176,3.032137998,ATAC,Neuron
	B13.MAA000615.3_10_M.1.1,2.77134486,3.090294316,FACS,Neuronal stem cell
	TCCGCGAAGCGCTATGGTACTCGTATCATAATCTTA,2.745546232,3.073729557,ATAC,Neuron
	CGGCTATGTGGTTGCCGTCGCCTCTTATGGCTCTGA,2.73092624,3.037650564,ATAC,Neuron
	TCTCGCGCGCGCGTTCATGCCAAGCTTGTAATCTTA,2.778957372,3.125512746,ATAC,Neuron
	GAGATTCCTGGACGACTAACTCGTATCAAGGCGAAG,2.741969284,3.070915446,ATAC,Neuron
	GAATTCGTCGTTACCGCTGAGACCTACCGGCTCTGA,2.8947566,3.253061761,ATAC,Neuron
	ATTACTCGGATTCTTGAAGTTGGATCTTTAATCTTA,2.781689701,3.105919582,ATAC,Collisions
	CTGAAGCTAAGTACGCGACAGCCGGCTTTATAGCCT,2.759051185,3.049079576,ATAC,Collisions
	ATTCAGAATAGGTAACTTTACGATCATCTATAGCCT,2.745199784,3.032447053,ATAC,Collisions
	GAATTCGTCAGACTAAGGCAGCCGGCTTCAGGACGT,2.787931079,3.065693719,ATAC,Collisions
	GAGATTCCGATCTTCGCAGGTAATAATGAGGCGAAG,2.777718604,3.108341605,ATAC,Collisions
	CGCTCATTGATTCTTGAAGTCTGCAATCCAGGACGT,2.811521939,3.164186025,ATAC,Collisions
	TCCGCGAATTCGAATATTGCCAAGCTTGGTACTGAC,2.757232186,3.073307469,ATAC,Collisions
	GAGATTCCTTCGAATATTTTAATTAGCCGGCTCTGA,2.830777513,3.138176321,ATAC,Collisions
	I11.MAA000615.3_10_M.1.1,2.943027636,8.276068417,FACS,Oligodendrocyte precursor cell
	J3.MAA000615.3_10_M.1.1,4.079069149,8.406375279,FACS,Oligodendrocytes
	TAATGCGCTATTGCTGGAAGGCGAGAGCCAGGACGT,2.599842285,2.900285579,ATAC,Neuron
	E13.MAA000615.3_10_M.1.1,2.738504671,2.995927148,FACS,Neuronal stem cell
	TCTCGCGCAGCCGTAGTTCTCTAACTCGTAATCTTA,2.729390557,2.917597237,ATAC,Neuron
	ATTACTCGTGATATTGCGTACGATCATCAGGCGAAG,2.717174368,3.026730774,ATAC,Neuron
	ATTACTCGCCTCAGCTCCTACGATCATCGTACTGAC,2.696134953,2.95165302,ATAC,Neuron
	ATTACTCGTATTGCTGGATCCTTATAGAGGCTCTGA,2.714314571,2.982795377,ATAC,Collisions
	TCTCGCGCCTAATTGCGATCAATATCGATATAGCCT,2.69500005,2.930827291,ATAC,Purkinje cell
	TAATGCGCGTAGCAGCTATCAAGATAGTAGGCGAAG,2.710688168,2.919029743,ATAC,Purkinje cell
	ATTCAGAAATACCTCGACCAGAGAGGTCCCTATCCT,2.700677512,2.949556409,ATAC,Collisions
	GAATTCGTTTATTGAGGCTAATTGACCTATAGAGGC,2.669997063,2.895597688,ATAC,Collisions
	J4.MAA000615.3_10_M.1.1,3.33806382,8.697022364,FACS,Oligodendrocyte precursor cell
	C14.MAA000615.3_10_M.1.1,2.710777808,2.976469914,FACS,Neuronal stem cell
	TCCGGAGAGTACTCCTATTTGGTCCGTTATAGAGGC,2.687651837,2.946657403,ATAC,Neuron
	CTGAAGCTCTAAGCCTTGTCAAGATAGTTATAGCCT,2.688967368,2.948380422,ATAC,Neuron
	CTGAAGCTTTATTGAGGCCATATCCTATGGCTCTGA,2.747674527,2.988865142,ATAC,Neuron
	ATTCAGAACTACTAATAACATATCCTATTAATCTTA,3.542579234,1.923989432,ATAC,Neuron
	C13.MAA000615.3_10_M.1.1,3.542766434,1.965042302,FACS,Neuronal stem cell
	ATTCAGAAATGGAACGAATTATGACCAAGGCTCTGA,3.487867009,1.983009526,ATAC,Neuron
	CTGAAGCTATTGGCAGATTCAATATCGAGGCTCTGA,3.555791677,1.954255403,ATAC,Neuron
	CGCTCATTGCGTTCCGTTGGTACGTTAAGGCTCTGA,3.5473479,1.948167335,ATAC,Neuron
	TCTCGCGCTCTTGAGGTTTTGGTCCGTTTATAGCCT,3.631962306,1.904544533,ATAC,Neuron
	GAATTCGTGGCTTACTCCGCCAAGCTTGGTACTGAC,3.567728742,1.928306842,ATAC,Neuron
	ATTCAGAATTGGTAAGGATTGGTCCGTTGGCTCTGA,3.50645934,1.883822678,ATAC,Purkinje cell
	TCCGCGAATTGGCAAGCCCCATCGTTCCATAGAGGC,3.648049665,1.8349997,ATAC,Collisions
	ATTACTCGCTAAGCCTTGTGCCAGTTGCTAATCTTA,3.559779107,1.945022123,ATAC,Collisions
	TAATGCGCTCAATCTCCTGGAATTCAGTGGCTCTGA,3.21086747,2.745735746,ATAC,Collisions
	TAATGCGCCTATATAGCCGTCTGCAATCTAATCTTA,3.662442503,1.855805479,ATAC,Collisions
	CTGAAGCTAGGTCAGCTTGATGCAGTTCGGCTCTGA,3.54558258,1.92862004,ATAC,Collisions
	F13.MAA000615.3_10_M.1.1,2.731611932,3.115405391,FACS,Neuronal stem cell
	ATTCAGAATCCGGCTTATCAATGAGTCCTATAGCCT,2.658941098,2.961817523,ATAC,Neuron
	ATTACTCGCGTTACCGCTTAATTGACCTGGCTCTGA,2.716721926,3.07667786,ATAC,Neuron
	ATTCAGAACTACTAATAATCAAGATAGTCAGGACGT,2.721429645,3.066843086,ATAC,Neuron
	CGCTCATTAATATTACTTTCAATATCGAATAGAGGC,2.717735834,3.051359095,ATAC,Neuron
	ATTACTCGAACGAATTCGACTCGTATCAAGGCGAAG,2.716815656,3.07164793,ATAC,Neuron
	ATTCAGAAAGTTCTCATGCCGACTCCAAGTACTGAC,2.852296861,4.225183579,ATAC,Neuron
	A8.MAA000615.3_10_M.1.1,3.242521755,7.439098083,FACS,Oligodendrocyte precursor cell
	TCCGGAGATTATTGAGGCTCAAGATAGTGTACTGAC,3.252316587,7.256665106,ATAC,Neuron
	CTGAAGCTCGTCGAGCGCCAGCCGGCTTGTACTGAC,3.244633361,7.287168848,ATAC,Neuron
	N9.MAA000615.3_10_M.1.1,4.00914039,7.971149591,FACS,Oligodendrocytes
	AGCGATAGTCAATCTCCTTCAAGATAGTTAATCTTA,-1.597018782,-0.185672992,ATAC,Collisions
	K6.MAA000615.3_10_M.1.1,-1.600188798,-0.185507324,FACS,Neuronal stem cell
	TAATGCGCCCTCAGCTCCGCGATTGCAGGGCTCTGA,3.302480661,8.256299845,ATAC,Oligodendrocytes
	G10.MAA000615.3_10_M.1.1,3.304711611,8.281199697,FACS,Oligodendrocytes
	A13.MAA000615.3_10_M.1.1,2.799201925,2.875998662,FACS,Neuronal stem cell
	K9.MAA000615.3_10_M.1.1,3.478196385,8.563365733,FACS,Oligodendrocytes
	CTGAAGCTGATTCTTGAATACGATCATCTAATCTTA,3.817350126,1.22276199,ATAC,Cerebellar granule cell
	G20.MAA000638.3_9_M.1.1,3.859800016,1.289121492,FACS,Neuron
	TCTCGCGCAGCCGTAGTTTAATTGACCTGGCTCTGA,3.919811167,1.369171588,ATAC,Cerebellar granule cell
	CGCTCATTGCAAGACCGTCAGCCGGCTTGGCTCTGA,3.823471643,1.191448126,ATAC,Cerebellar granule cell
	ATTCAGAACTCAATTAGTCCATCGTTCCTATAGCCT,3.875342104,1.444011873,ATAC,Cerebellar granule cell
	H1.MAA000638.3_9_M.1.1,3.844014961,1.454043913,FACS,Neuron
	CTGAAGCTTCTATCGCTGTCCTTATAGAATAGAGGC,3.566166545,1.3186765,ATAC,SOM+ Interneurons
	C13.MAA000638.3_9_M.1.1,3.573004353,1.323569257,FACS,Neuron
	F4.MAA000638.3_9_M.1.1,3.874543544,1.434147538,FACS,Neuron
	H9.MAA000638.3_9_M.1.1,3.913357569,1.378936733,FACS,Neuron
	G10.MAA000638.3_9_M.1.1,3.850941428,1.497689441,FACS,Neuron
	H12.MAA000638.3_9_M.1.1,3.860411969,1.388617966,FACS,Neuron
	TCCGGAGATAGGTAACTTGAGACCTACCAGGCGAAG,3.817898612,1.311339823,ATAC,Cerebellar granule cell
	I15.MAA000638.3_9_M.1.1,3.86437377,1.496777691,FACS,Neuron
	CGCTCATTATGGAACGAATAGTTCTAGATATAGCCT,1.034694942,3.250853226,ATAC,Unknown
	F11.MAA000638.3_9_M.1.1,0.894556292,3.308815067,FACS,Brain pericyte
	ATTCAGAATAGGTAACTTACTCGTATCACCTATCCT,-0.318499268,0.64105595,ATAC,Neuron
	D7.MAA000638.3_9_M.1.1,-0.359622223,0.699543435,FACS,Neuron
	GAATTCGTTGGTTGCCGTGCCAAGCTTGGTACTGAC,2.768383282,8.766506535,ATAC,Collisions
	C3.MAA000638.3_9_M.1.1,2.771851466,8.744390873,FACS,Oligodendrocyte precursor cell
	M13.MAA000638.3_9_M.1.1,3.783793747,1.276477913,FACS,Neuron
	GAGATTCCGACTGGACCAGTCTGCAATCGTACTGAC,3.794551613,1.286152929,ATAC,Cerebellar granule cell
	CGGCTATGTTGGCAAGCCCCATCGTTCCATAGAGGC,3.761772966,1.275730937,ATAC,Cerebellar granule cell
	TCTCGCGCTGGACGACTAGTTGGATCTTCAGGACGT,3.691240365,1.213144942,ATAC,Cerebellar granule cell
	ATTCAGAACTACTAATAACGCCTCTTATTATAGCCT,3.852219958,1.380936217,ATAC,Cerebellar granule cell
	TAATGCGCTAAGTCCTGACAGAGAGGTCATAGAGGC,3.787115651,1.238039386,ATAC,Cerebellar granule cell
	M15.MAA000638.3_9_M.1.1,3.795410709,1.212123821,FACS,Neuron
	M19.MAA000638.3_9_M.1.1,3.958210791,1.368138279,FACS,Neuron
	K16.MAA000638.3_9_M.1.1,3.889063966,1.427004099,FACS,Neuron
	M22.MAA000638.3_9_M.1.1,3.875769356,1.423194066,FACS,Neuron
	G4.MAA000641.3_9_M.1.1,3.808075062,1.579038271,FACS,Neuron
	A16.MAA000902.3_11_M.1.1,3.047741815,8.760317842,FACS,Oligodendrocytes
	CGCTCATTCAGACTAAGGTCAAGATAGTAGGCGAAG,3.050009725,8.89844405,ATAC,Collisions
	GAATTCGTCGCTTATCGTTCAAGATAGTTATAGCCT,2.797652898,8.450947358,ATAC,Collisions
	CGGCTATGATACCTCGACACTCGTATCACAGGACGT,2.962908933,8.647626312,ATAC,Collisions
	CTGAAGCTTCTTAGCCTGAGGCGAGAGCATAGAGGC,2.785112231,8.403312006,ATAC,Collisions
	GAATTCGTCTACTAATAAACCTACGCCACAGGACGT,2.969488316,8.785161711,ATAC,Collisions
	I15.MAA000923.3_9_M.1.1,3.983502151,8.49285186,FACS,Oligodendrocytes
	G15.MAA000923.3_9_M.1.1,3.428961011,8.870445548,FACS,Oligodendrocyte precursor cell
	TCCGGAGAAGTTCTCATGCCGACTCCAATAATCTTA,3.472417531,8.841093606,ATAC,Oligodendrocytes
	AGCGATAGTAGGTAACTTGTCTGCAATCCCTATCCT,2.553203787,8.379822449,ATAC,Astrocytes
	D2.MAA000923.3_9_M.1.1,2.534433856,8.41978117,FACS,Astrocytes
	CGGCTATGTCAATCTCCTGAGACCTACCCCTATCCT,2.534276069,8.208730794,ATAC,Astrocytes
	B13.MAA000923.3_9_M.1.1,3.993594376,8.580099194,FACS,Oligodendrocytes
	G22.MAA000923.3_9_M.1.1,4.104903513,8.723251949,FACS,Oligodendrocytes
	CGGCTATGTTGCGAGCATACCTACGCCACAGGACGT,-4.815963844,-5.950183362,ATAC,Oligodendrocytes
	J12.MAA000923.3_9_M.1.1,-4.817626252,-5.952891467,FACS,Oligodendrocytes
	GAGATTCCTCTTAGCCTGACCTACGCCAAGGCGAAG,2.384174219,9.520078863,ATAC,Astrocytes
	A11.MAA000923.3_9_M.1.1,2.334669003,9.597768606,FACS,Astrocytes
	CGCTCATTGAACTCGACTTTGGTCCGTTTATAGCCT,2.320631283,9.627950297,ATAC,Astrocytes
	E3.MAA000923.3_9_M.1.1,2.883460642,8.396444285,FACS,Oligodendrocyte precursor cell
	CTGAAGCTACTATTCATTTGCCAGTTGCAGGCGAAG,2.838174451,8.446809261,ATAC,Collisions
	I4.MAA000923.3_9_M.1.1,2.819586316,9.031461853,FACS,Oligodendrocytes
	CTGAAGCTGCAAGACCGTCAGAGAGGTCCCTATCCT,2.832376904,8.883934253,ATAC,Collisions
	I6.MAA000923.3_9_M.1.1,3.941961956,8.061486624,FACS,Oligodendrocytes
	N22.MAA000923.3_9_M.1.1,2.432565121,9.451424451,FACS,Astrocytes
	TCCGCGAATAGGTAACTTGTTGGATCTTGTACTGAC,2.792803809,8.919954933,ATAC,Collisions
	P20.MAA000923.3_9_M.1.1,2.711846103,8.959724474,FACS,Oligodendrocyte precursor cell
	K11.MAA000923.3_9_M.1.1,4.069679639,8.266606447,FACS,Oligodendrocytes
	CTGAAGCTTCTATCGCTGGGAATTCAGTAGGCGAAG,4.147865562,8.218726849,ATAC,Oligodendrocytes
	AGCGATAGGCGCTATGGTCTCTAACTCGGTACTGAC,3.340496982,8.062037326,ATAC,Oligodendrocytes
	O20.MAA000923.3_9_M.1.1,3.353013374,8.019289743,FACS,Oligodendrocytes
	E12.MAA000924.3_8_M.1.1,3.867334367,1.452183804,FACS,Neuron
	ATTCAGAATGATATTGCGAGGCGAGAGCCAGGACGT,3.855057231,1.45186928,ATAC,Cerebellar granule cell
	AGCGATAGTAGGTAACTTCTTAGGTATCTATAGCCT,3.809844469,1.450132209,ATAC,Cerebellar granule cell
	G3.MAA000924.3_8_M.1.1,2.49429054,9.352616388,FACS,Bergmann glial cell
	TCCGGAGACGCTTATCGTTTAATTAGCCCAGGACGT,3.552095649,5.764041818,ATAC,Neuron
	B18.MAA000925.3_9_M.1.1,3.547251311,5.75614281,FACS,Neuron
	TCTCGCGCCTATATAGCCTCAAGATAGTGGCTCTGA,3.597341387,5.704334161,ATAC,Neuron
	GAGATTCCTGGTTGCCGTGAGACCTACCTATAGCCT,3.544646952,5.758248394,ATAC,Neuron
	GAATTCGTAGCCGTAGTTTCCTTATAGAAGGCGAAG,3.661160403,5.85779391,ATAC,SOM+ Interneurons
	TCCGGAGACAGACTAAGGACTCGTATCACCTATCCT,3.517243805,5.717395413,ATAC,Neuron
	H4.MAA000925.3_9_M.1.1,3.504381206,8.445047105,FACS,Oligodendrocytes
	B20.MAA000925.3_9_M.1.1,3.789992608,5.901399467,FACS,Neuron
	M16.MAA000925.3_9_M.1.1,2.760338852,9.077324522,FACS,Astrocytes
	CTGAAGCTCGTTACCGCTCGCCTCTTATCCTATCCT,2.777937548,8.890615341,ATAC,Collisions
	ATTCAGAATCCTCTGCCGATTGACCGAGAGGCGAAG,2.735794974,8.864323195,ATAC,Collisions
	B22.MAA000925.3_9_M.1.1,2.421189563,9.457208645,FACS,Astrocytes
	TCCGCGAATTCCGTCGACTTATGACCAAATAGAGGC,2.475050065,9.40081481,ATAC,Astrocytes
	I3.MAA000925.3_9_M.1.1,3.954378738,8.282082251,FACS,Oligodendrocytes
	C18.MAA000925.3_9_M.1.1,4.128110285,8.188238936,FACS,Oligodendrocytes
	CTGAAGCTTAGAGGCGTTTCCTTATAGATAATCTTA,2.58997699,9.27681486,ATAC,Astrocytes
	N13.MAA000925.3_9_M.1.1,2.614239724,9.221316163,FACS,Astrocytes
	TCTCGCGCAAGTACGCGACCGACTCCAAAGGCGAAG,2.597866673,9.267173518,ATAC,Astrocytes
	CGCTCATTATTCTTAGCTCCATCGTTCCCCTATCCT,2.570517653,9.28335,ATAC,Astrocytes
	TCTCGCGCTCGGATTCGGCAATGAGTCCTATAGCCT,2.591060771,9.213016056,ATAC,Astrocytes
	E10.MAA000925.3_9_M.1.1,4.040312147,8.376994897,FACS,Oligodendrocytes
	J21.MAA000925.3_9_M.1.1,4.026525193,8.685130123,FACS,Oligodendrocytes
	ATTCAGAATCTTAGCCTGCATATCCTATAGGCGAAG,2.958590459,9.087830684,ATAC,Collisions
	N20.MAA000925.3_9_M.1.1,3.032815993,9.085932496,FACS,Oligodendrocytes
	ATTCAGAATCTATCGCTGCAGAGAGGTCGGCTCTGA,3.02280617,8.879032318,ATAC,Collisions
	TAATGCGCCCGCTAAGAGTTGGTCCGTTGGCTCTGA,3.069326362,9.035806535,ATAC,Collisions
	GAGATTCCGACTGGACCATCAAGATAGTAGGCGAAG,3.026070058,9.202046445,ATAC,Collisions
	GAATTCGTACGGCGTTAATCAAGATAGTCAGGACGT,3.01754501,9.059308175,ATAC,Collisions
	CGGCTATGCGTTACCGCTTACGATCATCATAGAGGC,3.043405334,4.223140176,ATAC,Neuron
	G3.MAA000925.3_9_M.1.1,3.230257953,5.605036104,FACS,Neuron
	GAATTCGTGCTAACGGATCAATGAGTCCCCTATCCT,3.204924465,5.600507259,ATAC,Neuron
	CGGCTATGTCCTCTGCCGTACGATCATCTAATCTTA,3.205723188,5.60778654,ATAC,Neuron
	GAGATTCCAGTCCGCTGCACCTACGCCAAGGCGAAG,3.220151679,5.597421229,ATAC,SOM+ Interneurons
	TCCGGAGATCCTCTGCCGGGAATTCAGTCAGGACGT,3.209851677,5.585925819,ATAC,SOM+ Interneurons
	D20.MAA000926.3_9_M.1.1,3.030856825,9.053443194,FACS,Oligodendrocytes
	K22.MAA000926.3_9_M.1.1,2.80933501,9.082839464,FACS,Oligodendrocytes
	TAATGCGCGCGTTCCGTTGTAGACCTGGGGCTCTGA,3.706287105,5.932146321,ATAC,Neuron
	D22.MAA000926.3_9_M.1.1,3.775516798,6.005747466,FACS,Neuron
	TCCGGAGAAAGTAGCTCATAATTGACCTCAGGACGT,3.730015789,5.854533978,ATAC,Neuron
	ATTCAGAACTAAGCCTTGTCCTTATAGATAATCTTA,3.808769834,6.057398604,ATAC,SOM+ Interneurons
	GAATTCGTCGAATGGAGCACTCGTATCAGGCTCTGA,3.790612357,6.050684911,ATAC,SOM+ Interneurons
	GAGATTCCTGGACGACTACCGACTCCAAAGGCGAAG,3.679805962,5.862129118,ATAC,SOM+ Interneurons
	TCCGGAGATATTAGACTTGATGCAGTTCGGCTCTGA,3.223087216,8.949188413,ATAC,Oligodendrocytes
	I9.MAA000926.3_9_M.1.1,3.16649308,8.968179428,FACS,Oligodendrocytes
	O17.MAA000926.3_9_M.1.1,2.595875667,9.165338458,FACS,Astrocytes
	A8.MAA000926.3_9_M.1.1,4.087731269,8.599475195,FACS,Oligodendrocytes
	B15.MAA000926.3_9_M.1.1,2.922149782,9.090361424,FACS,Oligodendrocytes
	E1.MAA000926.3_9_M.1.1,3.157519852,7.685794613,FACS,Oligodendrocyte precursor cell
	J18.MAA000926.3_9_M.1.1,3.124497331,8.967920253,FACS,Oligodendrocytes
	L4.MAA000926.3_9_M.1.1,3.955641568,8.606832977,FACS,Oligodendrocytes
	ATTACTCGTAGAGGCGTTTCCTTATAGATAATCTTA,3.867287313,8.585186853,ATAC,Oligodendrocytes
	A12.MAA000926.3_9_M.1.1,3.224061243,7.558049393,FACS,Oligodendrocyte precursor cell
	F13.MAA000926.3_9_M.1.1,4.001666945,8.50690011,FACS,Oligodendrocytes
	H3.MAA000926.3_9_M.1.1,3.060461818,7.665534903,FACS,Oligodendrocyte precursor cell
	E5.MAA000926.3_9_M.1.1,4.06403785,8.240420224,FACS,Oligodendrocytes
	K1.MAA000926.3_9_M.1.1,4.022037267,8.704233714,FACS,Oligodendrocytes
	GAGATTCCAGTTCTCATGGGAATTCAGTATAGAGGC,3.982150934,8.708996639,ATAC,Oligodendrocytes
	ATTACTCGAGTTCTCATGTACGATCATCCAGGACGT,4.005966348,8.677297049,ATAC,Oligodendrocytes
	ATTCAGAAGTAGGATAAGTGCCAGTTGCGGCTCTGA,4.046128926,8.701748267,ATAC,Oligodendrocytes
	H6.MAA000926.3_9_M.1.1,3.627683477,8.471737993,FACS,Oligodendrocytes
	F19.MAA000926.3_9_M.1.1,3.2389024,7.425835929,FACS,Oligodendrocyte precursor cell
	E9.MAA000926.3_9_M.1.1,2.394672467,9.489895322,FACS,Astrocytes
	ATTACTCGGTAGGATAAGATCGAGATGATATAGCCT,5.995692629,3.662423283,ATAC,Endothelial cell
	F20.MAA000926.3_9_M.1.1,5.957656056,3.62919857,FACS,Endothelial cell
	O1.MAA000926.3_9_M.1.1,2.779344246,9.058866945,FACS,Oligodendrocytes
	M20.MAA000926.3_9_M.1.1,3.059386104,9.037234721,FACS,Oligodendrocytes
	E11.MAA000926.3_9_M.1.1,4.021605613,8.335866487,FACS,Oligodendrocytes
	G1.MAA000926.3_9_M.1.1,3.99588291,8.324204809,FACS,Oligodendrocytes
	M21.MAA000926.3_9_M.1.1,2.55760815,9.255741224,FACS,Astrocytes
	GAGATTCCAACGAATTCGTACGATCATCTAATCTTA,2.516873856,9.33655346,ATAC,Astrocytes
	CGCTCATTATTCTTAGCTTCAATATCGACCTATCCT,2.556048126,9.230963403,ATAC,Astrocytes
	ATTACTCGGTAGCAGCTACGCCTCTTATTATAGCCT,2.596674906,9.13316155,ATAC,Astrocytes
	M22.MAA000926.3_9_M.1.1,0.999137083,3.340204628,FACS,Brain pericyte
	N1.MAA000926.3_9_M.1.1,3.712356839,8.54487393,FACS,Oligodendrocytes
	P9.MAA000926.3_9_M.1.1,3.139713829,7.684797498,FACS,Oligodendrocyte precursor cell
	G4.MAA000926.3_9_M.1.1,4.129012203,8.200334681,FACS,Oligodendrocytes
	TAATGCGCTAGAGGCGTTGTTGGATCTTTAATCTTA,3.685826415,1.821720592,ATAC,Neuron
	K12.MAA000926.3_9_M.1.1,3.697954748,1.809149573,FACS,Neuron
	TAATGCGCACTATTCATTCGCCTCTTATTAATCTTA,3.690861765,1.702651462,ATAC,Collisions
	CGGCTATGCCTCAGCTCCATTGACCGAGAGGCGAAG,3.637317062,1.769433534,ATAC,Collisions
	TAATGCGCCGAATGGAGCCGCCTCTTATAGGCGAAG,3.669005887,1.833211499,ATAC,Collisions
	TAATGCGCTTGCTTAGATGAGACCTACCTAATCTTA,3.58966505,1.819188231,ATAC,Collisions
	TAATGCGCCCAGATACGGCTCTAACTCGAGGCGAAG,3.723462289,1.729423508,ATAC,Collisions
	B5.MAA000926.3_9_M.1.1,2.362142381,9.522157953,FACS,Astrocytes
	D12.MAA000926.3_9_M.1.1,3.801570357,6.062850853,FACS,Neuron
	TCCGCGAATTATTGAGGCACTCGTATCAGTACTGAC,3.721070945,6.012916385,ATAC,Unknown
	J5.MAA000926.3_9_M.1.1,3.819358489,6.0782705,FACS,Neuron
	TCCGGAGAAGTCCGCTGCCCGACTCCAATAATCTTA,3.840909596,6.102800753,ATAC,Neuron
	ATTACTCGTCCTCTGCCGCCGACTCCAATAATCTTA,3.886490259,6.121789979,ATAC,Neuron
	P13.MAA000926.3_9_M.1.1,3.969864125,8.697247179,FACS,Oligodendrocytes
	CGGCTATGTAGAGGCGTTGTTGGATCTTTATAGCCT,3.674944026,5.90714464,ATAC,Neuron
	E19.MAA000926.3_9_M.1.1,3.7449857,5.93642096,FACS,Neuron
	CTGAAGCTTGATATTGCGCATATCCTATCAGGACGT,3.68277771,5.73303723,ATAC,SOM+ Interneurons
	GAGATTCCTCTTAGCCTGTTAATTAGCCTATAGCCT,3.753859751,5.951399908,ATAC,Neuron
	ATTCAGAAGATCTTCGCAGGTAATAATGCAGGACGT,3.744065734,5.905221452,ATAC,Neuron
	TCCGGAGACGTCGAGCGCACTCGTATCAAGGCGAAG,3.54888079,0.579671652,ATAC,Neuron
	N6.MAA000926.3_9_M.1.1,3.68934094,8.471427428,FACS,Oligodendrocytes
	G9.MAA000926.3_9_M.1.1,4.062105937,8.303800136,FACS,Oligodendrocytes
	F1.MAA000926.3_9_M.1.1,3.838944956,6.027613179,FACS,Neuron
	J11.MAA000926.3_9_M.1.1,4.023382204,8.345690077,FACS,Oligodendrocytes
	K16.MAA000926.3_9_M.1.1,4.04865085,8.331081251,FACS,Oligodendrocytes
	N7.MAA000926.3_9_M.1.1,3.493481793,8.529626675,FACS,Oligodendrocytes
	G13.MAA000926.3_9_M.1.1,3.858440391,6.083875393,FACS,Neuron
	CTGAAGCTATTGGCAGATGTAGACCTGGATAGAGGC,2.615106635,9.212579054,ATAC,Astrocytes
	O14.MAA000926.3_9_M.1.1,2.634445283,9.185727647,FACS,Astrocytes
	N8.MAA000926.3_9_M.1.1,3.733251363,1.905530293,FACS,Neuron
	TCCGGAGATCCTCTGCCGACTCGTATCATAATCTTA,2.342441443,9.585484426,ATAC,Astrocytes
	O15.MAA000926.3_9_M.1.1,2.355966099,9.558764713,FACS,Astrocytes
	TCCGCGAAGCAAGACCGTCGCCTCTTATAGGCGAAG,4.157481342,8.199514736,ATAC,Oligodendrocytes
	I2.MAA000926.3_9_M.1.1,4.164232071,8.193414569,FACS,Oligodendrocytes
	N6.MAA000928.3_9_M.1.1,2.760875414,8.890702412,FACS,Bergmann glial cell
	N14.MAA000928.3_9_M.1.1,3.796038851,1.554100803,FACS,Neuron
	H20.MAA000928.3_9_M.1.1,3.80555699,1.606765419,FACS,Neuron
	GAGATTCCGCTAACGGATGTAGACCTGGGGCTCTGA,3.771283031,1.642785758,ATAC,Collisions
	TCCGCGAACATAGCGACCTTGGTCCGTTTATAGCCT,3.251427409,7.359472586,ATAC,Neuron
	M21.MAA000930.3_8_M.1.1,3.236924524,7.413329951,FACS,Oligodendrocyte precursor cell
	CGCTCATTCTACTAATAAACTCGTATCACCTATCCT,3.223678331,7.392948474,ATAC,Neuron
	TCCGCGAATGGACGACTACCGACTCCAAAGGCGAAG,3.215980055,7.365870127,ATAC,SOM+ Interneurons
	A21.MAA000930.3_8_M.1.1,2.919782662,9.076599112,FACS,Oligodendrocytes
	D21.MAA000930.3_8_M.1.1,4.005491017,8.646958216,FACS,Oligodendrocytes
	J15.MAA000930.3_8_M.1.1,3.032273586,9.04695117,FACS,Oligodendrocytes
	K1.MAA000930.3_8_M.1.1,3.926005615,8.661143302,FACS,Oligodendrocytes
	B6.MAA000930.3_8_M.1.1,2.877119759,9.097746452,FACS,Oligodendrocytes
	CGGCTATGGCTTGAAGAGAGGCGAGAGCGTACTGAC,2.563705329,8.138745155,ATAC,Astrocytes
	K13.MAA000930.3_8_M.1.1,2.551094825,8.18239106,FACS,Astrocytes
	AGCGATAGTCCTCTGCCGGCGATTGCAGGTACTGAC,2.536171694,8.165297363,ATAC,Astrocytes
	O5.MAA000930.3_8_M.1.1,4.147875401,8.586973979,FACS,Oligodendrocytes
	A1.MAA000930.3_8_M.1.1,2.573347854,9.260266777,FACS,Astrocytes
	A4.MAA000930.3_8_M.1.1,2.596889354,9.293477371,FACS,Astrocytes
	ATTACTCGTAGAGGCGTTGAGACCTACCTATAGCCT,2.559713339,9.319891053,ATAC,Astrocytes
	CGGCTATGCTATATAGCCCCGACTCCAAGTACTGAC,2.631383112,9.256890794,ATAC,Astrocytes
	GAGATTCCTCCGGCTTATTTATGACCAACCTATCCT,2.630915697,9.211932559,ATAC,Astrocytes
	K20.MAA000930.3_8_M.1.1,3.861775676,8.571927166,FACS,Oligodendrocytes
	K16.MAA000930.3_8_M.1.1,3.773594914,6.10118877,FACS,Neuron
	F12.MAA000930.3_8_M.1.1,3.675960918,8.307182061,FACS,Oligodendrocytes
	G4.MAA000930.3_8_M.1.1,2.385152203,9.514566167,FACS,Astrocytes
	C7.MAA000930.3_8_M.1.1,3.910194822,8.634707954,FACS,Oligodendrocytes
	D1.MAA000930.3_8_M.1.1,2.90596593,9.105471704,FACS,Oligodendrocytes
	M14.MAA000930.3_8_M.1.1,4.110054532,8.233255285,FACS,Oligodendrocytes
	P19.MAA000930.3_8_M.1.1,3.221067016,7.514952201,FACS,Oligodendrocyte precursor cell
	P9.MAA000930.3_8_M.1.1,2.756835598,9.086354621,FACS,Oligodendrocytes
	B19.MAA000932.3_11_M.1.1,2.977615806,8.122778687,FACS,Oligodendrocyte precursor cell
	TCCGCGAAGTAGGCTGCAATTGACCGAGGGCTCTGA,3.231310966,6.709182095,ATAC,Neuron
	G1.MAA000932.3_11_M.1.1,3.281751238,6.708972051,FACS,Neuronal stem cell
	GAGATTCCACGGCGTTAAAGGCGAGAGCGTACTGAC,3.265769465,6.96968079,ATAC,Neuron
	AGCGATAGCAGCTAGCGGCAGAGAGGTCGGCTCTGA,3.271159989,6.677133826,ATAC,Neuron
	GAGATTCCCTACTAATAAGAGACCTACCGTACTGAC,3.278142946,6.691673883,ATAC,Neuron
	TAATGCGCCATAGCGACCCAATGAGTCCTATAGCCT,2.635856816,3.343162392,ATAC,Neuron
	GAATTCGTATACCTCGACCAGAGAGGTCTATAGCCT,3.27397336,6.66879282,ATAC,Neuron
	CGGCTATGGACTGGACCATCAAGATAGTTATAGCCT,3.273096432,6.702957878,ATAC,Neuron
	TAATGCGCCGCTTATCGTCAGAGAGGTCGGCTCTGA,3.498892404,6.360396143,ATAC,Neuron
	CGGCTATGGACTGGACCACGCCTCTTATTAATCTTA,3.272045365,6.656202393,ATAC,Neuron
	AGCGATAGCGCTTATCGTCCGACTCCAAGTACTGAC,3.274791924,6.620917647,ATAC,Neuron
	ATTCAGAAGCTTGAAGAGTCCTTATAGAGTACTGAC,3.261432009,6.670913684,ATAC,Neuron
	CGGCTATGTTATTGAGGCGGAATTCAGTGGCTCTGA,3.261555393,6.690784028,ATAC,SOM+ Interneurons
	CTGAAGCTGCGCTATGGTCCGACTCCAAAGGCGAAG,3.286345493,6.67803136,ATAC,Unknown
	M16.MAA000932.3_11_M.1.1,2.397261472,9.516039644,FACS,Astrocytes
	C6.MAA000932.3_11_M.1.1,2.611109179,2.85055051,FACS,Neuronal stem cell
	ATTCAGAACTACTAATAACGCCTCTTATAGGCGAAG,2.584033732,2.819103781,ATAC,Neuron
	ATTCAGAATCAATCTCCTCAGCCGGCTTCAGGACGT,2.566251354,2.781041484,ATAC,Neuron
	ATTCAGAATCTTAGCCTGTAATTGACCTTATAGCCT,2.557140668,2.777277629,ATAC,Neuron
	TAATGCGCACTATTCATTCAGCCGGCTTTATAGCCT,2.558679669,2.846658598,ATAC,Neuron
	TAATGCGCCTAACTAGGTGTAGACCTGGTATAGCCT,2.57811011,2.804201586,ATAC,Neuron
	GAATTCGTTCTTAGCCTGAGGCGAGAGCCAGGACGT,2.565732642,2.835705863,ATAC,Neuron
	GAATTCGTTAAGTCCTGATAATTGACCTGGCTCTGA,2.588831684,2.806334506,ATAC,Neuron
	ATTCAGAATATTAGACTTGGTACGTTAATATAGCCT,2.569760302,2.692186247,ATAC,Purkinje cell
	CGGCTATGAAGTAGCTCATACGATCATCCAGGACGT,2.616093301,2.788993034,ATAC,Collisions
	GAGATTCCTAGAGGCGTTAGGCGAGAGCGGCTCTGA,2.603810742,2.852099034,ATAC,Neuron
	G18.MAA000932.3_11_M.1.1,2.878630199,8.338726003,FACS,Oligodendrocyte precursor cell
	ATTACTCGATACCTCGACTAGACTAGTCTATAGCCT,2.367701043,1.857302787,ATAC,Endothelial cell
	A16.MAA000932.3_11_M.1.1,2.333924901,1.836475804,FACS,Endothelial cell
	C7.MAA000932.3_11_M.1.1,2.920205573,8.496847917,FACS,Oligodendrocyte precursor cell
	TCCGGAGAGCGCGTTCATTCCTTATAGACCTATCCT,2.958628258,8.565557387,ATAC,Collisions
	E20.MAA000932.3_11_M.1.1,2.865341381,8.372427787,FACS,Oligodendrocyte precursor cell
	N4.MAA000932.3_11_M.1.1,2.954401594,8.054789136,FACS,Oligodendrocyte precursor cell
	C19.MAA000932.3_11_M.1.1,3.065587174,7.840394721,FACS,Oligodendrocyte precursor cell
	N12.MAA000932.3_11_M.1.1,4.048413326,7.852896237,FACS,Oligodendrocytes
	B7.MAA000932.3_11_M.1.1,2.8864231,8.319242361,FACS,Oligodendrocyte precursor cell
	A16.MAA000935.3_8_M.1.1,2.587723443,9.296585214,FACS,Astrocytes
	ATTCAGAAACTATTCATTTAATTGACCTATAGAGGC,2.61770431,9.261292152,ATAC,Astrocytes
	E22.MAA000935.3_8_M.1.1,3.231600238,8.661440906,FACS,Oligodendrocytes
	D2.MAA000935.3_8_M.1.1,3.409430132,8.875189843,FACS,Oligodendrocyte precursor cell
	GAGATTCCTATTGCTGGAGGTAATAATGCAGGACGT,2.628795708,9.136886953,ATAC,Astrocytes
	D6.MAA000935.3_8_M.1.1,2.60159683,9.186126687,FACS,Astrocytes
	GAGATTCCCATTATTATTCAGAGAGGTCCAGGACGT,3.445357871,8.869999324,ATAC,Oligodendrocytes
	F9.MAA000935.3_8_M.1.1,3.401305254,8.870708518,FACS,Oligodendrocyte precursor cell
	I10.MAA000935.3_8_M.1.1,2.749895764,8.286109776,FACS,Oligodendrocyte precursor cell
	F14.MAA000935.3_8_M.1.1,3.329847627,8.710086535,FACS,Oligodendrocytes
	O8.MAA000935.3_8_M.1.1,3.014084135,8.394406663,FACS,Oligodendrocyte precursor cell
	I15.MAA000935.3_8_M.1.1,3.523617383,8.52222228,FACS,Oligodendrocytes
	D15.MAA000935.3_8_M.1.1,3.176830849,7.645970573,FACS,Oligodendrocyte precursor cell
	D19.MAA000935.3_8_M.1.1,4.067174725,8.331974786,FACS,Oligodendrocytes
	D21.MAA000935.3_8_M.1.1,3.401306214,8.856227554,FACS,Oligodendrocyte precursor cell
	G4.MAA000935.3_8_M.1.1,3.692193022,8.332966904,FACS,Oligodendrocytes
	GAATTCGTGGCTTACTCCACTCGTATCAAGGCGAAG,3.280925403,7.334030649,ATAC,Neuron
	G5.MAA000935.3_8_M.1.1,3.279104369,7.395135419,FACS,Neuronal stem cell
	ATTCAGAAGCAAGACCGTGGAATTCAGTTAATCTTA,3.282484329,7.368234258,ATAC,Neuron
	ATTACTCGGCGCTATGGTCAGAGAGGTCCAGGACGT,3.284177852,7.369549623,ATAC,Neuron
	TAATGCGCGAGCGCGATGGGTAATAATGTAATCTTA,3.28462747,7.381538781,ATAC,Neuron
	TAATGCGCGAGCGCGATGCATATCCTATGGCTCTGA,3.334309814,7.283138459,ATAC,Neuron
	GAATTCGTACTATTCATTGCGATTGCAGGGCTCTGA,3.286979308,7.379103532,ATAC,Neuron
	TCCGGAGAGACTGGACCAGGAATTCAGTAGGCGAAG,3.280989168,7.423796704,ATAC,Neuron
	CGGCTATGGACTGGACCACTTAGGTATCAGGCGAAG,3.285965602,7.366623403,ATAC,Neuron
	GAATTCGTGTAGCAGCTACCGACTCCAAGGCTCTGA,3.2788864,7.338060751,ATAC,Neuron
	GAGATTCCTCCTCTGCCGGTTGGATCTTAGGCGAAG,3.277102827,7.368247195,ATAC,Neuron
	J5.MAA000935.3_8_M.1.1,3.41849901,8.454833133,FACS,Oligodendrocytes
	E1.MAA000935.3_8_M.1.1,3.455486648,8.843660138,FACS,Oligodendrocyte precursor cell
	M9.MAA000935.3_8_M.1.1,3.399096695,8.393221117,FACS,Oligodendrocytes
	M12.MAA000935.3_8_M.1.1,3.958905656,8.508266357,FACS,Oligodendrocytes
	E6.MAA000935.3_8_M.1.1,4.077920316,8.634849087,FACS,Oligodendrocytes
	M16.MAA000935.3_8_M.1.1,3.697279246,1.88626081,FACS,Neuron
	B15.MAA000935.3_8_M.1.1,3.963913334,8.321549635,FACS,Oligodendrocytes
	N5.MAA000935.3_8_M.1.1,3.942534418,8.408187898,FACS,Oligodendrocytes
	J6.MAA000940.3_8_M.1.1,3.719933941,6.018479086,FACS,Neuron
	CGCTCATTTAGGTAACTTCCGACTCCAATAATCTTA,3.702705493,5.958787983,ATAC,SOM+ Interneurons
	ATTACTCGTTCGAATATTTGCCAGTTGCAGGCGAAG,3.73162374,5.918985856,ATAC,Neuron
	O11.MAA000940.3_8_M.1.1,4.224268618,8.671519017,FACS,Oligodendrocytes
	O18.MAA000940.3_8_M.1.1,3.068130172,8.928109416,FACS,Oligodendrocyte precursor cell
	TAATGCGCGTACTCCTATTCAATATCGACCTATCCT,3.064911282,8.94085848,ATAC,Collisions
	ATTACTCGCATTATTATTTCAAGATAGTTAATCTTA,3.069805745,8.959707781,ATAC,Collisions
	K21.MAA000940.3_8_M.1.1,3.706643881,6.03521586,FACS,Neuron
	GAATTCGTCGAATGGAGCTCAAGATAGTCAGGACGT,3.662365301,5.871324407,ATAC,Neuron
	GAGATTCCTCCTCTGCCGCCGACTCCAAGGCTCTGA,3.657900748,5.903142655,ATAC,SOM+ Interneurons
	AGCGATAGCTATATAGCCTCCTTATAGAGGCTCTGA,3.685479645,5.92091413,ATAC,SOM+ Interneurons
	F17.MAA000940.3_8_M.1.1,3.721158487,5.962061003,FACS,Neuron
	CGCTCATTAAGTAGCTCAACTCGTATCACAGGACGT,3.715108255,5.919416378,ATAC,SOM+ Interneurons
	L12.MAA000940.3_8_M.1.1,3.689644259,5.879221063,FACS,Neuron
	TCCGCGAATTATTGAGGCTCAAGATAGTCCTATCCT,3.64314446,5.978055304,ATAC,Neuron
	CTGAAGCTAAGTAGCTCATTAATTAGCCTAATCTTA,3.673267074,5.863423955,ATAC,Neuron
	F19.MAA000940.3_8_M.1.1,3.726573393,5.94133392,FACS,Neuron
	M6.MAA000940.3_8_M.1.1,3.706874694,6.043911887,FACS,Neuron
	G1.MAA000940.3_8_M.1.1,3.835083891,6.089934116,FACS,Neuron
	G14.MAA000940.3_8_M.1.1,3.696228857,5.989201106,FACS,Neuron
	ATTCAGAAGACTGGACCAGAGACCTACCAGGCGAAG,3.688819632,5.946639733,ATAC,Neuron
	M13.MAA000940.3_8_M.1.1,3.79956766,6.107428106,FACS,Neuron
	H20.MAA000940.3_8_M.1.1,3.666575345,5.934400678,FACS,Neuron
	B1.MAA000940.3_8_M.1.1,3.727973936,5.976320477,FACS,Neuron
	C1.MAA000940.3_8_M.1.1,3.736012352,6.095720793,FACS,Neuron
	C4.MAA000940.3_8_M.1.1,3.683875475,5.788995483,FACS,Neuron
	C19.MAA000940.3_8_M.1.1,3.601886107,5.875218976,FACS,Neuron
	ATTCAGAAGATTCTTGAAGCGATTGCAGAGGCGAAG,3.640977725,5.900324702,ATAC,Neuron
	C20.MAA000940.3_8_M.1.1,3.617826289,5.743276499,FACS,Neuron
	CGCTCATTTAGAGGCGTTGCGATTGCAGTATAGCCT,3.632738571,5.820332731,ATAC,Neuron
	ATTCAGAACGCTTATCGTTCAAGATAGTCAGGACGT,3.59396744,5.683462552,ATAC,Neuron
	CTGAAGCTTATTGCTGGAACCTACGCCATAATCTTA,3.64733643,5.678386007,ATAC,SOM+ Interneurons
	TCTCGCGCAGATTACGTTCAATGAGTCCTATAGCCT,3.83001253,5.62268228,ATAC,Neuron
	C22.MAA000940.3_8_M.1.1,3.816270436,5.689053707,FACS,Neuron
	D17.MAA000940.3_8_M.1.1,3.680344437,5.964359836,FACS,Neuron
	A1.MAA000940.3_8_M.1.1,3.637758091,5.919276738,FACS,Neuron
	M17.MAA000940.3_8_M.1.1,3.190864925,8.787204417,FACS,Oligodendrocyte precursor cell
	CTGAAGCTTTGCTTAGATTACGATCATCTATAGCCT,3.586143781,5.712978641,ATAC,Neuron
	A7.MAA000940.3_8_M.1.1,3.585649405,5.713878658,FACS,Neuron
	CTGAAGCTTTGATTGGCGCAATGAGTCCCCTATCCT,3.56812492,5.675200482,ATAC,Neuron
	CGGCTATGTCAATCTCCTGTTGGATCTTAGGCGAAG,3.574142393,5.67616557,ATAC,Neuron
	TCCGGAGACGAATGGAGCGTTGGATCTTAGGCGAAG,3.561163218,5.672896766,ATAC,Neuron
	TAATGCGCCTATATAGCCACTCGTATCAATAGAGGC,3.566075069,5.704203393,ATAC,SOM+ Interneurons
	M18.MAA000940.3_8_M.1.1,3.705058278,5.949854443,FACS,Neuron
	I5.MAA000940.3_8_M.1.1,4.207429374,8.711376028,FACS,Oligodendrocytes
	I8.MAA000940.3_8_M.1.1,3.680393179,5.889823886,FACS,Neuron
	A12.MAA000941.3_8_M.1.1,4.107549303,8.643180437,FACS,Oligodendrocytes
	A16.MAA000941.3_8_M.1.1,2.973317812,8.593597547,FACS,Oligodendrocyte precursor cell
	TAATGCGCAGTTCTCATGGCCAAGCTTGTAATCTTA,2.992665994,8.685011195,ATAC,Collisions
	B11.MAA000941.3_8_M.1.1,3.688828705,1.837906575,FACS,Neuron
	B13.MAA000941.3_8_M.1.1,3.168579809,7.628942367,FACS,Oligodendrocyte precursor cell
	TCCGCGAATGCGACCTCTTAGTTCTAGAGTACTGAC,6.284496625,4.069487378,ATAC,Endothelial cell
	D19.MAA000941.3_8_M.1.1,6.087784119,4.437013866,FACS,Endothelial cell
	K15.MAA000941.3_8_M.1.1,2.995093503,7.968261658,FACS,Oligodendrocyte precursor cell
	P15.MAA000941.3_8_M.1.1,2.796139277,8.304729005,FACS,Oligodendrocyte precursor cell
	N16.MAA000941.3_8_M.1.1,3.172810943,7.669554544,FACS,Oligodendrocyte precursor cell
	N21.MAA000941.3_8_M.1.1,3.482910562,8.867485238,FACS,Oligodendrocyte precursor cell
	ATTACTCGTTGCCGTAGGTCAATATCGAGGCTCTGA,3.496222335,8.68786213,ATAC,Collisions
	ATTCAGAACTACTAATAATGCCAGTTGCAGGCGAAG,3.530254237,8.862265784,ATAC,Unknown
	ATTCAGAATCCTCTGCCGGAGACCTACCTAATCTTA,3.504595651,8.961929516,ATAC,Unknown
	CTGAAGCTCTATATAGCCGTCTGCAATCGTACTGAC,3.541089228,8.877513025,ATAC,Unknown
	N22.MAA000941.3_8_M.1.1,2.375120402,1.861048433,FACS,Endothelial cell
	O15.MAA000941.3_8_M.1.1,3.919463904,8.509572471,FACS,Oligodendrocytes
	CGGCTATGCCTCAGCTCCCGCCTCTTATGTACTGAC,3.657927252,8.40394504,ATAC,Oligodendrocytes
	I2.MAA000941.3_8_M.1.1,3.058375912,7.685981686,FACS,Oligodendrocyte precursor cell
	O19.MAA000941.3_8_M.1.1,1.02033028,3.376239024,FACS,Brain pericyte
	TAATGCGCACTATTCATTGGTTGAACGTGGCTCTGA,0.930020443,3.358404237,ATAC,Unknown
	AGCGATAGCTAGCCAGCCCCTAGACGAGTAATCTTA,1.084120011,3.337166409,ATAC,Unknown
	ATTACTCGGAACTCGACTATCGAGATGAGTACTGAC,6.055235043,3.01830458,ATAC,Unknown
	M16.MAA000941.3_8_M.1.1,5.908759576,3.035882297,FACS,Endothelial cell
	TAATGCGCAAGTAGCTCATTCTACCTCAGGCTCTGA,5.534152631,3.090967029,ATAC,Unknown
	TAATGCGCAGATTACGTTAAGCCTACGATAATCTTA,5.851046992,3.153520178,ATAC,Unknown
	CGGCTATGAAGTAGCTCAGTTGGATCTTGTACTGAC,5.904934407,2.958083598,ATAC,Unknown
	GAATTCGTAGATTACGTTTAGACTAGTCCAGGACGT,5.855727506,3.076512895,ATAC,Unknown
	CGGCTATGAATATTACTTTAGTTCTAGAGTACTGAC,6.100311335,2.93186734,ATAC,Unknown
	TAATGCGCAAGTAGCTCACCTCCGACGGCAGGACGT,5.958029689,3.064575566,ATAC,Endothelial cell
	CGCTCATTAGTCCGCTGCCCTCCGACGGTATAGCCT,6.130112385,3.089098857,ATAC,Endothelial cell
	CTGAAGCTACTATTCATTAAGCCTACGACCTATCCT,6.206588732,3.025659673,ATAC,Endothelial cell
	AGCGATAGAACGAATTCGTTCTACCTCAAGGCGAAG,6.118940506,2.844700993,ATAC,Endothelial cell
	F19.MAA000941.3_8_M.1.1,2.582026089,8.363687403,FACS,Astrocytes
	F1.MAA000942.3_8_M.1.1,2.75182898,2.885372752,FACS,Neuronal stem cell
	H17.MAA000942.3_8_M.1.1,3.404721401,8.922282025,FACS,Oligodendrocyte precursor cell
	TAATGCGCTTGCTTAGATATTGACCGAGGTACTGAC,1.254180988,1.501456829,ATAC,Oligodendrocytes
	K12.MAA000942.3_8_M.1.1,1.219496185,1.50802719,FACS,Oligodendrocytes
	GAGATTCCTTGCTTAGATGGAATTCAGTCCTATCCT,2.683810122,8.918674626,ATAC,Collisions
	C1.MAA000942.3_8_M.1.1,2.690498115,8.866288278,FACS,Astrocytes
	F8.MAA000942.3_8_M.1.1,4.058224979,8.279744059,FACS,Oligodendrocytes
	F9.MAA000942.3_8_M.1.1,3.854193369,5.942857415,FACS,Neuron
	P10.MAA000942.3_8_M.1.1,3.721047368,5.935386385,FACS,Neuron
	G2.MAA000942.3_8_M.1.1,3.242903687,7.435604775,FACS,Oligodendrocyte precursor cell
	A14.MAA000942.3_8_M.1.1,3.891357691,5.917445412,FACS,Neuron
	C18.MAA000942.3_8_M.1.1,3.719575732,5.730035056,FACS,Neuron
	ATTACTCGCGCTTATCGTGGAATTCAGTTAATCTTA,-0.751440153,8.482080733,ATAC,Neuron
	A15.MAA000942.3_8_M.1.1,-0.708561278,8.461382043,FACS,Neuron
	A16.MAA000942.3_8_M.1.1,3.780590375,6.055467602,FACS,Neuron
	CTGAAGCTGACTGGACCACCGACTCCAAGTACTGAC,3.809455865,6.062975146,ATAC,Unknown
	J15.MAA000942.3_8_M.1.1,3.097861428,8.686211289,FACS,Oligodendrocyte precursor cell
	H4.MAA000942.3_8_M.1.1,4.117945388,8.625293333,FACS,Oligodendrocytes
	B7.MAA000942.3_8_M.1.1,3.862320819,5.916205261,FACS,Neuron
	E1.MAA000942.3_8_M.1.1,3.241976848,7.445287051,FACS,Oligodendrocyte precursor cell
	N14.MAA000942.3_8_M.1.1,3.53584259,8.877298503,FACS,Oligodendrocytes
	F9.MAA000944.3_9_M.1.1,3.20874652,7.656046574,FACS,Oligodendrocyte precursor cell
	ATTCAGAATAAGTCCTGAGCCAAGCTTGAGGCGAAG,3.227276156,7.64647965,ATAC,Neuron
	H8.MAA000944.3_9_M.1.1,2.904932517,8.143251097,FACS,Oligodendrocyte precursor cell
	CTGAAGCTGTAGGCTGCATGCCAGTTGCGGCTCTGA,1.127111638,3.793035959,ATAC,Astrocytes
	F17.MAA000944.3_9_M.1.1,1.12759425,3.812375229,FACS,Astrocytes
	C18.MAA000944.3_9_M.1.1,4.082157032,8.668116318,FACS,Oligodendrocytes
	B12.MAA000944.3_9_M.1.1,3.793036965,6.09843084,FACS,Neuron
	GAGATTCCTGATTAGGTAGGTACGTTAAGGCTCTGA,1.519928704,1.28842174,ATAC,Astrocytes
	F22.MAA000944.3_9_M.1.1,1.533588259,1.307925082,FACS,Astrocytes
	C22.MAA000944.3_9_M.1.1,3.665056268,5.874080028,FACS,Neuron
	GAGATTCCGCTTGAAGAGCCGACTCCAACAGGACGT,3.650421934,5.856898844,ATAC,SOM+ Interneurons
	A6.MAA000944.3_9_M.1.1,2.469915469,9.411288215,FACS,Astrocytes
	E12.MAA000944.3_9_M.1.1,2.685543846,8.907100387,FACS,Astrocytes
	CGGCTATGTTATTGAGGCTACGATCATCCAGGACGT,2.716843252,8.732799056,ATAC,Collisions
	CGCTCATTGCTTGAAGAGGGAATTCAGTAGGCGAAG,2.670576767,8.929957604,ATAC,Collisions
	TCCGGAGAAAGTACGCGATCAAGATAGTTATAGCCT,2.764901501,8.773565816,ATAC,Collisions
	B19.MAA000944.3_9_M.1.1,2.383985133,9.500419976,FACS,Astrocytes
	I14.MAA000944.3_9_M.1.1,3.881721421,6.167445591,FACS,Neuron
	A9.MAA000944.3_9_M.1.1,2.329985627,9.605589067,FACS,Astrocytes
	H22.MAA000944.3_9_M.1.1,2.467322569,9.427503581,FACS,Astrocytes
	D6.MAA000944.3_9_M.1.1,2.642317397,9.110603689,FACS,Astrocytes
	ATTCAGAAAGTTCTCATGGGTAATAATGCAGGACGT,1.707186529,2.288587044,ATAC,Astrocytes
	A11.MAA000944.3_9_M.1.1,1.710018357,2.303060372,FACS,Astrocytes
	C2.MAA000944.3_9_M.1.1,2.323374928,9.555275276,FACS,Astrocytes
	A16.MAA000944.3_9_M.1.1,3.75735559,6.066166763,FACS,Neuron
	F8.MAA000947.3_9_M.1.1,4.031697147,8.340296995,FACS,Oligodendrocytes
	I5.MAA000947.3_9_M.1.1,2.722347428,9.102729461,FACS,Astrocytes
	TCCGCGAATCGGATTCGGCAATGAGTCCATAGAGGC,2.612026017,9.178219542,ATAC,Astrocytes
	CTGAAGCTATGGCGCCTGCCATCGTTCCCCTATCCT,2.727138694,9.06347788,ATAC,Astrocytes
	C18.MAA000947.3_9_M.1.1,3.0822465,7.644334434,FACS,Oligodendrocyte precursor cell
	I15.MAA000947.3_9_M.1.1,2.934526548,8.469590316,FACS,Oligodendrocyte precursor cell
	I18.MAA000947.3_9_M.1.1,2.971367035,8.586338267,FACS,Oligodendrocyte precursor cell
	CGCTCATTGCAAGACCGTGGTAATAATGAGGCGAAG,2.948662654,8.546667304,ATAC,Collisions
	CGCTCATTTAGAGGCGTTTCAAGATAGTTAATCTTA,2.790163534,8.520384666,ATAC,Collisions
	L11.MAA000947.3_9_M.1.1,2.517451394,9.340495905,FACS,Astrocytes
	L14.MAA000947.3_9_M.1.1,2.965541741,8.445884012,FACS,Oligodendrocyte precursor cell
	A20.MAA000947.3_9_M.1.1,2.941096989,8.094883206,FACS,Oligodendrocyte precursor cell
	J12.MAA000947.3_9_M.1.1,3.205766252,7.580269789,FACS,Oligodendrocyte precursor cell
	CTGAAGCTTTGCGAGCATCTCTAACTCGGGCTCTGA,3.654151737,1.840392999,ATAC,Neuron
	G22.MAA000947.3_9_M.1.1,3.702283204,1.831012086,FACS,Neuron
	GAGATTCCAACGCGCAGAGATGCAGTTCCCTATCCT,3.700502382,1.827012972,ATAC,Collisions
	TCCGCGAAATACCTCGACATTGACCGAGGTACTGAC,3.690507413,1.826667644,ATAC,Collisions
	TCCGGAGACGAATGGAGCATTGACCGAGGGCTCTGA,3.710139841,1.831805259,ATAC,Collisions
	J14.MAA000947.3_9_M.1.1,3.76888052,1.753942576,FACS,Neuron
	N19.MAA000947.3_9_M.1.1,3.145220003,7.672334218,FACS,Oligodendrocyte precursor cell
	J17.MAA000947.3_9_M.1.1,3.242510427,7.444922479,FACS,Oligodendrocyte precursor cell
	H9.MAA000947.3_9_M.1.1,4.078413123,8.352943372,FACS,Oligodendrocytes
	O3.MAA000947.3_9_M.1.1,3.424867148,8.855840808,FACS,Oligodendrocyte precursor cell
	H12.MAA000947.3_9_M.1.1,2.895946176,8.400038572,FACS,Oligodendrocyte precursor cell
	F4.MAA000947.3_9_M.1.1,3.154201116,9.016649591,FACS,Oligodendrocytes
	ATTACTCGCTACTAATAACCGACTCCAACCTATCCT,3.738774999,6.106907259,ATAC,SOM+ Interneurons
	K7.MAA000947.3_9_M.1.1,3.74916459,6.105445856,FACS,Neuron
	TCCGGAGAGATCTTCGCAACCTACGCCACCTATCCT,3.747023426,6.15606898,ATAC,SOM+ Interneurons
	TCCGCGAACGTCGAGCGCGCGATTGCAGGGCTCTGA,3.716529356,6.110753699,ATAC,Neuron
	GAGATTCCTGATATTGCGCCGACTCCAAAGGCGAAG,3.713555549,6.122274055,ATAC,Unknown
	K12.MAA000947.3_9_M.1.1,3.171723735,7.71144073,FACS,Oligodendrocyte precursor cell
	D12.MAA000424.3_11_M.1.1,3.767402536,1.676008403,FACS,Neuron
	O10.MAA000424.3_11_M.1.1,4.119324583,8.691912314,FACS,Oligodendrocytes
	F19.MAA000424.3_11_M.1.1,3.815911174,1.633357653,FACS,Neuron
	O21.MAA000424.3_11_M.1.1,3.734068208,1.731025869,FACS,Neuron
	A13.MAA000424.3_11_M.1.1,3.743259924,1.472509732,FACS,Neuron
	ATTCAGAACTATATAGCCTGCCAGTTGCTATAGCCT,3.641299492,1.413531359,ATAC,Cerebellar granule cell
	CGGCTATGCTATATAGCCTTAATTAGCCCAGGACGT,3.709101286,1.45797226,ATAC,Cerebellar granule cell
	TCTCGCGCAGCCGTAGTTTCAAGATAGTCAGGACGT,3.444408918,1.300741795,ATAC,Cerebellar granule cell
	TCCGCGAAGTAGCAGCTACTTAGGTATCGTACTGAC,3.703970894,1.475402917,ATAC,Cerebellar granule cell
	CTGAAGCTCGTTACCGCTCTTAGGTATCTAATCTTA,3.590459086,1.398083271,ATAC,Cerebellar granule cell
	TAATGCGCCGCTTATCGTAGGCGAGAGCCAGGACGT,3.553143205,1.3923576,ATAC,Cerebellar granule cell
	G15.MAA000424.3_11_M.1.1,3.862678196,1.524534011,FACS,Neuron
	D17.MAA001845.3_39_F.1.1,3.796583202,1.61475899,FACS,Neuron
	ATTCAGAAATGGCGCCTGTCAATATCGAGGCTCTGA,3.764523184,1.611473784,ATAC,Collisions
	TAATGCGCATACCTCGACCTTAGGTATCCCTATCCT,3.761826234,1.624994133,ATAC,Collisions
	G20.MAA001853.3_38_F.1.1,3.675734293,1.819740098,FACS,Neuron
	CTGAAGCTGTAGGATAAGCTTAGGTATCCCTATCCT,3.490607096,1.656387746,ATAC,Collisions
	TCCGGAGATCGCCGCCGGTTATGACCAACCTATCCT,3.669158135,1.783702815,ATAC,Collisions
	TCCGGAGATATTGCTGGACTCTAACTCGCCTATCCT,3.7324582,1.760371635,ATAC,Collisions
	H3.MAA001853.3_38_F.1.1,3.710485889,1.805661098,FACS,Neuron
	GAGATTCCAACGAATTCGAGGCGAGAGCGTACTGAC,3.730591812,1.874110393,ATAC,Purkinje cell
	GAGATTCCTCAATCTCCTTCAAGATAGTCAGGACGT,3.684859073,1.771608796,ATAC,Collisions
	C16.MAA001853.3_38_F.1.1,3.756563631,1.712003221,FACS,Neuron
	D16.MAA001853.3_38_F.1.1,3.78606936,1.657014013,FACS,Neuron
	G17.MAA001853.3_38_F.1.1,3.804444174,1.524905358,FACS,Neuron
	B2.MAA001854.3_38_F.1.1,3.866798236,1.493678302,FACS,Neuron
	B9.MAA001854.3_38_F.1.1,2.790849893,8.757993873,FACS,Oligodendrocyte precursor cell
	TCCGGAGAAACGAATTCGCAGCCGGCTTCAGGACGT,2.907763733,8.646919537,ATAC,Collisions
	CGCTCATTACTATTCATTCAGCCGGCTTCAGGACGT,2.799753001,8.720695851,ATAC,Collisions
	N22.MAA001856.3_39_F.1.1,4.044955163,8.602867758,FACS,Oligodendrocytes
	G3.MAA001856.3_39_F.1.1,3.638619934,1.183254931,FACS,Neuron
	TAATGCGCTGGTTGCCGTGTCTGCAATCAGGCGAAG,3.576502027,1.124743304,ATAC,Cerebellar granule cell
	TCCGCGAAGACTGGACCATCAAGATAGTCAGGACGT,3.691156357,1.207532191,ATAC,Cerebellar granule cell
	ATTACTCGCGCTTATCGTTCAAGATAGTCCTATCCT,3.617377002,1.119815827,ATAC,Cerebellar granule cell
	J10.MAA001856.3_39_F.1.1,3.2518864,7.355305346,FACS,Oligodendrocyte precursor cell
	M13.MAA001856.3_39_F.1.1,3.245051991,7.259670641,FACS,Oligodendrocyte precursor cell
	ATTCAGAATGGTTGCCGTTGCCAGTTGCTAATCTTA,3.242441135,7.271911092,ATAC,Neuron
	CGCTCATTTTCGAATATTTCAAGATAGTCAGGACGT,3.238706763,7.216441925,ATAC,Neuron
	N14.MAA001856.3_39_F.1.1,3.254384374,7.322807754,FACS,Oligodendrocyte precursor cell
	L6.MAA001894.3_39_F.1.1,4.086359107,8.652503107,FACS,Oligodendrocytes
	C22.MAA001894.3_39_F.1.1,2.359844845,9.530940615,FACS,Astrocytes
	TCTCGCGCGATTCTTGAATACGATCATCCAGGACGT,2.335722669,9.533594874,ATAC,Astrocytes
	I2.MAA001894.3_39_F.1.1,2.366434473,9.510450843,FACS,Astrocytes
	K1.MAA001894.3_39_F.1.1,3.304358742,7.503930189,FACS,Oligodendrocyte precursor cell
	GAGATTCCGTAGCAGCTAACTCGTATCACCTATCCT,3.267648899,7.42699022,ATAC,Neuron
	K13.MAA001894.3_39_F.1.1,4.134022509,8.624278207,FACS,Oligodendrocytes
	D18.MAA001894.3_39_F.1.1,2.772171187,8.647448971,FACS,Oligodendrocyte precursor cell
	E1.MAA001894.3_39_F.1.1,2.528964279,9.270402151,FACS,Astrocytes
	TCCGGAGACTACTAATAATCAAGATAGTCAGGACGT,2.689893258,8.825522394,ATAC,Astrocytes
[truncated: 63,750 more rows]

## Sheet: Sheet D.xlsx
Fig 4a-4b	cell,V1,V2,prediction,tech,celltype
[truncated: 65,535 more rows]

[truncated: 5 more sheets: Sheet E.xlsx, Sheet F.xlsx, Sheet G.xlsx, Sheet H.xlsx, Sheet I.xlsx]
