# Supplementary material for: Integration of unpaired single cell omics data by deep transfer graph convolutional network
Source: PLoS Comput Biol. 2025 Jan 16;21(1):e1012625. doi: 10.1371/journal.pcbi.1012625 (PMC11778791; doi:10.1371/journal.pcbi.1012625)
Supplement: S4 Data — Sheets A, B, C, and D correspond to Fig 5a and 5b. Sheet E to Fig 5c, Sheet F to Fig 5d, Sheet G to Fig 5e, Sheet H to Fig 5f, Sheet I to Fig 5g, Sheet J to Fig 5h, Sheet K Fig 5i. (XLSX) [file pcbi.1012625.s004.xlsx]

## Sheet: Sheet A.xlsx
Figure 5a-5b	1,V1,V2,celltype,prediction,tech
	2,-19.92148119,30.9316742,DC,Monocytes,asapseq_control_atac
	3,-25.26930086,31.76330813,Monocytes,Monocytes,asapseq_control_atac
	4,-23.92602204,33.73507537,Monocytes,Monocytes,asapseq_control_atac
	5,-11.35321573,51.29815664,B,B,asapseq_control_atac
	6,-42.22456885,20.79770596,Monocytes,Monocytes,asapseq_control_atac
	7,-11.3707261,51.30114532,B,B,asapseq_control_atac
	8,-24.24066751,33.67807945,Monocytes,Monocytes,asapseq_control_atac
	9,-10.86591348,52.53042902,B,B,asapseq_control_atac
	10,-11.62759608,50.93018768,B,B,asapseq_control_atac
	11,-12.23488915,50.75302568,B,B,asapseq_control_atac
	12,-14.71566675,47.14580475,B,B,asapseq_control_atac
	13,-10.64429776,53.13835109,B,B,asapseq_control_atac
	14,-10.7972702,52.6119118,B,B,asapseq_control_atac
	15,-15.29174014,46.47225584,B,B,asapseq_control_atac
	16,-11.56947976,51.07672801,B,B,asapseq_control_atac
	17,-14.84911791,47.08562293,B,B,asapseq_control_atac
	18,-11.19508596,51.26519124,B,B,asapseq_control_atac
	19,2.973884669,-40.61150212,DC,NK,asapseq_control_atac
	20,-19.91361915,30.59042827,DC,Monocytes,asapseq_control_atac
	21,-15.47898026,46.11341739,B,B,asapseq_control_atac
	22,-23.39566373,32.94395335,Monocytes,Monocytes,asapseq_control_atac
	23,-24.49722312,30.99905281,Monocytes,Monocytes,asapseq_control_atac
	24,50.71102104,1.255819805,Effector CD8+ T,Effector CD8+ T,asapseq_control_atac
	25,-11.22674224,51.25757954,B,B,asapseq_control_atac
	26,-11.4255334,50.83477654,B,B,asapseq_control_atac
	27,-33.36268881,25.018765,Monocytes,Monocytes,asapseq_control_atac
	28,-11.17670741,51.23970617,B,B,asapseq_control_atac
	29,-11.44083132,51.07128796,B,B,asapseq_control_atac
	30,-29.38740451,28.71755148,Monocytes,Monocytes,asapseq_control_atac
	31,-24.35447626,33.72300323,Monocytes,Monocytes,asapseq_control_atac
	32,28.58370174,-26.71402236,Unknown,NK,asapseq_control_atac
	33,-11.29809026,51.22196141,B,B,asapseq_control_atac
	34,-11.50924823,51.40311782,B,B,asapseq_control_atac
	35,-10.74774153,51.2382271,B,B,asapseq_control_atac
	36,-10.23568293,53.21023924,B,B,asapseq_control_atac
	37,-28.24779782,-32.37534001,DC,Effector CD4+ T,asapseq_control_atac
	38,-10.47552193,53.12869616,B,B,asapseq_control_atac
	39,-15.56849191,45.80984696,B,B,asapseq_control_atac
	40,-15.46879433,46.51696615,B,B,asapseq_control_atac
	41,16.69298103,-12.26949258,Naive CD4+ T,Naive CD4+ T,asapseq_control_atac
	42,-42.48976452,20.71285137,Monocytes,Monocytes,asapseq_control_atac
	43,11.97189749,-45.59885669,Unknown,NK,asapseq_control_atac
	44,-10.46056282,53.18069675,B,B,asapseq_control_atac
	45,-11.3382997,51.289763,B,B,asapseq_control_atac
	46,-42.97657821,21.30539454,Monocytes,Monocytes,asapseq_control_atac
	47,-33.36865081,31.37478774,DC,Monocytes,asapseq_control_atac
	48,-42.49935713,22.33300935,Monocytes,Monocytes,asapseq_control_atac
	49,-24.31686592,33.76607576,Monocytes,Monocytes,asapseq_control_atac
	50,-43.04750114,20.18588677,Monocytes,Monocytes,asapseq_control_atac
	51,-11.03657771,51.18879379,B,B,asapseq_control_atac
	52,-11.34958206,51.09403615,B,B,asapseq_control_atac
	53,-11.04989769,51.11291299,B,B,asapseq_control_atac
	54,-12.05545987,47.60316421,B,B,asapseq_control_atac
	55,44.70537994,-11.08520621,NK,Effector CD8+ T,asapseq_control_atac
	56,-11.32049134,51.10364985,B,B,asapseq_control_atac
	57,-25.19587824,31.83852566,Monocytes,Monocytes,asapseq_control_atac
	58,-24.02231845,33.48822146,Monocytes,Monocytes,asapseq_control_atac
	59,20.40642829,-37.48166016,NK,NK,asapseq_control_atac
	60,-10.12835149,48.67097092,B,B,asapseq_control_atac
	61,-34.24924121,16.33920584,DC,Monocytes,asapseq_control_atac
	62,-42.74125009,21.81003063,Monocytes,Monocytes,asapseq_control_atac
	63,-42.93429314,21.2173011,DC,Monocytes,asapseq_control_atac
	64,-29.25268991,28.80426084,Monocytes,Monocytes,asapseq_control_atac
	65,-33.09751638,25.07466441,Monocytes,Monocytes,asapseq_control_atac
	66,-23.97135536,33.39332934,Monocytes,Monocytes,asapseq_control_atac
	67,-20.65222714,33.26159076,DC,Monocytes,asapseq_control_atac
	68,-42.78381619,21.02707946,Monocytes,Monocytes,asapseq_control_atac
	69,-6.630662251,56.67194836,B,B,asapseq_control_atac
	70,-9.307698917,55.93450771,B,B,asapseq_control_atac
	71,-11.68702471,50.62807946,B,B,asapseq_control_atac
	72,49.75884407,9.776789457,Effector CD8+ T,Effector CD8+ T,asapseq_control_atac
	73,-42.44939212,22.63299498,Monocytes,Monocytes,asapseq_control_atac
	74,-23.06152081,27.90078839,Monocytes,Monocytes,asapseq_control_atac
	75,-43.14855557,20.82899752,Monocytes,Monocytes,asapseq_control_atac
	76,-10.73708253,51.17348752,B,B,asapseq_control_atac
	77,-23.65117998,30.77015598,Monocytes,Monocytes,asapseq_control_atac
	78,-43.11538166,20.89462935,Monocytes,Monocytes,asapseq_control_atac
	79,9.589361308,-46.58896916,NK,NK,asapseq_control_atac
	80,-15.48249725,46.7891787,B,B,asapseq_control_atac
	81,-10.78996384,51.14878153,B,B,asapseq_control_atac
	82,-42.57300792,22.15913686,Monocytes,Monocytes,asapseq_control_atac
	83,-11.90078701,50.29785179,B,B,asapseq_control_atac
	84,-15.49986757,46.66799485,B,B,asapseq_control_atac
	85,-33.64886317,28.55573278,Monocytes,Monocytes,asapseq_control_atac
	86,-41.9909592,20.6257261,Monocytes,Monocytes,asapseq_control_atac
	87,-24.57118136,33.86893126,Monocytes,Monocytes,asapseq_control_atac
	88,-27.91183625,23.0322867,DC,Monocytes,asapseq_control_atac
	89,-8.880624934,55.08184148,B,B,asapseq_control_atac
	90,-41.59664259,20.66631509,Monocytes,Monocytes,asapseq_control_atac
	91,-10.78589955,51.56637521,B,B,asapseq_control_atac
	92,-41.71668857,19.66480386,Monocytes,Monocytes,asapseq_control_atac
	93,18.78799329,36.48228427,Naive CD8+ T,Naive CD8+ T,asapseq_control_atac
	94,-8.986089634,54.60104802,B,B,asapseq_control_atac
	95,-43.08221937,20.00769791,Monocytes,Monocytes,asapseq_control_atac
	96,-14.24118516,-21.5514372,Effector CD4+ T,Effector CD4+ T,asapseq_control_atac
	97,-0.848844183,-44.23422078,Unknown,NK,asapseq_control_atac
	98,-45.76492106,18.39185356,Monocytes,Monocytes,asapseq_control_atac
	99,-6.361752097,55.85377746,B,B,asapseq_control_atac
	100,-15.06827359,46.94978826,B,B,asapseq_control_atac
	101,-43.09351311,21.33203643,Monocytes,Monocytes,asapseq_control_atac
	102,-45.73431489,18.57091887,Monocytes,Monocytes,asapseq_control_atac
	103,-45.49955471,18.51921628,Monocytes,Monocytes,asapseq_control_atac
	104,-0.400491844,-44.72374207,NK,NK,asapseq_control_atac
	105,-23.1443087,27.71617824,Monocytes,Monocytes,asapseq_control_atac
	106,-24.07724921,33.51720897,Monocytes,Monocytes,asapseq_control_atac
	107,-32.11069512,27.10233338,DC,Monocytes,asapseq_control_atac
	108,-23.26186059,30.59781548,Monocytes,Monocytes,asapseq_control_atac
	109,54.36311648,9.123370633,Effector CD8+ T,Naive CD8+ T,asapseq_control_atac
	110,-41.37733893,20.20299168,Monocytes,Monocytes,asapseq_control_atac
	111,-11.30411478,50.46219667,B,B,asapseq_control_atac
	112,-34.25597566,18.86798979,DC,Monocytes,asapseq_control_atac
	113,-32.41373472,23.66204048,DC,Monocytes,asapseq_control_atac
	114,-8.811432878,50.16662442,B,B,asapseq_control_atac
	115,-24.34381073,33.6766809,Monocytes,Monocytes,asapseq_control_atac
	116,-43.34946565,21.76625802,Monocytes,Monocytes,asapseq_control_atac
	117,-22.89148055,27.89966317,Monocytes,Monocytes,asapseq_control_atac
	118,-25.07727844,31.38973022,Monocytes,Monocytes,asapseq_control_atac
	119,-22.20322505,25.89599763,DC,Monocytes,asapseq_control_atac
	120,-33.30232871,31.16866015,DC,Monocytes,asapseq_control_atac
	121,9.264018838,-46.84620691,NK,NK,asapseq_control_atac
	122,-0.966062834,-44.35040908,NK,NK,asapseq_control_atac
	123,-15.61888982,45.88532621,B,B,asapseq_control_atac
	124,-9.926280984,51.40083838,B,B,asapseq_control_atac
	125,-8.120854111,51.16762493,B,B,asapseq_control_atac
	126,-22.58985495,31.75684935,Monocytes,Monocytes,asapseq_control_atac
	127,-44.21205793,20.78556245,Monocytes,Monocytes,asapseq_control_atac
	128,-44.0634303,20.52822387,Monocytes,Monocytes,asapseq_control_atac
	129,18.78068375,36.47339629,Naive CD8+ T,Naive CD8+ T,asapseq_control_atac
	130,-23.15237656,28.02875078,Monocytes,Monocytes,asapseq_control_atac
	131,-32.85927321,27.36379527,Monocytes,Monocytes,asapseq_control_atac
	132,-8.592283319,55.55390371,B,B,asapseq_control_atac
	133,-15.550535,45.73420543,B,B,asapseq_control_atac
	134,9.373686027,-46.6684517,NK,NK,asapseq_control_atac
	135,-32.84390179,27.99626995,Monocytes,Monocytes,asapseq_control_atac
	136,-23.17845485,27.90218788,Monocytes,Monocytes,asapseq_control_atac
	137,-42.65790356,17.8011949,Monocytes,Monocytes,asapseq_control_atac
	138,-0.488338253,-44.7746607,NK,NK,asapseq_control_atac
	139,-45.30805584,16.97695588,Monocytes,Monocytes,asapseq_control_atac
	140,-5.924556958,49.87855302,B,B,asapseq_control_atac
	141,-23.47462161,32.74014726,Monocytes,Monocytes,asapseq_control_atac
	142,-22.07589179,32.49184034,Monocytes,Monocytes,asapseq_control_atac
	143,-23.38115115,30.50492427,Monocytes,Monocytes,asapseq_control_atac
	144,-15.73232848,47.27155432,B,B,asapseq_control_atac
	145,-10.3667329,51.15366669,B,B,asapseq_control_atac
	146,-8.605756259,56.56867071,B,B,asapseq_control_atac
	147,14.61281283,-13.18763262,Naive CD4+ T,Naive CD4+ T,asapseq_control_atac
	148,-42.749693,20.90421383,Monocytes,Monocytes,asapseq_control_atac
	149,-32.93641325,27.88763014,Monocytes,Monocytes,asapseq_control_atac
	150,-23.66987691,29.34656644,Monocytes,Monocytes,asapseq_control_atac
	151,-31.24338095,30.16926212,DC,Monocytes,asapseq_control_atac
	152,-29.99723596,26.43966949,DC,Monocytes,asapseq_control_atac
	153,-8.733243573,55.51939503,B,B,asapseq_control_atac
	154,-32.60303751,27.99791945,Monocytes,Monocytes,asapseq_control_atac
	155,-32.76734964,31.95005509,DC,Monocytes,asapseq_control_atac
	156,-0.57229324,-44.70042797,NK,NK,asapseq_control_atac
	157,-42.95079751,21.05670033,Monocytes,Monocytes,asapseq_control_atac
	158,-41.71843802,22.2017554,Monocytes,Monocytes,asapseq_control_atac
	159,-8.741794037,54.9738322,B,B,asapseq_control_atac
	160,-10.56762616,51.14807857,B,B,asapseq_control_atac
	161,3.631226255,-35.38941163,NK,NK,asapseq_control_atac
	162,-8.722066383,49.88308936,B,B,asapseq_control_atac
	163,-33.01096115,27.73400261,Monocytes,Monocytes,asapseq_control_atac
	164,-15.47631168,45.77604159,B,B,asapseq_control_atac
	165,-33.63918155,26.59686648,DC,Monocytes,asapseq_control_atac
	166,-8.584848893,50.02979597,B,B,asapseq_control_atac
	167,-42.2200589,21.88375542,Monocytes,Monocytes,asapseq_control_atac
	168,-23.46966072,33.09091686,Monocytes,Monocytes,asapseq_control_atac
	169,-32.19120556,27.96241566,Monocytes,Monocytes,asapseq_control_atac
	170,-8.690357072,55.45712708,B,B,asapseq_control_atac
	171,52.1317849,9.071343961,Effector CD8+ T,Effector CD4+ T,asapseq_control_atac
	172,-21.30527155,32.90222489,Monocytes,Monocytes,asapseq_control_atac
	173,-33.46713915,28.26937187,Monocytes,Monocytes,asapseq_control_atac
	174,17.55212749,-8.080354489,Naive CD4+ T,Naive CD4+ T,asapseq_control_atac
	175,-29.64893843,-31.82083504,Effector CD4+ T,Effector CD4+ T,asapseq_control_atac
	176,15.65024167,-14.49604878,Naive CD4+ T,Naive CD4+ T,asapseq_control_atac
	177,-20.35804756,33.80231001,Monocytes,Monocytes,asapseq_control_atac
	178,-33.17935613,32.24199878,DC,B,asapseq_control_atac
	179,-43.95903891,19.731082,Monocytes,Monocytes,asapseq_control_atac
	180,13.46427669,30.61980666,Naive CD8+ T,Naive CD8+ T,asapseq_control_atac
	181,-43.31082443,20.50393764,Monocytes,Monocytes,asapseq_control_atac
	182,-33.75135747,27.90365261,Monocytes,Monocytes,asapseq_control_atac
	183,-1.668131804,-43.8043969,Naive CD4+ T,NK,asapseq_control_atac
	184,-32.34056572,26.1413336,DC,Monocytes,asapseq_control_atac
	185,23.37445934,-35.86736506,NK,NK,asapseq_control_atac
	186,-20.35548798,31.98275217,Monocytes,Monocytes,asapseq_control_atac
	187,9.35403947,-34.64273971,NK,NK,asapseq_control_atac
	188,-8.859167263,54.73301998,B,B,asapseq_control_atac
	189,15.66640244,28.69481007,Naive CD8+ T,Naive CD8+ T,asapseq_control_atac
	190,-9.152144046,50.8541767,B,B,asapseq_control_atac
	191,19.09292207,36.33080727,Naive CD8+ T,Naive CD8+ T,asapseq_control_atac
	192,-23.26674563,30.44551777,Monocytes,Monocytes,asapseq_control_atac
	193,-17.2501717,-22.92142033,Effector CD4+ T,Effector CD4+ T,asapseq_control_atac
	194,-43.73050603,20.43133507,Monocytes,Monocytes,asapseq_control_atac
	195,-43.83422,20.4740466,Monocytes,Monocytes,asapseq_control_atac
	196,-9.10434771,49.87850836,B,B,asapseq_control_atac
	197,-32.6924293,22.52788788,DC,Monocytes,asapseq_control_atac
	198,6.350373837,-17.07961248,Naive CD4+ T,Naive CD4+ T,asapseq_control_atac
	199,-44.16245532,19.78647077,Monocytes,Monocytes,asapseq_control_atac
	200,-7.795255657,50.82684607,B,B,asapseq_control_atac
	201,-8.57783093,56.50834623,B,B,asapseq_control_atac
	202,-34.09868758,18.8117933,Monocytes,Monocytes,asapseq_control_atac
	203,-15.57263309,45.78629492,B,B,asapseq_control_atac
	204,-4.561234751,50.33253842,B,B,asapseq_control_atac
	205,-8.882446783,55.49955169,B,B,asapseq_control_atac
	206,-8.916262278,55.56554715,B,B,asapseq_control_atac
	207,-45.66366514,18.42641774,Monocytes,Monocytes,asapseq_control_atac
	208,-40.89263011,17.25369674,DC,Monocytes,asapseq_control_atac
	209,-31.4848015,30.09242374,DC,Monocytes,asapseq_control_atac
	210,-33.35096285,31.46734899,DC,Monocytes,asapseq_control_atac
	211,-8.209597227,53.47225822,B,B,asapseq_control_atac
	212,50.82046448,9.959272625,Effector CD8+ T,Effector CD4+ T,asapseq_control_atac
	213,14.07907558,-14.19512382,Naive CD4+ T,Naive CD4+ T,asapseq_control_atac
	214,-15.62929318,46.00176658,B,B,asapseq_control_atac
	215,-15.56513072,45.87665492,B,B,asapseq_control_atac
	216,-0.930809592,-44.54926707,NK,NK,asapseq_control_atac
	217,-5.365798741,49.90353312,B,B,asapseq_control_atac
	218,-22.43108075,-31.92052065,Effector CD4+ T,Effector CD4+ T,asapseq_control_atac
	219,-20.22135354,33.49830031,Monocytes,Monocytes,asapseq_control_atac
	220,49.29066993,-3.245767192,Effector CD8+ T,Effector CD8+ T,asapseq_control_atac
	221,-22.5594447,32.2552105,Monocytes,Monocytes,asapseq_control_atac
	222,-28.99991758,29.01416451,B,B,asapseq_control_atac
	223,-15.53298632,46.39944334,B,B,asapseq_control_atac
	224,11.49891077,-43.9830984,NK,NK,asapseq_control_atac
	225,-33.55050496,31.22794723,DC,Monocytes,asapseq_control_atac
	226,-8.040548797,49.94155688,B,B,asapseq_control_atac
	227,23.32498803,-35.88374235,NK,NK,asapseq_control_atac
	228,-33.35149529,31.16390513,DC,Monocytes,asapseq_control_atac
	229,-10.62174686,51.20462405,B,B,asapseq_control_atac
	230,-6.682843938,50.08943598,B,B,asapseq_control_atac
	231,-20.64015423,33.60032599,Monocytes,Monocytes,asapseq_control_atac
	232,-33.42986008,31.33134064,DC,Monocytes,asapseq_control_atac
	233,-32.88207793,27.49226704,Monocytes,Monocytes,asapseq_control_atac
	234,11.63118629,-44.13436137,NK,NK,asapseq_control_atac
	235,-24.73203447,33.99248557,Monocytes,Effector CD4+ T,asapseq_control_atac
	236,7.171986065,-17.26335796,Naive CD4+ T,Naive CD4+ T,asapseq_control_atac
	237,-45.94559704,18.73253568,Monocytes,Monocytes,asapseq_control_atac
	238,-41.98056222,21.81880823,Monocytes,Monocytes,asapseq_control_atac
	239,-10.42124215,51.10168218,B,B,asapseq_control_atac
	240,-20.01764894,33.30877182,Monocytes,Monocytes,asapseq_control_atac
	241,-15.49023084,46.15147885,B,B,asapseq_control_atac
	242,-31.12911673,30.02566944,DC,Monocytes,asapseq_control_atac
	243,-41.38401866,19.99092766,Monocytes,Monocytes,asapseq_control_atac
	244,-9.372327616,51.34801379,B,B,asapseq_control_atac
	245,-32.92213785,28.90233288,DC,Monocytes,asapseq_control_atac
	246,-7.641454074,50.71004908,B,B,asapseq_control_atac
	247,-25.09961427,-28.86751734,Effector CD4+ T,Effector CD4+ T,asapseq_control_atac
	248,-6.298735206,49.28032032,B,B,asapseq_control_atac
	249,-45.33680993,17.23632435,Monocytes,Monocytes,asapseq_control_atac
	250,-14.78339229,-20.95340028,Effector CD4+ T,Effector CD4+ T,asapseq_control_atac
	251,-15.77293219,47.09353296,B,B,asapseq_control_atac
	252,-32.65974059,28.28616693,Monocytes,Monocytes,asapseq_control_atac
	253,-31.31889802,30.09743038,DC,Monocytes,asapseq_control_atac
	254,-43.42292388,18.38929974,Monocytes,Monocytes,asapseq_control_atac
	255,17.62770134,-8.151441799,Naive CD4+ T,Naive CD4+ T,asapseq_control_atac
	256,19.9049551,-36.84904965,NK,NK,asapseq_control_atac
	257,-44.28886878,19.27805299,Monocytes,Monocytes,asapseq_control_atac
	258,-45.23660897,13.87060099,Monocytes,Monocytes,asapseq_control_atac
	259,-41.35241007,20.23268331,Monocytes,Monocytes,asapseq_control_atac
	260,44.86048094,3.454581944,Effector CD8+ T,Effector CD8+ T,asapseq_control_atac
	261,-33.76101397,28.37080485,Monocytes,Monocytes,asapseq_control_atac
	262,-21.38432129,34.80319207,DC,Monocytes,asapseq_control_atac
	263,-33.32796683,31.17109563,DC,Monocytes,asapseq_control_atac
	264,-38.33900719,24.52388683,Monocytes,Monocytes,asapseq_control_atac
	265,-8.476596329,56.60256536,B,B,asapseq_control_atac
	266,-32.21686219,25.76619329,Monocytes,Monocytes,asapseq_control_atac
	267,-21.66571177,31.31267672,Monocytes,Monocytes,asapseq_control_atac
	268,-19.18627675,-27.99245561,Effector CD4+ T,Effector CD4+ T,asapseq_control_atac
	269,40.7642246,-12.21618458,Unknown,Effector CD8+ T,asapseq_control_atac
	270,-20.17919424,33.71681152,DC,Naive CD8+ T,asapseq_control_atac
	271,-31.10667352,30.07570641,DC,Monocytes,asapseq_control_atac
	272,14.67648696,-13.16500813,Naive CD4+ T,Naive CD4+ T,asapseq_control_atac
	273,-33.08183374,28.00348405,Monocytes,Monocytes,asapseq_control_atac
	274,17.66574407,-41.67987389,NK,NK,asapseq_control_atac
	275,41.80563665,-18.69399325,Naive CD8+ T,NK,asapseq_control_atac
	276,-8.586069699,54.55909371,B,B,asapseq_control_atac
	277,-32.5642046,24.34253049,DC,Monocytes,asapseq_control_atac
	278,-46.06168382,19.0024388,Monocytes,Monocytes,asapseq_control_atac
	279,-6.82061591,50.30273979,B,B,asapseq_control_atac
	280,-33.2316358,31.15424831,DC,Monocytes,asapseq_control_atac
	281,-30.22821117,24.71758524,Monocytes,Monocytes,asapseq_control_atac
	282,-45.15454646,14.7548433,Monocytes,Monocytes,asapseq_control_atac
	283,-11.47445172,50.02001993,B,B,asapseq_control_atac
	284,-15.61989079,46.05869567,B,B,asapseq_control_atac
	285,-40.28190611,21.5028542,Monocytes,Monocytes,asapseq_control_atac
	286,50.91412523,9.54386399,Effector CD8+ T,Effector CD4+ T,asapseq_control_atac
	287,0.881194395,49.79370845,B,B,asapseq_control_atac
	288,-10.20269921,50.86690742,B,B,asapseq_control_atac
	289,-33.28775698,28.16454336,Monocytes,Monocytes,asapseq_control_atac
	290,17.16757039,-8.977824683,Naive CD4+ T,Naive CD4+ T,asapseq_control_atac
	291,-34.21984131,18.93984193,Monocytes,Monocytes,asapseq_control_atac
	292,44.59420178,-10.92387318,NK,Effector CD8+ T,asapseq_control_atac
	293,-33.34099518,31.23803877,DC,Monocytes,asapseq_control_atac
	294,-43.32031076,19.12335837,Monocytes,Monocytes,asapseq_control_atac
	295,-27.95986923,-31.17159327,Effector CD4+ T,Effector CD4+ T,asapseq_control_atac
	296,12.04393404,-12.78227029,Naive CD4+ T,Naive CD4+ T,asapseq_control_atac
	297,-33.31540029,28.07960962,Monocytes,Monocytes,asapseq_control_atac
	298,-4.84393268,49.27386106,B,B,asapseq_control_atac
	299,10.01960811,-46.10939995,NK,NK,asapseq_control_atac
	300,12.8373882,-14.63885043,Naive CD4+ T,Naive CD4+ T,asapseq_control_atac
	301,-45.57798074,18.77945373,Monocytes,Monocytes,asapseq_control_atac
	302,18.06776038,-7.504393602,Naive CD4+ T,Naive CD4+ T,asapseq_control_atac
	303,-22.72267002,32.91102948,Monocytes,Monocytes,asapseq_control_atac
	304,17.38527057,-8.803950169,Naive CD4+ T,Naive CD4+ T,asapseq_control_atac
	305,-6.299900089,50.46990581,B,B,asapseq_control_atac
	306,15.12921429,-10.48811757,Naive CD4+ T,Naive CD4+ T,asapseq_control_atac
	307,-7.916134071,49.30674331,B,B,asapseq_control_atac
	308,12.21967855,23.69711014,Naive CD8+ T,Naive CD8+ T,asapseq_control_atac
	309,-6.198176202,56.06957497,B,B,asapseq_control_atac
	310,-33.06468213,27.56731302,Monocytes,Monocytes,asapseq_control_atac
	311,-32.98142808,24.96518822,Monocytes,Monocytes,asapseq_control_atac
	312,16.70652407,-13.77074803,Naive CD4+ T,Naive CD4+ T,asapseq_control_atac
	313,-7.582018245,51.75000692,B,B,asapseq_control_atac
	314,12.73238588,29.88700576,Naive CD8+ T,Naive CD8+ T,asapseq_control_atac
	315,-31.49406728,29.85818913,DC,Monocytes,asapseq_control_atac
	316,-31.40883851,29.97861365,DC,Monocytes,asapseq_control_atac
	317,-16.67511321,-20.22144856,Effector CD4+ T,Effector CD4+ T,asapseq_control_atac
	318,-44.11245722,19.3739441,Monocytes,Monocytes,asapseq_control_atac
	319,-4.645559328,50.96187286,B,B,asapseq_control_atac
	320,51.92232858,7.624386226,Effector CD8+ T,Effector CD4+ T,asapseq_control_atac
	321,26.77206888,-28.28465186,NK,NK,asapseq_control_atac
	322,48.01365255,5.296552062,Effector CD8+ T,Effector CD8+ T,asapseq_control_atac
	323,-24.51442466,33.48572198,Monocytes,Monocytes,asapseq_control_atac
	324,-23.44240043,28.00601004,Monocytes,Monocytes,asapseq_control_atac
	325,19.90742363,36.83208105,Naive CD8+ T,Naive CD8+ T,asapseq_control_atac
	326,-32.70365433,27.04940987,Monocytes,Monocytes,asapseq_control_atac
	327,-23.32085337,29.7097912,Monocytes,Monocytes,asapseq_control_atac
	328,-32.84599285,27.9509117,Monocytes,Monocytes,asapseq_control_atac
	329,-23.79574065,-30.33312694,Effector CD4+ T,Effector CD4+ T,asapseq_control_atac
	330,-20.21304557,31.81436182,Monocytes,Monocytes,asapseq_control_atac
	331,13.32230536,28.81482707,Naive CD8+ T,Naive CD8+ T,asapseq_control_atac
	332,-6.409035406,50.29118871,B,B,asapseq_control_atac
	333,-7.782192174,50.77023404,B,B,asapseq_control_atac
	334,19.54496735,-40.19846162,NK,NK,asapseq_control_atac
	335,26.68573649,-28.5796891,NK,NK,asapseq_control_atac
	336,26.49715633,-26.14090831,Unknown,NK,asapseq_control_atac
	337,-1.159142629,-45.0371368,NK,NK,asapseq_control_atac
	338,-41.46683242,19.42246156,Monocytes,Monocytes,asapseq_control_atac
	339,-7.475726357,56.90229354,B,B,asapseq_control_atac
	340,35.01025893,18.45164068,Effector CD8+ T,Naive CD8+ T,asapseq_control_atac
	341,-13.22340168,-22.07918186,Effector CD4+ T,Effector CD4+ T,asapseq_control_atac
	342,-22.43430224,31.64318114,Monocytes,Monocytes,asapseq_control_atac
	343,52.85811936,8.585783468,Effector CD8+ T,Effector CD4+ T,asapseq_control_atac
	344,-13.23880833,-18.55203872,Effector CD4+ T,Effector CD4+ T,asapseq_control_atac
	345,-31.30059298,-27.24418179,Unknown,Effector CD4+ T,asapseq_control_atac
	346,48.47061019,-3.658517397,Effector CD8+ T,Effector CD8+ T,asapseq_control_atac
	347,-22.57140144,31.1596757,Monocytes,Monocytes,asapseq_control_atac
	348,13.59027283,30.77189162,Naive CD8+ T,Naive CD8+ T,asapseq_control_atac
	349,-20.98728983,31.68506294,Monocytes,Monocytes,asapseq_control_atac
	350,-5.871210239,49.17452691,B,B,asapseq_control_atac
	351,19.2615236,28.18351418,Naive CD8+ T,Naive CD8+ T,asapseq_control_atac
	352,34.91576014,18.51796916,Naive CD8+ T,Naive CD8+ T,asapseq_control_atac
	353,-7.909800263,50.32880064,B,B,asapseq_control_atac
	354,6.131564287,-41.63282864,NK,NK,asapseq_control_atac
	355,-32.9684528,27.74969335,Monocytes,Monocytes,asapseq_control_atac
	356,-6.857772266,49.28509722,B,B,asapseq_control_atac
	357,-43.00086668,21.8792141,Monocytes,Monocytes,asapseq_control_atac
	358,19.03290648,-9.295824933,Naive CD4+ T,Naive CD4+ T,asapseq_control_atac
	359,11.93385863,-12.71526828,Naive CD4+ T,Naive CD4+ T,asapseq_control_atac
	360,48.89858861,3.195779305,Effector CD8+ T,Effector CD8+ T,asapseq_control_atac
	361,5.505836394,-40.11267016,NK,NK,asapseq_control_atac
	362,16.48505344,29.38614349,Naive CD8+ T,Naive CD8+ T,asapseq_control_atac
	363,18.34556068,-8.99753442,Naive CD4+ T,Naive CD4+ T,asapseq_control_atac
	364,12.72192477,30.93754979,Naive CD8+ T,Naive CD8+ T,asapseq_control_atac
	365,-43.73691289,19.03207953,Monocytes,Monocytes,asapseq_control_atac
	366,-40.69537783,17.08615017,Monocytes,Monocytes,asapseq_control_atac
	367,-33.6531203,27.25513725,Monocytes,Monocytes,asapseq_control_atac
	368,11.46875832,-44.02435319,NK,NK,asapseq_control_atac
	369,6.375249317,-41.46976302,NK,NK,asapseq_control_atac
	370,-31.30579309,23.86778016,Monocytes,Monocytes,asapseq_control_atac
	371,44.66478674,-10.57081933,Effector CD8+ T,Effector CD8+ T,asapseq_control_atac
	372,-7.921658828,50.94933435,B,B,asapseq_control_atac
	373,-13.51154966,-22.65070414,Effector CD4+ T,Effector CD4+ T,asapseq_control_atac
	374,-8.143620221,48.99426787,B,B,asapseq_control_atac
	375,-23.02630674,31.59892885,Monocytes,Monocytes,asapseq_control_atac
	376,-5.194859868,50.35306855,B,B,asapseq_control_atac
	377,-20.76263657,-24.29270398,Effector CD4+ T,Effector CD4+ T,asapseq_control_atac
	378,-6.013632304,51.77408317,B,B,asapseq_control_atac
	379,9.390232642,-41.63965033,NK,NK,asapseq_control_atac
	380,-23.28713095,27.08509819,Monocytes,Monocytes,asapseq_control_atac
	381,-6.595188747,51.33433888,B,B,asapseq_control_atac
	382,-4.239721099,49.46181597,B,B,asapseq_control_atac
	383,13.70095213,30.86449469,Naive CD8+ T,Naive CD8+ T,asapseq_control_atac
	384,-5.089457999,50.21682449,B,B,asapseq_control_atac
	385,12.12954373,-43.90353816,NK,NK,asapseq_control_atac
	386,47.8453722,-7.84876078,Effector CD8+ T,Effector CD8+ T,asapseq_control_atac
	387,5.006935575,-38.22169196,NK,NK,asapseq_control_atac
	388,-43.61861391,18.9072185,Monocytes,Monocytes,asapseq_control_atac
	389,-6.633304281,-16.1625318,Effector CD4+ T,Naive CD4+ T,asapseq_control_atac
	390,-34.05495915,14.31742247,DC,Monocytes,asapseq_control_atac
	391,9.12653575,-7.103338152,Naive CD4+ T,Naive CD4+ T,asapseq_control_atac
	392,-7.167477667,50.26309948,B,B,asapseq_control_atac
	393,-4.427933504,53.51503413,B,B,asapseq_control_atac
	394,6.835800784,-15.39543074,Effector CD4+ T,Naive CD4+ T,asapseq_control_atac
	395,-7.711889421,50.69760169,B,B,asapseq_control_atac
	396,10.14768943,27.81521414,Naive CD8+ T,Naive CD8+ T,asapseq_control_atac
	397,-7.137413101,52.81934192,B,B,asapseq_control_atac
	398,-12.85485132,48.57794654,DC,B,asapseq_control_atac
	399,-32.34685141,28.73056065,Monocytes,Monocytes,asapseq_control_atac
	400,-33.76121652,26.93040075,Monocytes,Monocytes,asapseq_control_atac
	401,-2.269587821,-42.45945926,Unknown,NK,asapseq_control_atac
	402,-8.243048419,49.79325108,B,B,asapseq_control_atac
	403,13.2799418,-13.25867611,Naive CD4+ T,Naive CD4+ T,asapseq_control_atac
	404,-4.315360999,48.9811295,B,B,asapseq_control_atac
	405,11.68739397,29.08056401,Naive CD8+ T,Naive CD8+ T,asapseq_control_atac
	406,-43.74721069,18.81095326,Monocytes,Monocytes,asapseq_control_atac
	407,-8.242189502,54.64444148,B,B,asapseq_control_atac
	408,9.991606709,-43.94056378,NK,NK,asapseq_control_atac
	409,17.85317855,-40.35533633,NK,NK,asapseq_control_atac
	410,-42.71863098,18.44263792,Monocytes,Monocytes,asapseq_control_atac
	411,-43.29161896,19.28239071,Monocytes,Monocytes,asapseq_control_atac
	412,14.75780932,-13.23730126,Naive CD4+ T,Naive CD4+ T,asapseq_control_atac
	413,11.70569331,-43.67139803,NK,NK,asapseq_control_atac
	414,-44.52805665,16.75271177,Monocytes,Monocytes,asapseq_control_atac
	415,13.8173237,24.02446318,Naive CD8+ T,Naive CD8+ T,asapseq_control_atac
	416,14.74625594,-13.90614247,Naive CD4+ T,Naive CD4+ T,asapseq_control_atac
	417,-41.18527815,21.8881107,Monocytes,Monocytes,asapseq_control_atac
	418,18.09083922,-4.495985185,Naive CD4+ T,Naive CD4+ T,asapseq_control_atac
	419,5.008749406,-39.02021213,NK,NK,asapseq_control_atac
	420,-39.79258528,20.32412032,Monocytes,Monocytes,asapseq_control_atac
	421,-6.228288739,48.73439781,B,B,asapseq_control_atac
	422,13.63989768,27.79340854,Naive CD8+ T,Naive CD8+ T,asapseq_control_atac
	423,17.46021422,-8.334764426,Naive CD4+ T,Naive CD4+ T,asapseq_control_atac
	424,12.69898537,-44.88794594,NK,NK,asapseq_control_atac
	425,-6.523598967,50.59088274,B,B,asapseq_control_atac
	426,11.19538375,-12.24946467,Naive CD4+ T,Naive CD4+ T,asapseq_control_atac
	427,17.60386827,-41.07370471,NK,NK,asapseq_control_atac
	428,-3.90433752,43.34759335,DC,B,asapseq_control_atac
	429,-21.40343321,31.47627691,Monocytes,Monocytes,asapseq_control_atac
	430,17.79148621,-8.981574257,Naive CD4+ T,Naive CD4+ T,asapseq_control_atac
	431,11.34436676,-44.77858906,NK,NK,asapseq_control_atac
	432,46.71457232,-1.29165724,Effector CD8+ T,Effector CD8+ T,asapseq_control_atac
	433,-40.68803352,17.18591001,Monocytes,Monocytes,asapseq_control_atac
	434,47.96201498,-3.43629292,Effector CD8+ T,Effector CD8+ T,asapseq_control_atac
	435,-26.27554674,-32.57318126,Effector CD4+ T,Effector CD4+ T,asapseq_control_atac
	436,-3.333051672,49.41907809,B,B,asapseq_control_atac
	437,-3.790010102,49.91950734,B,B,asapseq_control_atac
	438,-7.05566708,52.07408727,B,B,asapseq_control_atac
	439,-9.589257165,48.87629489,B,B,asapseq_control_atac
	440,-19.93809064,31.97627579,Unknown,NK,asapseq_control_atac
	441,-3.201193976,50.84605232,B,B,asapseq_control_atac
	442,-4.958844526,49.73237725,B,B,asapseq_control_atac
	443,-20.72101531,33.74501568,DC,Monocytes,asapseq_control_atac
	444,9.323134281,-45.87652161,NK,NK,asapseq_control_atac
	445,9.418163477,-45.87784987,NK,NK,asapseq_control_atac
	446,-31.98959456,26.92441426,Monocytes,Monocytes,asapseq_control_atac
	447,-3.718028512,50.51181126,B,B,asapseq_control_atac
	448,-6.190548708,48.47034054,B,B,asapseq_control_atac
	449,-44.30507776,18.55333532,Monocytes,Monocytes,asapseq_control_atac
	450,13.81650614,-14.43366058,Naive CD4+ T,Naive CD4+ T,asapseq_control_atac
	451,18.52647814,28.98440089,Naive CD8+ T,Naive CD8+ T,asapseq_control_atac
	452,-22.57883577,26.14369045,DC,NK,asapseq_control_atac
	453,14.76235452,-13.33950864,Naive CD4+ T,Naive CD4+ T,asapseq_control_atac
	454,7.071172034,-15.4691075,Naive CD4+ T,Naive CD4+ T,asapseq_control_atac
	455,15.1531247,26.62215866,Naive CD8+ T,Naive CD8+ T,asapseq_control_atac
	456,10.45607855,-37.25172831,NK,NK,asapseq_control_atac
	457,10.93535382,-13.13601224,Naive CD4+ T,Naive CD4+ T,asapseq_control_atac
	458,-22.65610078,27.99716764,Monocytes,Monocytes,asapseq_control_atac
	459,-6.571974389,49.20624999,B,B,asapseq_control_atac
	460,34.15461883,-23.50941253,Unknown,NK,asapseq_control_atac
	461,-35.97906596,-19.01273853,Effector CD4+ T,Effector CD4+ T,asapseq_control_atac
	462,-32.52215738,22.34920938,DC,Monocytes,asapseq_control_atac
	463,-23.69265317,-21.98504671,Effector CD4+ T,Effector CD4+ T,asapseq_control_atac
	464,51.88477095,9.049502884,Effector CD8+ T,Effector CD4+ T,asapseq_control_atac
	465,-5.434382101,47.69553566,B,B,asapseq_control_atac
	466,-7.149978469,-15.96434864,Effector CD4+ T,Effector CD4+ T,asapseq_control_atac
	467,-42.73778001,17.31024511,Monocytes,Monocytes,asapseq_control_atac
	468,-6.472194262,56.69706843,B,B,asapseq_control_atac
	469,10.98849365,-44.64645595,NK,NK,asapseq_control_atac
	470,8.326016575,-11.37843404,Naive CD4+ T,Naive CD4+ T,asapseq_control_atac
	471,-43.29289161,17.91980354,Monocytes,Monocytes,asapseq_control_atac
	472,16.7967441,30.25215033,Naive CD8+ T,Naive CD8+ T,asapseq_control_atac
	473,-3.028577753,49.20157924,B,B,asapseq_control_atac
	474,10.35213731,-43.52249274,NK,NK,asapseq_control_atac
	475,-8.271812526,55.69027353,B,B,asapseq_control_atac
	476,53.75986871,7.268903198,Effector CD8+ T,Effector CD4+ T,asapseq_control_atac
	477,6.102337926,-40.58759332,NK,NK,asapseq_control_atac
	478,-33.56686745,26.93410644,Monocytes,Monocytes,asapseq_control_atac
	479,-14.86162474,-22.85855559,Effector CD4+ T,Effector CD4+ T,asapseq_control_atac
	480,-31.4422537,-26.70891635,Effector CD4+ T,Effector CD4+ T,asapseq_control_atac
	481,-2.477686183,-6.341903856,Naive CD4+ T,Naive CD4+ T,asapseq_control_atac
	482,-33.31576038,31.61829186,DC,Monocytes,asapseq_control_atac
	483,10.59330823,-45.71146736,NK,NK,asapseq_control_atac
	484,22.17468633,26.30581926,Naive CD8+ T,Naive CD8+ T,asapseq_control_atac
	485,-23.745834,-31.38874723,Effector CD4+ T,Effector CD4+ T,asapseq_control_atac
	486,48.25689466,5.00684666,Effector CD8+ T,Effector CD8+ T,asapseq_control_atac
	487,18.97060124,-9.575398837,Naive CD4+ T,Naive CD4+ T,asapseq_control_atac
	488,13.66547931,27.54457936,Naive CD8+ T,Naive CD8+ T,asapseq_control_atac
	489,-5.698611573,50.69381405,B,B,asapseq_control_atac
	490,-15.87440671,45.67461288,B,B,asapseq_control_atac
	491,51.59395201,6.063622016,Effector CD8+ T,Effector CD4+ T,asapseq_control_atac
	492,49.70958216,1.374614839,Effector CD8+ T,Effector CD8+ T,asapseq_control_atac
	493,15.3798773,31.15589113,Naive CD8+ T,Naive CD8+ T,asapseq_control_atac
	494,7.83096865,-44.45789941,NK,NK,asapseq_control_atac
	495,-7.530313148,49.40736771,B,B,asapseq_control_atac
	496,16.20933212,-6.37095553,Naive CD4+ T,Naive CD4+ T,asapseq_control_atac
	497,10.8156521,-45.55519316,NK,NK,asapseq_control_atac
	498,-8.478997789,56.17477471,B,B,asapseq_control_atac
	499,-5.473395838,50.04301365,B,B,asapseq_control_atac
	500,9.850415854,-42.86277651,NK,NK,asapseq_control_atac
	501,17.45632971,-8.76223487,Naive CD4+ T,Naive CD4+ T,asapseq_control_atac
	502,-23.13214835,-22.01484106,Effector CD4+ T,Effector CD4+ T,asapseq_control_atac
	503,13.18651158,-14.12736441,Naive CD4+ T,Naive CD4+ T,asapseq_control_atac
	504,7.742454353,-17.47842249,Naive CD4+ T,Naive CD4+ T,asapseq_control_atac
	505,-20.97044533,-27.93653138,Effector CD4+ T,Effector CD4+ T,asapseq_control_atac
	506,48.12163801,-4.514679145,Effector CD8+ T,Effector CD8+ T,asapseq_control_atac
	507,-28.59900881,-22.04746025,Effector CD4+ T,Effector CD4+ T,asapseq_control_atac
	508,-22.59267307,30.78513314,Monocytes,Monocytes,asapseq_control_atac
	509,-24.04809121,-25.12034488,Effector CD4+ T,Effector CD4+ T,asapseq_control_atac
	510,16.06139575,31.3553142,Naive CD8+ T,Naive CD8+ T,asapseq_control_atac
	511,15.28891736,-10.31553452,Naive CD4+ T,Naive CD4+ T,asapseq_control_atac
	512,8.828379756,-45.32288681,NK,NK,asapseq_control_atac
	513,9.677942813,-41.630607,NK,NK,asapseq_control_atac
	514,17.59813168,-7.952928392,Naive CD4+ T,Naive CD4+ T,asapseq_control_atac
	515,9.01105616,-16.85383474,Naive CD4+ T,Naive CD4+ T,asapseq_control_atac
	516,-44.06640892,18.71619027,Monocytes,Monocytes,asapseq_control_atac
	517,-4.340962192,51.07998217,B,B,asapseq_control_atac
	518,16.73038608,26.54800967,Naive CD8+ T,Naive CD8+ T,asapseq_control_atac
	519,-31.68530922,26.15822486,Monocytes,Monocytes,asapseq_control_atac
	520,-20.470124,-18.03878351,Effector CD4+ T,Effector CD4+ T,asapseq_control_atac
	521,-23.59546555,-22.01897175,Effector CD4+ T,Effector CD4+ T,asapseq_control_atac
	522,8.225097487,-35.90265932,NK,NK,asapseq_control_atac
	523,-23.62457584,31.77539892,Monocytes,Monocytes,asapseq_control_atac
	524,-41.37588922,-19.85364406,Effector CD4+ T,Effector CD4+ T,asapseq_control_atac
	525,10.00538466,-46.03965793,NK,NK,asapseq_control_atac
	526,45.29228967,-8.173506374,Effector CD8+ T,Effector CD8+ T,asapseq_control_atac
	527,15.16346152,31.35463099,Naive CD8+ T,Naive CD8+ T,asapseq_control_atac
	528,-31.40113407,20.00004182,Monocytes,Monocytes,asapseq_control_atac
	529,16.08760843,32.09406279,Naive CD8+ T,Naive CD8+ T,asapseq_control_atac
	530,13.07202447,25.92227003,Naive CD8+ T,Naive CD8+ T,asapseq_control_atac
	531,-6.063264457,49.76111049,B,B,asapseq_control_atac
	532,-4.824211076,-15.25440463,Effector CD4+ T,Naive CD4+ T,asapseq_control_atac
	533,13.03441972,-14.01386076,Naive CD4+ T,Naive CD4+ T,asapseq_control_atac
	534,-3.922691089,49.14440364,B,B,asapseq_control_atac
	535,11.77388787,-45.04984312,NK,NK,asapseq_control_atac
	536,53.61809876,7.317805107,Effector CD8+ T,Effector CD4+ T,asapseq_control_atac
	537,-43.20768175,19.14439378,Monocytes,Monocytes,asapseq_control_atac
	538,-15.71379567,45.96964283,B,B,asapseq_control_atac
	539,-27.27490326,-24.23169867,Effector CD4+ T,Effector CD4+ T,asapseq_control_atac
	540,-5.352297159,49.65528671,B,B,asapseq_control_atac
	541,19.33178681,28.34344572,Naive CD8+ T,Naive CD8+ T,asapseq_control_atac
	542,-8.096143228,55.53783677,B,B,asapseq_control_atac
	543,-2.432530389,52.07040292,B,B,asapseq_control_atac
	544,-45.67064815,19.10917133,Monocytes,Monocytes,asapseq_control_atac
	545,31.75502054,16.34112027,Naive CD8+ T,Naive CD8+ T,asapseq_control_atac
	546,47.3387173,-5.052157485,Effector CD8+ T,Effector CD8+ T,asapseq_control_atac
	547,2.873042391,-38.79847886,NK,NK,asapseq_control_atac
	548,8.996339616,4.522035919,Naive CD4+ T,Naive CD4+ T,asapseq_control_atac
	549,12.70434863,-6.819484237,Naive CD4+ T,Naive CD4+ T,asapseq_control_atac
	550,15.21050781,1.672637172,Naive CD4+ T,Naive CD4+ T,asapseq_control_atac
	551,14.93979349,-12.82431116,Naive CD4+ T,Naive CD4+ T,asapseq_control_atac
	552,-31.08870274,25.76846719,Monocytes,Monocytes,asapseq_control_atac
	553,-33.06164749,27.83429699,Monocytes,Monocytes,asapseq_control_atac
	554,-6.411583896,49.72914648,B,B,asapseq_control_atac
	555,11.74986935,-2.329226427,Naive CD4+ T,Naive CD4+ T,asapseq_control_atac
	556,11.67020224,-43.45030326,NK,NK,asapseq_control_atac
	557,8.829755434,-43.70045825,NK,NK,asapseq_control_atac
	558,18.81190442,30.93832369,Naive CD8+ T,Naive CD8+ T,asapseq_control_atac
	559,-31.53939822,24.99132703,Monocytes,Monocytes,asapseq_control_atac
	560,38.89340376,-10.23769117,Unknown,Effector CD8+ T,asapseq_control_atac
	561,15.26661099,26.11560886,Naive CD8+ T,Naive CD8+ T,asapseq_control_atac
	562,-20.83565235,31.28922843,Monocytes,Monocytes,asapseq_control_atac
	563,-44.21378557,13.01020245,DC,Monocytes,asapseq_control_atac
	564,-32.67095658,32.54583614,DC,B,asapseq_control_atac
	565,-20.18815039,31.48832832,Monocytes,Monocytes,asapseq_control_atac
	566,10.77861836,-15.7758348,Naive CD4+ T,Naive CD4+ T,asapseq_control_atac
	567,-40.85904884,17.81013236,Monocytes,Monocytes,asapseq_control_atac
	568,6.316337755,-41.46592349,NK,NK,asapseq_control_atac
	569,-45.50690349,18.53087728,Monocytes,Monocytes,asapseq_control_atac
	570,-4.214932048,50.59366063,B,B,asapseq_control_atac
	571,-11.69092843,-24.04945079,Naive CD4+ T,Effector CD4+ T,asapseq_control_atac
	572,-20.85616899,31.54843972,Monocytes,Monocytes,asapseq_control_atac
	573,12.06781106,-43.53488762,NK,NK,asapseq_control_atac
	574,-5.78011815,49.35234388,B,B,asapseq_control_atac
	575,-23.44681499,28.00891958,Monocytes,Monocytes,asapseq_control_atac
	576,-3.123687858,50.29772161,B,B,asapseq_control_atac
	577,11.28046762,22.51378191,Naive CD8+ T,Naive CD8+ T,asapseq_control_atac
	578,10.4008689,-14.79799177,Naive CD4+ T,Naive CD4+ T,asapseq_control_atac
	579,6.618912184,-44.69391432,NK,NK,asapseq_control_atac
	580,50.3637578,2.235408271,Effector CD8+ T,Effector CD8+ T,asapseq_control_atac
	581,32.14852326,-21.07891968,Unknown,NK,asapseq_control_atac
	582,51.04408907,8.834697477,Effector CD8+ T,Effector CD4+ T,asapseq_control_atac
	583,-8.001564059,50.15951155,B,B,asapseq_control_atac
	584,-2.606105272,49.86069278,B,B,asapseq_control_atac
	585,15.02110288,30.33982494,Naive CD8+ T,Naive CD8+ T,asapseq_control_atac
	586,15.66504719,29.99294534,Naive CD8+ T,Naive CD8+ T,asapseq_control_atac
	587,14.88197284,-8.011586189,Naive CD4+ T,Naive CD4+ T,asapseq_control_atac
	588,14.7368735,-9.981632261,Naive CD4+ T,Naive CD4+ T,asapseq_control_atac
	589,17.97827479,-40.43227475,NK,NK,asapseq_control_atac
	590,-6.329221838,49.44880445,B,B,asapseq_control_atac
	591,-29.03138808,-23.01468265,Effector CD4+ T,Effector CD4+ T,asapseq_control_atac
	592,-1.469316917,49.62450218,B,B,asapseq_control_atac
	593,16.87977615,-42.16405824,NK,NK,asapseq_control_atac
	594,11.99662311,-15.83092352,Naive CD4+ T,Naive CD4+ T,asapseq_control_atac
	595,-7.209174137,48.04199991,B,B,asapseq_control_atac
	596,3.230337128,1.169337538,Naive CD4+ T,Naive CD4+ T,asapseq_control_atac
	597,8.602698371,-13.00713116,Naive CD4+ T,Naive CD4+ T,asapseq_control_atac
	598,6.976215487,-4.419305273,Naive CD4+ T,Naive CD4+ T,asapseq_control_atac
	599,-6.711705627,-16.32015886,Effector CD4+ T,Effector CD4+ T,asapseq_control_atac
	600,13.44934461,-14.9006695,Naive CD4+ T,Naive CD4+ T,asapseq_control_atac
	601,-6.643261,51.04312793,B,B,asapseq_control_atac
	602,-34.26081622,25.45180428,DC,Monocytes,asapseq_control_atac
	603,-43.21696248,18.39543938,Monocytes,Monocytes,asapseq_control_atac
	604,15.92777222,30.67312535,Naive CD8+ T,Naive CD8+ T,asapseq_control_atac
	605,-27.42283923,-30.41540755,Effector CD4+ T,Effector CD4+ T,asapseq_control_atac
	606,-27.66966132,-28.08834753,Effector CD4+ T,Effector CD4+ T,asapseq_control_atac
	607,18.52354444,31.23515972,Naive CD8+ T,Naive CD8+ T,asapseq_control_atac
	608,48.78292048,3.799961562,Effector CD8+ T,Effector CD8+ T,asapseq_control_atac
	609,-21.94279312,-24.86443028,Effector CD4+ T,Effector CD4+ T,asapseq_control_atac
	610,-31.56547407,24.93370625,Monocytes,Monocytes,asapseq_control_atac
	611,12.24850206,-13.68293958,Naive CD4+ T,Naive CD4+ T,asapseq_control_atac
	612,8.177428983,-8.106809676,Naive CD4+ T,Naive CD4+ T,asapseq_control_atac
	613,-3.694061146,47.81896216,B,B,asapseq_control_atac
	614,-20.29405068,31.4329133,Monocytes,Monocytes,asapseq_control_atac
	615,11.54946741,-43.94649382,NK,NK,asapseq_control_atac
	616,13.82014091,-9.701456296,Naive CD4+ T,Naive CD4+ T,asapseq_control_atac
	617,7.628195168,-43.86626097,NK,NK,asapseq_control_atac
	618,-4.24052625,49.4820966,B,B,asapseq_control_atac
	619,-6.527500821,48.34292731,B,B,asapseq_control_atac
	620,12.35001288,-2.655393863,Naive CD4+ T,Naive CD4+ T,asapseq_control_atac
	621,47.37010769,-4.35193922,Effector CD8+ T,Effector CD8+ T,asapseq_control_atac
	622,-31.3170826,26.43828179,Monocytes,Monocytes,asapseq_control_atac
	623,-8.288999402,49.28585423,B,B,asapseq_control_atac
	624,41.95835123,-17.73379163,Unknown,Naive CD8+ T,asapseq_control_atac
	625,-7.413198206,56.99553745,B,B,asapseq_control_atac
	626,-25.14740368,-23.69067633,Effector CD4+ T,Effector CD4+ T,asapseq_control_atac
	627,-46.21400857,19.20452409,DC,Monocytes,asapseq_control_atac
	628,15.78008391,-42.53043846,NK,NK,asapseq_control_atac
	629,19.40349007,-7.627017188,Naive CD4+ T,Naive CD4+ T,asapseq_control_atac
	630,-4.141124225,50.53291864,B,B,asapseq_control_atac
	631,22.15958311,26.47536166,Naive CD8+ T,Naive CD8+ T,asapseq_control_atac
	632,47.79531444,-5.469235773,Effector CD8+ T,Effector CD8+ T,asapseq_control_atac
	633,17.10934648,26.56610678,Naive CD8+ T,Naive CD8+ T,asapseq_control_atac
	634,34.12824021,-24.25486397,Unknown,NK,asapseq_control_atac
	635,-3.453505514,48.03824536,B,B,asapseq_control_atac
	636,12.71785243,29.78027806,Naive CD8+ T,Naive CD8+ T,asapseq_control_atac
	637,-6.553220633,48.94510072,B,B,asapseq_control_atac
	638,-36.26931226,27.26484982,Monocytes,Monocytes,asapseq_control_atac
	639,17.4413823,-7.164309092,Naive CD4+ T,Naive CD4+ T,asapseq_control_atac
	640,11.40730999,-3.991995688,Naive CD4+ T,Naive CD4+ T,asapseq_control_atac
	641,-6.325535016,50.27644969,B,B,asapseq_control_atac
	642,10.71893914,-13.26631473,Naive CD4+ T,Naive CD4+ T,asapseq_control_atac
	643,-7.088212239,57.63141588,B,B,asapseq_control_atac
	644,48.70134884,-2.878181178,Effector CD8+ T,Effector CD8+ T,asapseq_control_atac
	645,15.47259834,1.24745614,Naive CD4+ T,Naive CD4+ T,asapseq_control_atac
	646,-6.806932948,57.37906693,B,B,asapseq_control_atac
	647,14.77614742,26.21665237,Naive CD8+ T,Naive CD8+ T,asapseq_control_atac
	648,15.96068546,-4.283055482,Naive CD4+ T,Naive CD4+ T,asapseq_control_atac
	649,-40.77404349,17.93128216,Monocytes,Monocytes,asapseq_control_atac
	650,51.09318175,9.355353997,Effector CD8+ T,Effector CD4+ T,asapseq_control_atac
	651,-25.76241814,-23.17638225,Effector CD4+ T,Effector CD4+ T,asapseq_control_atac
	652,-41.50500303,18.47127413,Monocytes,Monocytes,asapseq_control_atac
	653,5.251582216,-15.93244239,Naive CD4+ T,Naive CD4+ T,asapseq_control_atac
	654,14.86642674,-11.53530499,Naive CD4+ T,Naive CD4+ T,asapseq_control_atac
	655,-7.644015972,49.29189223,B,B,asapseq_control_atac
	656,13.94020372,-37.08473634,NK,NK,asapseq_control_atac
	657,-44.07643457,17.07820216,Monocytes,Monocytes,asapseq_control_atac
	658,-6.237660725,48.13162886,B,B,asapseq_control_atac
	659,-16.23624212,-18.93581724,Effector CD4+ T,Effector CD4+ T,asapseq_control_atac
	660,18.49150379,29.90051922,Naive CD8+ T,Naive CD8+ T,asapseq_control_atac
	661,-19.86741243,31.06228565,Monocytes,Monocytes,asapseq_control_atac
	662,-35.3650179,25.12982986,Monocytes,Monocytes,asapseq_control_atac
	663,-17.43779913,-21.96391214,Effector CD4+ T,Effector CD4+ T,asapseq_control_atac
	664,11.80565979,-43.58531188,NK,NK,asapseq_control_atac
	665,11.3646834,-43.37305106,NK,NK,asapseq_control_atac
	666,-5.6979744,48.07097453,B,B,asapseq_control_atac
	667,-7.026478551,-15.13839715,Naive CD4+ T,Naive CD4+ T,asapseq_control_atac
	668,-0.705032833,51.97883228,B,B,asapseq_control_atac
	669,-43.31671933,18.78457751,Monocytes,Monocytes,asapseq_control_atac
	670,16.50501489,31.48144524,Naive CD8+ T,Naive CD8+ T,asapseq_control_atac
	671,4.524291503,-43.27425004,NK,NK,asapseq_control_atac
	672,-42.64719051,16.62154498,Monocytes,Monocytes,asapseq_control_atac
	673,-7.682841304,48.7907465,B,B,asapseq_control_atac
	674,12.53454955,-43.41427747,NK,NK,asapseq_control_atac
	675,-40.45344538,12.87935535,DC,Monocytes,asapseq_control_atac
	676,18.82417083,-39.10675243,NK,NK,asapseq_control_atac
	677,47.33065321,-2.788224177,Effector CD8+ T,Effector CD8+ T,asapseq_control_atac
	678,49.71138428,-4.157201932,Effector CD8+ T,Effector CD8+ T,asapseq_control_atac
	679,10.524457,2.403380065,Naive CD4+ T,Naive CD4+ T,asapseq_control_atac
	680,4.245381082,-42.00545963,NK,NK,asapseq_control_atac
	681,48.94030968,-3.485362969,Effector CD8+ T,Effector CD8+ T,asapseq_control_atac
	682,15.43475092,-12.33791039,Naive CD4+ T,Naive CD4+ T,asapseq_control_atac
	683,12.40556046,-8.562995367,Naive CD4+ T,Naive CD4+ T,asapseq_control_atac
	684,-8.589831394,56.04121327,B,B,asapseq_control_atac
	685,11.85597842,-39.17494158,NK,NK,asapseq_control_atac
	686,-0.871026411,-12.62495245,B,Naive CD4+ T,asapseq_control_atac
	687,-44.78156867,16.49293587,Monocytes,Monocytes,asapseq_control_atac
	688,-11.98007063,47.4955338,B,B,asapseq_control_atac
	689,-31.76895345,23.51855346,DC,Monocytes,asapseq_control_atac
	690,-29.83207981,-25.97572823,Effector CD4+ T,Effector CD4+ T,asapseq_control_atac
	691,-3.560822037,47.68030092,B,B,asapseq_control_atac
	692,16.95344958,20.51991964,Naive CD8+ T,Naive CD8+ T,asapseq_control_atac
	693,-7.915646558,54.78387307,B,B,asapseq_control_atac
	694,-5.562676301,-16.29319568,Naive CD4+ T,Naive CD4+ T,asapseq_control_atac
	695,18.13581566,-3.423539768,Naive CD4+ T,Naive CD4+ T,asapseq_control_atac
	696,9.174885425,-44.60855761,NK,NK,asapseq_control_atac
	697,19.96880109,-6.210633238,Naive CD4+ T,Naive CD4+ T,asapseq_control_atac
	698,32.07440106,-20.8557049,Unknown,NK,asapseq_control_atac
	699,-28.39410751,-26.19754197,Effector CD4+ T,Effector CD4+ T,asapseq_control_atac
	700,19.55774751,-40.19331505,NK,NK,asapseq_control_atac
	701,-1.159907301,-45.03990541,NK,NK,asapseq_control_atac
	702,-22.72356105,-23.99819455,Effector CD4+ T,Effector CD4+ T,asapseq_control_atac
	703,16.27298089,-14.11711148,Naive CD4+ T,Naive CD4+ T,asapseq_control_atac
	704,7.411717593,-41.79378021,NK,NK,asapseq_control_atac
	705,13.6009066,27.85716235,Naive CD8+ T,Naive CD8+ T,asapseq_control_atac
	706,19.94423069,-6.013813296,DC,Naive CD4+ T,asapseq_control_atac
	707,48.33476301,-4.895525405,Effector CD8+ T,Effector CD8+ T,asapseq_control_atac
	708,-43.74105068,16.10675436,Monocytes,Monocytes,asapseq_control_atac
	709,-6.131953599,48.84981101,B,B,asapseq_control_atac
	710,-4.312390636,50.3392686,B,B,asapseq_control_atac
	711,-6.881668277,52.59277606,B,B,asapseq_control_atac
	712,-45.25170448,14.07589439,Monocytes,Monocytes,asapseq_control_atac
	713,32.98839771,-21.38277352,Unknown,NK,asapseq_control_atac
	714,12.62150095,28.34455944,Naive CD8+ T,Naive CD8+ T,asapseq_control_atac
	715,8.630180059,-9.059750529,Naive CD4+ T,Naive CD4+ T,asapseq_control_atac
	716,11.63995549,29.34802061,Naive CD8+ T,Naive CD8+ T,asapseq_control_atac
	717,-42.86169897,19.11988649,Monocytes,Monocytes,asapseq_control_atac
	718,18.09474529,30.20207035,Naive CD8+ T,Naive CD8+ T,asapseq_control_atac
	719,47.36642752,-0.467389408,Effector CD8+ T,Effector CD8+ T,asapseq_control_atac
	720,-22.98466148,-25.3272934,Effector CD4+ T,Effector CD4+ T,asapseq_control_atac
	721,-30.42146983,24.78803179,Monocytes,Monocytes,asapseq_control_atac
	722,-31.8902771,29.35800016,DC,Monocytes,asapseq_control_atac
	723,51.29515635,5.744297228,Effector CD8+ T,Effector CD8+ T,asapseq_control_atac
	724,-16.31360599,-19.36540814,Effector CD4+ T,Effector CD4+ T,asapseq_control_atac
	725,10.2195623,-42.37169,NK,NK,asapseq_control_atac
	726,-23.83321713,-27.11875843,Effector CD4+ T,Effector CD4+ T,asapseq_control_atac
	727,-15.89838801,-21.31915681,Effector CD4+ T,Effector CD4+ T,asapseq_control_atac
	728,-12.71640343,-18.04186288,Effector CD4+ T,Effector CD4+ T,asapseq_control_atac
	729,-31.61564414,26.27129693,Monocytes,Monocytes,asapseq_control_atac
	730,34.54717936,-23.33398388,Unknown,NK,asapseq_control_atac
	731,15.23767645,29.67002922,Naive CD8+ T,Naive CD8+ T,asapseq_control_atac
	732,46.93197541,6.832958943,Effector CD8+ T,Effector CD8+ T,asapseq_control_atac
	733,4.193181865,-12.53822671,Naive CD4+ T,Naive CD4+ T,asapseq_control_atac
	734,46.86197171,-6.698762099,Effector CD8+ T,Effector CD8+ T,asapseq_control_atac
	735,6.543699625,-8.363900165,Naive CD4+ T,Naive CD4+ T,asapseq_control_atac
	736,-30.56897918,23.00153384,Monocytes,Monocytes,asapseq_control_atac
	737,21.52741211,-35.18690395,NK,NK,asapseq_control_atac
	738,5.454518115,-41.84629257,NK,NK,asapseq_control_atac
	739,18.99978933,-39.77160754,NK,NK,asapseq_control_atac
	740,-30.13042239,24.21058861,Monocytes,Monocytes,asapseq_control_atac
	741,-20.42824846,-24.17449707,Effector CD4+ T,Effector CD4+ T,asapseq_control_atac
	742,-45.67652219,18.81679182,Monocytes,Monocytes,asapseq_control_atac
	743,-22.57485712,30.59717844,Monocytes,Monocytes,asapseq_control_atac
	744,3.952571384,-38.41235914,Monocytes,NK,asapseq_control_atac
	745,11.19082113,-3.378731839,Naive CD4+ T,Naive CD4+ T,asapseq_control_atac
	746,13.57351884,-5.843172937,Naive CD4+ T,Naive CD4+ T,asapseq_control_atac
	747,16.37300992,-40.63100494,NK,NK,asapseq_control_atac
	748,10.71375743,-15.55221725,Naive CD4+ T,Naive CD4+ T,asapseq_control_atac
	749,-22.46547507,-24.79444521,Effector CD4+ T,Effector CD4+ T,asapseq_control_atac
	750,18.50239036,26.90521585,Naive CD8+ T,Naive CD8+ T,asapseq_control_atac
	751,45.25728771,-8.284246703,Effector CD8+ T,Effector CD8+ T,asapseq_control_atac
	752,31.40540162,-22.70734492,Unknown,NK,asapseq_control_atac
	753,16.77733379,-5.615619528,Naive CD4+ T,Naive CD4+ T,asapseq_control_atac
	754,10.15482061,-44.18159763,NK,NK,asapseq_control_atac
	755,13.0267969,-9.983884237,Naive CD4+ T,Naive CD4+ T,asapseq_control_atac
	756,-5.195128221,49.8766998,B,B,asapseq_control_atac
	757,25.13694955,25.36672253,Naive CD8+ T,Naive CD8+ T,asapseq_control_atac
	758,8.129686306,-44.31480749,NK,NK,asapseq_control_atac
	759,11.10079112,-10.74427834,Naive CD4+ T,Naive CD4+ T,asapseq_control_atac
	760,10.8511448,-44.23226874,NK,NK,asapseq_control_atac
	761,-6.012922535,-15.92138011,Effector CD4+ T,Naive CD4+ T,asapseq_control_atac
	762,15.6770561,-11.65433384,Naive CD4+ T,Naive CD4+ T,asapseq_control_atac
	763,21.07030557,30.71536566,Naive CD8+ T,Naive CD8+ T,asapseq_control_atac
	764,23.22995553,31.97196181,Naive CD8+ T,Naive CD8+ T,asapseq_control_atac
	765,-23.98426384,-25.02799017,Effector CD4+ T,Effector CD4+ T,asapseq_control_atac
	766,18.34578261,-42.03781088,NK,NK,asapseq_control_atac
	767,11.50017098,-44.59458347,NK,NK,asapseq_control_atac
	768,-32.11969137,-23.53617456,Effector CD4+ T,Effector CD4+ T,asapseq_control_atac
	769,-29.60145103,-29.95551632,Effector CD4+ T,Effector CD4+ T,asapseq_control_atac
	770,16.71981439,31.46667522,Naive CD8+ T,Naive CD8+ T,asapseq_control_atac
	771,-5.399795553,51.67720276,B,B,asapseq_control_atac
	772,18.04904753,28.50274362,Naive CD8+ T,Naive CD8+ T,asapseq_control_atac
	773,14.27919482,-13.29197341,Naive CD4+ T,Naive CD4+ T,asapseq_control_atac
	774,-30.74953367,26.80519307,Monocytes,Monocytes,asapseq_control_atac
	775,-31.63005422,18.65187094,Monocytes,Monocytes,asapseq_control_atac
	776,-15.59838181,-19.23155131,Effector CD4+ T,Effector CD4+ T,asapseq_control_atac
	777,-19.36368613,-6.903102841,Naive CD4+ T,Effector CD4+ T,asapseq_control_atac
	778,51.7630852,7.373925124,Effector CD8+ T,Effector CD4+ T,asapseq_control_atac
	779,14.52013743,-42.37612735,NK,NK,asapseq_control_atac
	780,-4.748351117,51.77158586,B,B,asapseq_control_atac
	781,-7.839712024,48.10648266,B,B,asapseq_control_atac
	782,12.2753663,-0.941907776,Naive CD4+ T,Naive CD4+ T,asapseq_control_atac
	783,-39.22924821,19.44299802,Monocytes,Monocytes,asapseq_control_atac
	784,15.99498458,30.73878385,Naive CD8+ T,Naive CD8+ T,asapseq_control_atac
	785,17.43535816,1.743787736,NK,Naive CD4+ T,asapseq_control_atac
	786,14.46576064,-39.86018416,NK,NK,asapseq_control_atac
	787,-6.50854774,51.08872299,B,B,asapseq_control_atac
	788,-41.31689596,18.8013331,Monocytes,Monocytes,asapseq_control_atac
	789,8.348213746,-10.49246978,Naive CD4+ T,Naive CD4+ T,asapseq_control_atac
	790,-23.52175824,30.48941953,Monocytes,Monocytes,asapseq_control_atac
	791,10.18647201,-15.2679893,Naive CD4+ T,Naive CD4+ T,asapseq_control_atac
	792,9.444430803,-41.39724475,NK,NK,asapseq_control_atac
	793,16.36172443,-7.935046525,Naive CD4+ T,Naive CD4+ T,asapseq_control_atac
	794,15.33581066,-11.92903466,Naive CD4+ T,Naive CD4+ T,asapseq_control_atac
	795,-8.423722336,49.70982821,B,B,asapseq_control_atac
	796,-27.00181296,-23.95580236,Effector CD4+ T,Effector CD4+ T,asapseq_control_atac
	797,-20.0671368,-18.88824964,Effector CD4+ T,Effector CD4+ T,asapseq_control_atac
	798,45.82753504,1.795516573,Effector CD8+ T,Effector CD8+ T,asapseq_control_atac
	799,-20.20069747,-23.07548611,Effector CD4+ T,Effector CD4+ T,asapseq_control_atac
	800,14.36920653,-39.72968158,NK,NK,asapseq_control_atac
	801,12.78385839,-4.261545531,Naive CD4+ T,Naive CD4+ T,asapseq_control_atac
	802,19.53305353,-39.79468959,NK,NK,asapseq_control_atac
	803,22.20140334,29.58503039,Naive CD8+ T,Naive CD8+ T,asapseq_control_atac
	804,8.697140773,-9.628375103,Naive CD4+ T,Naive CD4+ T,asapseq_control_atac
	805,-6.439921109,48.40243462,B,B,asapseq_control_atac
	806,-27.76329931,-26.23569954,Effector CD4+ T,Effector CD4+ T,asapseq_control_atac
	807,4.358491995,-43.59312571,NK,NK,asapseq_control_atac
	808,-16.61063261,-21.96069569,Effector CD4+ T,Effector CD4+ T,asapseq_control_atac
	809,15.69287505,-7.375928269,Naive CD4+ T,Naive CD4+ T,asapseq_control_atac
	810,-43.73621938,15.46978141,Monocytes,Monocytes,asapseq_control_atac
	811,16.43451873,-7.559102874,Naive CD4+ T,Naive CD4+ T,asapseq_control_atac
	812,19.57339786,32.12091719,Naive CD8+ T,Naive CD8+ T,asapseq_control_atac
	813,-1.980187294,50.8535181,B,B,asapseq_control_atac
	814,49.48070407,4.922733629,Effector CD8+ T,Effector CD8+ T,asapseq_control_atac
	815,15.17492259,27.69436548,Naive CD8+ T,Naive CD8+ T,asapseq_control_atac
	816,7.699547863,-42.62712834,NK,NK,asapseq_control_atac
	817,14.52203886,-6.552338437,Naive CD4+ T,Naive CD4+ T,asapseq_control_atac
	818,-26.05034829,-23.36751082,Effector CD4+ T,Effector CD4+ T,asapseq_control_atac
	819,14.61488415,-9.093444919,Naive CD4+ T,Naive CD4+ T,asapseq_control_atac
	820,-23.88121187,-24.07371644,Effector CD4+ T,Effector CD4+ T,asapseq_control_atac
	821,16.75145737,-41.46449504,NK,NK,asapseq_control_atac
	822,14.87181977,30.15610424,Naive CD8+ T,Naive CD8+ T,asapseq_control_atac
	823,10.66200524,-10.67236596,Naive CD4+ T,Naive CD4+ T,asapseq_control_atac
	824,-28.81980001,-27.13627317,Effector CD4+ T,Effector CD4+ T,asapseq_control_atac
	825,10.63843141,27.94408598,Naive CD8+ T,Naive CD8+ T,asapseq_control_atac
	826,-40.77294814,17.81899705,Monocytes,Monocytes,asapseq_control_atac
	827,19.76177818,30.57844291,Naive CD8+ T,Naive CD8+ T,asapseq_control_atac
	828,18.31495017,-7.498208265,Naive CD4+ T,Naive CD4+ T,asapseq_control_atac
	829,-26.8106691,-28.1970743,Effector CD4+ T,Effector CD4+ T,asapseq_control_atac
	830,20.70343147,27.51315724,Naive CD8+ T,Naive CD8+ T,asapseq_control_atac
	831,8.860689473,-44.59542543,NK,NK,asapseq_control_atac
	832,-3.49707844,50.08433479,B,B,asapseq_control_atac
	833,32.82664765,-21.87099568,Unknown,NK,asapseq_control_atac
	834,9.253839855,-15.10816022,Naive CD4+ T,Naive CD4+ T,asapseq_control_atac
	835,7.154017464,4.176266895,Naive CD4+ T,Naive CD4+ T,asapseq_control_atac
	836,-28.15152501,-29.09380645,Effector CD4+ T,Effector CD4+ T,asapseq_control_atac
	837,-6.614654027,48.51101026,B,B,asapseq_control_atac
	838,-31.34148077,29.92465917,DC,Monocytes,asapseq_control_atac
	839,10.51896278,-12.47869432,Naive CD4+ T,Naive CD4+ T,asapseq_control_atac
	840,-45.40816615,14.09540441,Monocytes,Monocytes,asapseq_control_atac
	841,-23.28127872,-25.64528924,Effector CD4+ T,Effector CD4+ T,asapseq_control_atac
	842,21.42480997,-34.25218967,Unknown,NK,asapseq_control_atac
	843,8.087035396,-43.31284277,NK,NK,asapseq_control_atac
	844,15.52855366,-25.81364211,Unknown,NK,asapseq_control_atac
	845,13.65878606,-11.38371453,Naive CD4+ T,Naive CD4+ T,asapseq_control_atac
	846,12.17210275,-12.06176796,Naive CD4+ T,Naive CD4+ T,asapseq_control_atac
	847,47.45674288,-4.624157454,Effector CD8+ T,Effector CD8+ T,asapseq_control_atac
	848,9.58229442,-6.972460615,Naive CD4+ T,Naive CD4+ T,asapseq_control_atac
	849,10.81988281,-45.61191821,NK,NK,asapseq_control_atac
	850,-33.4219368,31.55455116,DC,B,asapseq_control_atac
	851,15.5355037,-6.697961448,Naive CD4+ T,Naive CD4+ T,asapseq_control_atac
	852,-2.974752623,48.87113426,B,B,asapseq_control_atac
	853,-4.031862737,-14.52000968,Naive CD4+ T,Naive CD4+ T,asapseq_control_atac
	854,-5.044521454,48.32493008,B,B,asapseq_control_atac
	855,12.15526413,28.44464855,Naive CD8+ T,Naive CD8+ T,asapseq_control_atac
	856,21.78116189,25.71866655,Naive CD8+ T,Naive CD8+ T,asapseq_control_atac
	857,14.14341356,-6.079119926,Naive CD4+ T,Naive CD4+ T,asapseq_control_atac
	858,11.3913538,-13.7593089,Naive CD4+ T,Naive CD4+ T,asapseq_control_atac
	859,19.88991499,32.11423482,Naive CD8+ T,Naive CD8+ T,asapseq_control_atac
	860,11.21940474,-12.2907785,Naive CD4+ T,Naive CD4+ T,asapseq_control_atac
	861,50.47109276,6.161834196,Effector CD8+ T,Effector CD8+ T,asapseq_control_atac
	862,14.03186263,-8.492911094,Naive CD4+ T,Naive CD4+ T,asapseq_control_atac
	863,-30.11357894,24.21787139,Monocytes,Monocytes,asapseq_control_atac
	864,15.62638535,29.87199064,Naive CD8+ T,Naive CD8+ T,asapseq_control_atac
	865,11.08715098,-1.820689355,Naive CD4+ T,Naive CD4+ T,asapseq_control_atac
	866,41.12199031,-1.581379006,Effector CD8+ T,Effector CD8+ T,asapseq_control_atac
	867,-19.1569123,-21.37930363,Effector CD4+ T,Effector CD4+ T,asapseq_control_atac
	868,16.63426516,-41.24464115,NK,NK,asapseq_control_atac
	869,10.00939197,-8.803870889,Naive CD4+ T,Naive CD4+ T,asapseq_control_atac
	870,9.404740788,-41.36659965,NK,NK,asapseq_control_atac
	871,15.70608819,-3.48898644,Naive CD4+ T,Naive CD4+ T,asapseq_control_atac
	872,-18.51424961,-21.1489776,Effector CD4+ T,Effector CD4+ T,asapseq_control_atac
	873,11.70914639,3.243982315,Naive CD4+ T,Naive CD4+ T,asapseq_control_atac
	874,14.56380989,31.13226376,Naive CD8+ T,Naive CD8+ T,asapseq_control_atac
	875,5.270889632,-42.92106144,NK,NK,asapseq_control_atac
	876,-5.822875797,48.71245337,B,B,asapseq_control_atac
	877,-3.713654636,49.13576081,B,B,asapseq_control_atac
	878,-31.89536896,-18.95635985,Effector CD4+ T,Effector CD4+ T,asapseq_control_atac
	879,-4.98110243,-15.35842936,Naive CD4+ T,Naive CD4+ T,asapseq_control_atac
	880,-3.988244372,46.29416362,B,B,asapseq_control_atac
	881,12.48577961,-3.419122352,Naive CD4+ T,Naive CD4+ T,asapseq_control_atac
	882,14.00937284,-10.28051874,Naive CD4+ T,Naive CD4+ T,asapseq_control_atac
	883,34.1272491,-23.86985748,Unknown,NK,asapseq_control_atac
	884,-12.67657126,-21.9777159,Effector CD4+ T,Effector CD4+ T,asapseq_control_atac
	885,18.38589768,-39.97180315,NK,NK,asapseq_control_atac
	886,-39.43579905,19.45087947,Monocytes,Monocytes,asapseq_control_atac
	887,8.966686928,-40.98370176,NK,NK,asapseq_control_atac
	888,51.25565257,6.239290573,Effector CD8+ T,Effector CD8+ T,asapseq_control_atac
	889,34.19984121,-23.81916929,Unknown,NK,asapseq_control_atac
	890,9.033643888,-43.95813463,NK,NK,asapseq_control_atac
	891,18.16673,30.94366725,Naive CD8+ T,Naive CD8+ T,asapseq_control_atac
	892,8.845495933,-13.47670874,Naive CD4+ T,Naive CD4+ T,asapseq_control_atac
	893,-7.98230027,-17.96950737,Effector CD4+ T,Effector CD4+ T,asapseq_control_atac
	894,-35.57712541,14.46503588,DC,Monocytes,asapseq_control_atac
	895,13.07917247,-5.684067394,Naive CD4+ T,Naive CD4+ T,asapseq_control_atac
	896,-31.24462649,29.98523736,DC,Monocytes,asapseq_control_atac
	897,-17.4202775,-21.75969191,Effector CD4+ T,Effector CD4+ T,asapseq_control_atac
	898,-31.0348012,24.69271687,Monocytes,Monocytes,asapseq_control_atac
	899,-30.39427724,24.57209467,Monocytes,Monocytes,asapseq_control_atac
	900,-5.14793241,50.9880892,B,B,asapseq_control_atac
	901,11.0738065,-6.674001775,Naive CD4+ T,Naive CD4+ T,asapseq_control_atac
	902,52.78871936,8.42890148,Effector CD8+ T,Effector CD4+ T,asapseq_control_atac
	903,48.93400696,4.37906382,Effector CD8+ T,Effector CD8+ T,asapseq_control_atac
	904,18.88713426,23.09892798,Naive CD8+ T,Naive CD8+ T,asapseq_control_atac
	905,13.90526801,-6.769661924,Naive CD4+ T,Naive CD4+ T,asapseq_control_atac
	906,48.44738083,4.344993877,Effector CD8+ T,Effector CD8+ T,asapseq_control_atac
	907,22.27668689,32.51529754,Naive CD8+ T,Naive CD8+ T,asapseq_control_atac
	908,-7.662256523,48.11200217,B,B,asapseq_control_atac
	909,12.44421016,-39.82847005,NK,NK,asapseq_control_atac
	910,15.31711057,28.17997576,Naive CD8+ T,Naive CD8+ T,asapseq_control_atac
	911,43.10487651,-7.734002395,Effector CD8+ T,Effector CD8+ T,asapseq_control_atac
	912,16.71328332,-1.171274296,Naive CD4+ T,Naive CD4+ T,asapseq_control_atac
	913,20.61896481,27.96577203,Naive CD8+ T,Naive CD8+ T,asapseq_control_atac
	914,-41.87293051,-20.72338568,Effector CD4+ T,Effector CD4+ T,asapseq_control_atac
	915,10.12441209,-39.20566082,NK,NK,asapseq_control_atac
	916,2.338136343,-11.93648328,Naive CD4+ T,Naive CD4+ T,asapseq_control_atac
	917,-2.42762355,-42.2249351,Unknown,NK,asapseq_control_atac
	918,9.469691925,-42.57428455,NK,NK,asapseq_control_atac
	919,20.04045361,26.66298628,Naive CD8+ T,Naive CD8+ T,asapseq_control_atac
	920,12.0955677,-11.18869905,Naive CD4+ T,Naive CD4+ T,asapseq_control_atac
	921,20.12374594,27.21997993,Naive CD8+ T,Naive CD8+ T,asapseq_control_atac
	922,-5.14780125,49.72724683,B,B,asapseq_control_atac
	923,-6.468420889,-10.36288671,Naive CD4+ T,Naive CD4+ T,asapseq_control_atac
	924,16.71929833,-41.06021214,NK,NK,asapseq_control_atac
	925,48.40092516,2.102353026,Effector CD8+ T,Effector CD8+ T,asapseq_control_atac
	926,8.003957111,-8.28805565,Naive CD4+ T,Naive CD4+ T,asapseq_control_atac
	927,-45.2510583,16.3151488,Monocytes,Monocytes,asapseq_control_atac
	928,-4.930057969,-15.17840753,Naive CD4+ T,Naive CD4+ T,asapseq_control_atac
	929,19.92797121,31.8460607,Naive CD8+ T,Naive CD8+ T,asapseq_control_atac
	930,15.22221461,-9.948782262,Naive CD4+ T,Naive CD4+ T,asapseq_control_atac
	931,31.39194692,-20.72961893,Unknown,NK,asapseq_control_atac
	932,-30.89301996,26.82999402,Monocytes,Monocytes,asapseq_control_atac
	933,-42.92831682,19.17935224,Monocytes,Monocytes,asapseq_control_atac
	934,9.374939255,-10.5084244,Naive CD4+ T,Naive CD4+ T,asapseq_control_atac
	935,47.73085195,-0.871350983,Effector CD8+ T,Effector CD8+ T,asapseq_control_atac
	936,-14.53064058,-22.97165472,Effector CD4+ T,Effector CD4+ T,asapseq_control_atac
	937,19.32456818,-7.062604229,Naive CD4+ T,Naive CD4+ T,asapseq_control_atac
	938,-8.837734934,-14.92592778,Effector CD4+ T,Effector CD4+ T,asapseq_control_atac
	939,-4.351422906,49.75555503,B,B,asapseq_control_atac
	940,7.374908537,-7.840718677,Naive CD4+ T,Naive CD4+ T,asapseq_control_atac
	941,13.28994721,-42.99902552,NK,NK,asapseq_control_atac
	942,32.10510282,-20.75065066,Unknown,NK,asapseq_control_atac
	943,8.384544658,-43.36904966,NK,NK,asapseq_control_atac
	944,10.47477663,-5.393553493,Naive CD4+ T,Naive CD4+ T,asapseq_control_atac
	945,6.452915382,-40.32170224,NK,NK,asapseq_control_atac
	946,1.596702314,49.45714295,B,B,asapseq_control_atac
	947,9.852325491,-43.68291085,NK,NK,asapseq_control_atac
	948,41.20164818,-12.08918213,Effector CD8+ T,Effector CD8+ T,asapseq_control_atac
	949,18.01098791,-3.980118946,Naive CD4+ T,Naive CD4+ T,asapseq_control_atac
	950,11.8759422,-9.477872615,Naive CD4+ T,Naive CD4+ T,asapseq_control_atac
	951,-23.26492943,27.56637884,Monocytes,Monocytes,asapseq_control_atac
	952,12.57947297,-12.53277177,Naive CD4+ T,Naive CD4+ T,asapseq_control_atac
	953,-30.52431656,25.18889238,Monocytes,Monocytes,asapseq_control_atac
	954,10.84430137,-12.65108852,Naive CD4+ T,Naive CD4+ T,asapseq_control_atac
	955,-24.34051925,-21.91236006,Effector CD4+ T,Effector CD4+ T,asapseq_control_atac
	956,48.53925445,-0.697182274,Effector CD8+ T,Effector CD8+ T,asapseq_control_atac
	957,10.62876384,-42.55814704,NK,NK,asapseq_control_atac
	958,9.069235821,-40.32069565,NK,NK,asapseq_control_atac
	959,21.12580108,29.61186439,Naive CD8+ T,Naive CD8+ T,asapseq_control_atac
	960,15.5340232,-8.370238553,Naive CD4+ T,Naive CD4+ T,asapseq_control_atac
	961,9.880816629,-9.388970615,Naive CD4+ T,Naive CD4+ T,asapseq_control_atac
	962,10.84370866,-7.20631733,Naive CD4+ T,Naive CD4+ T,asapseq_control_atac
	963,17.33566195,1.794769804,NK,Naive CD4+ T,asapseq_control_atac
	964,10.90935495,-43.21148739,NK,NK,asapseq_control_atac
	965,34.12180042,-23.78937766,Unknown,NK,asapseq_control_atac
	966,15.89060627,-1.526040011,Naive CD4+ T,Naive CD4+ T,asapseq_control_atac
	967,21.40115406,26.07609197,Naive CD8+ T,Naive CD8+ T,asapseq_control_atac
	968,-26.88459475,-29.43767116,Effector CD4+ T,Effector CD4+ T,asapseq_control_atac
	969,10.94110606,-45.77646271,NK,NK,asapseq_control_atac
	970,15.96203913,28.52268374,Naive CD8+ T,Naive CD8+ T,asapseq_control_atac
	971,19.38965952,29.59678473,Naive CD8+ T,Naive CD8+ T,asapseq_control_atac
	972,-45.32919177,14.42632271,Monocytes,Monocytes,asapseq_control_atac
	973,-3.090889444,50.12850664,B,B,asapseq_control_atac
	974,51.85807491,8.135788091,Effector CD8+ T,Effector CD4+ T,asapseq_control_atac
	975,-20.90614875,-18.99828791,Effector CD4+ T,Effector CD4+ T,asapseq_control_atac
	976,19.5069571,29.59848174,Naive CD8+ T,Naive CD8+ T,asapseq_control_atac
	977,-25.36752879,-14.21898224,Effector CD4+ T,Effector CD4+ T,asapseq_control_atac
	978,12.90945464,-10.81392912,Naive CD4+ T,Naive CD4+ T,asapseq_control_atac
	979,-5.603725121,51.68220206,B,B,asapseq_control_atac
	980,-3.180239961,51.07056017,B,B,asapseq_control_atac
	981,19.71381601,-6.315205379,Naive CD4+ T,Naive CD4+ T,asapseq_control_atac
	982,31.175179,-25.34373087,Unknown,NK,asapseq_control_atac
	983,17.76897761,-41.96876435,NK,NK,asapseq_control_atac
	984,-31.80154287,25.84054118,Monocytes,Monocytes,asapseq_control_atac
	985,6.696805981,-41.54209133,NK,NK,asapseq_control_atac
	986,19.54117055,-39.88842469,NK,NK,asapseq_control_atac
	987,-13.92414539,-19.38161793,Effector CD4+ T,Effector CD4+ T,asapseq_control_atac
	988,8.246992473,-6.326054951,Naive CD4+ T,Naive CD4+ T,asapseq_control_atac
	989,12.55818334,-9.237855672,Naive CD4+ T,Naive CD4+ T,asapseq_control_atac
	990,13.88171627,-7.38924311,Naive CD4+ T,Naive CD4+ T,asapseq_control_atac
	991,10.11164209,-3.517705685,Naive CD4+ T,Naive CD4+ T,asapseq_control_atac
	992,16.71200269,19.68366906,Naive CD8+ T,Naive CD8+ T,asapseq_control_atac
	993,-3.075552848,51.01423883,B,B,asapseq_control_atac
	994,-40.32576227,21.58354956,Monocytes,Monocytes,asapseq_control_atac
	995,-43.9913048,16.10842277,Monocytes,Monocytes,asapseq_control_atac
	996,19.42296883,24.84124241,Naive CD8+ T,Naive CD8+ T,asapseq_control_atac
	997,13.3143969,6.897103289,Naive CD4+ T,Naive CD4+ T,asapseq_control_atac
	998,18.59425678,24.08483631,Naive CD8+ T,Naive CD8+ T,asapseq_control_atac
	999,15.33096281,-10.23264732,Naive CD4+ T,Naive CD4+ T,asapseq_control_atac
	1000,44.96228204,-8.782951274,Effector CD8+ T,Effector CD8+ T,asapseq_control_atac
	1001,11.87079399,24.78000177,Naive CD8+ T,Naive CD8+ T,asapseq_control_atac
	1002,14.71310175,-43.11435697,NK,NK,asapseq_control_atac
	1003,11.02782236,-43.50611577,NK,NK,asapseq_control_atac
	1004,-21.83825148,31.44752215,Monocytes,Monocytes,asapseq_control_atac
	1005,8.007098393,-14.93191671,Naive CD4+ T,Naive CD4+ T,asapseq_control_atac
	1006,-28.14010778,-26.49273472,Effector CD4+ T,Effector CD4+ T,asapseq_control_atac
	1007,-15.80182086,-22.54330768,Effector CD4+ T,Effector CD4+ T,asapseq_control_atac
	1008,17.22655511,-40.54809134,NK,NK,asapseq_control_atac
	1009,-5.034470245,46.89162957,B,B,asapseq_control_atac
	1010,14.28741544,-2.382948311,Naive CD4+ T,Naive CD4+ T,asapseq_control_atac
	1011,4.291523933,-14.54971147,Naive CD4+ T,Naive CD4+ T,asapseq_control_atac
	1012,-45.33211004,14.38925307,Monocytes,Monocytes,asapseq_control_atac
	1013,49.07067266,1.866010276,Effector CD8+ T,Effector CD8+ T,asapseq_control_atac
	1014,-13.42226241,-18.09466913,Effector CD4+ T,Effector CD4+ T,asapseq_control_atac
	1015,-40.9118431,16.88562321,Monocytes,Monocytes,asapseq_control_atac
	1016,48.47675902,1.623136354,Effector CD8+ T,Effector CD8+ T,asapseq_control_atac
	1017,-3.260921329,50.57785558,B,B,asapseq_control_atac
	1018,-40.75674149,16.92193573,Monocytes,Monocytes,asapseq_control_atac
	1019,7.146324714,-16.15405627,Naive CD4+ T,Naive CD4+ T,asapseq_control_atac
	1020,-5.566492816,48.32272908,B,B,asapseq_control_atac
	1021,-8.387021631,-17.49653911,Effector CD4+ T,Effector CD4+ T,asapseq_control_atac
	1022,-24.54251597,-25.62423743,Effector CD4+ T,Effector CD4+ T,asapseq_control_atac
	1023,-23.4187557,-20.559637,Effector CD4+ T,Effector CD4+ T,asapseq_control_atac
	1024,52.18738231,8.299696259,Effector CD8+ T,Effector CD4+ T,asapseq_control_atac
	1025,7.711799043,-15.1040447,Naive CD4+ T,Naive CD4+ T,asapseq_control_atac
	1026,14.52066962,-8.374205524,Naive CD4+ T,Naive CD4+ T,asapseq_control_atac
	1027,4.254775336,-42.38382936,NK,NK,asapseq_control_atac
	1028,51.33815968,5.818316289,Effector CD8+ T,Effector CD8+ T,asapseq_control_atac
	1029,8.176385994,-44.29538819,NK,NK,asapseq_control_atac
	1030,51.48135513,6.790489659,Effector CD8+ T,Effector CD8+ T,asapseq_control_atac
	1031,7.585470631,-44.73233947,NK,NK,asapseq_control_atac
	1032,44.861344,-8.075905381,Effector CD8+ T,Effector CD8+ T,asapseq_control_atac
	1033,9.017491296,-43.10470236,NK,NK,asapseq_control_atac
	1034,48.88750011,3.622224781,Effector CD8+ T,Effector CD8+ T,asapseq_control_atac
	1035,-20.00483498,-20.30672254,Effector CD4+ T,Effector CD4+ T,asapseq_control_atac
	1036,-30.57704855,20.41339057,Monocytes,Monocytes,asapseq_control_atac
	1037,29.97064547,-24.14620249,Unknown,NK,asapseq_control_atac
	1038,24.15024238,28.36915712,Naive CD8+ T,Naive CD8+ T,asapseq_control_atac
	1039,15.13170932,-7.342319784,Naive CD4+ T,Naive CD4+ T,asapseq_control_atac
	1040,-30.37794389,27.94175361,DC,Monocytes,asapseq_control_atac
	1041,-31.15357719,-26.8641803,Effector CD4+ T,Effector CD4+ T,asapseq_control_atac
	1042,-15.67524055,-17.6505215,Effector CD4+ T,Effector CD4+ T,asapseq_control_atac
	1043,9.614193874,-17.77059494,Naive CD4+ T,Naive CD4+ T,asapseq_control_atac
	1044,-33.02888484,20.92501737,DC,Monocytes,asapseq_control_atac
	1045,-29.47795082,-27.77506798,Effector CD4+ T,Effector CD4+ T,asapseq_control_atac
	1046,-30.29506745,25.02837499,Monocytes,Monocytes,asapseq_control_atac
	1047,5.358511766,-42.90888871,NK,NK,asapseq_control_atac
	1048,11.31746727,-7.452577046,Naive CD4+ T,Naive CD4+ T,asapseq_control_atac
	1049,-6.75015172,52.17713989,B,B,asapseq_control_atac
	1050,30.76107484,-21.38243181,Unknown,NK,asapseq_control_atac
	1051,5.94314617,-44.41780735,NK,NK,asapseq_control_atac
	1052,-20.36586268,32.31546966,Monocytes,Monocytes,asapseq_control_atac
	1053,23.97781846,27.68185571,Naive CD8+ T,Naive CD8+ T,asapseq_control_atac
	1054,9.329135086,-15.40652374,Naive CD4+ T,Naive CD4+ T,asapseq_control_atac
	1055,11.02697618,-8.260424957,Naive CD4+ T,Naive CD4+ T,asapseq_control_atac
	1056,-17.90132575,-21.6244075,Effector CD4+ T,Effector CD4+ T,asapseq_control_atac
	1057,15.3833636,-8.877078604,Naive CD4+ T,Naive CD4+ T,asapseq_control_atac
	1058,13.49372284,-7.109008893,Naive CD4+ T,Naive CD4+ T,asapseq_control_atac
	1059,-20.51123716,-19.17268755,Effector CD4+ T,Effector CD4+ T,asapseq_control_atac
	1060,-27.62025658,1.484276616,Effector CD4+ T,Effector CD4+ T,asapseq_control_atac
	1061,-30.58958161,26.65917676,Monocytes,Monocytes,asapseq_control_atac
	1062,-32.60037565,30.9172178,DC,B,asapseq_control_atac
	1063,-6.296104838,48.28350336,B,B,asapseq_control_atac
	1064,16.46000841,-8.061153367,Naive CD4+ T,Naive CD4+ T,asapseq_control_atac
	1065,22.44076444,28.47392347,Naive CD8+ T,Naive CD8+ T,asapseq_control_atac
	1066,-43.95504609,15.76423362,Monocytes,Monocytes,asapseq_control_atac
	1067,-13.87602675,-27.86095148,Naive CD4+ T,Effector CD4+ T,asapseq_control_atac
	1068,15.06151574,-1.610454466,Naive CD4+ T,Naive CD4+ T,asapseq_control_atac
	1069,22.90140245,28.44433833,Naive CD8+ T,Naive CD8+ T,asapseq_control_atac
	1070,-20.76919534,33.28931273,Monocytes,Monocytes,asapseq_control_atac
	1071,10.63217427,-45.67445449,NK,NK,asapseq_control_atac
	1072,33.4466284,-21.38056023,Unknown,NK,asapseq_control_atac
	1073,-16.22877484,-21.74721254,Effector CD4+ T,Effector CD4+ T,asapseq_control_atac
	1074,9.169953267,-11.29272686,Naive CD4+ T,Naive CD4+ T,asapseq_control_atac
	1075,33.48945182,-22.71255098,Unknown,NK,asapseq_control_atac
	1076,-2.922319444,48.59245892,B,B,asapseq_control_atac
	1077,5.880614407,0.166074525,Naive CD4+ T,Naive CD4+ T,asapseq_control_atac
	1078,20.58244122,30.80374123,Naive CD8+ T,Naive CD8+ T,asapseq_control_atac
	1079,7.678926693,-4.777141783,Naive CD4+ T,Naive CD4+ T,asapseq_control_atac
	1080,10.76609861,-15.52776268,Naive CD4+ T,Naive CD4+ T,asapseq_control_atac
	1081,-28.74306807,-28.09829596,Effector CD4+ T,Effector CD4+ T,asapseq_control_atac
	1082,5.400128311,-43.86187887,NK,NK,asapseq_control_atac
	1083,11.42066077,-43.49265929,NK,NK,asapseq_control_atac
	1084,-44.19097904,17.74569995,Monocytes,Monocytes,asapseq_control_atac
	1085,17.27774905,27.11332453,Naive CD8+ T,Naive CD8+ T,asapseq_control_atac
	1086,-4.052581029,48.22542091,B,B,asapseq_control_atac
	1087,-26.38764853,-27.02237548,Effector CD4+ T,Effector CD4+ T,asapseq_control_atac
	1088,-26.91859761,-19.01675984,Effector CD4+ T,Effector CD4+ T,asapseq_control_atac
	1089,17.13163007,-40.65539871,NK,NK,asapseq_control_atac
	1090,-22.86694071,-24.01629338,Effector CD4+ T,Effector CD4+ T,asapseq_control_atac
	1091,10.39703265,-9.80961491,Naive CD4+ T,Naive CD4+ T,asapseq_control_atac
	1092,8.474874665,-11.73763903,Naive CD4+ T,Naive CD4+ T,asapseq_control_atac
	1093,16.11065011,-41.74921327,NK,NK,asapseq_control_atac
	1094,19.97038926,22.8660893,Naive CD8+ T,Naive CD8+ T,asapseq_control_atac
	1095,-9.652147576,-19.6188333,Effector CD4+ T,Effector CD4+ T,asapseq_control_atac
	1096,-43.56994477,18.46124603,Monocytes,Monocytes,asapseq_control_atac
	1097,33.26982308,-23.05789047,Unknown,NK,asapseq_control_atac
	1098,12.47864719,0.2794332,Naive CD4+ T,Naive CD4+ T,asapseq_control_atac
	1099,12.40138254,-9.603999441,Naive CD4+ T,Naive CD4+ T,asapseq_control_atac
	1100,5.202821293,-42.14865279,NK,NK,asapseq_control_atac
	1101,6.630747267,-45.02571429,NK,NK,asapseq_control_atac
	1102,6.523649229,-43.55916292,NK,NK,asapseq_control_atac
	1103,12.0591759,-6.835724655,Naive CD4+ T,Naive CD4+ T,asapseq_control_atac
	1104,14.83502966,-1.126821525,Naive CD4+ T,Naive CD4+ T,asapseq_control_atac
	1105,-20.15999201,-21.08479421,Effector CD4+ T,Effector CD4+ T,asapseq_control_atac
	1106,18.62320145,30.27921122,Naive CD8+ T,Naive CD8+ T,asapseq_control_atac
	1107,48.18757949,2.527353241,Effector CD8+ T,Effector CD8+ T,asapseq_control_atac
	1108,18.23108455,32.75094048,Naive CD8+ T,Naive CD8+ T,asapseq_control_atac
	1109,-14.12168989,-20.78122816,Effector CD4+ T,Effector CD4+ T,asapseq_control_atac
	1110,5.21637581,-44.09818887,NK,NK,asapseq_control_atac
	1111,14.58410977,28.69266095,Naive CD8+ T,Naive CD8+ T,asapseq_control_atac
	1112,9.163740427,4.485980829,Naive CD4+ T,Naive CD4+ T,asapseq_control_atac
	1113,8.093899627,-43.52871467,NK,NK,asapseq_control_atac
	1114,5.08437095,-10.09139946,Naive CD4+ T,Naive CD4+ T,asapseq_control_atac
	1115,-28.32167309,-24.9172105,Effector CD4+ T,Effector CD4+ T,asapseq_control_atac
	1116,-24.06941576,-24.55398732,Effector CD4+ T,Effector CD4+ T,asapseq_control_atac
	1117,-20.7288859,-17.82066673,Effector CD4+ T,Effector CD4+ T,asapseq_control_atac
	1118,48.2300296,-4.815342853,Effector CD8+ T,Effector CD8+ T,asapseq_control_atac
	1119,30.51066976,-20.41701744,Unknown,NK,asapseq_control_atac
	1120,14.71967085,-9.370815484,Naive CD4+ T,Naive CD4+ T,asapseq_control_atac
	1121,7.618890803,5.326161049,Naive CD4+ T,Naive CD4+ T,asapseq_control_atac
	1122,13.57827628,-8.687381647,Naive CD4+ T,Naive CD4+ T,asapseq_control_atac
	1123,8.74956026,-10.43883504,Naive CD4+ T,Naive CD4+ T,asapseq_control_atac
	1124,16.88461824,31.67298611,Naive CD8+ T,Naive CD8+ T,asapseq_control_atac
	1125,19.76476747,30.60993879,Naive CD8+ T,Naive CD8+ T,asapseq_control_atac
	1126,-43.61378268,17.76910207,Monocytes,Monocytes,asapseq_control_atac
	1127,9.883196419,-43.4289367,NK,NK,asapseq_control_atac
	1128,-7.484000118,48.89461733,B,B,asapseq_control_atac
	1129,-12.6685952,-22.72277224,Effector CD4+ T,Effector CD4+ T,asapseq_control_atac
	1130,19.57992407,30.23792902,Naive CD8+ T,Naive CD8+ T,asapseq_control_atac
	1131,11.95437083,-2.82118445,Naive CD4+ T,Naive CD4+ T,asapseq_control_atac
	1132,13.30658536,-7.850917411,Naive CD4+ T,Naive CD4+ T,asapseq_control_atac
	1133,13.45633001,-9.521563571,Naive CD4+ T,Naive CD4+ T,asapseq_control_atac
	1134,7.309269618,-40.71432823,NK,NK,asapseq_control_atac
	1135,7.738323594,-14.97858217,Naive CD4+ T,Naive CD4+ T,asapseq_control_atac
	1136,16.46603183,32.44728168,Naive CD8+ T,Naive CD8+ T,asapseq_control_atac
	1137,15.21573085,1.489422583,Naive CD4+ T,Naive CD4+ T,asapseq_control_atac
	1138,46.96838977,-0.572486318,Effector CD8+ T,Effector CD8+ T,asapseq_control_atac
	1139,9.185628739,-43.69745052,NK,NK,asapseq_control_atac
	1140,10.89371863,-44.84550279,NK,NK,asapseq_control_atac
	1141,9.308488276,-12.90691745,Naive CD4+ T,Naive CD4+ T,asapseq_control_atac
	1142,21.63692519,21.52099902,Naive CD8+ T,Naive CD8+ T,asapseq_control_atac
	1143,13.86719177,-2.189883322,Naive CD4+ T,Naive CD4+ T,asapseq_control_atac
	1144,15.75138874,-40.02512611,NK,NK,asapseq_control_atac
	1145,12.43336402,-1.463092114,Naive CD4+ T,Naive CD4+ T,asapseq_control_atac
	1146,5.329729748,-7.261162261,Naive CD4+ T,Naive CD4+ T,asapseq_control_atac
	1147,47.34334173,-1.883048046,Effector CD8+ T,Effector CD8+ T,asapseq_control_atac
	1148,11.88558261,-42.80243279,NK,NK,asapseq_control_atac
	1149,6.894142371,-7.907646711,Naive CD4+ T,Naive CD4+ T,asapseq_control_atac
	1150,13.67294684,-8.145190706,Naive CD4+ T,Naive CD4+ T,asapseq_control_atac
	1151,40.14946842,-11.80732886,Effector CD8+ T,Effector CD8+ T,asapseq_control_atac
	1152,33.12523845,-22.51865086,Unknown,NK,asapseq_control_atac
	1153,12.54261753,-44.02260088,NK,NK,asapseq_control_atac
	1154,49.37312918,4.176690806,Effector CD8+ T,Effector CD8+ T,asapseq_control_atac
	1155,-40.47937467,18.39219502,Monocytes,Monocytes,asapseq_control_atac
	1156,15.91775124,-7.314210612,Naive CD4+ T,Naive CD4+ T,asapseq_control_atac
	1157,-27.52314572,-23.44103704,Effector CD4+ T,Effector CD4+ T,asapseq_control_atac
	1158,15.04716692,-2.956102291,Naive CD4+ T,Naive CD4+ T,asapseq_control_atac
	1159,40.40645375,-11.56633289,Effector CD8+ T,Effector CD8+ T,asapseq_control_atac
	1160,16.95333077,-41.07329358,NK,NK,asapseq_control_atac
	1161,-29.62621845,24.85314663,Monocytes,Monocytes,asapseq_control_atac
	1162,-33.20582459,31.91107317,DC,B,asapseq_control_atac
	1163,-45.16200961,13.80435546,Monocytes,Monocytes,asapseq_control_atac
	1164,9.412331562,-10.9605056,Naive CD4+ T,Naive CD4+ T,asapseq_control_atac
	1165,-8.482541294,54.575824,B,B,asapseq_control_atac
	1166,-40.2996057,-19.77618241,Effector CD4+ T,Effector CD4+ T,asapseq_control_atac
	1167,21.3702262,30.88264794,Naive CD8+ T,Naive CD8+ T,asapseq_control_atac
	1168,15.07685147,-8.985340628,Naive CD4+ T,Naive CD4+ T,asapseq_control_atac
	1169,18.82790025,-40.32577159,NK,NK,asapseq_control_atac
	1170,45.39855122,-2.621296459,Effector CD8+ T,Effector CD8+ T,asapseq_control_atac
	1171,11.46320476,-43.656845,NK,NK,asapseq_control_atac
	1172,-20.23219628,-21.60079304,Effector CD4+ T,Effector CD4+ T,asapseq_control_atac
	1173,5.180603593,-43.65782487,NK,NK,asapseq_control_atac
	1174,49.77072716,-3.806984357,Naive CD8+ T,Effector CD8+ T,asapseq_control_atac
	1175,16.74304787,29.19342552,Naive CD8+ T,Naive CD8+ T,asapseq_control_atac
	1176,18.64280952,-3.824653017,Naive CD4+ T,Naive CD4+ T,asapseq_control_atac
	1177,-6.907959109,47.85231048,B,B,asapseq_control_atac
	1178,-24.57113593,-20.58106683,Effector CD4+ T,Effector CD4+ T,asapseq_control_atac
	1179,-30.66811739,26.12343306,Monocytes,Monocytes,asapseq_control_atac
	1180,-32.05703429,27.50976699,Monocytes,Monocytes,asapseq_control_atac
	1181,15.27973026,-40.56810203,NK,NK,asapseq_control_atac
	1182,-17.08072758,-18.7469118,Effector CD4+ T,Effector CD4+ T,asapseq_control_atac
	1183,7.65789232,-8.061891442,Naive CD4+ T,Naive CD4+ T,asapseq_control_atac
	1184,-4.24573449,-14.10764987,Naive CD4+ T,Naive CD4+ T,asapseq_control_atac
	1185,20.08171492,29.84566442,Naive CD8+ T,Naive CD8+ T,asapseq_control_atac
	1186,-31.5091998,-18.01110719,Effector CD4+ T,Effector CD4+ T,asapseq_control_atac
	1187,-43.63039815,15.44517446,Monocytes,Monocytes,asapseq_control_atac
	1188,6.1299881,-40.88937022,NK,NK,asapseq_control_atac
	1189,11.0556787,-12.46817682,Naive CD4+ T,Naive CD4+ T,asapseq_control_atac
	1190,-29.71996012,-32.46504167,Monocytes,Effector CD4+ T,asapseq_control_atac
	1191,-1.857873168,50.82741214,B,B,asapseq_control_atac
	1192,33.08207391,-22.72681034,Unknown,NK,asapseq_control_atac
	1193,17.12198308,-40.64008614,NK,NK,asapseq_control_atac
	1194,-6.173421027,52.42890481,B,B,asapseq_control_atac
	1195,-28.77642075,-30.81717668,Effector CD4+ T,Effector CD4+ T,asapseq_control_atac
	1196,-14.62460181,-22.67609331,Effector CD4+ T,Effector CD4+ T,asapseq_control_atac
	1197,0.980625047,-6.384547467,Naive CD4+ T,Naive CD4+ T,asapseq_control_atac
	1198,7.898689699,-11.47927002,Naive CD4+ T,Naive CD4+ T,asapseq_control_atac
	1199,15.4362337,-40.53991199,NK,NK,asapseq_control_atac
	1200,12.86587254,-10.43303553,Naive CD4+ T,Naive CD4+ T,asapseq_control_atac
	1201,13.85664714,-42.43080795,NK,NK,asapseq_control_atac
	1202,-30.78348957,29.78600991,DC,Monocytes,asapseq_control_atac
	1203,-28.91967427,-23.01228555,Effector CD4+ T,Effector CD4+ T,asapseq_control_atac
	1204,6.518526646,-7.784237602,Naive CD4+ T,Naive CD4+ T,asapseq_control_atac
	1205,18.99686784,31.30577784,Naive CD8+ T,Naive CD8+ T,asapseq_control_atac
	1206,6.346875188,-2.259406538,Naive CD4+ T,Naive CD4+ T,asapseq_control_atac
	1207,12.29920193,-7.171174828,Naive CD4+ T,Naive CD4+ T,asapseq_control_atac
	1208,46.79136742,-0.19588046,Effector CD8+ T,Effector CD8+ T,asapseq_control_atac
	1209,13.03978425,-5.189811758,Naive CD4+ T,Naive CD4+ T,asapseq_control_atac
	1210,-16.37323525,-21.06864686,Effector CD4+ T,Effector CD4+ T,asapseq_control_atac
	1211,-5.662204287,-15.91005256,Effector CD4+ T,Naive CD4+ T,asapseq_control_atac
	1212,13.74528353,27.95866283,Naive CD8+ T,Naive CD8+ T,asapseq_control_atac
	1213,-31.12205333,23.80497699,Monocytes,Monocytes,asapseq_control_atac
	1214,13.12899981,-3.805673522,Naive CD4+ T,Naive CD4+ T,asapseq_control_atac
	1215,-40.75993036,18.2852409,Monocytes,Monocytes,asapseq_control_atac
	1216,-5.285910845,46.77788748,B,B,asapseq_control_atac
	1217,13.10637152,-12.13784613,Naive CD4+ T,Naive CD4+ T,asapseq_control_atac
	1218,-28.95342472,-26.59201171,Effector CD4+ T,Effector CD4+ T,asapseq_control_atac
	1219,17.53898922,26.76818653,Naive CD8+ T,Naive CD8+ T,asapseq_control_atac
	1220,-22.53104808,-15.5624842,Effector CD4+ T,Effector CD4+ T,asapseq_control_atac
	1221,13.77950565,-1.1904447,Naive CD4+ T,Naive CD4+ T,asapseq_control_atac
	1222,-31.4630475,-18.91717286,Effector CD4+ T,Effector CD4+ T,asapseq_control_atac
	1223,-31.92012884,-19.00212753,Effector CD4+ T,Effector CD4+ T,asapseq_control_atac
	1224,13.8329523,-3.97491033,Naive CD4+ T,Naive CD4+ T,asapseq_control_atac
	1225,8.466035017,-16.37624763,Effector CD4+ T,Naive CD4+ T,asapseq_control_atac
	1226,-22.87048687,-24.99799644,Effector CD4+ T,Effector CD4+ T,asapseq_control_atac
	1227,-25.41551467,-25.39240015,Effector CD4+ T,Effector CD4+ T,asapseq_control_atac
	1228,16.2036642,29.79053533,Naive CD8+ T,Naive CD8+ T,asapseq_control_atac
	1229,-45.23699208,15.60471467,Monocytes,Monocytes,asapseq_control_atac
	1230,12.04971308,-11.08632996,Naive CD4+ T,Naive CD4+ T,asapseq_control_atac
	1231,15.26552017,27.88765139,Naive CD8+ T,Naive CD8+ T,asapseq_control_atac
	1232,13.47833929,-41.61863794,NK,NK,asapseq_control_atac
	1233,14.38756558,30.40998629,Naive CD8+ T,Naive CD8+ T,asapseq_control_atac
	1234,14.80997604,-0.517256945,Naive CD4+ T,Naive CD4+ T,asapseq_control_atac
	1235,47.32509616,1.152712219,Effector CD8+ T,Effector CD8+ T,asapseq_control_atac
	1236,18.11102539,27.02268668,Naive CD8+ T,Naive CD8+ T,asapseq_control_atac
	1237,-40.09770905,21.50517449,Monocytes,Monocytes,asapseq_control_atac
	1238,-15.45958529,-22.3667811,Effector CD4+ T,Effector CD4+ T,asapseq_control_atac
	1239,52.69316846,7.124021456,Effector CD8+ T,Effector CD4+ T,asapseq_control_atac
	1240,13.49773017,-9.69607836,Naive CD4+ T,Naive CD4+ T,asapseq_control_atac
	1241,14.69280295,-0.774545783,Naive CD4+ T,Naive CD4+ T,asapseq_control_atac
	1242,18.48498214,29.21400626,Naive CD8+ T,Naive CD8+ T,asapseq_control_atac
	1243,26.0860321,25.86799807,Naive CD8+ T,Naive CD8+ T,asapseq_control_atac
	1244,18.88457059,31.05114719,Naive CD8+ T,Naive CD8+ T,asapseq_control_atac
	1245,48.8550914,1.160555443,Effector CD8+ T,Effector CD8+ T,asapseq_control_atac
	1246,20.25284826,23.05956954,Naive CD8+ T,Naive CD8+ T,asapseq_control_atac
	1247,16.10499357,-42.87862178,NK,NK,asapseq_control_atac
	1248,9.019883657,-41.60782368,NK,NK,asapseq_control_atac
	1249,-23.00198078,-22.84723956,Effector CD4+ T,Effector CD4+ T,asapseq_control_atac
	1250,46.66139516,-3.274796801,Effector CD8+ T,Effector CD8+ T,asapseq_control_atac
	1251,-22.64634354,-20.47716696,Effector CD4+ T,Effector CD4+ T,asapseq_control_atac
	1252,0.060906778,-5.891982513,Naive CD4+ T,Naive CD4+ T,asapseq_control_atac
	1253,-1.610116579,-8.352115876,Naive CD4+ T,Naive CD4+ T,asapseq_control_atac
	1254,-15.40176821,-17.60072237,Effector CD4+ T,Effector CD4+ T,asapseq_control_atac
	1255,-7.612434687,49.59849361,B,B,asapseq_control_atac
	1256,7.209677203,-12.64254805,Naive CD4+ T,Naive CD4+ T,asapseq_control_atac
	1257,17.50752622,-41.09983559,NK,NK,asapseq_control_atac
	1258,-5.565117396,51.75960952,B,B,asapseq_control_atac
	1259,11.34376681,-15.40511335,Naive CD4+ T,Naive CD4+ T,asapseq_control_atac
	1260,6.025986035,-43.54952243,NK,NK,asapseq_control_atac
	1261,20.13404495,26.58164794,Naive CD8+ T,Naive CD8+ T,asapseq_control_atac
	1262,6.058863723,-1.439262512,Naive CD4+ T,Naive CD4+ T,asapseq_control_atac
	1263,45.7741159,-8.611957354,Effector CD8+ T,Effector CD8+ T,asapseq_control_atac
	1264,14.37304356,-1.496649055,Naive CD4+ T,Naive CD4+ T,asapseq_control_atac
	1265,-28.83095874,24.40321045,Monocytes,Monocytes,asapseq_control_atac
	1266,18.01498672,-41.0463394,NK,NK,asapseq_control_atac
	1267,46.25666246,-7.894747707,Effector CD8+ T,Effector CD8+ T,asapseq_control_atac
	1268,-28.19522843,-24.33164921,DC,Effector CD4+ T,asapseq_control_atac
	1269,2.690924202,-5.35841216,Naive CD4+ T,Naive CD4+ T,asapseq_control_atac
	1270,17.81970995,27.9970444,Naive CD8+ T,Naive CD8+ T,asapseq_control_atac
	1271,6.585065901,-9.652356902,Naive CD4+ T,Naive CD4+ T,asapseq_control_atac
	1272,20.83995316,29.48984379,Naive CD8+ T,Naive CD8+ T,asapseq_control_atac
	1273,7.122502327,-12.01774252,Naive CD4+ T,Naive CD4+ T,asapseq_control_atac
	1274,16.10069793,26.84908404,Naive CD8+ T,Naive CD8+ T,asapseq_control_atac
	1275,8.868859309,-44.45188431,NK,NK,asapseq_control_atac
	1276,-20.68707195,33.47209045,Monocytes,Monocytes,asapseq_control_atac
	1277,-1.987961501,49.7318732,B,B,asapseq_control_atac
	1278,8.190488292,-42.17934789,NK,NK,asapseq_control_atac
	1279,7.639084066,-17.9449723,Monocytes,Naive CD4+ T,asapseq_control_atac
	1280,-20.35896568,31.36140238,Monocytes,Monocytes,asapseq_control_atac
	1281,-30.5156601,-19.75707168,Effector CD4+ T,Effector CD4+ T,asapseq_control_atac
	1282,30.83223308,-24.61471763,Unknown,NK,asapseq_control_atac
	1283,-4.140227292,47.32322883,B,B,asapseq_control_atac
	1284,6.025105196,0.738898482,Naive CD4+ T,Naive CD4+ T,asapseq_control_atac
	1285,-4.282382568,48.18741579,B,B,asapseq_control_atac
	1286,13.71185845,-3.207686993,Naive CD4+ T,Naive CD4+ T,asapseq_control_atac
	1287,45.85934369,-5.298014252,Effector CD8+ T,Effector CD8+ T,asapseq_control_atac
	1288,12.85757403,-43.31414322,NK,NK,asapseq_control_atac
	1289,14.95727608,-0.303712428,Naive CD4+ T,Naive CD4+ T,asapseq_control_atac
	1290,18.83562313,30.0350004,Naive CD8+ T,Naive CD8+ T,asapseq_control_atac
	1291,-34.39117822,23.40252034,Monocytes,Monocytes,asapseq_control_atac
	1292,-15.69827259,45.75531166,B,B,asapseq_control_atac
	1293,13.11165165,-2.428309546,Naive CD4+ T,Naive CD4+ T,asapseq_control_atac
	1294,-30.90105486,23.94436312,Monocytes,Monocytes,asapseq_control_atac
	1295,-21.09467118,-23.66244516,Effector CD4+ T,Effector CD4+ T,asapseq_control_atac
	1296,45.90538919,-6.405149879,Effector CD8+ T,Effector CD8+ T,asapseq_control_atac
	1297,-22.77359955,-22.58912439,Effector CD4+ T,Effector CD4+ T,asapseq_control_atac
	1298,10.27602432,-4.011497809,Naive CD4+ T,Naive CD4+ T,asapseq_control_atac
	1299,8.723318278,-41.38961403,NK,NK,asapseq_control_atac
	1300,11.06542286,-3.441010736,Naive CD4+ T,Naive CD4+ T,asapseq_control_atac
	1301,44.66439464,-5.137413066,Effector CD8+ T,Effector CD8+ T,asapseq_control_atac
	1302,12.74777844,-11.54615268,Naive CD4+ T,Naive CD4+ T,asapseq_control_atac
	1303,9.581820734,-5.942427946,Naive CD4+ T,Naive CD4+ T,asapseq_control_atac
	1304,7.859839899,-40.8689192,NK,NK,asapseq_control_atac
	1305,-27.8791926,-22.93086762,Effector CD4+ T,Effector CD4+ T,asapseq_control_atac
	1306,21.13170536,28.02456028,Naive CD8+ T,Naive CD8+ T,asapseq_control_atac
	1307,18.43468315,24.91072013,Naive CD8+ T,Naive CD8+ T,asapseq_control_atac
	1308,15.84883607,-10.2406004,Naive CD4+ T,Naive CD4+ T,asapseq_control_atac
	1309,8.358209473,-43.13886448,NK,NK,asapseq_control_atac
	1310,14.34829994,-0.703209544,Naive CD4+ T,Naive CD4+ T,asapseq_control_atac
	1311,13.89304071,28.65928627,Naive CD8+ T,Naive CD8+ T,asapseq_control_atac
	1312,34.10681592,-24.21259696,Unknown,NK,asapseq_control_atac
	1313,52.42804466,8.397050652,Effector CD8+ T,Effector CD4+ T,asapseq_control_atac
	1314,13.52331666,-3.039500998,Naive CD4+ T,Naive CD4+ T,asapseq_control_atac
	1315,16.91469801,27.86216486,Naive CD8+ T,Naive CD8+ T,asapseq_control_atac
	1316,12.03288154,1.755132378,Naive CD4+ T,Naive CD4+ T,asapseq_control_atac
	1317,7.052760038,0.411855211,Naive CD4+ T,Naive CD4+ T,asapseq_control_atac
	1318,30.31668568,-24.61197333,Unknown,NK,asapseq_control_atac
	1319,18.74195655,30.55920548,Naive CD8+ T,Naive CD8+ T,asapseq_control_atac
	1320,17.52240923,30.99003312,Naive CD8+ T,Naive CD8+ T,asapseq_control_atac
	1321,9.95805889,-7.692624218,Naive CD4+ T,Naive CD4+ T,asapseq_control_atac
	1322,-29.30046778,22.52540888,Monocytes,Monocytes,asapseq_control_atac
	1323,19.41568327,26.52260249,Naive CD8+ T,Naive CD8+ T,asapseq_control_atac
	1324,15.04782089,-5.19368957,Naive CD4+ T,Naive CD4+ T,asapseq_control_atac
	1325,-28.30906578,-24.02449006,Effector CD4+ T,Effector CD4+ T,asapseq_control_atac
	1326,29.59636475,-24.61743165,Unknown,NK,asapseq_control_atac
	1327,-2.54349283,47.95167659,B,B,asapseq_control_atac
	1328,10.35830581,-40.25125901,NK,NK,asapseq_control_atac
	1329,10.95823985,-16.22841379,Naive CD4+ T,Naive CD4+ T,asapseq_control_atac
	1330,8.404196109,-11.52937654,Naive CD4+ T,Naive CD4+ T,asapseq_control_atac
	1331,-29.52894711,-23.24802559,Effector CD4+ T,Effector CD4+ T,asapseq_control_atac
	1332,-21.55280116,-22.85617823,Effector CD4+ T,Effector CD4+ T,asapseq_control_atac
	1333,5.954932134,-6.119093107,B,Naive CD4+ T,asapseq_control_atac
	1334,23.36769407,29.85093468,Naive CD8+ T,Naive CD8+ T,asapseq_control_atac
	1335,48.29274183,3.631055116,Effector CD8+ T,Effector CD8+ T,asapseq_control_atac
	1336,-17.18883647,-19.37455163,Effector CD4+ T,Effector CD4+ T,asapseq_control_atac
	1337,-7.165999779,47.92911673,B,B,asapseq_control_atac
	1338,-42.13000486,-19.48628482,Effector CD4+ T,Effector CD8+ T,asapseq_control_atac
	1339,43.96657873,-9.914779879,Effector CD8+ T,Effector CD8+ T,asapseq_control_atac
	1340,8.282546109,-43.92685473,NK,NK,asapseq_control_atac
	1341,9.071288945,-3.294307562,Naive CD4+ T,Naive CD4+ T,asapseq_control_atac
	1342,5.298364327,-40.72655941,NK,NK,asapseq_control_atac
	1343,18.56181711,-39.60630393,NK,NK,asapseq_control_atac
	1344,13.84977243,4.762953932,Naive CD4+ T,Naive CD4+ T,asapseq_control_atac
	1345,-16.42303055,-18.07504214,Effector CD4+ T,Effector CD4+ T,asapseq_control_atac
	1346,12.94527768,-0.288068634,Naive CD4+ T,Naive CD4+ T,asapseq_control_atac
	1347,-43.12968199,-18.4085592,Effector CD4+ T,Effector CD8+ T,asapseq_control_atac
	1348,47.22153966,3.890852468,Effector CD8+ T,Effector CD8+ T,asapseq_control_atac
	1349,34.19364112,19.34661294,Naive CD8+ T,Naive CD8+ T,asapseq_control_atac
	1350,19.22627241,-41.59868678,NK,NK,asapseq_control_atac
	1351,14.20563889,-11.50686912,Naive CD4+ T,Naive CD4+ T,asapseq_control_atac
	1352,-7.839584572,47.24610744,B,B,asapseq_control_atac
	1353,-36.50691606,-11.55612565,Effector CD4+ T,Effector CD4+ T,asapseq_control_atac
	1354,7.522648488,-44.88968778,NK,NK,asapseq_control_atac
	1355,12.34688581,-9.996284659,Naive CD4+ T,Naive CD4+ T,asapseq_control_atac
	1356,-11.64929459,-17.34938023,Effector CD4+ T,Effector CD4+ T,asapseq_control_atac
	1357,-30.47230434,-19.10935526,Effector CD4+ T,Effector CD4+ T,asapseq_control_atac
	1358,5.25942625,-38.14942815,NK,NK,asapseq_control_atac
	1359,5.330409738,-34.69854059,NK,NK,asapseq_control_atac
	1360,33.42737768,-22.85740185,Unknown,NK,asapseq_control_atac
	1361,15.74871965,30.50229666,Naive CD8+ T,Naive CD8+ T,asapseq_control_atac
	1362,-32.45880618,-18.27588547,Effector CD4+ T,Effector CD4+ T,asapseq_control_atac
	1363,19.69189678,26.94574882,Naive CD8+ T,Naive CD8+ T,asapseq_control_atac
	1364,5.58855909,-9.690852596,Naive CD4+ T,Naive CD4+ T,asapseq_control_atac
	1365,10.5834903,-4.692940945,Naive CD4+ T,Naive CD4+ T,asapseq_control_atac
	1366,3.63661169,-9.45965842,Naive CD4+ T,Naive CD4+ T,asapseq_control_atac
	1367,51.61968285,8.557571295,Effector CD8+ T,Effector CD4+ T,asapseq_control_atac
	1368,20.68426334,29.50441165,Naive CD8+ T,Naive CD8+ T,asapseq_control_atac
	1369,21.19898282,26.68441367,Naive CD8+ T,Naive CD8+ T,asapseq_control_atac
	1370,-28.06647391,0.872234555,B,Effector CD4+ T,asapseq_control_atac
	1371,-26.76211158,-23.22009406,Effector CD4+ T,Effector CD4+ T,asapseq_control_atac
	1372,-20.45793882,31.29532899,Monocytes,Monocytes,asapseq_control_atac
	1373,18.8945817,-3.9646946,Naive CD4+ T,Naive CD4+ T,asapseq_control_atac
	1374,5.787005611,-38.01013754,NK,NK,asapseq_control_atac
	1375,7.767982242,-2.033036952,Naive CD4+ T,Naive CD4+ T,asapseq_control_atac
	1376,-30.76812933,30.16796757,Monocytes,Monocytes,asapseq_control_atac
	1377,23.87295863,24.01535495,Naive CD8+ T,Naive CD8+ T,asapseq_control_atac
	1378,21.73384718,29.45715867,Naive CD8+ T,Naive CD8+ T,asapseq_control_atac
	1379,-19.79945026,31.87616808,Monocytes,Effector CD8+ T,asapseq_control_atac
	1380,-20.65286504,-20.787215,Effector CD4+ T,Effector CD4+ T,asapseq_control_atac
	1381,14.74122148,-36.84889451,NK,NK,asapseq_control_atac
	1382,-2.282133747,49.74129176,B,B,asapseq_control_atac
	1383,11.25917982,-9.291545926,Naive CD4+ T,Naive CD4+ T,asapseq_control_atac
	1384,-21.76621969,-21.54305254,Effector CD4+ T,Effector CD4+ T,asapseq_control_atac
	1385,-29.9588412,23.84570248,Monocytes,Monocytes,asapseq_control_atac
	1386,7.937012465,-13.12052106,Naive CD4+ T,Naive CD4+ T,asapseq_control_atac
	1387,11.52426314,-11.90266536,Naive CD4+ T,Naive CD4+ T,asapseq_control_atac
	1388,-11.62974254,-16.48691299,Effector CD4+ T,Naive CD4+ T,asapseq_control_atac
	1389,-4.742553585,48.08928702,B,B,asapseq_control_atac
	1390,49.45291065,4.044823615,Effector CD8+ T,Effector CD8+ T,asapseq_control_atac
	1391,16.5380114,-3.22026504,Naive CD4+ T,Naive CD4+ T,asapseq_control_atac
	1392,10.4518055,1.418667533,Naive CD4+ T,Naive CD4+ T,asapseq_control_atac
	1393,45.70971202,-6.779609691,Effector CD8+ T,Effector CD8+ T,asapseq_control_atac
	1394,-17.08360315,-19.27122064,Effector CD4+ T,Effector CD4+ T,asapseq_control_atac
	1395,5.445529163,-37.85135176,NK,NK,asapseq_control_atac
	1396,16.37385696,-1.945556687,Naive CD4+ T,Naive CD4+ T,asapseq_control_atac
	1397,18.18880577,25.95422058,Naive CD8+ T,Naive CD8+ T,asapseq_control_atac
	1398,5.809308367,-12.07251004,Naive CD4+ T,Naive CD4+ T,asapseq_control_atac
	1399,49.4197811,1.54576897,Effector CD8+ T,Effector CD8+ T,asapseq_control_atac
	1400,-7.398147077,53.18022675,B,B,asapseq_control_atac
	1401,27.98556297,25.98185202,Naive CD8+ T,Naive CD8+ T,asapseq_control_atac
	1402,-17.83270377,-17.99555234,Effector CD4+ T,Effector CD4+ T,asapseq_control_atac
	1403,-42.29999309,-19.56569096,Effector CD4+ T,Effector CD8+ T,asapseq_control_atac
	1404,-41.5742046,17.60388367,Monocytes,Monocytes,asapseq_control_atac
	1405,-22.871408,-25.74502758,Effector CD4+ T,Effector CD4+ T,asapseq_control_atac
	1406,6.550446982,-12.6886517,Naive CD4+ T,Naive CD4+ T,asapseq_control_atac
	1407,-7.262083271,46.25268374,B,B,asapseq_control_atac
	1408,-22.88953643,-15.79460698,Naive CD4+ T,Effector CD4+ T,asapseq_control_atac
	1409,-2.925688227,48.09907235,B,B,asapseq_control_atac
	1410,12.17488136,-4.063689093,Naive CD4+ T,Naive CD4+ T,asapseq_control_atac
	1411,45.10498995,-8.575783307,Effector CD8+ T,Effector CD8+ T,asapseq_control_atac
	1412,-9.345272006,-13.29691751,Naive CD4+ T,Naive CD4+ T,asapseq_control_atac
	1413,15.63362553,0.057641906,Naive CD4+ T,Naive CD4+ T,asapseq_control_atac
	1414,-8.159411831,48.57035503,B,B,asapseq_control_atac
	1415,17.34653264,30.74400424,Naive CD8+ T,Naive CD8+ T,asapseq_control_atac
	1416,3.393384973,-15.37296214,Naive CD4+ T,Naive CD4+ T,asapseq_control_atac
	1417,14.64957105,-3.821579017,Naive CD4+ T,Naive CD4+ T,asapseq_control_atac
	1418,13.93769355,-35.80463016,NK,NK,asapseq_control_atac
	1419,-14.52405653,-17.65206771,Effector CD4+ T,Effector CD4+ T,asapseq_control_atac
	1420,16.76888264,24.66669953,Naive CD8+ T,Naive CD8+ T,asapseq_control_atac
	1421,-30.24381613,23.25479892,Monocytes,Monocytes,asapseq_control_atac
	1422,1.851531303,-11.98754753,Naive CD4+ T,Naive CD4+ T,asapseq_control_atac
	1423,-26.58341084,-23.68028118,Effector CD4+ T,Effector CD4+ T,asapseq_control_atac
	1424,-16.78033871,-16.98799946,Effector CD4+ T,Effector CD4+ T,asapseq_control_atac
	1425,18.17531818,-40.97172548,NK,NK,asapseq_control_atac
	1426,19.71997286,-39.30760342,NK,NK,asapseq_control_atac
	1427,3.024002784,-4.502619974,Naive CD4+ T,Naive CD4+ T,asapseq_control_atac
	1428,-29.07653012,-22.99074081,Effector CD4+ T,Effector CD4+ T,asapseq_control_atac
	1429,-25.08020461,-22.74760189,Effector CD4+ T,Effector CD4+ T,asapseq_control_atac
	1430,16.71324536,-41.4536072,NK,NK,asapseq_control_atac
	1431,-6.410269948,-16.70934552,Effector CD4+ T,Naive CD4+ T,asapseq_control_atac
	1432,-27.61141042,-25.20889185,Effector CD4+ T,Effector CD4+ T,asapseq_control_atac
	1433,16.21539114,-6.743179728,Naive CD4+ T,Naive CD4+ T,asapseq_control_atac
	1434,31.17835942,-20.88911789,Unknown,NK,asapseq_control_atac
	1435,32.65355524,-21.6113794,Unknown,NK,asapseq_control_atac
	1436,12.47933482,6.369169565,Naive CD4+ T,Naive CD4+ T,asapseq_control_atac
	1437,13.99870507,-4.320216487,Naive CD4+ T,Naive CD4+ T,asapseq_control_atac
	1438,33.40047806,-22.58878814,Unknown,NK,asapseq_control_atac
	1439,18.62056956,21.53124896,Naive CD8+ T,Naive CD8+ T,asapseq_control_atac
	1440,-1.328134035,-6.523843334,Naive CD4+ T,Naive CD4+ T,asapseq_control_atac
	1441,12.43083141,-42.67712432,NK,NK,asapseq_control_atac
	1442,-14.76493788,-20.87302068,Effector CD4+ T,Effector CD4+ T,asapseq_control_atac
	1443,16.59783384,31.04462915,Naive CD8+ T,Naive CD8+ T,asapseq_control_atac
	1444,9.80835878,-11.90157914,Naive CD4+ T,Naive CD4+ T,asapseq_control_atac
	1445,-25.29700359,-18.92667656,Effector CD4+ T,Effector CD4+ T,asapseq_control_atac
	1446,-8.241697252,48.6776642,B,B,asapseq_control_atac
	1447,45.84437706,-7.869410535,Effector CD8+ T,Effector CD8+ T,asapseq_control_atac
	1448,15.12526123,-2.457742606,Naive CD4+ T,Naive CD4+ T,asapseq_control_atac
	1449,21.2265312,-35.41566989,NK,NK,asapseq_control_atac
	1450,15.34371919,-1.72427559,Naive CD4+ T,Naive CD4+ T,asapseq_control_atac
	1451,21.07364983,31.71271247,Naive CD8+ T,Naive CD8+ T,asapseq_control_atac
	1452,11.38965801,-4.680732899,Naive CD4+ T,Naive CD4+ T,asapseq_control_atac
	1453,-18.92610444,-20.10546466,Effector CD4+ T,Effector CD4+ T,asapseq_control_atac
	1454,17.13960218,-6.493807451,Naive CD4+ T,Naive CD4+ T,asapseq_control_atac
	1455,11.8436833,-4.412502251,Naive CD4+ T,Naive CD4+ T,asapseq_control_atac
	1456,5.980145668,-10.00748069,Naive CD4+ T,Naive CD4+ T,asapseq_control_atac
	1457,-20.27510764,-23.03976263,Effector CD4+ T,Effector CD4+ T,asapseq_control_atac
	1458,19.93718336,-40.66139925,NK,NK,asapseq_control_atac
	1459,21.36930089,-34.83876093,NK,NK,asapseq_control_atac
	1460,-4.068570485,47.23014367,B,B,asapseq_control_atac
	1461,13.71730068,-44.59015559,NK,NK,asapseq_control_atac
	1462,-5.030865323,46.48137101,B,B,asapseq_control_atac
	1463,-12.75385508,-17.73094354,Effector CD4+ T,Effector CD4+ T,asapseq_control_atac
	1464,33.69200445,-23.40202028,Unknown,NK,asapseq_control_atac
	1465,11.56125965,2.155253154,Naive CD4+ T,Naive CD4+ T,asapseq_control_atac
	1466,2.904927944,-6.558591629,Naive CD4+ T,Naive CD4+ T,asapseq_control_atac
	1467,23.22899788,23.57549448,Naive CD8+ T,Naive CD8+ T,asapseq_control_atac
	1468,9.366173457,-42.03088605,NK,NK,asapseq_control_atac
	1469,-29.08428,23.4843377,Monocytes,Monocytes,asapseq_control_atac
	1470,11.79452027,-4.362181035,Naive CD4+ T,Naive CD4+ T,asapseq_control_atac
	1471,-28.25490644,-23.82099591,Effector CD4+ T,Effector CD4+ T,asapseq_control_atac
	1472,22.57152268,27.8079266,Naive CD8+ T,Naive CD8+ T,asapseq_control_atac
	1473,10.7685867,-13.5631709,Naive CD4+ T,Naive CD4+ T,asapseq_control_atac
	1474,17.90568173,32.22891481,Naive CD8+ T,Naive CD8+ T,asapseq_control_atac
	1475,14.54780438,-6.587353826,Naive CD4+ T,Naive CD4+ T,asapseq_control_atac
	1476,18.25402434,31.54531373,Naive CD8+ T,Naive CD8+ T,asapseq_control_atac
	1477,9.823230314,-11.05947873,Naive CD4+ T,Naive CD4+ T,asapseq_control_atac
	1478,20.84290171,32.8530078,Naive CD8+ T,Naive CD8+ T,asapseq_control_atac
	1479,16.31981363,-0.89258945,Naive CD4+ T,Naive CD4+ T,asapseq_control_atac
	1480,-26.17848933,-23.54045734,Effector CD4+ T,Effector CD4+ T,asapseq_control_atac
	1481,-22.6266372,26.1972517,DC,Monocytes,asapseq_control_atac
	1482,-15.62109065,-16.05539119,Effector CD4+ T,Effector CD4+ T,asapseq_control_atac
	1483,-27.47292378,-22.21278874,Effector CD4+ T,Effector CD4+ T,asapseq_control_atac
	1484,10.46354278,-1.09027104,Naive CD4+ T,Naive CD4+ T,asapseq_control_atac
	1485,18.50869538,-39.9885485,NK,NK,asapseq_control_atac
	1486,8.335571558,-9.879773633,Naive CD4+ T,Naive CD4+ T,asapseq_control_atac
	1487,17.83189046,32.18647082,Naive CD8+ T,Naive CD8+ T,asapseq_control_atac
	1488,11.7719777,-2.206205165,Naive CD4+ T,Naive CD4+ T,asapseq_control_atac
	1489,-29.69781409,-24.84585114,Effector CD4+ T,Effector CD4+ T,asapseq_control_atac
	1490,50.49916485,6.166749433,Effector CD8+ T,Effector CD8+ T,asapseq_control_atac
	1491,10.7961832,-11.93920549,Naive CD4+ T,Naive CD4+ T,asapseq_control_atac
	1492,-4.991857963,-14.21405142,Effector CD4+ T,Naive CD4+ T,asapseq_control_atac
	1493,10.25888972,-11.92426709,Naive CD4+ T,Naive CD4+ T,asapseq_control_atac
	1494,46.1261354,2.081390536,Effector CD8+ T,Effector CD8+ T,asapseq_control_atac
	1495,-32.106083,25.84306512,Monocytes,Monocytes,asapseq_control_atac
	1496,-44.29443855,17.51503364,Monocytes,Monocytes,asapseq_control_atac
	1497,-8.483045065,-14.37735084,Naive CD4+ T,Naive CD4+ T,asapseq_control_atac
	1498,-2.554719459,47.94110928,B,B,asapseq_control_atac
	1499,15.50307663,-1.106124894,Naive CD4+ T,Naive CD4+ T,asapseq_control_atac
	1500,14.34901783,-42.89868223,NK,NK,asapseq_control_atac
	1501,20.08754518,31.98271591,Naive CD8+ T,Naive CD8+ T,asapseq_control_atac
	1502,-22.69977158,27.30657758,Monocytes,Monocytes,asapseq_control_atac
	1503,47.70898374,8.800486384,Effector CD8+ T,Effector CD4+ T,asapseq_control_atac
	1504,-24.79755424,-22.95856375,Effector CD4+ T,Effector CD4+ T,asapseq_control_atac
	1505,-24.4108304,-24.85831136,Effector CD4+ T,Effector CD4+ T,asapseq_control_atac
	1506,18.84871145,26.0480656,Naive CD8+ T,Naive CD8+ T,asapseq_control_atac
	1507,12.29820768,-42.6876015,NK,NK,asapseq_control_atac
	1508,17.75245147,20.83287505,Naive CD8+ T,Naive CD8+ T,asapseq_control_atac
	1509,45.80167673,-1.723680857,Effector CD8+ T,Effector CD8+ T,asapseq_control_atac
	1510,11.56160094,29.51334419,Naive CD8+ T,Naive CD8+ T,asapseq_control_atac
	1511,9.585249319,-41.21925621,NK,NK,asapseq_control_atac
	1512,-34.14220402,16.59177136,Monocytes,Monocytes,asapseq_control_atac
	1513,9.753209223,-13.22036002,Naive CD4+ T,Naive CD4+ T,asapseq_control_atac
	1514,12.57536147,-4.63760531,Naive CD4+ T,Naive CD4+ T,asapseq_control_atac
	1515,-7.440009156,55.3291476,B,B,asapseq_control_atac
	1516,15.17954382,-1.243255053,Naive CD4+ T,Naive CD4+ T,asapseq_control_atac
	1517,10.16645465,-0.797870523,Naive CD4+ T,Naive CD4+ T,asapseq_control_atac
	1518,-23.71470719,30.22118521,Monocytes,Monocytes,asapseq_control_atac
	1519,10.9432591,-11.4325967,Naive CD4+ T,Naive CD4+ T,asapseq_control_atac
	1520,20.28397755,-5.456051015,DC,Naive CD4+ T,asapseq_control_atac
	1521,14.30028126,-36.32832971,NK,NK,asapseq_control_atac
	1522,-30.2019733,24.71718832,Monocytes,Monocytes,asapseq_control_atac
	1523,-0.634685063,53.63530453,B,B,asapseq_control_atac
	1524,-9.173087631,48.02421701,B,B,asapseq_control_atac
	1525,46.02013403,-8.349136617,Effector CD8+ T,Effector CD8+ T,asapseq_control_atac
	1526,-6.282984971,52.31196119,B,B,asapseq_control_atac
	1527,-32.93727148,-23.48056244,Effector CD4+ T,Effector CD4+ T,asapseq_control_atac
	1528,48.56356673,0.568565552,Effector CD8+ T,Effector CD8+ T,asapseq_control_atac
	1529,3.55823854,-10.9856474,Naive CD4+ T,Naive CD4+ T,asapseq_control_atac
	1530,44.79576654,-7.861936412,Effector CD8+ T,Effector CD8+ T,asapseq_control_atac
	1531,-13.82050327,-16.78718432,Effector CD4+ T,Effector CD4+ T,asapseq_control_atac
	1532,-26.10067874,-26.84743971,Effector CD4+ T,Effector CD4+ T,asapseq_control_atac
	1533,7.524459406,-14.02668394,Naive CD4+ T,Naive CD4+ T,asapseq_control_atac
	1534,-28.31797243,-21.19016922,Effector CD4+ T,Effector CD4+ T,asapseq_control_atac
	1535,9.595780883,-9.38968805,Naive CD4+ T,Naive CD4+ T,asapseq_control_atac
	1536,9.061012414,1.873550627,Naive CD4+ T,Naive CD4+ T,asapseq_control_atac
	1537,-22.04235466,31.25675309,Monocytes,Monocytes,asapseq_control_atac
	1538,6.555951257,-41.47821604,NK,NK,asapseq_control_atac
	1539,12.62491682,0.392429211,Naive CD4+ T,Naive CD4+ T,asapseq_control_atac
	1540,11.21848105,-6.330252915,Naive CD4+ T,Naive CD4+ T,asapseq_control_atac
	1541,-2.069405138,-14.75536061,Effector CD4+ T,Naive CD4+ T,asapseq_control_atac
	1542,13.49494635,-0.730308427,Naive CD4+ T,Naive CD4+ T,asapseq_control_atac
	1543,-15.38763265,-22.85235755,Effector CD4+ T,Effector CD4+ T,asapseq_control_atac
	1544,21.39487685,28.08131311,Naive CD8+ T,Naive CD8+ T,asapseq_control_atac
	1545,14.81739841,-41.85983731,NK,NK,asapseq_control_atac
	1546,16.15254654,28.17050906,Naive CD8+ T,Naive CD8+ T,asapseq_control_atac
	1547,-24.15739691,-23.19275788,Effector CD4+ T,Effector CD4+ T,asapseq_control_atac
	1548,-7.460188778,-14.83198559,Effector CD4+ T,Effector CD4+ T,asapseq_control_atac
	1549,30.52524554,-21.87840313,Unknown,NK,asapseq_control_atac
	1550,16.38357849,-40.52525546,NK,NK,asapseq_control_atac
	1551,2.230049296,-4.305855616,Naive CD4+ T,Naive CD4+ T,asapseq_control_atac
	1552,-6.610332923,47.45083523,B,B,asapseq_control_atac
	1553,7.548006577,-11.21237358,Naive CD4+ T,Naive CD4+ T,asapseq_control_atac
	1554,-22.33810666,31.03129073,Monocytes,Monocytes,asapseq_control_atac
	1555,6.578283753,5.751348289,Naive CD4+ T,Naive CD4+ T,asapseq_control_atac
	1556,7.489440676,-17.43400577,Naive CD4+ T,Naive CD4+ T,asapseq_control_atac
	1557,14.6721945,-37.31795308,NK,NK,asapseq_control_atac
	1558,11.71044316,-3.29196237,Naive CD4+ T,Naive CD4+ T,asapseq_control_atac
	1559,8.458149697,-10.2120219,Naive CD4+ T,Naive CD4+ T,asapseq_control_atac
	1560,-18.63687635,-16.47651644,Effector CD4+ T,Effector CD4+ T,asapseq_control_atac
	1561,16.81451839,30.35488136,Naive CD8+ T,Naive CD8+ T,asapseq_control_atac
	1562,8.768717195,-8.538384198,Naive CD4+ T,Naive CD4+ T,asapseq_control_atac
	1563,11.82618963,-8.830957275,Naive CD4+ T,Naive CD4+ T,asapseq_control_atac
	1564,15.78741391,-9.195644876,Naive CD4+ T,Naive CD4+ T,asapseq_control_atac
	1565,13.07272936,-40.03915944,NK,NK,asapseq_control_atac
	1566,12.78160904,-9.152655238,Naive CD4+ T,Naive CD4+ T,asapseq_control_atac
	1567,15.26781478,-40.05207737,NK,NK,asapseq_control_atac
	1568,8.898102814,-4.540452892,Naive CD4+ T,Naive CD4+ T,asapseq_control_atac
	1569,7.764035329,-13.95578736,Naive CD4+ T,Naive CD4+ T,asapseq_control_atac
	1570,-5.395442054,49.13961902,B,B,asapseq_control_atac
	1571,48.44494557,2.042626655,Effector CD8+ T,Effector CD8+ T,asapseq_control_atac
	1572,-42.40420239,-19.07710242,Effector CD4+ T,Effector CD8+ T,asapseq_control_atac
	1573,-30.72131389,24.65051071,Monocytes,Monocytes,asapseq_control_atac
	1574,-1.296570071,-7.364746837,Naive CD4+ T,Naive CD4+ T,asapseq_control_atac
	1575,19.18603315,-41.35056495,NK,NK,asapseq_control_atac
	1576,18.98129377,31.28517497,Naive CD8+ T,Naive CD8+ T,asapseq_control_atac
	1577,19.73747332,31.75114484,Naive CD8+ T,Naive CD8+ T,asapseq_control_atac
	1578,9.562513269,-13.95273781,Naive CD4+ T,Naive CD4+ T,asapseq_control_atac
	1579,40.38169705,-11.54540055,Effector CD8+ T,Effector CD8+ T,asapseq_control_atac
	1580,-31.20102763,29.98813684,DC,B,asapseq_control_atac
	1581,6.624646368,-3.371069723,Naive CD4+ T,Naive CD4+ T,asapseq_control_atac
	1582,-29.76527909,-25.35372668,Effector CD4+ T,Effector CD4+ T,asapseq_control_atac
	1583,-42.57545693,-20.23531497,Effector CD4+ T,Effector CD8+ T,asapseq_control_atac
	1584,-20.47012131,-20.82843945,Effector CD4+ T,Effector CD4+ T,asapseq_control_atac
	1585,-39.29979071,-18.95497707,Effector CD4+ T,Effector CD4+ T,asapseq_control_atac
	1586,50.12945455,2.265051314,Effector CD8+ T,Effector CD8+ T,asapseq_control_atac
	1587,46.22169316,-3.282295172,Effector CD8+ T,Effector CD8+ T,asapseq_control_atac
	1588,7.727965577,-11.65229793,Naive CD4+ T,Naive CD4+ T,asapseq_control_atac
	1589,17.49567145,28.22324494,Naive CD8+ T,Naive CD8+ T,asapseq_control_atac
	1590,18.245881,-41.05916606,NK,NK,asapseq_control_atac
	1591,30.5666925,-24.55995986,Unknown,NK,asapseq_control_atac
	1592,13.87313322,-2.230347047,Naive CD4+ T,Naive CD4+ T,asapseq_control_atac
	1593,-25.08973333,-22.02631612,Effector CD4+ T,Effector CD4+ T,asapseq_control_atac
	1594,8.843080097,-7.721790592,Naive CD4+ T,Naive CD4+ T,asapseq_control_atac
	1595,-4.668301531,48.11826394,B,B,asapseq_control_atac
	1596,44.62738914,-1.114369889,Effector CD8+ T,Effector CD8+ T,asapseq_control_atac
	1597,2.367527726,-11.2683026,Naive CD4+ T,Naive CD4+ T,asapseq_control_atac
	1598,4.916630217,-9.663134591,Naive CD4+ T,Naive CD4+ T,asapseq_control_atac
	1599,15.1460483,-36.03020886,NK,NK,asapseq_control_atac
	1600,10.64620513,-9.059426186,Naive CD4+ T,Naive CD4+ T,asapseq_control_atac
	1601,10.54199031,0.525561194,Naive CD4+ T,Naive CD4+ T,asapseq_control_atac
	1602,14.23074992,-5.464485884,Naive CD4+ T,Naive CD4+ T,asapseq_control_atac
	1603,14.73517166,-39.8865301,NK,NK,asapseq_control_atac
	1604,-5.017829443,-12.38511168,Naive CD4+ T,Naive CD4+ T,asapseq_control_atac
	1605,12.7149207,-13.62341084,Naive CD4+ T,Naive CD4+ T,asapseq_control_atac
	1606,50.1768053,-1.137251732,Effector CD8+ T,Effector CD8+ T,asapseq_control_atac
	1607,43.9380712,-7.867353226,Effector CD8+ T,Effector CD8+ T,asapseq_control_atac
	1608,-23.03991334,27.24179333,Monocytes,Monocytes,asapseq_control_atac
	1609,-21.62988758,-23.05374401,Effector CD4+ T,Effector CD4+ T,asapseq_control_atac
	1610,13.16560875,-2.351594555,Naive CD4+ T,Naive CD4+ T,asapseq_control_atac
	1611,16.42858164,-5.738038364,Naive CD4+ T,Naive CD4+ T,asapseq_control_atac
	1612,25.13658915,26.34415105,Naive CD8+ T,Naive CD8+ T,asapseq_control_atac
	1613,13.8406018,-4.42230504,Naive CD4+ T,Naive CD4+ T,asapseq_control_atac
	1614,18.55228168,31.16780695,Naive CD8+ T,Naive CD8+ T,asapseq_control_atac
	1615,47.35286408,0.535517733,Effector CD8+ T,Effector CD8+ T,asapseq_control_atac
	1616,34.67791472,-23.4423849,Unknown,NK,asapseq_control_atac
	1617,-23.39070073,-25.62663442,Effector CD4+ T,Effector CD4+ T,asapseq_control_atac
	1618,7.130042264,-9.995295514,Naive CD4+ T,Naive CD4+ T,asapseq_control_atac
	1619,14.56229012,-6.269599108,Naive CD4+ T,Naive CD4+ T,asapseq_control_atac
	1620,1.26843208,-41.19628874,DC,NK,asapseq_control_atac
	1621,48.32710425,1.435764198,Effector CD8+ T,Effector CD8+ T,asapseq_control_atac
	1622,7.60037735,-13.28595977,Naive CD4+ T,Naive CD4+ T,asapseq_control_atac
	1623,-19.43792401,-22.29327701,Effector CD4+ T,Effector CD4+ T,asapseq_control_atac
	1624,5.473718041,-44.08906298,NK,NK,asapseq_control_atac
	1625,8.39225973,-15.03800592,Naive CD4+ T,Naive CD4+ T,asapseq_control_atac
	1626,0.924989217,-41.15072051,DC,NK,asapseq_control_atac
	1627,-19.30400235,-17.98763241,Effector CD4+ T,Effector CD4+ T,asapseq_control_atac
	1628,-26.99566222,-15.08619955,Effector CD4+ T,Effector CD4+ T,asapseq_control_atac
	1629,7.879563565,-41.85600104,NK,NK,asapseq_control_atac
	1630,48.858062,4.767894113,Effector CD8+ T,Effector CD8+ T,asapseq_control_atac
	1631,-2.535048975,-7.766511432,Naive CD4+ T,Naive CD4+ T,asapseq_control_atac
	1632,-19.8639433,-21.76653373,Effector CD4+ T,Effector CD4+ T,asapseq_control_atac
	1633,10.78005863,-4.3191839,Naive CD4+ T,Naive CD4+ T,asapseq_control_atac
	1634,7.750870201,-9.925713086,Naive CD4+ T,Naive CD4+ T,asapseq_control_atac
	1635,2.354672793,-10.16398188,Naive CD4+ T,Naive CD4+ T,asapseq_control_atac
	1636,-15.53712304,-18.79178891,Effector CD4+ T,Effector CD4+ T,asapseq_control_atac
	1637,-22.74180276,-23.59875176,Effector CD4+ T,Effector CD4+ T,asapseq_control_atac
	1638,-44.38341324,13.80651883,Monocytes,Monocytes,asapseq_control_atac
	1639,-2.882829248,50.11650527,B,B,asapseq_control_atac
	1640,-21.64512021,-19.12180368,Effector CD4+ T,Effector CD4+ T,asapseq_control_atac
	1641,-20.05972611,32.40901825,Monocytes,Monocytes,asapseq_control_atac
	1642,-34.04743307,-18.61831659,Effector CD4+ T,Effector CD4+ T,asapseq_control_atac
	1643,29.97806359,-23.2950512,Unknown,NK,asapseq_control_atac
	1644,-21.73680197,-23.65530579,Effector CD4+ T,Effector CD4+ T,asapseq_control_atac
	1645,11.89426916,3.968326644,Naive CD4+ T,Naive CD4+ T,asapseq_control_atac
	1646,0.548107626,-3.987289767,Naive CD4+ T,Naive CD4+ T,asapseq_control_atac
	1647,47.35494184,0.937260032,Effector CD8+ T,Effector CD8+ T,asapseq_control_atac
	1648,10.3505566,-13.78723269,Naive CD4+ T,Naive CD4+ T,asapseq_control_atac
	1649,-20.47573617,-22.22632413,Effector CD4+ T,Effector CD4+ T,asapseq_control_atac
	1650,44.47538652,1.195637488,Effector CD8+ T,Effector CD8+ T,asapseq_control_atac
	1651,14.93938837,-5.914627547,Naive CD4+ T,Naive CD4+ T,asapseq_control_atac
	1652,51.44531518,6.690026115,Effector CD8+ T,Effector CD4+ T,asapseq_control_atac
	1653,46.08555509,-0.519154633,Effector CD8+ T,Effector CD8+ T,asapseq_control_atac
	1654,12.26810187,-8.077494937,Naive CD4+ T,Naive CD4+ T,asapseq_control_atac
	1655,4.542826412,-12.37285048,Naive CD4+ T,Naive CD4+ T,asapseq_control_atac
	1656,18.9927834,31.91304291,Naive CD8+ T,Naive CD8+ T,asapseq_control_atac
	1657,-4.555685106,46.41633498,B,B,asapseq_control_atac
	1658,11.36755428,-13.92765591,Naive CD4+ T,Naive CD4+ T,asapseq_control_atac
	1659,-5.121915594,49.35550855,B,B,asapseq_control_atac
	1660,13.22232236,-7.811230612,Naive CD4+ T,Naive CD4+ T,asapseq_control_atac
	1661,-33.23230417,-19.14547352,Effector CD4+ T,Effector CD4+ T,asapseq_control_atac
	1662,11.52945868,-7.543603546,Naive CD4+ T,Naive CD4+ T,asapseq_control_atac
	1663,19.18457861,22.77465895,Naive CD8+ T,Naive CD8+ T,asapseq_control_atac
	1664,14.50343133,-5.176058259,Naive CD4+ T,Naive CD4+ T,asapseq_control_atac
	1665,50.35094157,-4.557340561,Effector CD8+ T,Effector CD8+ T,asapseq_control_atac
	1666,-19.94729665,-11.8960932,Effector CD4+ T,Effector CD4+ T,asapseq_control_atac
	1667,13.72421732,0.430603819,Naive CD4+ T,Naive CD4+ T,asapseq_control_atac
	1668,-36.63558782,-11.87055981,Effector CD4+ T,Effector CD4+ T,asapseq_control_atac
	1669,20.21372297,28.57199855,Naive CD8+ T,Naive CD8+ T,asapseq_control_atac
	1670,-20.46269005,33.13853995,DC,Monocytes,asapseq_control_atac
	1671,15.43884517,24.09230569,Naive CD8+ T,Naive CD8+ T,asapseq_control_atac
	1672,32.62803222,-23.75894911,Unknown,NK,asapseq_control_atac
	1673,17.3682189,31.52855508,Naive CD8+ T,Naive CD8+ T,asapseq_control_atac
	1674,20.51732496,-39.79468827,NK,NK,asapseq_control_atac
	1675,11.70572321,-8.201262267,Naive CD4+ T,Naive CD4+ T,asapseq_control_atac
	1676,50.49951041,4.260347541,Effector CD8+ T,Effector CD8+ T,asapseq_control_atac
	1677,19.33955096,28.29398817,Naive CD8+ T,Naive CD8+ T,asapseq_control_atac
	1678,13.17664836,-3.333189586,Naive CD4+ T,Naive CD4+ T,asapseq_control_atac
	1679,8.96432465,-9.88005583,Naive CD4+ T,Naive CD4+ T,asapseq_control_atac
	1680,-30.41295478,-20.06572637,Effector CD4+ T,Effector CD4+ T,asapseq_control_atac
	1681,-6.302218887,47.12583953,B,B,asapseq_control_atac
	1682,12.1701861,-4.691972509,Naive CD4+ T,Naive CD4+ T,asapseq_control_atac
	1683,31.81229341,-20.89665681,Unknown,NK,asapseq_control_atac
	1684,20.2191542,-36.15375983,NK,NK,asapseq_control_atac
	1685,19.81404771,-39.48648606,NK,NK,asapseq_control_atac
	1686,-4.423789798,43.15262654,DC,B,asapseq_control_atac
	1687,-45.05506584,14.54590208,Monocytes,Monocytes,asapseq_control_atac
	1688,33.88605693,-23.86513896,Unknown,NK,asapseq_control_atac
	1689,8.223868985,-2.586338763,Naive CD4+ T,Naive CD4+ T,asapseq_control_atac
	1690,16.04112738,-40.74300885,NK,NK,asapseq_control_atac
	1691,32.31822021,-21.55074519,Unknown,NK,asapseq_control_atac
	1692,46.7161417,-0.932164492,Effector CD8+ T,Effector CD8+ T,asapseq_control_atac
	1693,44.27262845,-5.346995517,Effector CD8+ T,Effector CD8+ T,asapseq_control_atac
	1694,31.93073634,-21.78270449,Unknown,NK,asapseq_control_atac
	1695,5.832665539,-10.45581679,Naive CD4+ T,Naive CD4+ T,asapseq_control_atac
	1696,6.150573017,-45.70632474,NK,NK,asapseq_control_atac
	1697,17.67580081,30.47463251,Naive CD8+ T,Naive CD8+ T,asapseq_control_atac
	1698,6.541552208,-11.4515482,Naive CD4+ T,Naive CD4+ T,asapseq_control_atac
	1699,7.767960728,-6.065026812,Naive CD4+ T,Naive CD4+ T,asapseq_control_atac
	1700,30.90854236,-21.75425402,Unknown,NK,asapseq_control_atac
	1701,17.27892314,30.89376241,Naive CD8+ T,Naive CD8+ T,asapseq_control_atac
	1702,9.186148587,-10.79569072,Naive CD4+ T,Naive CD4+ T,asapseq_control_atac
	1703,-8.567256756,-16.72779296,Naive CD4+ T,Naive CD4+ T,asapseq_control_atac
	1704,10.35022023,-39.27955514,NK,NK,asapseq_control_atac
	1705,46.22808063,1.630543341,Effector CD8+ T,Effector CD8+ T,asapseq_control_atac
	1706,6.128531533,-41.98572507,NK,NK,asapseq_control_atac
	1707,6.995591293,1.046567251,Naive CD4+ T,Naive CD4+ T,asapseq_control_atac
	1708,18.59539076,34.58715004,Unknown,Naive CD8+ T,asapseq_control_atac
	1709,13.32111854,-42.77821418,NK,NK,asapseq_control_atac
	1710,-15.18527242,-14.08045931,Effector CD4+ T,Effector CD4+ T,asapseq_control_atac
	1711,-20.77083631,-18.93676856,Effector CD4+ T,Effector CD4+ T,asapseq_control_atac
	1712,11.06527504,0.513424761,Naive CD4+ T,Naive CD4+ T,asapseq_control_atac
	1713,10.88579315,-8.012115007,Naive CD4+ T,Naive CD4+ T,asapseq_control_atac
	1714,10.02760221,-3.857846605,Naive CD4+ T,Naive CD4+ T,asapseq_control_atac
	1715,46.65459914,2.596334943,Effector CD8+ T,Effector CD8+ T,asapseq_control_atac
	1716,12.68248374,-4.436357914,Naive CD4+ T,Naive CD4+ T,asapseq_control_atac
	1717,12.65772361,-10.38933397,Naive CD4+ T,Naive CD4+ T,asapseq_control_atac
	1718,16.84686079,-1.307274517,Naive CD4+ T,Naive CD4+ T,asapseq_control_atac
	1719,13.01584223,-9.213059227,Naive CD4+ T,Naive CD4+ T,asapseq_control_atac
	1720,-3.696180044,46.92509982,B,B,asapseq_control_atac
	1721,19.83200622,24.04240587,Naive CD8+ T,Naive CD8+ T,asapseq_control_atac
	1722,29.72412873,-22.4979399,Unknown,NK,asapseq_control_atac
	1723,-34.79824739,-18.41715013,Effector CD4+ T,Effector CD4+ T,asapseq_control_atac
	1724,-43.4395453,14.93643691,Monocytes,Monocytes,asapseq_control_atac
	1725,16.43518223,-12.13661565,Naive CD4+ T,Naive CD4+ T,asapseq_control_atac
	1726,11.52850274,-5.292501387,Naive CD4+ T,Naive CD4+ T,asapseq_control_atac
	1727,-16.29406495,-20.28842899,Effector CD4+ T,Effector CD4+ T,asapseq_control_atac
	1728,7.164349023,-44.61286681,NK,NK,asapseq_control_atac
	1729,-14.73676865,-16.70896453,Effector CD4+ T,Effector CD4+ T,asapseq_control_atac
	1730,8.050525419,-7.426125906,Naive CD4+ T,Naive CD4+ T,asapseq_control_atac
	1731,2.562108708,-10.0942511,Naive CD4+ T,Naive CD4+ T,asapseq_control_atac
	1732,0.989709295,-1.051198733,Naive CD4+ T,Naive CD4+ T,asapseq_control_atac
	1733,-45.51818568,14.70535021,Monocytes,Monocytes,asapseq_control_atac
	1734,7.006640966,2.089512525,Naive CD4+ T,Naive CD4+ T,asapseq_control_atac
	1735,34.14683161,-24.49216318,Unknown,NK,asapseq_control_atac
	1736,12.31836196,-2.553743329,Naive CD4+ T,Naive CD4+ T,asapseq_control_atac
	1737,29.1239115,-24.55181117,Unknown,NK,asapseq_control_atac
	1738,16.17092497,-7.973898347,Naive CD4+ T,Naive CD4+ T,asapseq_control_atac
	1739,9.163760237,-2.140473028,Naive CD4+ T,Naive CD4+ T,asapseq_control_atac
	1740,-16.94494141,-19.90577542,Effector CD4+ T,Effector CD4+ T,asapseq_control_atac
	1741,-24.04467644,-18.30912727,Effector CD4+ T,Effector CD4+ T,asapseq_control_atac
	1742,10.12808234,-1.866556749,Naive CD4+ T,Naive CD4+ T,asapseq_control_atac
	1743,19.34249437,21.23112476,Naive CD8+ T,Naive CD8+ T,asapseq_control_atac
	1744,14.43842919,-1.104508119,Naive CD4+ T,Naive CD4+ T,asapseq_control_atac
	1745,4.759894478,1.917433981,Naive CD4+ T,Naive CD4+ T,asapseq_control_atac
	1746,46.3204047,-8.515613097,Effector CD8+ T,Effector CD8+ T,asapseq_control_atac
	1747,-18.71198733,-21.10265606,Effector CD4+ T,Effector CD4+ T,asapseq_control_atac
	1748,12.5697737,-5.666908264,Naive CD4+ T,Naive CD4+ T,asapseq_control_atac
	1749,-29.00026789,-26.56293141,Effector CD4+ T,Effector CD4+ T,asapseq_control_atac
	1750,-18.96097381,-17.73831218,Effector CD4+ T,Effector CD4+ T,asapseq_control_atac
	1751,2.398053853,-12.33185966,Naive CD4+ T,Naive CD4+ T,asapseq_control_atac
	1752,7.392259678,-10.38540417,Naive CD4+ T,Naive CD4+ T,asapseq_control_atac
	1753,-0.685824708,-5.280371009,Naive CD4+ T,Naive CD4+ T,asapseq_control_atac
	1754,17.65903535,-0.485996585,Naive CD4+ T,Naive CD4+ T,asapseq_control_atac
	1755,23.38457393,32.09718518,Naive CD8+ T,Naive CD8+ T,asapseq_control_atac
	1756,-31.32879379,-26.00622012,Effector CD4+ T,Effector CD4+ T,asapseq_control_atac
	1757,16.72561541,-41.60170316,NK,NK,asapseq_control_atac
	1758,43.75572626,-3.915545651,Effector CD8+ T,Effector CD8+ T,asapseq_control_atac
	1759,21.80072818,30.50329274,Naive CD8+ T,Naive CD8+ T,asapseq_control_atac
	1760,-26.50106818,-22.62660695,Effector CD4+ T,Effector CD4+ T,asapseq_control_atac
	1761,-15.48478081,-18.71400578,Effector CD4+ T,Effector CD4+ T,asapseq_control_atac
	1762,23.28361764,25.97316017,Naive CD8+ T,Naive CD8+ T,asapseq_control_atac
	1763,-42.29124595,-20.25860888,Effector CD4+ T,Effector CD8+ T,asapseq_control_atac
	1764,-29.86188591,25.17559724,Monocytes,Monocytes,asapseq_control_atac
	1765,14.56479743,-7.869742873,Naive CD4+ T,Naive CD4+ T,asapseq_control_atac
	1766,-17.34986337,-20.60834279,Effector CD4+ T,Effector CD4+ T,asapseq_control_atac
	1767,-6.274155765,46.22782874,B,B,asapseq_control_atac
	1768,48.50925176,-7.541801933,NK,Effector CD8+ T,asapseq_control_atac
	1769,14.66176349,-11.69021112,Naive CD4+ T,Naive CD4+ T,asapseq_control_atac
	1770,-34.02548966,-15.71069157,Effector CD4+ T,Effector CD4+ T,asapseq_control_atac
	1771,-28.5993156,23.84839978,Monocytes,Monocytes,asapseq_control_atac
	1772,-10.70137259,-13.70169913,Effector CD4+ T,Effector CD4+ T,asapseq_control_atac
	1773,3.971165752,-9.219129514,Naive CD4+ T,Naive CD4+ T,asapseq_control_atac
	1774,-36.3262097,14.89273916,DC,Monocytes,asapseq_control_atac
	1775,-29.91021381,24.56134315,Monocytes,Monocytes,asapseq_control_atac
	1776,-14.52881423,-17.70620943,Effector CD4+ T,Effector CD4+ T,asapseq_control_atac
	1777,33.60915555,-22.8866454,Unknown,NK,asapseq_control_atac
	1778,14.41979062,-38.19924217,NK,NK,asapseq_control_atac
	1779,15.26569658,-2.014177703,Naive CD4+ T,Naive CD4+ T,asapseq_control_atac
	1780,15.57772187,-5.803817748,Naive CD4+ T,Naive CD4+ T,asapseq_control_atac
	1781,-5.258509253,48.00694392,B,B,asapseq_control_atac
	1782,18.33474689,21.94018407,Naive CD8+ T,Naive CD8+ T,asapseq_control_atac
	1783,0.808736586,46.11814775,B,B,asapseq_control_atac
	1784,6.873054551,-13.38845015,Naive CD4+ T,Naive CD4+ T,asapseq_control_atac
	1785,19.30788902,24.54932616,Naive CD8+ T,Naive CD8+ T,asapseq_control_atac
	1786,-10.25906803,-16.27076431,Effector CD4+ T,Effector CD4+ T,asapseq_control_atac
	1787,9.460773801,-11.91157718,Naive CD4+ T,Naive CD4+ T,asapseq_control_atac
	1788,-24.71033037,-21.6605954,Effector CD4+ T,Effector CD4+ T,asapseq_control_atac
	1789,-4.865559206,47.50660407,B,B,asapseq_control_atac
	1790,-15.98358061,-2.467919745,Naive CD4+ T,Naive CD4+ T,asapseq_control_atac
	1791,-30.63732176,-20.06423123,Effector CD4+ T,Effector CD4+ T,asapseq_control_atac
	1792,6.991484318,-3.221696945,Naive CD4+ T,Naive CD4+ T,asapseq_control_atac
	1793,9.612978275,0.48354245,Naive CD4+ T,Naive CD4+ T,asapseq_control_atac
	1794,-32.38631374,20.79389245,DC,Monocytes,asapseq_control_atac
	1795,45.23323559,-7.326970921,Effector CD8+ T,Effector CD8+ T,asapseq_control_atac
	1796,-40.39566535,21.3853298,Monocytes,Monocytes,asapseq_control_atac
	1797,14.82753596,0.598102855,Naive CD4+ T,Naive CD4+ T,asapseq_control_atac
	1798,8.998849747,-44.19113151,NK,NK,asapseq_control_atac
	1799,46.33764519,-5.933397179,Effector CD8+ T,Effector CD8+ T,asapseq_control_atac
	1800,12.14648631,2.548100753,Naive CD4+ T,Naive CD4+ T,asapseq_control_atac
	1801,-41.55046491,-18.79826993,Effector CD4+ T,Effector CD4+ T,asapseq_control_atac
	1802,4.129377382,-5.119455463,Naive CD4+ T,Naive CD4+ T,asapseq_control_atac
	1803,-23.92748286,-21.98475234,Effector CD4+ T,Effector CD4+ T,asapseq_control_atac
	1804,-20.01533892,31.77886375,Monocytes,Monocytes,asapseq_control_atac
	1805,-14.94973641,-21.08800322,Effector CD4+ T,Effector CD4+ T,asapseq_control_atac
	1806,10.6576536,-4.669431923,Naive CD4+ T,Naive CD4+ T,asapseq_control_atac
	1807,14.23776401,-3.991417656,Naive CD4+ T,Naive CD4+ T,asapseq_control_atac
	1808,-43.7933938,16.84746998,Monocytes,Monocytes,asapseq_control_atac
	1809,-22.38902056,-24.45171774,Effector CD4+ T,Effector CD4+ T,asapseq_control_atac
	1810,-17.53748499,-19.38200622,Effector CD4+ T,Effector CD4+ T,asapseq_control_atac
	1811,13.30345511,-5.258679574,Naive CD4+ T,Naive CD4+ T,asapseq_control_atac
	1812,20.37214822,32.1626066,Naive CD8+ T,Naive CD8+ T,asapseq_control_atac
	1813,6.680999769,-31.10548367,NK,NK,asapseq_control_atac
	1814,12.23121149,-3.169511398,Naive CD4+ T,Naive CD4+ T,asapseq_control_atac
	1815,0.525347965,3.703878276,Naive CD4+ T,Naive CD4+ T,asapseq_control_atac
	1816,-43.3823212,15.48697757,Monocytes,Monocytes,asapseq_control_atac
	1817,8.91253626,-40.22072999,NK,NK,asapseq_control_atac
	1818,8.936612092,-44.40459652,NK,NK,asapseq_control_atac
	1819,11.31191112,4.247011016,Naive CD4+ T,Naive CD4+ T,asapseq_control_atac
	1820,-23.50431849,-20.06911289,Effector CD4+ T,Effector CD4+ T,asapseq_control_atac
	1821,-31.66854747,-17.35773641,Effector CD4+ T,Effector CD4+ T,asapseq_control_atac
	1822,19.77848491,30.13888334,Naive CD8+ T,Naive CD8+ T,asapseq_control_atac
	1823,6.937863292,-0.685866974,Naive CD4+ T,Naive CD4+ T,asapseq_control_atac
	1824,13.86635729,-1.576490417,Naive CD4+ T,Naive CD4+ T,asapseq_control_atac
	1825,46.52264778,-2.328586165,Effector CD8+ T,Effector CD8+ T,asapseq_control_atac
	1826,15.41607791,-36.05751732,NK,NK,asapseq_control_atac
	1827,12.54816613,-5.097217816,Naive CD4+ T,Naive CD4+ T,asapseq_control_atac
	1828,13.67688404,1.112714743,Naive CD4+ T,Naive CD4+ T,asapseq_control_atac
	1829,33.26752367,-22.36148054,Unknown,NK,asapseq_control_atac
	1830,4.702396866,-7.65180866,Naive CD4+ T,Naive CD4+ T,asapseq_control_atac
	1831,-16.9457999,-5.448036347,Effector CD4+ T,Effector CD4+ T,asapseq_control_atac
	1832,5.28595206,-34.6613329,NK,NK,asapseq_control_atac
	1833,2.3183454,-11.11053069,Naive CD4+ T,Naive CD4+ T,asapseq_control_atac
	1834,-4.045555362,44.9782241,B,B,asapseq_control_atac
	1835,15.70291517,-43.0308221,NK,NK,asapseq_control_atac
	1836,-8.231425725,-12.90564964,Effector CD4+ T,Naive CD4+ T,asapseq_control_atac
	1837,-9.38732614,-9.619839206,Naive CD4+ T,Naive CD4+ T,asapseq_control_atac
	1838,7.760080012,-3.547697258,Naive CD4+ T,Naive CD4+ T,asapseq_control_atac
	1839,-4.994548951,46.55546911,B,B,asapseq_control_atac
	1840,8.934322379,0.713060093,Naive CD4+ T,Naive CD4+ T,asapseq_control_atac
	1841,21.91689137,29.61660958,Naive CD8+ T,Naive CD8+ T,asapseq_control_atac
	1842,23.1588404,32.24187185,Naive CD8+ T,Naive CD8+ T,asapseq_control_atac
	1843,10.91690496,-11.69387799,Naive CD4+ T,Naive CD4+ T,asapseq_control_atac
	1844,-8.466359558,56.40003545,B,B,asapseq_control_atac
	1845,-8.214651277,-22.19979075,Effector CD4+ T,Effector CD4+ T,asapseq_control_atac
	1846,-18.41856893,-17.43952338,Effector CD4+ T,Effector CD4+ T,asapseq_control_atac
	1847,-30.94063721,23.57178791,Monocytes,Monocytes,asapseq_control_atac
	1848,-19.87148965,-17.43662262,Effector CD4+ T,Effector CD4+ T,asapseq_control_atac
	1849,6.497754057,-2.035991334,Naive CD4+ T,Naive CD4+ T,asapseq_control_atac
	1850,46.61487423,-1.722124358,Effector CD8+ T,Effector CD8+ T,asapseq_control_atac
	1851,6.384410882,-6.837247577,Naive CD4+ T,Naive CD4+ T,asapseq_control_atac
	1852,-7.419956973,-15.77547131,Effector CD4+ T,Naive CD4+ T,asapseq_control_atac
	1853,6.869852918,-40.76381741,NK,NK,asapseq_control_atac
	1854,12.41480968,-3.806975263,Naive CD4+ T,Naive CD4+ T,asapseq_control_atac
	1855,-18.51844135,-20.06030988,Effector CD4+ T,Effector CD4+ T,asapseq_control_atac
	1856,7.437294895,-2.386724512,Naive CD4+ T,Naive CD4+ T,asapseq_control_atac
	1857,-24.6537409,-22.37487319,Effector CD4+ T,Effector CD4+ T,asapseq_control_atac
	1858,51.83524168,7.571042954,Effector CD8+ T,Effector CD8+ T,asapseq_control_atac
	1859,20.62873494,24.27756399,Naive CD8+ T,Naive CD8+ T,asapseq_control_atac
	1860,-21.58687867,-22.04357275,Effector CD4+ T,Effector CD4+ T,asapseq_control_atac
	1861,11.26035575,-0.978569963,Naive CD4+ T,Naive CD4+ T,asapseq_control_atac
	1862,-3.5510306,-5.168220323,Naive CD4+ T,Naive CD4+ T,asapseq_control_atac
	1863,17.12687692,-7.49106532,Naive CD4+ T,Naive CD4+ T,asapseq_control_atac
	1864,22.23859043,25.20073404,Naive CD8+ T,Naive CD8+ T,asapseq_control_atac
	1865,-2.531237541,50.1955926,B,B,asapseq_control_atac
	1866,44.04559539,-8.459667112,Effector CD8+ T,Effector CD8+ T,asapseq_control_atac
	1867,20.22505881,-5.675226945,DC,Naive CD4+ T,asapseq_control_atac
	1868,13.89662845,-5.255131242,Naive CD4+ T,Naive CD4+ T,asapseq_control_atac
	1869,-8.731670001,-12.68176412,Naive CD4+ T,Naive CD4+ T,asapseq_control_atac
	1870,-23.84351155,-18.43208338,Effector CD4+ T,Effector CD4+ T,asapseq_control_atac
	1871,12.49624918,-2.236615129,Naive CD4+ T,Naive CD4+ T,asapseq_control_atac
	1872,21.08863746,25.64852049,Naive CD8+ T,Naive CD8+ T,asapseq_control_atac
	1873,8.018497571,-12.37282751,Naive CD4+ T,Naive CD4+ T,asapseq_control_atac
	1874,-42.70545987,14.90758689,Monocytes,Monocytes,asapseq_control_atac
	1875,-41.42865378,-18.92755606,Effector CD4+ T,Effector CD8+ T,asapseq_control_atac
	1876,46.99076267,-2.970400379,Effector CD8+ T,Effector CD8+ T,asapseq_control_atac
	1877,18.14397552,-3.804290645,Naive CD4+ T,Naive CD4+ T,asapseq_control_atac
	1878,-21.37575563,-18.351307,Effector CD4+ T,Effector CD4+ T,asapseq_control_atac
	1879,13.06638928,0.419554167,Naive CD4+ T,Naive CD4+ T,asapseq_control_atac
	1880,51.04811876,-4.699944621,Naive CD8+ T,Effector CD8+ T,asapseq_control_atac
	1881,18.64155287,32.68360828,Naive CD8+ T,Naive CD8+ T,asapseq_control_atac
	1882,10.87638865,-2.316051787,Naive CD4+ T,Naive CD4+ T,asapseq_control_atac
	1883,-15.14092797,-18.07536886,Effector CD4+ T,Effector CD4+ T,asapseq_control_atac
	1884,-29.35340741,-18.67542711,Effector CD4+ T,Effector CD4+ T,asapseq_control_atac
	1885,10.13939952,-9.245509683,Naive CD4+ T,Naive CD4+ T,asapseq_control_atac
	1886,6.506924388,-43.14967709,NK,NK,asapseq_control_atac
	1887,45.59887296,-1.612368633,Effector CD8+ T,Effector CD8+ T,asapseq_control_atac
	1888,20.83570931,28.4070783,Naive CD8+ T,Naive CD8+ T,asapseq_control_atac
	1889,21.2471729,17.84651708,Naive CD8+ T,Naive CD8+ T,asapseq_control_atac
	1890,4.387766082,-13.66612954,Naive CD4+ T,Naive CD4+ T,asapseq_control_atac
	1891,11.7388369,-5.306503695,Naive CD4+ T,Naive CD4+ T,asapseq_control_atac
	1892,6.842737639,-15.14722183,Naive CD4+ T,Naive CD4+ T,asapseq_control_atac
	1893,-20.2024647,31.38647943,Monocytes,Monocytes,asapseq_control_atac
	1894,4.660907934,-38.50826175,NK,NK,asapseq_control_atac
	1895,-21.87008816,-19.17078091,Effector CD4+ T,Effector CD4+ T,asapseq_control_atac
	1896,14.64385377,-37.83369442,NK,NK,asapseq_control_atac
	1897,4.249706897,1.037936742,Naive CD4+ T,Naive CD4+ T,asapseq_control_atac
	1898,-17.07967276,-17.5552881,Effector CD4+ T,Effector CD4+ T,asapseq_control_atac
	1899,3.071784666,-8.665128799,Naive CD4+ T,Naive CD4+ T,asapseq_control_atac
	1900,2.403829432,14.18906395,Monocytes,Naive CD4+ T,asapseq_control_atac
	1901,11.64016329,-10.30392588,Naive CD4+ T,Naive CD4+ T,asapseq_control_atac
	1902,-30.75176564,-18.28596148,Effector CD4+ T,Effector CD4+ T,asapseq_control_atac
	1903,-19.42250537,-13.07757809,Effector CD4+ T,Effector CD4+ T,asapseq_control_atac
	1904,13.09376532,-9.247072832,Naive CD4+ T,Naive CD4+ T,asapseq_control_atac
	1905,-17.19031345,-21.28158165,Effector CD4+ T,Effector CD4+ T,asapseq_control_atac
	1906,-29.46908959,-29.78893463,Effector CD4+ T,Effector CD4+ T,asapseq_control_atac
	1907,22.72118332,31.39795614,Naive CD8+ T,Naive CD8+ T,asapseq_control_atac
	1908,7.620110217,-12.10772248,Naive CD4+ T,Naive CD4+ T,asapseq_control_atac
	1909,-9.043826028,-15.95164314,Naive CD4+ T,Effector CD4+ T,asapseq_control_atac
	1910,8.839822278,-2.141916418,Naive CD4+ T,Naive CD4+ T,asapseq_control_atac
	1911,-30.31329069,24.90635216,Monocytes,Monocytes,asapseq_control_atac
	1912,-19.20683131,-19.03508241,Effector CD4+ T,Effector CD4+ T,asapseq_control_atac
	1913,5.616881532,-15.06264541,Naive CD4+ T,Naive CD4+ T,asapseq_control_atac
	1914,-35.42213714,-16.36805473,Effector CD4+ T,Effector CD4+ T,asapseq_control_atac
	1915,-18.79704381,-16.60875056,Effector CD4+ T,Effector CD4+ T,asapseq_control_atac
	1916,32.70654468,-20.92026744,Unknown,NK,asapseq_control_atac
	1917,-26.07709023,-14.72977515,Effector CD4+ T,Effector CD4+ T,asapseq_control_atac
	1918,16.31495721,-40.98999492,NK,NK,asapseq_control_atac
	1919,49.84593708,4.323885678,Effector CD8+ T,Effector CD8+ T,asapseq_control_atac
	1920,20.78170011,36.18071893,Naive CD8+ T,Naive CD8+ T,asapseq_control_atac
	1921,50.74732435,5.758261152,Effector CD8+ T,Effector CD8+ T,asapseq_control_atac
	1922,19.99648892,29.05195214,Naive CD8+ T,Naive CD8+ T,asapseq_control_atac
	1923,14.30683366,-37.52434347,NK,NK,asapseq_control_atac
	1924,-26.54338985,-22.7497591,Effector CD4+ T,Effector CD4+ T,asapseq_control_atac
	1925,19.82159407,33.55382476,Naive CD8+ T,Naive CD8+ T,asapseq_control_atac
	1926,0.842514267,47.29222976,B,B,asapseq_control_atac
	1927,21.96147063,31.04579152,Naive CD8+ T,Naive CD8+ T,asapseq_control_atac
	1928,-33.00192444,21.39789786,DC,Monocytes,asapseq_control_atac
	1929,12.86989081,-1.864967183,Naive CD4+ T,Naive CD4+ T,asapseq_control_atac
	1930,0.483069952,-4.938205057,Naive CD4+ T,Naive CD4+ T,asapseq_control_atac
	1931,-44.88774006,15.11884024,Monocytes,Monocytes,asapseq_control_atac
	1932,-5.662501127,47.35783157,B,B,asapseq_control_atac
	1933,44.89186415,-3.191961948,Effector CD8+ T,Effector CD8+ T,asapseq_control_atac
	1934,-16.23322072,-19.21418216,Effector CD4+ T,Effector CD4+ T,asapseq_control_atac
	1935,11.54991805,-40.00497718,NK,NK,asapseq_control_atac
	1936,-24.78847418,-23.0057596,Effector CD4+ T,Effector CD4+ T,asapseq_control_atac
	1937,31.31249631,-20.79856375,Unknown,NK,asapseq_control_atac
	1938,12.89963874,-9.174718741,Naive CD4+ T,Naive CD4+ T,asapseq_control_atac
	1939,3.591498742,-8.177950904,Naive CD4+ T,Naive CD4+ T,asapseq_control_atac
	1940,30.73149294,-22.00805705,Unknown,NK,asapseq_control_atac
	1941,-20.03722357,-21.511906,Effector CD4+ T,Effector CD4+ T,asapseq_control_atac
	1942,-40.93411393,-19.65942437,Effector CD4+ T,Effector CD4+ T,asapseq_control_atac
	1943,10.72486405,7.878150706,Naive CD4+ T,Naive CD4+ T,asapseq_control_atac
	1944,33.99014316,-21.4819781,Unknown,NK,asapseq_control_atac
	1945,-25.92345756,-23.38878487,Effector CD4+ T,Effector CD4+ T,asapseq_control_atac
	1946,-31.39078932,-16.57962263,Effector CD4+ T,Effector CD4+ T,asapseq_control_atac
	1947,5.303901774,-44.05754987,NK,NK,asapseq_control_atac
	1948,44.79302725,-5.909960864,Effector CD8+ T,Effector CD8+ T,asapseq_control_atac
	1949,-15.29752169,-22.4747555,Effector CD4+ T,Effector CD4+ T,asapseq_control_atac
	1950,10.94702108,-6.378821452,Naive CD4+ T,Naive CD4+ T,asapseq_control_atac
	1951,12.92388395,-1.323360885,Naive CD4+ T,Naive CD4+ T,asapseq_control_atac
	1952,-29.50321239,-20.42972233,Effector CD4+ T,Effector CD4+ T,asapseq_control_atac
	1953,9.574300364,-9.869989547,Naive CD4+ T,Naive CD4+ T,asapseq_control_atac
	1954,14.48317202,23.0133973,Naive CD8+ T,Naive CD8+ T,asapseq_control_atac
	1955,-44.05924946,15.26503957,Monocytes,Monocytes,asapseq_control_atac
	1956,8.79838432,-42.65527559,NK,NK,asapseq_control_atac
	1957,19.90882462,30.48109807,Naive CD8+ T,Naive CD8+ T,asapseq_control_atac
	1958,-24.43510554,-16.40904061,Effector CD4+ T,Effector CD4+ T,asapseq_control_atac
	1959,-31.11004555,24.76860139,Monocytes,Monocytes,asapseq_control_atac
	1960,3.812883996,-10.09875693,Naive CD4+ T,Naive CD4+ T,asapseq_control_atac
	1961,-36.46011561,-14.2530551,Effector CD4+ T,Effector CD4+ T,asapseq_control_atac
	1962,10.88355101,-12.04157705,Naive CD4+ T,Naive CD4+ T,asapseq_control_atac
	1963,-12.84403045,-14.52043869,Effector CD4+ T,Effector CD4+ T,asapseq_control_atac
	1964,-22.8291137,-27.31163052,Effector CD4+ T,Effector CD4+ T,asapseq_control_atac
	1965,-26.05674106,-16.17286544,Effector CD4+ T,Effector CD4+ T,asapseq_control_atac
	1966,11.79399591,1.542780289,Naive CD4+ T,Naive CD4+ T,asapseq_control_atac
	1967,12.77477864,-3.658614455,Naive CD4+ T,Naive CD4+ T,asapseq_control_atac
	1968,-8.731433786,-14.44936402,Effector CD4+ T,Naive CD4+ T,asapseq_control_atac
	1969,-39.82341181,20.23180533,Monocytes,Monocytes,asapseq_control_atac
	1970,8.455956183,-6.167643089,Naive CD4+ T,Naive CD4+ T,asapseq_control_atac
	1971,46.90466627,-4.625808534,Effector CD8+ T,Effector CD8+ T,asapseq_control_atac
	1972,33.7884344,19.63041567,Naive CD8+ T,Naive CD8+ T,asapseq_control_atac
	1973,-29.70360349,23.39499999,Monocytes,Monocytes,asapseq_control_atac
	1974,11.14150383,-6.849933969,Naive CD4+ T,Naive CD4+ T,asapseq_control_atac
	1975,11.45857454,-3.238733413,Naive CD4+ T,Naive CD4+ T,asapseq_control_atac
	1976,-15.30158556,-13.85736636,Effector CD4+ T,Effector CD4+ T,asapseq_control_atac
	1977,46.63917993,6.172889867,Effector CD8+ T,Effector CD8+ T,asapseq_control_atac
	1978,2.849170799,-3.927328231,Naive CD4+ T,Naive CD4+ T,asapseq_control_atac
	1979,-29.31763341,25.23093434,Monocytes,Monocytes,asapseq_control_atac
	1980,18.00406632,30.12727318,Naive CD8+ T,Naive CD8+ T,asapseq_control_atac
	1981,5.950126911,-11.97428471,Naive CD4+ T,Naive CD4+ T,asapseq_control_atac
	1982,-6.688820605,-16.9105413,Naive CD4+ T,Naive CD4+ T,asapseq_control_atac
	1983,-45.26318739,14.30329301,Monocytes,Monocytes,asapseq_control_atac
	1984,-22.88357207,-19.33180408,Effector CD4+ T,Effector CD4+ T,asapseq_control_atac
	1985,13.25365359,-6.311193501,Naive CD4+ T,Naive CD4+ T,asapseq_control_atac
	1986,-11.73039965,-14.7150639,Effector CD4+ T,Effector CD4+ T,asapseq_control_atac
	1987,-6.786030756,57.60318809,B,B,asapseq_control_atac
	1988,9.568502734,-6.075260633,Naive CD4+ T,Naive CD4+ T,asapseq_control_atac
	1989,-17.13325647,-16.49616812,Effector CD4+ T,Effector CD4+ T,asapseq_control_atac
	1990,14.7024617,-7.734426269,Naive CD4+ T,Naive CD4+ T,asapseq_control_atac
	1991,16.13911104,-3.160081268,Naive CD4+ T,Naive CD4+ T,asapseq_control_atac
	1992,43.95125273,-7.869276272,Effector CD8+ T,Effector CD8+ T,asapseq_control_atac
	1993,10.33899015,-44.68216211,NK,NK,asapseq_control_atac
	1994,10.15133591,-0.900360874,Naive CD4+ T,Naive CD4+ T,asapseq_control_atac
	1995,3.834338204,-2.764460571,Naive CD4+ T,Naive CD4+ T,asapseq_control_atac
	1996,-28.81205982,-19.46672642,Effector CD4+ T,Effector CD4+ T,asapseq_control_atac
	1997,10.34471874,-6.025172302,Naive CD4+ T,Naive CD4+ T,asapseq_control_atac
	1998,28.27200866,-20.11681903,Unknown,NK,asapseq_control_atac
	1999,12.91801966,7.5170138,Naive CD4+ T,Naive CD4+ T,asapseq_control_atac
	2000,51.96872165,4.949349057,Effector CD8+ T,Effector CD8+ T,asapseq_control_atac
[truncated: 7,147 more rows]

## Sheet: Sheet B.xlsx
Figure 5a-5b	cell,celltype,tech,V1,V2
	AAACCCAAGACAAGCC,NK,cite,31.83508238,21.60176582
	AAACCCAGTCGACTTA,Naive CD4+ T,cite,-16.74338263,-21.18489555
	AAACCCAGTCGGCACT,Effector CD4+ T,cite,7.977825468,19.38242923
	AAACCCAGTTGCAAGG,Naive CD4+ T,cite,-19.95573336,-10.13729918
	AAACCCATCTCTGAGA,Naive CD4+ T,cite,-11.642217,-21.49532072
	AAACGAATCACGAACT,B,cite,-46.909788,1.778433644
	AAACGCTCAAAGGTTA,Effector CD8+ T,cite,-1.429868553,39.67355038
	AAACGCTCACCGCTAG,Naive CD4+ T,cite,8.794523555,-6.166158592
	AAACGCTCAGACCCGT,Effector CD4+ T,cite,15.98430662,0.484621958
	AAACGCTCAGGAATAT,Naive CD4+ T,cite,13.65713422,-24.69945324
	AAAGAACAGCGAATGC,NK,cite,28.74246894,29.9000057
	AAAGAACCAGATCACT,NK,cite,-0.423590605,28.67366153
	AAAGAACCAGGACGAT,Naive CD8+ T,cite,-13.50084111,-0.724038845
	AAAGAACGTAGTGTGG,Effector CD4+ T,cite,7.829999587,8.734320066
	AAAGAACGTCACTACA,Naive CD4+ T,cite,-9.04283405,-22.08805727
	AAAGAACGTGGACCTC,NK,cite,25.76143639,21.87368703
	AAAGAACGTTAAACCC,Effector CD4+ T,cite,20.40669281,-1.819758697
	AAAGAACGTTGCCAAT,Naive CD8+ T,cite,-13.54018628,-4.642816636
	AAAGAACTCTCACGAA,NK,cite,23.02983886,23.5189542
	AAAGGATCAGGTCTCG,Naive CD4+ T,cite,-14.82488449,-24.12460487
	AAAGGATGTCGATTTG,Effector CD4+ T,cite,10.33332078,2.803851084
	AAAGGATGTCGCAGTC,Effector CD4+ T,cite,18.94596057,10.85481671
	AAAGGATGTGGCCCAT,Monocytes,cite,-4.430504098,-48.21915025
	AAAGGATGTGTCTTCC,Naive CD4+ T,cite,-5.739370274,-25.42966712
	AAAGGATTCACTCCGT,Naive CD8+ T,cite,29.92588524,-15.75090301
	AAAGGATTCTGAATGC,Effector CD4+ T,cite,25.1454757,-23.93896526
	AAAGGGCAGACGATAT,Naive CD8+ T,cite,-12.51538479,-4.386432442
	AAAGGGCAGCATCAGG,Naive CD4+ T,cite,-8.988862082,-15.16123296
	AAAGGGCGTGACCGAA,Effector CD8+ T,cite,-4.654695486,31.1637686
	AAAGGGCTCTGAGTCA,Naive CD4+ T,cite,-13.46199622,-14.28463064
	AAAGGTAAGCTTACGT,Effector CD4+ T,cite,12.47000075,6.136531204
	AAAGGTACACACGCCA,Naive CD4+ T,cite,-12.41312077,-19.11812421
	AAAGGTACATGTGGCC,Naive CD4+ T,cite,11.51249891,-21.31875542
	AAAGGTAGTGTACATC,Monocytes,cite,-2.815140023,-43.8103703
	AAAGGTAGTGTATACC,Monocytes,cite,5.801682621,-43.44535284
	AAAGGTATCTGACAGT,Monocytes,cite,-5.723320845,-43.51119967
	AAAGTCCAGTGTAGAT,Effector CD4+ T,cite,32.87960969,-1.209587787
	AAAGTCCAGTTGGAAT,Naive CD4+ T,cite,10.74177853,-11.09796126
	AAAGTCCCATTCTCTA,NK,cite,21.26961054,31.46615802
	AAAGTCCGTATGGAAT,Naive CD4+ T,cite,4.766402042,-23.65886442
	AAAGTGAAGGGCAGAG,Monocytes,cite,1.220098041,-51.51797346
	AAAGTGAAGTCCGCCA,Naive CD8+ T,cite,-15.65453024,-7.433950825
	AAAGTGACAAATGGTA,Effector CD4+ T,cite,17.7373201,15.1525402
	AAAGTGATCGCTGATA,NK,cite,23.26135518,30.45505865
	AAATGGAAGGACGGAG,Effector CD4+ T,cite,17.60895954,-5.08197498
	AAATGGACACCTGCTT,Effector CD4+ T,cite,0.979324256,9.682703467
	AAATGGACAGTGGTGA,Naive CD8+ T,cite,-13.48108308,-10.29758487
	AAATGGATCCAGTGCG,Effector CD4+ T,cite,8.520936258,12.32657247
	AAATGGATCGGATTAC,Naive CD4+ T,cite,-15.5383238,-16.66697245
	AAATGGATCGTGCTCT,Naive CD4+ T,cite,8.031373648,-16.55051753
	AACAAAGAGACTCGAG,Effector CD4+ T,cite,9.744284576,8.047918443
	AACAAAGAGGGCAGGA,Effector CD4+ T,cite,23.68591538,-2.508043891
	AACAAAGAGTACGAGC,Effector CD4+ T,cite,33.49532729,-2.137893557
	AACAAAGGTTCAAAGA,Effector CD4+ T,cite,-0.380422774,9.007218623
	AACAAAGGTTGGGCCT,Naive CD4+ T,cite,-0.615180538,-17.85265191
	AACAACCAGGAGGCAG,Naive CD4+ T,cite,4.07651142,-22.09901039
	AACAACCAGGTCGACA,Effector CD4+ T,cite,0.21862942,7.335725299
	AACAACCGTACCTAAC,Effector CD4+ T,cite,26.08476295,-23.58485037
	AACAACCGTGATGTAA,Effector CD4+ T,cite,23.31378648,-5.824390906
	AACAACCTCCCATTTA,Effector CD4+ T,cite,23.09079467,-25.41162656
	AACAACCTCGCTTGAA,Effector CD4+ T,cite,3.702495588,3.418336512
	AACAACCTCGTCCTTG,NK,cite,21.89724404,24.93269871
	AACAAGAAGAGCTGAC,Naive CD4+ T,cite,-5.740835971,-25.47181101
	AACAAGAAGTAAACAC,Effector CD4+ T,cite,26.25185857,0.194439375
	AACAAGACATGAGTAA,Effector CD8+ T,cite,1.51186891,28.22176296
	AACACACCACTAGAGG,Effector CD4+ T,cite,7.932732844,7.870319131
	AACACACGTACGAGTG,Effector CD4+ T,cite,15.11608527,10.16917858
	AACACACGTCGGATTT,Naive CD4+ T,cite,1.021139912,-18.07138138
	AACACACGTTGTGCCG,Naive CD4+ T,cite,-9.338190604,-10.27881349
	AACACACTCATGAGGG,NK,cite,22.36921508,31.43186496
	AACAGGGAGATTAGCA,Effector CD4+ T,cite,2.383767189,12.9792315
	AACAGGGAGTAACCGG,Naive CD4+ T,cite,-9.024164717,-17.40670608
	AACAGGGAGTGGCAGT,Effector CD8+ T,cite,-0.954689916,42.05770081
	AACAGGGCATGTTCAG,Naive CD4+ T,cite,11.81590649,-19.46289189
	AACAGGGGTGGCTTAT,Effector CD4+ T,cite,7.880856631,19.33314927
	AACCAACAGATGGCGT,Monocytes,cite,-4.648535513,-8.251211096
	AACCAACCACCATATG,Naive CD4+ T,cite,-9.501828254,-20.80479256
	AACCAACGTACCATAC,B,cite,-35.59295879,-8.700045661
	AACCAACGTCCGAAGA,Monocytes,cite,-5.535758422,-44.97106968
	AACCAACGTCTACAAC,Naive CD4+ T,cite,-9.617845648,-23.57203707
	AACCAACGTGACTCTA,Naive CD8+ T,cite,-20.30763324,8.202138948
	AACCAACTCTGGCTGG,Effector CD4+ T,cite,2.761626075,-17.89761925
	AACCACAAGCACCGAA,Naive CD4+ T,cite,-5.999500845,-27.38660081
	AACCACAAGCTCTGTA,Effector CD4+ T,cite,6.897488461,19.27680935
	AACCACAAGGGAACAA,Naive CD4+ T,cite,2.756091112,-10.37995185
	AACCACAAGTCGCGAA,NK,cite,2.785490923,40.35433069
	AACCACACAAGAGATT,Naive CD4+ T,cite,9.245930079,-28.04185214
	AACCACAGTATGAAAC,NK,cite,27.65944231,28.77757061
	AACCACATCCAGCAAT,B,cite,-35.92316126,24.74821768
	AACCACATCTGGTGCG,NK,cite,3.251843092,28.72992061
	AACCACATCTGTCTCG,Effector CD4+ T,cite,18.63811697,13.18187437
	AACCATGTCCCGAAAT,Effector CD4+ T,cite,24.65081521,-25.06784948
	AACCCAACACGGGCTT,Effector CD4+ T,cite,17.65042821,15.26015779
	AACCCAACAGCAGGAT,Effector CD4+ T,cite,14.1496537,-1.411471057
	AACCCAACATGACTTG,Effector CD4+ T,cite,18.57952452,-2.081652848
	AACCCAATCAAATGCC,NK,cite,-4.456501795,33.14695076
	AACCCAATCGTGGGTC,Effector CD4+ T,cite,16.07481125,1.153224703
	AACCTGAAGCTATCTG,Naive CD4+ T,cite,7.261523326,-19.404262
	AACCTGAAGCTCGCAC,Effector CD8+ T,cite,11.56100947,19.04781037
	AACCTGAAGTCATACC,Effector CD4+ T,cite,-1.372423583,9.145212939
	AACCTGACAGGGTTGA,Naive CD8+ T,cite,-25.89872189,-3.582121236
	AACCTGACATGTAACC,NK,cite,22.54313169,12.77023365
	AACCTGATCAACTCTT,Naive CD4+ T,cite,2.072368292,-13.88312113
	AACCTTTGTTTGGAAA,Naive CD4+ T,cite,-10.40572946,-11.09481635
	AACCTTTTCATTACGG,Monocytes,cite,6.570820372,-15.16562504
	AACCTTTTCCAACTGA,Naive CD4+ T,cite,0.732091602,-20.40840061
	AACCTTTTCCGGCAAC,NK,cite,33.73106844,24.30522748
	AACCTTTTCGCTGTCT,Naive CD4+ T,cite,-3.339262793,-27.34550022
	AACGAAACAGGAGGAG,Naive CD4+ T,cite,-8.49711888,-13.40567036
	AACGAAAGTCCAGTTA,Naive CD8+ T,cite,-10.44496851,7.694918106
	AACGAAATCAGCTGTA,B,cite,-37.78312075,-15.41069152
	AACGAAATCAGTCCGG,Naive CD4+ T,cite,-15.62265902,-15.17456857
	AACGAAATCGGCTGTG,Naive CD4+ T,cite,2.683849825,-19.0470954
	AACGAAATCGTGGCTG,Effector CD8+ T,cite,-0.859239728,13.5082362
	AACGGGAAGCTGAAAT,B,cite,-12.35032444,10.87374171
	AACGGGACACCCTGTT,Effector CD4+ T,cite,-10.68269327,-26.94011745
	AACGGGACATGACAAA,Effector CD4+ T,cite,11.77374049,-0.13673898
	AACGGGAGTATACGGG,B,cite,-34.69869436,-5.562774638
	AACGGGATCACTCTTA,Naive CD4+ T,cite,-10.38695045,-15.65186934
	AACGGGATCTTACGGA,NK,cite,32.417155,20.02945215
	AACGTCAAGATTAGCA,Naive CD4+ T,cite,-7.519579473,-20.27823883
	AACGTCACAAAGCTCT,Naive CD8+ T,cite,-22.16899472,8.678648879
	AACGTCAGTAGCTGTT,Effector CD4+ T,cite,24.64888389,-22.55677247
	AACGTCATCTACACTT,Effector CD4+ T,cite,2.400735867,4.82498635
	AACTTCTCATACAGAA,B,cite,-38.92949693,-11.7316411
	AACTTCTGTCGCATCG,Effector CD4+ T,cite,24.62515434,-25.23123258
	AACTTCTGTTCAAACC,NK,cite,-1.884524847,21.38517786
	AACTTCTTCTCTGGTC,NK,cite,35.11459111,22.31143778
	AAGAACAAGCACACCC,Naive CD4+ T,cite,12.46068319,-21.31622791
	AAGAACAAGTAGTCTC,Naive CD4+ T,cite,-5.079860043,-22.46963145
	AAGAACAGTGATGAAT,Effector CD4+ T,cite,20.46641769,-6.251234833
	AAGAACAGTTAGCGGA,Effector CD8+ T,cite,-1.077110524,19.5268835
	AAGACAAAGGATTCCT,Naive CD4+ T,cite,5.327977088,-28.07036066
	AAGACAACATAGAATG,Naive CD4+ T,cite,-18.15706347,-20.05390052
	AAGACAAGTATGGTAA,Effector CD8+ T,cite,-6.847034988,37.85542491
	AAGACAAGTTGCTTGA,Naive CD8+ T,cite,-22.88138376,-0.204351103
	AAGACAATCGTAATGC,Naive CD4+ T,cite,15.16648197,-8.141383223
	AAGACTCCAAACCACT,Naive CD4+ T,cite,-11.56513451,-23.48879477
	AAGACTCCACACAGAG,Effector CD4+ T,cite,2.299965691,8.99537099
	AAGACTCCACGACAGA,Effector CD4+ T,cite,23.46111404,-7.108905178
	AAGACTCCAGTGTGCC,Effector CD8+ T,cite,-7.854261931,34.11875047
	AAGACTCTCAGCCTCT,Naive CD4+ T,cite,1.789272772,-27.58220955
	AAGACTCTCTGAGAAA,Effector CD4+ T,cite,19.27803044,13.45328586
	AAGATAGAGACGCCAA,Effector CD4+ T,cite,12.31108381,4.8787568
	AAGATAGGTTAGGCCC,Effector CD4+ T,cite,19.98714258,-6.206143005
	AAGATAGGTTTCGCTC,Naive CD4+ T,cite,-11.19071377,-22.3591158
	AAGATAGTCAATGCAC,Naive CD4+ T,cite,14.23662701,-8.31975299
	AAGCATCAGAAATCCA,Naive CD4+ T,cite,2.054003722,-16.66083441
	AAGCATCCAGGCCCTA,NK,cite,3.653383079,31.11022913
	AAGCATCGTCGCCACA,Naive CD4+ T,cite,9.539706404,-18.23127339
	AAGCATCGTGCCTTCT,Monocytes,cite,15.39009895,-24.07700404
	AAGCCATAGAAACCCG,Effector CD4+ T,cite,16.12918237,18.6582629
	AAGCCATAGTACTCGT,Naive CD4+ T,cite,-15.27762351,-21.18320952
	AAGCCATCATCCTTGC,Effector CD8+ T,cite,-13.38917211,-9.507152688
	AAGCGAGCACACGCCA,Naive CD4+ T,cite,-4.577798179,-2.915537628
	AAGCGAGCACGACAAG,Effector CD4+ T,cite,12.81616239,-2.216218694
	AAGCGAGGTCGCTCGA,Naive CD4+ T,cite,1.468861426,-22.51350585
	AAGCGAGTCATGCCCT,Naive CD8+ T,cite,19.15335137,-13.47632161
	AAGCGAGTCCGCCTAT,Naive CD4+ T,cite,3.550029509,-20.9517787
	AAGCGTTAGAGTGACC,Naive CD8+ T,cite,-9.011267609,-1.225917727
	AAGCGTTAGATGCGAC,Effector CD4+ T,cite,19.13269928,-3.935122223
	AAGCGTTTCACGGTCG,Naive CD8+ T,cite,-23.95995465,-3.249472735
	AAGCGTTTCAGAGCGA,Naive CD4+ T,cite,2.46442718,-6.631923395
	AAGCGTTTCCACGGAC,Naive CD8+ T,cite,-18.43087474,-0.555979512
	AAGGAATAGTAGGGTC,NK,cite,19.14655881,35.283662
	AAGGAATCACCCAATA,Effector CD4+ T,cite,21.69018671,-25.06857079
	AAGGAATGTGCTCTCT,Effector CD4+ T,cite,23.16375911,-23.59641745
	AAGGTAACAAGTGGCA,Naive CD4+ T,cite,-1.715154236,-19.84986588
	AAGGTAACATACTGAC,Naive CD4+ T,cite,11.97831416,-11.82349402
	AAGGTAAGTCACCTTC,Effector CD4+ T,cite,2.146022942,9.052299339
	AAGGTAAGTGGCTAGA,Effector CD4+ T,cite,-1.123496686,19.15911928
	AAGGTAATCCGACAGC,NK,cite,25.72892929,27.50565254
	AAGTACCAGAGAAGGT,Effector CD4+ T,cite,26.44582384,-0.880312828
	AAGTACCAGCAGCACA,Naive CD4+ T,cite,13.90771152,-13.96811471
	AAGTACCGTGTAAACA,B,cite,-42.61600784,-14.39974364
	AAGTACCTCACGACTA,Effector CD8+ T,cite,-4.560717764,34.56676829
	AAGTACCTCCCGAAAT,Naive CD8+ T,cite,-6.174554279,-2.139771328
	AAGTACCTCCTGGGAC,Naive CD4+ T,cite,9.687083798,-20.25773794
	AAGTCGTAGAGCCGAT,Naive CD8+ T,cite,-13.39046807,-3.424843933
	AAGTCGTAGGTGCAGT,Effector CD4+ T,cite,15.03777908,14.5542772
	AAGTCGTCATGGTACT,Effector CD4+ T,cite,12.01461168,6.313089526
	AAGTCGTTCTAGTTCT,Naive CD4+ T,cite,2.145976491,-18.00784117
	AAGTCGTTCTCACGAA,B,cite,-46.1336746,1.892645227
	AAGTGAAAGTGACACG,Naive CD4+ T,cite,0.956753217,-20.89668618
	AAGTGAAGTACCAGAG,Naive CD4+ T,cite,-10.03490767,-14.74696756
	AAGTGAAGTCAACACT,Naive CD4+ T,cite,0.751334889,-20.29415521
	AAGTTCGAGCATCCCG,Effector CD8+ T,cite,17.5283439,15.36495063
	AAGTTCGCAGTCACGC,Naive CD4+ T,cite,-1.242270715,-21.43598668
	AATAGAGCATGACAAA,B,cite,-41.73644146,-4.665977298
	AATAGAGTCAGGGATG,Naive CD8+ T,cite,1.989641849,3.514141833
	AATAGAGTCCAGCACG,Naive CD8+ T,cite,13.09534451,-9.462584822
	AATAGAGTCGTTAGTG,Naive CD4+ T,cite,11.82517189,-10.42735342
	AATCACGAGAATTTGG,Effector CD4+ T,cite,23.08309259,-24.39795116
	AATCACGAGTGTTCCA,Effector CD4+ T,cite,2.753223806,10.28892168
	AATCACGAGTTGGAGC,Effector CD4+ T,cite,7.807110599,3.512614297
	AATCACGCACACCGAC,NK,cite,13.09876014,39.23150007
	AATCACGCAGTGTATC,B,cite,-37.27599249,0.324773083
	AATCACGCATATCTCT,Naive CD8+ T,cite,-12.49151221,1.950518114
	AATCACGGTAGCACAG,Naive CD8+ T,cite,-19.95586012,-6.52702028
	AATCACGGTCGCTGCA,Naive CD8+ T,cite,-24.12134694,3.926904247
	AATCACGTCCTCAGGG,Effector CD4+ T,cite,1.372845779,1.364700943
	AATCGACCAGCGAACA,Effector CD4+ T,cite,21.15455302,-4.231803734
	AATCGACGTTCTCACC,B,cite,-39.03378891,-18.07813618
	AATCGACTCCTGGGAC,Effector CD4+ T,cite,26.79713084,-3.522492214
	AATCGTGAGCTGTTCA,Effector CD8+ T,cite,-2.4515892,31.22310242
	AATCGTGGTACAGCGA,Effector CD4+ T,cite,15.05571281,12.80138393
	AATCGTGGTGATACTC,Effector CD4+ T,cite,26.90016577,-4.701095804
	AATGAAGAGTTGGGAC,NK,cite,22.85742734,34.53354507
	AATGAAGCAAGTCCCG,Naive CD8+ T,cite,-25.319348,-2.559118854
	AATGAAGCACTTCCTG,Effector CD8+ T,cite,0.975814456,41.66546909
	AATGAAGCAGCACAGA,Naive CD8+ T,cite,-16.36769904,-0.562294097
	AATGAAGGTTCTTGCC,NK,cite,31.05358183,20.23332212
	AATGACCAGGCCACCT,B,cite,-37.23780619,-1.498811417
	AATGACCCATTCTGTT,Naive CD4+ T,cite,-8.484215288,-23.30173483
	AATGACCGTGTCTTGA,Naive CD4+ T,cite,-16.71508856,-20.19481767
	AATGACCTCGCTGTTC,Naive CD4+ T,cite,-9.88070259,-16.6093438
	AATGCCAAGAACGTGC,NK,cite,28.01835762,24.30234649
	AATGCCAAGCCTTTCC,B,cite,-35.98889161,-4.98918334
	AATGCCAGTGGCTGAA,Effector CD4+ T,cite,10.30490059,6.673923576
	AATGCCAGTTAATGAG,Effector CD8+ T,cite,-0.122373675,39.74553459
	AATGCCATCAGCATTG,Effector CD8+ T,cite,15.61896356,17.22124554
	AATGCCATCATTGCGA,Effector CD4+ T,cite,2.381636472,12.78909551
	AATGCCATCCCAAGCG,Naive CD8+ T,cite,-18.88861667,-6.907664834
	AATGCCATCTGAATCG,Naive CD4+ T,cite,-14.8019552,-21.20625868
	AATGGAAGTGGACAGT,NK,cite,27.06768073,20.17320222
	AATGGAAGTTCAGTAC,Effector CD8+ T,cite,-4.866447934,31.27779894
	AATGGAATCGCATTGA,Naive CD4+ T,cite,-2.892750591,-11.81627345
	AATGGCTCAGTAGTGG,Naive CD8+ T,cite,-19.62208319,-7.378866605
	AATGGCTGTTTCCATT,Naive CD8+ T,cite,-24.35101729,-4.939940392
	AATGGCTTCTGCGGAC,B,cite,-38.23813705,24.12274734
	AATTCCTAGAGCACTG,Effector CD8+ T,cite,-10.63540955,34.75389595
	AATTCCTAGCCATCCG,Naive CD4+ T,cite,-10.07296355,-11.92673402
	AATTCCTAGTTAACGA,Naive CD4+ T,cite,-8.957357445,-17.74088126
	AATTCCTCACGCGTCA,Effector CD4+ T,cite,2.044349179,7.047726278
	AATTCCTGTATCGTAC,Effector CD4+ T,cite,27.90418794,-25.74565397
	AATTCCTGTGGTACAG,Effector CD8+ T,cite,5.719174233,39.22150739
	AATTCCTGTTAGTTCG,Effector CD8+ T,cite,-5.473514434,31.74535268
	AATTTCCAGGGAGGGT,Naive CD8+ T,cite,-16.14186776,0.780130064
	AATTTCCCAGGAGACT,Effector CD4+ T,cite,5.752811752,16.89984688
	AATTTCCCAGTATGAA,Effector CD4+ T,cite,-1.80448437,3.80870952
	AATTTCCGTAGACTGG,Naive CD4+ T,cite,4.265738586,-20.85428674
	AATTTCCGTGAAGCTG,Effector CD8+ T,cite,-9.866754388,33.26848706
	ACAAAGAAGAGGGTAA,Effector CD4+ T,cite,-1.637341313,6.736386401
	ACAAAGAAGGCTCAAG,Effector CD4+ T,cite,13.2407692,13.85445555
	ACAAAGAAGTTTCGGT,Naive CD4+ T,cite,-13.9083559,-17.50581107
	ACAAAGACACTGCTTC,Naive CD4+ T,cite,-4.23352557,-26.30379641
	ACAAAGACACTGGCCA,Effector CD8+ T,cite,2.068165482,23.95890306
	ACAAAGACAGAGGTTG,Naive CD4+ T,cite,-5.728632511,-24.36011348
	ACAAAGAGTTTGGCTA,Effector CD8+ T,cite,-3.962743292,36.88091962
	ACAAAGATCATACGGT,Effector CD4+ T,cite,6.878029851,13.74365986
	ACAAAGATCCATCTAT,NK,cite,31.82627822,18.26912921
	ACAAAGATCTCTCCGA,Monocytes,cite,4.113944384,-45.00573455
	ACAACCAAGACATATG,Effector CD8+ T,cite,-8.767522685,27.69871465
	ACAACCAAGCTGGCTC,Naive CD4+ T,cite,-2.212631606,-15.23999963
	ACAACCACATAGGCGA,Effector CD4+ T,cite,-0.39301833,6.897481275
	ACAACCAGTAACGATA,Effector CD4+ T,cite,19.42429638,6.538498982
	ACAACCAGTAGGAGTC,Effector CD4+ T,cite,8.184453882,4.202787372
	ACAACCATCGCAGATT,Naive CD4+ T,cite,5.148042147,-21.50795027
	ACAAGCTGTCTGTGTA,Naive CD8+ T,cite,-11.06264888,-2.75298185
	ACAAGCTTCACGGACC,NK,cite,33.28514338,20.28588883
	ACAAGCTTCTTACTGT,Naive CD4+ T,cite,4.57996916,-18.29297793
	ACACAGTAGATCCCAT,Naive CD4+ T,cite,-5.946615647,-24.77028491
	ACACAGTAGCTTAAGA,B,cite,-40.37945234,-17.48324819
	ACACAGTCAATGCTCA,NK,cite,3.874803275,30.93339573
	ACACAGTCAGACCAAG,Naive CD4+ T,cite,-1.60951288,-12.96157627
	ACACAGTCAGAGGACT,Naive CD4+ T,cite,-6.804853011,-24.44623919
	ACACAGTTCCCGATCT,Naive CD8+ T,cite,-16.83611145,5.081843343
	ACACAGTTCGGTAGAG,Naive CD8+ T,cite,-12.40629276,-4.513397314
	ACACCAAAGCCAGACA,B,cite,-43.26371621,-2.44301532
	ACACCAAAGCTCCACG,B,cite,-33.52068692,-7.108137735
	ACACCAAAGGGTACAC,Effector CD4+ T,cite,20.26253694,11.05716077
	ACACCAACAATACAGA,Naive CD8+ T,cite,9.328107125,-7.553631393
	ACACCAACACGCTGTG,NK,cite,27.8226869,20.33906427
	ACACCAAGTATGATCC,Naive CD4+ T,cite,11.34425827,-18.28965091
	ACACGCGCATACTGAC,Effector CD4+ T,cite,-0.153858692,1.723655067
	ACACGCGGTACGCTAT,NK,cite,32.12734245,28.57184752
	ACACTGAAGACGCCCT,Effector CD4+ T,cite,17.77818366,-3.708426489
	ACACTGAAGTTCGCAT,B,cite,-45.13725288,-0.145821133
	ACACTGACAACGATCT,Naive CD4+ T,cite,0.814446304,-28.77768574
	ACACTGACATCAGCTA,Naive CD4+ T,cite,-12.71049628,-26.47100604
	ACACTGAGTATGAGGC,Naive CD8+ T,cite,-11.48082342,0.496514127
	ACACTGATCATGACAC,Naive CD4+ T,cite,-10.62709435,-23.34642233
	ACACTGATCTAAGCCA,Effector CD4+ T,cite,25.96278525,-23.81353379
	ACAGAAAAGCATCAGG,Naive CD4+ T,cite,-5.216453245,-20.93046683
	ACAGAAAAGGATATAC,Effector CD4+ T,cite,8.340895317,17.92794946
	ACAGAAAAGGATATGT,NK,cite,16.24982147,35.46501244
	ACAGAAACACGCGCAT,NK,cite,20.58608106,24.1810206
	ACAGAAACATTCATCT,Effector CD4+ T,cite,12.40406408,-4.896053914
	ACAGAAAGTGAATTAG,Effector CD4+ T,cite,9.675020333,20.02080662
	ACAGAAATCGTGCTCT,Effector CD8+ T,cite,5.807015395,30.07116514
	ACAGAAATCGTTCTGC,Naive CD4+ T,cite,-8.871972701,-24.16378757
	ACAGAAATCTAGTCAG,NK,cite,23.36013479,30.92057839
	ACAGCCGAGGACAAGA,NK,cite,22.0600668,24.37465086
	ACAGCCGAGTGGAATT,Naive CD8+ T,cite,-21.23954285,-6.957007413
	ACAGCCGTCACCCTCA,Effector CD4+ T,cite,5.516895678,8.598532688
	ACAGGGAAGCGAAACC,NK,cite,-1.662058077,27.84177926
	ACAGGGAAGGCTCAAG,Naive CD4+ T,cite,-1.431068002,-16.29618951
	ACAGGGAAGTGTTCAC,Effector CD8+ T,cite,17.62305942,19.71970384
	ACAGGGACAACTCCAA,Effector CD4+ T,cite,29.33011742,-16.71436434
	ACAGGGACAATTCGTG,NK,cite,26.24620379,25.80981746
	ACAGGGACAGTGTGCC,Naive CD8+ T,cite,-18.58260074,-7.87228747
	ACAGGGAGTCAATGGG,NK,cite,16.93354204,37.4512615
	ACAGGGATCGGCAGTC,Naive CD4+ T,cite,11.38847452,-23.67024979
	ACAGGGATCTCTTAAC,Monocytes,cite,4.300936012,-46.75233275
	ACATCCCCAGCTGAGA,Effector CD4+ T,cite,2.822819368,6.93153227
	ACATCCCTCTATTCGT,Effector CD8+ T,cite,-2.517945666,40.29509917
	ACATCGAAGCAATTAG,Naive CD4+ T,cite,0.300049121,-7.568920872
	ACATCGAGTGCGTTTA,Naive CD8+ T,cite,-12.73027189,-8.507977141
	ACATGCAAGCTCCCTT,Effector CD4+ T,cite,8.19196076,14.73221365
	ACATGCAAGTGGAAGA,Naive CD4+ T,cite,1.22028904,-19.04633033
	ACATGCACAATTGCCA,Effector CD4+ T,cite,23.85560528,-2.992436109
	ACATGCAGTATGTCCA,Naive CD4+ T,cite,-15.68728417,-15.74528167
	ACATGCATCCGCAACG,Naive CD4+ T,cite,-12.4860416,-23.41253679
	ACATGCATCGCTAGCG,Naive CD4+ T,cite,-3.376965694,-26.85395914
	ACATGCATCTCGCCTA,Effector CD8+ T,cite,-7.559447474,28.77706429
	ACATTTCCAATTGGTC,NK,cite,34.46457352,24.58410418
	ACATTTCCACAGTGTT,Naive CD8+ T,cite,-20.81217535,9.162038594
	ACATTTCCACGCGCTA,Effector CD8+ T,cite,23.1727292,0.127856821
	ACATTTCCAGAATGTA,Monocytes,cite,1.993975283,-45.61454803
	ACATTTCCAGATCATC,Naive CD8+ T,cite,-26.53859315,1.153352067
	ACATTTCCATTCAGCA,Naive CD4+ T,cite,3.460313897,-21.39071364
	ACATTTCGTACACGCC,Effector CD4+ T,cite,2.787010374,4.503040961
	ACATTTCTCGAGTGGA,Naive CD4+ T,cite,-2.809242645,-20.02763974
	ACCAAACAGCACTAGG,Naive CD8+ T,cite,-18.37168532,3.197603791
	ACCAAACAGTTATGGA,Monocytes,cite,5.971505033,-44.58014821
	ACCAAACCACATAGCT,Naive CD4+ T,cite,-6.693397649,-26.03638582
	ACCAAACGTGACAGCA,Naive CD4+ T,cite,4.136619677,-16.08847504
	ACCAAACTCTTACTGT,Naive CD8+ T,cite,-17.36070705,-3.605836078
	ACCAACACATACCACA,Naive CD8+ T,cite,-23.52786015,6.106321941
	ACCAACAGTGACTGTT,Naive CD4+ T,cite,-9.992166157,-21.06370048
	ACCAACATCTCTGGTC,Naive CD4+ T,cite,7.018313866,-22.14908427
	ACCAACATCTTCGCTG,Naive CD4+ T,cite,-6.674508256,-24.30721399
	ACCACAAAGCTGAGTG,Naive CD8+ T,cite,-13.14602262,2.206304733
	ACCACAACATCTGTTT,Naive CD4+ T,cite,17.04259542,-12.71048322
	ACCACAAGTGACAGCA,Effector CD4+ T,cite,1.166662529,11.96556089
	ACCACAAGTTAACCTG,Naive CD4+ T,cite,3.733033452,-21.66222009
	ACCACAAGTTGCATCA,Effector CD8+ T,cite,4.037702123,36.19411841
	ACCATTTAGGATATGT,B,cite,-35.18373285,24.86180186
	ACCATTTCAACCCGCA,Effector CD8+ T,cite,-13.56286416,33.56494888
	ACCATTTCAACCCTCT,Effector CD4+ T,cite,26.7024275,-3.626471008
	ACCATTTCAGCATGCC,Effector CD8+ T,cite,0.089520609,39.57954703
	ACCATTTCATAACCCA,Effector CD4+ T,cite,25.34077896,-23.98439209
	ACCATTTTCTTCGGTC,NK,cite,22.38174537,22.90183215
	ACCCAAAAGTCATCGT,Naive CD8+ T,cite,-16.20543499,-9.231995381
	ACCCAAACAATCCAGT,B,cite,-44.59870955,1.506859245
	ACCCAAACACTACACA,NK,cite,-15.127073,24.65089118
	ACCCAAACATGTGTCA,Naive CD8+ T,cite,-17.70019438,5.822909358
	ACCCAAAGTCACTCTC,NK,cite,19.14094438,22.47315337
	ACCCAAATCTCAGAAC,Naive CD4+ T,cite,3.76405807,-15.80147523
	ACCCTCAAGAGTCAAT,NK,cite,35.71842953,20.98597306
	ACCCTCAAGTCCTGTA,Effector CD4+ T,cite,21.46311052,-26.73671103
	ACCCTCACACTGCACG,Naive CD4+ T,cite,10.83415637,-6.161181714
	ACCCTCATCATTCGTT,Monocytes,cite,0.822922007,-42.87963723
	ACCCTCATCCCTCAAC,NK,cite,20.49058411,31.22707264
	ACCCTTGCAAGTGTCT,Effector CD4+ T,cite,12.76069535,15.50625252
	ACCCTTGTCATTTCCA,NK,cite,19.45515443,23.04270047
	ACCGTTCAGGACGCAT,Naive CD4+ T,cite,-1.05493114,-24.28691283
	ACCGTTCCAGTGAGCA,Naive CD8+ T,cite,-24.2556896,-2.675035
	ACCGTTCTCCGCTGTT,Naive CD4+ T,cite,7.979458928,-20.03249749
	ACCGTTCTCTCGCAGG,Naive CD4+ T,cite,-11.88237515,-22.11776322
	ACCTACCAGTCGCCCA,B,cite,-35.60576376,-9.469095542
	ACCTACCCATGAGAAT,Naive CD8+ T,cite,-23.31389981,3.987772626
	ACCTACCTCCAGGACC,Naive CD4+ T,cite,4.038687182,-28.13265433
	ACCTACCTCCAGTGTA,Naive CD4+ T,cite,-8.552824167,-19.37552424
	ACCTACCTCGCTGATA,Naive CD4+ T,cite,17.22437258,-25.87447831
	ACCTACCTCGGTAGAG,Naive CD8+ T,cite,-20.83066062,-6.721855558
	ACCTGAAAGTATGTAG,Naive CD4+ T,cite,4.94994104,-23.02208609
	ACCTGTCAGAAACTCA,B,cite,-43.1165745,-10.59182925
	ACCTGTCAGGAGTACC,Naive CD8+ T,cite,-15.10564571,0.334652253
	ACCTGTCGTCAATGGG,Naive CD8+ T,cite,-20.0782524,7.12350531
	ACCTGTCTCTCATTAC,Effector CD4+ T,cite,18.21359298,-2.052507034
	ACGATCAAGTGCGACA,Effector CD4+ T,cite,1.720854055,10.28895597
	ACGATCACAGAGTCTT,Naive CD8+ T,cite,-18.53386938,3.490734737
	ACGATCACAGCTGAAG,NK,cite,14.12522225,36.02008744
	ACGATCACAGGGTTGA,Naive CD8+ T,cite,-18.31641757,2.213991475
	ACGATCATCCTTCACG,Monocytes,cite,11.09482135,6.017865786
	ACGATCATCTAGACCA,Monocytes,cite,-13.35986782,-42.26555658
	ACGATGTAGTTCCATG,Naive CD8+ T,cite,-20.86627326,-7.735054629
	ACGATGTCACAAGTGG,Naive CD4+ T,cite,-13.78188892,-22.58390245
	ACGATGTGTTGGGCCT,NK,cite,27.8901681,22.45935887
	ACGATGTTCACTACGA,Naive CD8+ T,cite,-19.15602347,-17.02111505
	ACGATGTTCATCTCTA,Naive CD4+ T,cite,-6.923897116,-13.02210841
	ACGATGTTCCAGTGCG,B,cite,-41.18357519,-4.716185646
	ACGCACGCACCAGCTG,Naive CD4+ T,cite,15.88768383,-17.67431841
	ACGCACGGTGTGACCC,Naive CD8+ T,cite,-5.326355036,15.2007645
	ACGCACGTCACGGAGA,Naive CD4+ T,cite,-7.269587759,-3.674390868
	ACGCACGTCGATTGAC,NK,cite,25.74954295,29.27397568
	ACGGAAGAGGAAACGA,Naive CD4+ T,cite,8.65219053,-13.43447549
	ACGGAAGAGGCGCTCT,Naive CD8+ T,cite,-26.49833866,6.289536161
	ACGGAAGAGTGCACAG,Effector CD4+ T,cite,20.28052876,10.77242129
	ACGGAAGCAGACCTAT,Naive CD4+ T,cite,-13.25831852,-12.01920686
	ACGGAAGGTTAGGCTT,Naive CD8+ T,cite,-17.44968908,3.972914103
	ACGGAAGTCCTATTGT,B,cite,-38.4157437,-5.050263516
	ACGGGTCAGTATGGCG,Effector CD4+ T,cite,11.0968964,-1.465014798
	ACGGGTCCAGTCACGC,Effector CD4+ T,cite,19.10638353,12.286136
	ACGGGTCGTATGGGAC,B,cite,-35.99893246,0.098479476
	ACGGGTCGTCGAATTC,Naive CD8+ T,cite,-3.115032005,-10.49924895
	ACGGGTCGTGCACGCT,Effector CD4+ T,cite,14.94987195,-3.540263454
	ACGGGTCGTTGTACGT,Effector CD8+ T,cite,2.321076485,11.51972627
	ACGGGTCTCCTCATAT,Naive CD4+ T,cite,-5.528923683,-27.71048857
	ACGGTCGAGAGGTATT,Naive CD4+ T,cite,9.725057367,-9.081626962
	ACGGTCGAGATGATTG,Effector CD4+ T,cite,0.656596164,8.198868602
	ACGGTCGCATGTACGT,Naive CD8+ T,cite,-18.65107507,5.58115176
	ACGGTCGGTGTTGACT,Effector CD8+ T,cite,-3.54438359,35.53817716
	ACGGTTAAGCCGTCGT,NK,cite,4.32816008,33.94214926
	ACGGTTAAGCTCACTA,Naive CD4+ T,cite,2.33459298,-23.65231732
	ACGGTTACAACGTTAC,Effector CD4+ T,cite,25.14058531,-25.15544282
	ACGGTTACATGTGCCG,B,cite,-37.01810446,-16.97419594
	ACGGTTAGTTGCACGC,Effector CD4+ T,cite,4.809737658,19.76507547
	ACGGTTATCCTGTAAG,NK,cite,15.94666829,38.53610893
	ACGTAACAGCAGCCTC,NK,cite,30.9618314,26.52315622
	ACGTAACGTTCTTGTT,Naive CD8+ T,cite,-11.0542951,-18.46285521
	ACGTACACACTCATAG,Naive CD8+ T,cite,-21.93894881,-1.523811836
	ACGTACAGTCCAGTTA,Naive CD4+ T,cite,-8.609227952,-14.28718732
	ACGTACAGTGTCCCTT,Effector CD8+ T,cite,-3.108444591,27.68305987
	ACGTAGTAGGGTTGCA,Naive CD8+ T,cite,-11.26158511,1.191838846
	ACGTAGTAGGTACATA,NK,cite,32.18903175,28.12908861
	ACGTAGTAGGTCTGGA,Naive CD4+ T,cite,-12.33529496,-11.06681044
	ACGTAGTTCCACGGAC,Naive CD4+ T,cite,7.152080085,-12.1681634
	ACGTAGTTCCCGATCT,Effector CD4+ T,cite,34.22143344,-0.668362685
	ACGTCCTCAAGCTCTA,Effector CD4+ T,cite,9.136238633,6.019816354
	ACGTCCTGTGTGTGGA,Naive CD4+ T,cite,-11.28581037,-23.48879413
	ACGTCCTTCATCGGGC,Naive CD4+ T,cite,-1.241380327,-19.56610078
	ACGTCCTTCCCTCGTA,Naive CD8+ T,cite,-26.50435625,2.451538857
	ACGTTCCAGGCCTTGC,B,cite,-42.66237623,-13.26765948
	ACGTTCCAGGTCGAGT,Effector CD4+ T,cite,16.51046286,-5.531889746
	ACGTTCCCAACACGTT,Effector CD8+ T,cite,10.07271793,24.45889079
	ACGTTCCCACTACAGT,Effector CD8+ T,cite,-5.388574426,27.63442565
	ACGTTCCCATGCGTGC,B,cite,29.95749563,-15.21741596
	ACGTTCCGTCCAATCA,Naive CD8+ T,cite,-22.30619821,-6.431464269
	ACTACGAAGGTCGTGA,Effector CD4+ T,cite,7.780751733,2.562041625
	ACTACGACAAACGAGC,Monocytes,cite,21.83061435,-21.31397558
	ACTACGACACCCTATC,Naive CD4+ T,cite,-8.651903003,-15.98828179
	ACTACGACACTGGAAG,Naive CD4+ T,cite,-11.99649955,-19.43138785
	ACTACGATCCTGCTAC,Naive CD4+ T,cite,15.34161082,-25.1720585
	ACTATCTAGAGAGGTA,Naive CD4+ T,cite,-7.957161938,-16.58529645
	ACTATCTAGTACAGCG,Naive CD4+ T,cite,12.92809754,-25.94581442
	ACTATCTAGTGAACAT,Naive CD4+ T,cite,-6.201878954,-16.57458964
	ACTATCTCACCAAATC,NK,cite,2.553774175,34.37963198
	ACTATCTCACCGGAAA,Effector CD4+ T,cite,0.933581508,1.848557897
	ACTATGGCATTGAGGG,Naive CD8+ T,cite,-22.03993572,-7.13140564
	ACTATGGTCCATTTAC,Naive CD4+ T,cite,11.99849837,-11.54682024
	ACTATTCAGCGTATAA,Effector CD4+ T,cite,2.770717841,14.69972331
	ACTATTCCATGAGATA,NK,cite,1.059769141,38.2950019
	ACTATTCGTTCCGGTG,Monocytes,cite,-8.245056593,-47.71234406
	ACTCCCAAGTATGAGT,Monocytes,cite,3.631482782,-47.2066843
	ACTCCCAAGTCGAAAT,Naive CD8+ T,cite,-22.10527842,-8.135288338
	ACTCCCACACTGGCCA,Naive CD4+ T,cite,-5.668383482,-12.83104021
	ACTCCCATCGAGGCAA,Naive CD4+ T,cite,-11.04988804,-16.32214551
	ACTCCCATCTGAGGCC,Effector CD4+ T,cite,10.13638807,19.42389186
	ACTCTCGTCGGCTATA,Naive CD8+ T,cite,-17.04755369,4.337820125
	ACTGATGAGTTAACGA,Effector CD4+ T,cite,23.57963569,-3.955542073
	ACTGATGCATGCAGCC,Naive CD4+ T,cite,6.163476779,-20.90604691
	ACTGATGGTCTGCATA,Naive CD4+ T,cite,-14.46732463,-16.72141833
	ACTGATGGTGTGCCTG,Effector CD8+ T,cite,-10.56502759,37.96869363
	ACTGATGTCTGAGAGG,Effector CD4+ T,cite,-0.501744066,2.255358041
	ACTGCAACAAGCGGAT,NK,cite,24.21489117,20.99579371
	ACTGCAAGTACCCGAC,Effector CD4+ T,cite,34.1374809,-1.076826065
	ACTGCAATCCGGGACT,Naive CD4+ T,cite,-12.0782445,-9.172213151
	ACTGTCCAGTGCAGGT,NK,cite,-0.419205909,24.54964682
	ACTGTCCCAGCCGTCA,Naive CD8+ T,cite,-22.43042364,9.015962323
	ACTGTCCCAGTCGGTC,Effector CD8+ T,cite,-2.358820157,31.33059708
	ACTGTCCGTCACAGTT,Naive CD4+ T,cite,-11.81980473,-17.4199834
	ACTGTCCTCGACGCGT,Naive CD4+ T,cite,7.691444485,-27.7151986
	ACTGTCCTCGTCAAAC,NK,cite,-0.716975163,28.97056644
	ACTGTCCTCTTCGGAA,Effector CD8+ T,cite,2.582347566,27.90336473
	ACTGTGAAGATGCTAA,Effector CD8+ T,cite,1.245950758,38.12374644
	ACTGTGAAGGATTTGA,Effector CD4+ T,cite,15.86764452,14.82471667
	ACTGTGAAGGCTAACG,Naive CD8+ T,cite,18.60784951,-23.76338257
	ACTGTGAAGGTGCCTC,Monocytes,cite,-1.485298867,-48.90822466
	ACTGTGAAGTCACGAG,Effector CD4+ T,cite,20.6527422,15.64703619
	ACTTAGGAGCACTAAA,Effector CD4+ T,cite,16.11915873,1.549410398
	ACTTAGGGTTACAGCT,Effector CD4+ T,cite,21.01444838,2.376136374
	ACTTAGGTCACGTCCT,Naive CD4+ T,cite,29.51115001,-16.09055728
	ACTTATCAGAGTTGCG,Effector CD8+ T,cite,-0.761856519,22.50509117
	ACTTATCCAAACACGG,Naive CD4+ T,cite,-7.858519481,-25.14240008
	ACTTATCCAAGGCGTA,Naive CD4+ T,cite,-15.1036198,-16.2832055
	ACTTATCCAGTTGAAA,Effector CD8+ T,cite,-13.7553593,32.85777344
	ACTTATCGTCCTACGG,Naive CD4+ T,cite,-7.939103619,-22.96178518
	ACTTCCGCAGGCATGA,NK,cite,30.13689697,27.74905344
	ACTTCCGCATAATCGC,Naive CD4+ T,cite,13.59934835,-23.6856165
	ACTTCCGGTAAGCAAT,Naive CD4+ T,cite,-6.863117672,-18.84135449
	ACTTCGCAGGAGAGTA,Effector CD4+ T,cite,0.063357504,17.90258097
	ACTTCGCCAACTCCAA,B,cite,-41.71108123,-6.651116608
	ACTTCGCCAGCATTGT,Naive CD8+ T,cite,-15.60472258,-1.934035448
	ACTTCGCGTTGCTAGT,Naive CD8+ T,cite,-6.743399828,3.433047091
	ACTTCGCTCAGACAAA,Effector CD8+ T,cite,-1.34938796,24.45315827
	ACTTCGCTCCGCCTAT,NK,cite,-0.058059473,26.03691936
	ACTTCGCTCTGGACTA,Effector CD4+ T,cite,24.78273145,-3.955950816
	ACTTTCAAGCAAGCCA,Naive CD4+ T,cite,-11.45008613,-21.43188823
	ACTTTCAAGCCATATC,Effector CD4+ T,cite,9.003195584,4.138212649
	ACTTTCAAGCCGATAG,Naive CD4+ T,cite,-9.675238976,-24.95343814
	ACTTTCACAAGTCATC,Naive CD8+ T,cite,-18.87238169,9.212238402
	ACTTTCAGTCGCACAC,NK,cite,31.65904514,24.78395614
	ACTTTCAGTTGGCTAT,Naive CD4+ T,cite,-10.3367243,-14.45813175
	ACTTTCATCATGAAAG,Naive CD8+ T,cite,-17.01628906,-5.050263503
	ACTTTCATCGATTGAC,Effector CD4+ T,cite,-0.718052858,11.46388215
	ACTTTCATCTGCACCT,Monocytes,cite,-1.559078884,-42.6006503
	ACTTTGTGTCAGGTGA,Naive CD4+ T,cite,6.889634395,-30.54156164
	ACTTTGTTCGCATAGT,Naive CD8+ T,cite,-18.61614101,-1.034339371
	AGAAATGAGAAGTCCG,Effector CD8+ T,cite,-3.046022592,31.49406632
	AGAAATGAGGCCATAG,Effector CD4+ T,cite,6.886399708,4.763814038
	AGAAATGAGGCTCTCG,Effector CD4+ T,cite,24.73586991,-21.55280233
	AGAAATGCACAGCTGC,Effector CD4+ T,cite,29.31329159,-16.69989773
	AGAAATGGTATTTCCT,B,cite,-39.28203969,-11.00076473
	AGAAATGGTGCATTAC,Naive CD4+ T,cite,-6.51689799,-8.257886682
	AGAAATGTCTAAGCCA,Effector CD4+ T,cite,16.92664476,-1.472921994
	AGAACAAAGGAATTAC,Naive CD4+ T,cite,9.823051706,-9.671207743
	AGAACCTAGCCATATC,Naive CD4+ T,cite,-3.654460115,-26.67551273
	AGAACCTAGGAAGTAG,Effector CD4+ T,cite,6.930059718,17.34218094
	AGAACCTCACAAGCTT,Naive CD4+ T,cite,6.326010573,-23.18942068
	AGAACCTGTTGCCTAA,B,cite,-40.4949646,-17.22173145
	AGAACCTTCATGAGAA,Naive CD4+ T,cite,-10.73078479,-14.23873024
	AGAAGCGCACCTATCC,Naive CD8+ T,cite,11.91265411,-23.64239802
	AGAAGCGGTGATGTAA,Naive CD4+ T,cite,-13.42129086,-11.65363502
	AGAAGCGTCGACGCTG,Effector CD4+ T,cite,-8.122281905,-17.30887815
	AGAAGTAAGGTTCACT,Effector CD4+ T,cite,23.58993086,-25.14837002
	AGAAGTAGTGATCGTT,NK,cite,24.21263265,23.46619483
	AGACAAAGTCCGGTGT,Effector CD4+ T,cite,21.73584915,-6.265832052
	AGACAAATCACAAGAA,NK,cite,26.75999144,28.59383269
	AGACAAATCCATCGTC,Naive CD4+ T,cite,-0.608896713,-22.76443782
	AGACAAATCCCGAAAT,NK,cite,0.541260068,33.30258122
	AGACACTAGCGCGTTC,Naive CD4+ T,cite,-8.889354514,-29.13919463
	AGACACTCAAACGTGG,Naive CD4+ T,cite,-1.175390808,-20.97057132
	AGACACTCATGTACGT,Effector CD4+ T,cite,20.55113288,14.11564686
	AGACACTGTGCCGTTG,Effector CD4+ T,cite,15.95673067,15.5764771
	AGACACTGTTCCGCGA,NK,cite,27.18586451,21.30605157
	AGACACTTCAGCCTCT,Naive CD4+ T,cite,-2.357941654,-30.7438273
	AGACAGGAGAATCGCG,Naive CD8+ T,cite,-9.37208398,5.191672976
	AGACAGGAGAGCCATG,B,cite,-33.7035831,-6.133836969
	AGACAGGAGCGCCCAT,NK,cite,0.665385239,33.9882572
	AGACAGGCAACCCGCA,Effector CD8+ T,cite,-2.54596815,17.56518618
	AGACAGGTCGCGTGCA,NK,cite,10.211822,40.21924345
	AGACCATAGTAAAGCT,Effector CD4+ T,cite,17.65218275,12.9620805
	AGACCATCATCGTTCC,Naive CD4+ T,cite,-9.037684697,-24.91860192
	AGACCATGTGGCACTC,Monocytes,cite,-13.51485037,-41.92474906
	AGACCCGAGTGGAAAG,Monocytes,cite,-9.975684808,-46.16500869
	AGACCCGCAACACGTT,Naive CD4+ T,cite,-22.90276107,-16.26326043
	AGACCCGGTGTCATCA,Effector CD4+ T,cite,11.11644315,11.75820413
	AGACCCGTCCACGGGT,Effector CD4+ T,cite,11.35169042,8.32143248
	AGACCCGTCTCTGACC,Effector CD4+ T,cite,33.52868481,-2.896653063
	AGACTCAAGCAATTCC,B,cite,-34.75277103,-8.24415448
	AGACTCAAGCCAAGCA,Naive CD8+ T,cite,-25.80056209,2.274279118
	AGACTCACAAAGACGC,Naive CD8+ T,cite,-14.29966722,-23.01900814
	AGACTCACATAGGTTC,Naive CD4+ T,cite,-5.207001704,-26.96860193
	AGACTCACATGACGAG,Effector CD4+ T,cite,19.42626564,11.97062535
	AGACTCAGTCACTTAG,Effector CD8+ T,cite,9.547186153,18.20490254
	AGACTCAGTGAGTAAT,Effector CD8+ T,cite,-2.332577439,39.41074779
	AGACTCAGTTCGCGTG,Effector CD4+ T,cite,7.322615915,17.16740252
	AGACTCATCAAACGAA,Naive CD8+ T,cite,-10.18109596,8.517876787
	AGAGAATCATTGGGAG,Naive CD4+ T,cite,-11.33781161,-11.24610303
	AGAGAATGTACTCAAC,Naive CD4+ T,cite,-10.67463366,-14.02919134
	AGAGAATTCGGCTGTG,Effector CD8+ T,cite,12.93931884,16.66040286
	AGAGAGCAGTAGCAAT,Effector CD8+ T,cite,-7.736405646,30.68863394
	AGAGAGCCAGCCTACG,Naive CD8+ T,cite,-16.03073539,5.221861083
	AGAGAGCTCCGGTAGC,Effector CD4+ T,cite,3.031098479,12.89823431
	AGAGAGCTCGCCGAAC,Naive CD4+ T,cite,-13.41175733,-13.26393095
	AGAGCAGAGCAGAAAG,Naive CD4+ T,cite,-8.5612381,-29.0772415
	AGAGCAGAGGTAATCA,NK,cite,10.43252657,40.14733165
	AGAGCAGAGTGAATAC,Naive CD8+ T,cite,-20.00887821,-2.419894488
	AGAGCAGCAACGTTAC,Effector CD4+ T,cite,1.953272882,2.34105311
	AGAGCAGCACACCTAA,Naive CD4+ T,cite,7.569297145,-20.01069503
	AGAGCAGGTGAGTCAG,Effector CD4+ T,cite,18.21728663,5.797531101
	AGAGCAGTCAACTACG,Naive CD4+ T,cite,-3.37667026,-24.01601255
	AGAGCAGTCTTCCCGA,Effector CD4+ T,cite,20.43732144,-2.934129722
	AGAGCCCAGCAATTCC,Naive CD4+ T,cite,-4.230109179,-22.6242022
	AGAGCCCCAATAGTAG,Naive CD8+ T,cite,-16.54422057,-10.17909946
	AGAGCCCCATTGCCTC,Naive CD8+ T,cite,-13.84296059,7.216862425
	AGAGCCCTCCTAGCCT,Effector CD4+ T,cite,1.646175862,-8.375036284
	AGATAGAAGTCATTGC,Naive CD4+ T,cite,1.730417924,-23.87525414
	AGATAGAGTCGCGGTT,Effector CD4+ T,cite,6.352543402,6.015610101
	AGATAGAGTGCCTTCT,NK,cite,20.17457034,30.05748636
	AGATCCAAGGGTGAGG,Effector CD4+ T,cite,-12.22354288,-11.05020749
	AGATCCACAATACAGA,Effector CD8+ T,cite,-0.360129124,13.06349521
	AGATCCACATTCCTAT,Naive CD8+ T,cite,-26.09078271,3.671411661
	AGATCCATCAGACTGT,Naive CD8+ T,cite,-7.055190044,-2.207775988
	AGATCCATCCGGTAAT,NK,cite,14.28485598,36.15997875
	AGATCCATCTGATGGT,Effector CD4+ T,cite,10.26108289,3.981151013
	AGATCGTAGAAGTCAT,Naive CD8+ T,cite,-23.24381841,8.599357489
	AGATCGTAGGTAATCA,Naive CD8+ T,cite,-16.69061435,-1.510020096
	AGATCGTAGTACAGCG,Naive CD8+ T,cite,-27.92973176,1.722168974
	AGATCGTGTAAGCTCT,Effector CD8+ T,cite,-2.601462236,38.07600759
	AGATCGTGTTGGGATG,Naive CD4+ T,cite,16.67523882,-9.899998831
	AGATCGTGTTTCGCTC,Naive CD4+ T,cite,-19.30457698,-21.39410633
	AGATGAAAGCAGGTCA,Naive CD4+ T,cite,-3.525082424,-23.80176987
	AGATGAAAGCCTAGGA,Effector CD4+ T,cite,29.36491934,-16.65788867
	AGATGAAAGTCTGCGC,Effector CD4+ T,cite,3.26037193,0.959748063
	AGATGAAAGTGTACCT,NK,cite,4.933799733,32.19400006
	AGATGAATCATAAGGA,Naive CD4+ T,cite,8.198634151,-18.54788758
	AGATGAATCATCTACT,Effector CD8+ T,cite,-2.602870742,11.95601875
	AGATGAATCCGCAGTG,Monocytes,cite,-9.159698671,-44.43849769
	AGATGCTCACACCTTC,Effector CD8+ T,cite,-7.498132815,36.65345231
	AGATGCTTCCTTATCA,Naive CD4+ T,cite,15.38942824,-13.18955802
	AGATGCTTCGGCTGGT,Naive CD4+ T,cite,-13.1339268,-21.78409579
	AGCATCAAGTCATGAA,NK,cite,28.81472777,25.32718477
	AGCATCAAGTCCCAGC,Effector CD8+ T,cite,-2.287330181,42.1239723
	AGCATCACAACGTATC,Naive CD4+ T,cite,-8.266181093,-17.81288603
	AGCATCATCATGAGAA,NK,cite,0.917548135,30.19848722
	AGCCAATAGGTTGGTG,Effector CD4+ T,cite,-9.966459681,-27.06747223
	AGCCAATGTGTTAACC,Naive CD4+ T,cite,1.986217429,-18.42539992
	AGCCACGAGCCAAGGT,Naive CD8+ T,cite,-8.511383399,-4.452847047
	AGCCACGAGCGTGTCC,Effector CD4+ T,cite,18.50543434,-2.913601137
	AGCCACGCACCAGACC,Effector CD8+ T,cite,-2.089177158,17.51410807
	AGCCACGCATGACTGT,Naive CD8+ T,cite,-9.596556838,-0.427855393
	AGCCACGGTAAGCGGT,Effector CD8+ T,cite,-10.6581999,34.89202479
	AGCCACGGTCTACAAC,NK,cite,4.366805276,34.00944597
	AGCCACGTCTCTCCGA,Effector CD4+ T,cite,0.052574063,5.778707214
	AGCCAGCAGAGAATCT,Effector CD4+ T,cite,21.56068601,-27.3787253
	AGCCAGCAGCAGCCTC,Naive CD4+ T,cite,-4.656411959,-7.025587154
	AGCCAGCAGTCCCAGC,Naive CD4+ T,cite,-1.548644913,-26.2214601
	AGCCAGCCACAACGTT,Effector CD4+ T,cite,16.09634507,11.70195346
	AGCCAGCCAGCCATTA,NK,cite,26.11621406,20.75868878
	AGCCAGCTCAGTCAGT,Naive CD8+ T,cite,-10.91113619,-5.386189565
	AGCGATTAGACTGGGT,Effector CD4+ T,cite,6.287868189,5.353958025
	AGCGATTAGTAGACCG,Effector CD8+ T,cite,-6.531509876,15.78215817
	AGCGATTCAGGACTAG,NK,cite,24.45461237,22.44284363
	AGCGATTCATTCCTCG,Effector CD4+ T,cite,15.50810606,9.913590263
	AGCGATTGTTCCTAGA,NK,cite,18.83505677,30.51521237
	AGCGATTTCACCCATC,Effector CD4+ T,cite,25.82854314,-23.60499603
	AGCGCCAAGGGTCTTT,NK,cite,28.71325847,27.99568185
	AGCGCCACACAGTGTT,Naive CD4+ T,cite,-13.10199888,-24.31322902
	AGCGCCACAGTGGCTC,NK,cite,25.81050407,20.51875034
	AGCGCCAGTACAATAG,Effector CD4+ T,cite,19.22008766,-24.8757695
	AGCGCCAGTCTCTCTG,Naive CD4+ T,cite,7.255020506,-15.05905875
	AGCGCCATCTAGTTCT,Naive CD4+ T,cite,13.26772107,-24.73536574
	AGCGCTGCAAACTCTG,Naive CD4+ T,cite,-4.219416356,-24.1092471
	AGCGCTGGTAAGCGGT,Naive CD4+ T,cite,18.99526472,-13.47186584
	AGCGCTGTCGGTCACG,NK,cite,21.5308861,26.35739336
	AGCGTATAGCAGCCCT,Effector CD8+ T,cite,-11.73665761,31.99569261
	AGCGTATGTGCCGTAC,NK,cite,21.77400766,28.33529549
	AGCGTCGCACAGCGCT,Effector CD4+ T,cite,0.280883456,-22.54626733
	AGCTACAAGCTAGATA,Effector CD4+ T,cite,2.565457596,11.61234578
	AGCTACACATGAAAGT,NK,cite,34.61765752,19.67817323
	AGCTACAGTTCCGCAG,NK,cite,25.58595587,19.13235084
	AGCTACAGTTGGGAAC,Naive CD8+ T,cite,-26.5420169,5.509179308
	AGCTACATCGAACACT,Naive CD8+ T,cite,-25.0422471,-3.480000636
	AGCTCAAAGATTCGAA,Naive CD8+ T,cite,-13.89942947,0.268473636
	AGCTCAAAGCGTATAA,Naive CD8+ T,cite,-24.87056633,-7.34555068
	AGCTCAAGTTCTCGCT,Effector CD4+ T,cite,15.55604911,3.450102835
	AGCTCAATCCCATTTA,Naive CD8+ T,cite,-21.80669428,-9.862572577
	AGCTCAATCGCGGACT,Naive CD4+ T,cite,-13.0056709,-17.45434891
	AGCTTCCAGATGACCG,NK,cite,31.00894777,22.1298046
	AGCTTCCCATCATGAC,Naive CD8+ T,cite,-21.71722152,0.335916239
	AGCTTCCGTCGTATGT,NK,cite,34.25794588,21.35921071
	AGCTTCCGTGTCATTG,Naive CD4+ T,cite,-7.170516271,-16.18694082
	AGCTTCCGTTCGGTAT,Naive CD8+ T,cite,-26.11968171,-0.160760558
	AGCTTCCGTTGGGAAC,NK,cite,29.05254797,24.67174028
	AGCTTCCTCAGAGCGA,Effector CD8+ T,cite,-9.794348708,37.02422344
	AGCTTCCTCTTCTGTA,Effector CD8+ T,cite,-12.58242581,36.76679118
	AGGAAATAGACCCGCT,Effector CD4+ T,cite,3.583697284,12.95649499
	AGGAAATAGATGTAGT,Naive CD4+ T,cite,7.920471351,-16.97019691
	AGGAAATGTGGACCTC,Effector CD4+ T,cite,-2.574795916,16.68639906
	AGGAAATGTGGAGGTT,Naive CD4+ T,cite,-10.47332239,-16.14069133
	AGGAATAAGATAACGT,Naive CD8+ T,cite,-14.88259002,1.339733148
	AGGAATACAACTACGT,Naive CD8+ T,cite,-25.39262452,-5.830477907
	AGGAATACACCTGAAT,Effector CD8+ T,cite,-1.038964264,19.92970187
	AGGAATACATCTCAAG,Effector CD4+ T,cite,-32.57595756,-8.628971425
	AGGAATAGTCGATTTG,NK,cite,15.63863977,35.05733433
	AGGAATATCAGTGATC,Effector CD4+ T,cite,6.734474412,19.42662116
	AGGAATATCATTACCT,B,cite,-43.10549108,-9.80103196
	AGGAATATCCTGTAAG,Effector CD8+ T,cite,-6.653550885,33.95039451
	AGGAATATCTAGGCCG,Monocytes,cite,-21.15307664,-0.822753038
	AGGAATATCTCGTCGT,Naive CD4+ T,cite,-6.04744482,-2.352788265
	AGGACGAAGCATTTGC,Effector CD4+ T,cite,1.190537962,18.05806821
	AGGACGAAGGATACAT,Naive CD4+ T,cite,-18.50825429,-18.84563547
	AGGACGAAGGCCTGCT,Naive CD8+ T,cite,-14.83393452,0.523096025
	AGGACGACAGGTTCAT,NK,cite,31.47449604,24.25737426
	AGGACGATCAAGATAG,B,cite,-39.36788705,-13.0450058
	AGGACGATCCAAGCCG,Naive CD4+ T,cite,2.535498401,-20.75577136
	AGGACGATCCATTGCC,Effector CD8+ T,cite,-2.34293676,14.85079616
	AGGACGATCTCTTCAA,Naive CD4+ T,cite,-7.67684387,-21.52794267
	AGGACTTAGAAGGTAG,Naive CD4+ T,cite,-17.5972623,-18.94084654
	AGGACTTAGTACTGTC,Naive CD8+ T,cite,-10.13289648,-4.492386914
	AGGACTTAGTGACCTT,Effector CD8+ T,cite,0.018959566,41.97405478
	AGGACTTCAAGATCCT,Naive CD8+ T,cite,-23.99939614,3.749650277
	AGGACTTCATCAGCAT,NK,cite,30.09678246,26.13573095
	AGGACTTGTCACTACA,Naive CD4+ T,cite,-2.534589859,-22.42812324
	AGGACTTGTCTCTCCA,Effector CD4+ T,cite,15.42520771,15.23790838
	AGGACTTTCTGCATGA,Naive CD8+ T,cite,-24.0793215,-3.786945325
	AGGAGGTAGTAACGAT,B,cite,-32.81364435,-9.010684198
	AGGAGGTCAAATGGCG,NK,cite,30.13438357,20.87647071
	AGGAGGTCACTGCTTC,Effector CD8+ T,cite,-4.582200843,29.02767033
	AGGATAAAGACCCGCT,Naive CD8+ T,cite,-19.15386835,9.006525109
	AGGATAACAACGGTAG,Naive CD8+ T,cite,-23.16075944,-3.589409975
	AGGATAACAACGTTAC,Effector CD4+ T,cite,16.65716914,-8.124473932
	AGGATAACAATAGAGT,Naive CD8+ T,cite,-13.16910723,0.0446037
	AGGATAACAGCTCGGT,Naive CD4+ T,cite,-11.92114579,-10.10187642
	AGGATAACAGGCCTGT,Effector CD4+ T,cite,2.145181029,3.574015876
	AGGATAAGTGATGGCA,Monocytes,cite,-12.91193667,-43.66497866
	AGGATAATCGAACCTA,B,cite,-40.00345649,-5.50641832
	AGGATAATCTATCACT,Naive CD4+ T,cite,10.88854539,-14.17022025
	AGGATCTAGGGACTGT,Effector CD4+ T,cite,1.237916197,11.45274341
	AGGATCTAGTGAATAC,Naive CD4+ T,cite,-10.75208103,-10.30119473
	AGGATCTGTAGCCAGA,Effector CD4+ T,cite,4.603401863,8.590080469
	AGGATCTGTGGTAACG,Naive CD4+ T,cite,12.98865924,-9.322058617
	AGGATCTTCCACAGCG,Naive CD8+ T,cite,-15.98291598,6.049060828
	AGGATCTTCCCGAGGT,Naive CD4+ T,cite,11.32200979,-16.70198972
	AGGATCTTCGCGCTGA,Naive CD8+ T,cite,-15.66846041,-6.44795311
	AGGCATTAGGACTAAT,NK,cite,16.16280492,38.1359435
	AGGCATTAGTAGCCAG,Naive CD4+ T,cite,-3.857274841,-11.85419103
	AGGCATTAGTAGTGCG,Effector CD4+ T,cite,-1.631357225,10.310691
	AGGCATTCAGCGTGCT,Naive CD4+ T,cite,-13.99769233,-13.92484969
	AGGCATTTCCTGGCTT,Naive CD4+ T,cite,-1.637102665,-9.297281152
	AGGCATTTCTTACGGA,Effector CD4+ T,cite,20.15361185,-22.3503131
	AGGCCACCAACGATCT,Naive CD4+ T,cite,-7.266042344,-21.04322755
	AGGCCACCACCATTCC,Effector CD4+ T,cite,8.629155746,10.22135954
	AGGCCACGTAGGATAT,Effector CD4+ T,cite,20.57818817,9.886203722
	AGGCTGCAGTTGTAAG,Monocytes,cite,0.572820381,-51.2743428
	AGGCTGCCAATTGTGC,Monocytes,cite,4.466475675,-46.97300373
	AGGCTGCGTAGCACGA,Naive CD4+ T,cite,-8.737037799,-20.19604628
	AGGCTGCGTGCATTAC,B,cite,-39.83680731,-18.20592487
	AGGCTGCGTGTCTTCC,Effector CD4+ T,cite,1.921928226,12.44209492
	AGGCTGCTCAAATGAG,NK,cite,3.665355602,38.35326617
	AGGCTGCTCGAGCCAC,Naive CD4+ T,cite,10.73994802,-2.482043086
	AGGCTGCTCGCTTGAA,Effector CD8+ T,cite,-13.20371965,36.49921328
	AGGCTGCTCTCTGCCA,NK,cite,32.81702665,24.4828413
	AGGGAGTAGAATGTTG,Naive CD4+ T,cite,-2.823238862,-19.70448902
	AGGGAGTAGCGTGTCC,Effector CD4+ T,cite,1.940086169,10.84441892
	AGGGAGTAGTGCCGAA,NK,cite,28.94936835,20.75505864
	AGGGAGTGTCAAAGCG,NK,cite,-1.70532661,32.90013806
	AGGGAGTTCCGATTAG,Naive CD8+ T,cite,-19.03030676,-8.73738682
	AGGGCCTAGGACCCAA,Naive CD4+ T,cite,-7.914642506,-18.65612238
	AGGGCCTGTACCGTGC,NK,cite,-1.119082985,35.23001268
	AGGGCCTGTTCTTCAT,NK,cite,-3.857930739,21.29030519
	AGGGCTCAGTCGAGGT,NK,cite,22.01001371,26.30081343
	AGGGCTCCAAAGTATG,Naive CD4+ T,cite,-5.983555696,-2.255945958
	AGGGCTCGTGATACTC,Naive CD4+ T,cite,-4.664729801,-18.29411769
	AGGGCTCTCCGGGACT,Naive CD4+ T,cite,7.840121683,-13.91615117
	AGGGTCCAGCCGGAAT,Effector CD4+ T,cite,14.25399474,-8.522182249
	AGGGTCCAGGTTCTAC,Effector CD4+ T,cite,15.24544803,8.913742885
	AGGGTCCAGTAACAGT,Naive CD8+ T,cite,-17.46650746,2.442039698
	AGGGTCCCACAAGCCC,Naive CD8+ T,cite,-21.1384717,-5.172232405
	AGGGTCCGTGCCGTAC,Effector CD8+ T,cite,-3.484762952,40.10444885
	AGGGTCCTCCAACTGA,Effector CD4+ T,cite,23.48785865,-25.15992054
	AGGGTGAAGCCGATCC,Naive CD8+ T,cite,-21.55155828,-9.179483718
	AGGGTGAAGGACAACC,Effector CD4+ T,cite,2.297529315,-2.997696589
	AGGGTGACACCCTCTA,Naive CD4+ T,cite,9.399311808,-22.29238561
	AGGGTGAGTCCAGTTA,Effector CD8+ T,cite,-5.999685143,35.47041591
	AGGGTGAGTGACAGGT,Naive CD4+ T,cite,-15.88654207,-17.21773747
	AGGGTGATCGTTGTGA,Monocytes,cite,-7.456910449,-43.78651087
	AGGGTTTAGTCTCGTA,Naive CD8+ T,cite,-13.89707337,3.538171162
	AGGGTTTAGTTGCTGT,B,cite,-16.61705412,-22.19123906
	AGGGTTTCAATGTCTG,Effector CD8+ T,cite,-0.330741501,25.55031325
	AGGGTTTCATGGATCT,Naive CD8+ T,cite,-18.82060146,-6.909020655
	AGGGTTTGTATCAGGG,Monocytes,cite,-1.238311471,-42.84491823
	AGGGTTTTCCATCTAT,Effector CD4+ T,cite,5.784709394,9.517675095
	AGGGTTTTCCTAGCGG,Effector CD8+ T,cite,-9.567020598,32.32753077
	AGGGTTTTCCTCAGAA,Naive CD4+ T,cite,-2.378562901,-14.88154974
	AGGGTTTTCGTTAGAC,Effector CD4+ T,cite,0.723589487,4.556737549
	AGGGTTTTCTTTGGAG,NK,cite,30.72133541,19.04093085
	AGGTAGGGTCTGTAGT,Naive CD4+ T,cite,-14.63612449,-16.72919952
	AGGTAGGTCTGGACTA,NK,cite,-1.552119643,33.10780308
	AGGTCATAGAGATCGC,Effector CD8+ T,cite,-4.603158816,31.78497708
	AGGTCATAGCTCTTCC,Effector CD8+ T,cite,-7.192938811,26.73384422
	AGGTCATTCCGAAGGA,Naive CD4+ T,cite,6.716343195,-26.46612913
	AGGTCATTCTAACGCA,NK,cite,3.52770286,30.37448442
	AGGTCTAAGCCTATCA,Effector CD4+ T,cite,1.136702855,17.45425132
	AGGTCTAAGGTTAAAC,Effector CD4+ T,cite,1.031826005,6.500761896
	AGGTCTAAGGTTGTTC,Naive CD4+ T,cite,-15.82572401,-19.57959642
	AGGTCTAAGTATTAGG,Naive CD8+ T,cite,-21.18865775,-6.755421988
	AGGTCTACATATCGGT,Naive CD4+ T,cite,-0.586990241,-12.08491793
	AGGTCTAGTAAGATAC,B,cite,-38.84170871,-18.14305177
	AGGTCTATCAAACGAA,NK,cite,-0.555317581,30.28600907
	AGGTCTATCACCTACC,Naive CD4+ T,cite,-12.31880436,-23.67798748
	AGGTCTATCCGTGTAA,B,cite,-34.34715024,-4.849835439
	AGGTCTATCTCATTGT,NK,cite,13.95051984,36.7439295
	AGGTGTTAGTCTAACC,Monocytes,cite,-7.274216209,-43.8157424
	AGGTGTTCACCCTCTA,Effector CD8+ T,cite,-12.15600721,31.8916749
	AGGTGTTCAGGCTTGC,Effector CD4+ T,cite,24.90047992,-21.68050302
	AGGTGTTCAGTTTGGT,Effector CD4+ T,cite,2.069545851,1.014699178
	AGGTGTTGTCGATTTG,Naive CD4+ T,cite,5.424536298,-19.83073039
	AGGTTACGTATGTCAC,Naive CD4+ T,cite,-6.08347854,-18.74786636
	AGGTTACGTCTCAGAT,Effector CD4+ T,cite,24.82647895,-25.25075875
	AGGTTGTAGCGGATCA,NK,cite,26.84954043,28.25006382
	AGGTTGTAGTCAACAA,Naive CD8+ T,cite,-22.83001308,-5.788842015
	AGGTTGTCACACGTGC,Naive CD8+ T,cite,-11.37702191,-2.408083204
	AGGTTGTGTGATACTC,NK,cite,-15.12570042,24.66680144
	AGGTTGTTCTTCACAT,Naive CD8+ T,cite,-16.81311643,-7.835978793
	AGGTTGTTCTTGCAAG,Naive CD4+ T,cite,-9.547374963,-23.28871374
	AGTAACCAGAGTTGCG,Monocytes,cite,-6.229419603,-49.37929245
	AGTAACCCAAATAAGC,Naive CD8+ T,cite,-12.90012616,3.422008053
	AGTAACCCAACGTATC,Effector CD4+ T,cite,5.248851108,11.76936309
	AGTAACCCAATCGAAA,Naive CD4+ T,cite,-17.45762241,-18.72144629
	AGTAACCCAGACACCC,Naive CD8+ T,cite,12.52634551,-6.819868701
	AGTAACCGTTGAGAGC,Naive CD8+ T,cite,-17.41492131,-1.270583235
	AGTAACCTCTCAACGA,NK,cite,22.30255525,32.10786225
	AGTACCAAGAACTCCT,Naive CD8+ T,cite,-17.39719162,-6.125450241
	AGTACCAAGATGGCAC,Naive CD8+ T,cite,-15.86462473,-5.922491861
	AGTACCAAGCAGCCCT,NK,cite,21.7398826,31.19781278
	AGTACCACAATGGCAG,Naive CD8+ T,cite,-16.25275221,-11.30877527
	AGTACCACACTATGTG,Effector CD4+ T,cite,-0.332494747,3.836104552
	AGTACCACAGTCTCTC,Effector CD4+ T,cite,19.15913977,16.17131082
	AGTACCAGTAGCCAGA,Naive CD4+ T,cite,0.855575454,-21.2803221
	AGTACCAGTATTTCGG,Effector CD4+ T,cite,15.10372147,10.21471694
	AGTACCAGTCAGTTTG,Effector CD4+ T,cite,13.68267033,11.73124001
	AGTACCAGTCCTTAAG,Effector CD4+ T,cite,13.48543185,-8.156840408
	AGTACCAGTGTGAATA,Effector CD4+ T,cite,-9.021795337,8.036868362
	AGTACTGCACACCGAC,Naive CD4+ T,cite,-7.521550495,-14.04482963
	AGTACTGTCCGATTAG,Naive CD4+ T,cite,-11.78171831,-14.31363837
	AGTACTGTCGGAAACG,NK,cite,21.65739142,23.21732549
	AGTAGCTAGCTGTTCA,Naive CD4+ T,cite,0.803447066,-21.05052178
	AGTAGCTAGTCTCGTA,Effector CD8+ T,cite,-2.303122851,31.15698245
	AGTAGCTCAGCTACTA,Naive CD4+ T,cite,-10.96761214,-21.01563546
	AGTAGCTCAGCTATAC,Effector CD4+ T,cite,-4.489921738,15.95144074
	AGTAGCTCATAGATCC,B,cite,-35.63292907,0.960185346
	AGTAGCTCATCAGCTA,Naive CD4+ T,cite,-12.98805657,-16.31904927
	AGTAGTCAGTTACTCG,Monocytes,cite,4.26950836,-46.67411474
	AGTAGTCCAATTGCTG,Naive CD4+ T,cite,3.628861479,-9.503555456
	AGTAGTCTCATCGCCT,Effector CD4+ T,cite,17.65698757,-1.909716452
	AGTCAACCAGAGCTAG,Effector CD4+ T,cite,-10.35055174,7.879232433
	AGTCAACGTAGGGTAC,Effector CD4+ T,cite,6.371040686,14.30625726
	AGTCAACGTGGGACAT,Naive CD4+ T,cite,-0.69753909,-19.01070024
	AGTCAACTCCTCTTTC,Naive CD4+ T,cite,10.41321137,-11.14148435
	AGTCACAGTAGCGCCT,Naive CD4+ T,cite,-9.562241419,-23.59556713
	AGTCACATCAGCTTGA,Monocytes,cite,5.7360397,-43.40056342
	AGTCACATCATTTGGG,Effector CD4+ T,cite,20.01946598,11.15219114
	AGTCACATCGAGCTGC,Naive CD4+ T,cite,2.438098761,-22.80574379
	AGTCATGTCACGAACT,Monocytes,cite,3.587938648,-46.99630801
	AGTCATGTCCTTACCG,NK,cite,19.06912591,17.70999493
	AGTCTCCAGACGGTTG,NK,cite,24.21525151,33.10049469
	AGTCTCCAGAGGTTAT,Naive CD4+ T,cite,-0.432861136,-6.888492536
	AGTCTCCCACGGTAGA,Effector CD4+ T,cite,24.22649393,-23.0453358
	AGTCTCCGTCGACTGC,Effector CD4+ T,cite,-17.11494693,-15.47716604
	AGTCTCCGTCTTCAAG,Effector CD8+ T,cite,19.21057221,17.47018142
	AGTCTCCTCAGACCTA,Naive CD8+ T,cite,-21.45671018,-0.70992472
	AGTCTCCTCTTGCAAG,Naive CD8+ T,cite,-24.34120633,2.236989566
	AGTGACTAGAGGCGGA,Naive CD4+ T,cite,10.102043,-14.14028798
	AGTGACTCAGAAATTG,B,cite,-42.22357343,-17.24043072
	AGTGACTGTGCCTATA,Naive CD4+ T,cite,18.94440256,-13.65519679
	AGTGACTTCGGTAACT,NK,cite,20.69166507,29.49098064
	AGTGATCAGCGACTGA,Effector CD8+ T,cite,-6.615975531,34.14810985
	AGTGATCAGGTAGGCT,Effector CD4+ T,cite,12.2951354,12.75061149
	AGTGATCCAATGCAAA,Naive CD4+ T,cite,10.14317717,-7.581393287
	AGTGATCCAGAATGTA,Effector CD8+ T,cite,-0.194376553,23.84486952
	AGTGATCTCAGATTGC,Naive CD8+ T,cite,-25.75874011,4.965333551
	AGTGCCGAGAGCCGTA,B,cite,-32.76828414,-8.767941923
	AGTGCCGAGGACTGGT,Naive CD4+ T,cite,4.824997462,-25.70217405
	AGTGCCGCACTGAGTT,Effector CD4+ T,cite,31.65025033,0.681171219
	AGTGCCGTCCATTGTT,Naive CD4+ T,cite,-4.863648923,-24.62053473
	AGTGTTGAGTAGCAAT,Naive CD4+ T,cite,-10.46289888,-8.717236295
	AGTGTTGCACGTAGAG,Effector CD4+ T,cite,24.92352116,-21.26874096
	AGTGTTGGTTGCTCAA,Naive CD8+ T,cite,-14.59830053,-5.877965299
	AGTGTTGTCGATACAC,NK,cite,26.35896062,19.37254843
	AGTGTTGTCTAGCCTC,Effector CD4+ T,cite,-3.853146208,9.387751692
	AGTTAGCAGAACGTGC,Naive CD8+ T,cite,-23.00748154,-5.195363874
	AGTTAGCAGGCTAGCA,Naive CD8+ T,cite,-21.52161983,-0.002142932
	AGTTAGCAGGTCTACT,Effector CD4+ T,cite,18.97441571,-3.371757724
	AGTTAGCCAAGCTGTT,Naive CD4+ T,cite,-17.31868661,-17.46692749
	AGTTAGCCAAGGCGTA,Naive CD8+ T,cite,-17.65816299,7.445043715
	AGTTAGCGTCTCGGAC,Naive CD4+ T,cite,2.741048193,-16.42797091
	AGTTAGCGTGTCTTAG,Naive CD4+ T,cite,-7.092704351,-6.237648442
	AGTTAGCGTTGATCGT,Naive CD4+ T,cite,-11.2606047,-22.93285268
	AGTTCCCCAAGACCTT,Naive CD8+ T,cite,-10.73197073,-15.67524747
	AGTTCCCGTAGACAGC,Naive CD8+ T,cite,-11.82553597,1.707804234
	AGTTCCCTCATACAGC,Effector CD4+ T,cite,20.77047644,11.09338969
	AGTTCCCTCTCCCAAC,Effector CD4+ T,cite,3.490207903,6.236231243
	AGTTCGAAGGGAGGAC,Naive CD4+ T,cite,4.421075299,2.657461307
	AGTTCGACAATCGCAT,NK,cite,21.39660304,23.30552433
	AGTTCGATCCCAAGCG,Effector CD8+ T,cite,1.729494019,13.9974922
	AGTTCGATCGTTAGAC,Effector CD4+ T,cite,-7.062151638,6.784066761
	AGTTCGATCTGGAAGG,Monocytes,cite,3.622465766,-45.18681321
	ATACCGAAGCCTGGAA,Effector CD8+ T,cite,-0.646278478,24.29484631
	ATACCGACAAGTCCAT,Effector CD4+ T,cite,10.06958798,12.22138383
	ATACCGACATGAGGGT,Effector CD4+ T,cite,28.96448862,-17.34470734
	ATACCGACATTAGGAA,Effector CD4+ T,cite,26.94647044,-4.264664745
	ATACCGAGTACGCTAT,Naive CD4+ T,cite,8.40648326,-11.38006271
	ATACCGAGTCGCACGT,Effector CD4+ T,cite,12.54786962,4.771736685
	ATACCGAGTCTCAAGT,Naive CD4+ T,cite,6.58478266,-15.43620898
	ATACCTTAGAGTGGCT,Naive CD4+ T,cite,-6.035637947,-21.93162937
	ATACCTTAGGGCAACT,Naive CD4+ T,cite,-12.49343215,-20.02973422
	ATACCTTCAACTCATG,Effector CD4+ T,cite,3.849082737,3.658276395
	ATACCTTGTCTGCCTT,Monocytes,cite,6.102391399,-45.40401244
	ATACCTTTCTCCTGTG,Effector CD8+ T,cite,1.274208657,41.81885173
	ATACTTCGTAGTCTGT,Naive CD8+ T,cite,-18.76389809,-2.814915503
	ATACTTCGTCCTGGGT,Monocytes,cite,5.690287949,-43.41953604
	ATACTTCGTGAATAAC,Effector CD4+ T,cite,1.331028926,5.669416545
	ATACTTCTCTGCTAGA,Naive CD8+ T,cite,-11.51090045,4.047481816
	ATAGACCGTTGTTTGG,NK,cite,-3.019159223,31.48946586
	ATAGAGAAGTCTGCAT,Naive CD8+ T,cite,-18.7716373,-6.892555318
	ATAGAGAGTACGCTAT,NK,cite,25.75084422,29.21973771
	ATAGAGAGTATCTTCT,Naive CD8+ T,cite,-18.73007825,3.768700581
	ATAGGCTCATATCTGG,Effector CD8+ T,cite,-3.189596625,15.61369747
	ATAGGCTTCAAGTCGT,Naive CD4+ T,cite,-10.67360545,-21.2821985
	ATAGGCTTCCCATGGG,Effector CD4+ T,cite,2.971715964,4.859410609
	ATAGGCTTCTGTCCGT,Naive CD4+ T,cite,9.740660087,-17.86513636
	ATATCCTCAAAGGAGA,Naive CD8+ T,cite,-17.37248665,-4.220973481
	ATATCCTCACAAGCAG,Effector CD4+ T,cite,7.433403139,12.54204107
	ATATCCTCACTCACTC,Naive CD4+ T,cite,5.61050957,-3.891382333
	ATATCCTCAGTTTGGT,Effector CD4+ T,cite,17.53906733,14.56846803
	ATATCCTGTACTAACC,B,cite,-39.12776912,-3.311091081
	ATATCCTGTCCTGAAT,NK,cite,10.44431014,40.17715852
	ATATCCTGTGCCCGTA,Naive CD4+ T,cite,3.079104191,-25.57031695
	ATATCCTGTTGTCAGT,NK,cite,30.64593827,28.27933873
	ATATCCTTCGACGCTG,Naive CD4+ T,cite,1.087186503,-27.08900556
	ATCACAGAGTCTAACC,Effector CD8+ T,cite,-4.67217965,25.61451237
	ATCACAGCATGCCGCA,Naive CD4+ T,cite,8.761011118,-18.27560067
	ATCACAGGTAGCGAGT,Naive CD4+ T,cite,-16.02703584,-17.29286971
	ATCACAGGTTAACAGA,Naive CD4+ T,cite,10.0529971,-26.49363974
	ATCACAGGTTTGCAGT,Naive CD4+ T,cite,9.239626122,-14.21608877
	ATCACAGTCGACGACC,Effector CD4+ T,cite,6.869051565,8.072576419
	ATCACGAAGACTTCCA,NK,cite,20.86950483,33.14242671
	ATCACGAAGGATACCG,B,cite,-34.53216811,-5.953421436
	ATCACGACAGGCAATG,Monocytes,cite,-9.965284723,-45.09862402
	ATCACGAGTATGAAAC,Effector CD4+ T,cite,6.90949273,3.766677046
	ATCACGAGTTGAATCC,Effector CD4+ T,cite,19.51420523,-4.969398621
	ATCACTTTCATGTCAG,Effector CD4+ T,cite,-2.383911239,3.002895336
	ATCACTTTCTTGGTCC,B,cite,-40.03621114,-12.92257476
	ATCAGGTAGCTTCATG,Effector CD4+ T,cite,32.73109724,-3.657216829
	ATCAGGTAGGCCTTCG,Naive CD8+ T,cite,-5.1994333,-1.067690611
	ATCAGGTCAGTATACC,Naive CD4+ T,cite,2.847149426,-19.11929711
	ATCAGGTGTAGTCGTT,Effector CD4+ T,cite,5.493767204,17.97892761
	ATCAGGTGTTTCGGCG,Naive CD4+ T,cite,0.03352537,-30.66274853
	ATCATTCAGGCTCCCA,Naive CD8+ T,cite,-23.10301833,-2.511430661
	ATCATTCAGGTCACAG,Effector CD8+ T,cite,-7.37788573,32.68641015
	ATCATTCAGTCATGCT,Naive CD4+ T,cite,-2.045616361,-14.99952075
	ATCATTCCAACACTAC,Naive CD4+ T,cite,0.307544888,-24.8766515
	ATCATTCCAACTCGTA,NK,cite,15.24784379,36.51554797
	ATCATTCCACACACGC,Naive CD4+ T,cite,14.51326254,-12.0533968
	ATCATTCGTCCCGGTA,Naive CD4+ T,cite,-3.126387084,-7.938803062
	ATCATTCGTCTTCCGT,Naive CD4+ T,cite,-10.72020257,-15.54775187
	ATCATTCGTTGCCTAA,Naive CD4+ T,cite,1.77329877,-23.86938004
	ATCCACCAGGTTACCT,NK,cite,22.65690985,25.81439726
	ATCCACCGTAACCCTA,Effector CD8+ T,cite,-13.49239015,36.72083482
	ATCCACCGTTCAAAGA,Effector CD4+ T,cite,2.672963859,17.48526787
	ATCCATTCATGGTGGA,Effector CD4+ T,cite,0.761151507,8.600281432
	ATCCATTTCCGCGAGT,Naive CD4+ T,cite,-5.215598576,-10.70908347
	ATCCATTTCTGTGCGG,Naive CD8+ T,cite,-20.27833956,6.889405816
	ATCCCTGAGGAACTAT,Naive CD8+ T,cite,-15.82770238,2.712931207
	ATCCCTGAGGGCAGGA,Naive CD4+ T,cite,-14.21116995,-22.01399774
	ATCCCTGCACATGGTT,B,cite,-35.72939266,0.152915361
	ATCCCTGCAGAGTCAG,Monocytes,cite,0.963895126,-51.35800228
	ATCCCTGGTAACATCC,B,cite,-38.74968284,-18.27679854
	ATCCCTGGTACCTAAC,Effector CD4+ T,cite,22.58261851,-22.85375143
	ATCCCTGTCAGGTGTT,Naive CD4+ T,cite,0.729778704,-20.21948795
	ATCCCTGTCGACGTCG,Effector CD4+ T,cite,7.595885189,17.96456148
	ATCCGTCAGACCAGCA,Naive CD4+ T,cite,0.640784703,-18.24441016
	ATCCGTCAGAGCAGTC,Naive CD4+ T,cite,-12.79876066,-20.77366588
	ATCCGTCCATCTGCGG,Effector CD4+ T,cite,4.614255913,1.477440836
	ATCCTATCAACTCATG,Effector CD4+ T,cite,20.37661598,14.9200188
	ATCCTATCACAGCTTA,Effector CD4+ T,cite,21.97429768,-19.28922568
	ATCCTATGTCGAGTGA,Effector CD4+ T,cite,3.310427211,7.750799394
	ATCCTATTCCATGCAA,Naive CD8+ T,cite,-24.48804921,-0.821478468
	ATCGATGAGCGACTTT,Effector CD4+ T,cite,17.67334225,-4.407731009
	ATCGATGAGTGGCAGT,NK,cite,25.18607243,32.49775953
	ATCGATGGTGCGCTCA,Effector CD8+ T,cite,-0.669211525,37.3548115
	ATCGCCTAGCAAGCCA,NK,cite,33.16811897,19.85080413
	ATCGCCTCACAATGAA,NK,cite,31.25037408,25.23952198
	ATCGCCTGTCCATAGT,Monocytes,cite,0.840464943,-42.87521505
	ATCGCCTGTCGGTGTC,Naive CD8+ T,cite,-9.828781727,5.542207284
	ATCGCCTTCTCGTGGG,Naive CD4+ T,cite,-11.00527221,-16.21467242
	ATCGCCTTCTGCATGA,NK,cite,1.615615812,37.4489514
	ATCGGATAGATTGGGC,B,cite,-39.15018103,-3.085037169
	ATCGGATAGCGTTACT,Naive CD4+ T,cite,-7.851848553,-29.08307936
	ATCGGATAGCTTGTTG,Naive CD4+ T,cite,-15.95322265,-17.9299316
	ATCGGATGTACCCGCA,Effector CD4+ T,cite,17.36330175,-3.882172493
	ATCGGATGTGCAGTGA,Naive CD4+ T,cite,-0.81014128,-16.22539193
	ATCGGCGAGTGTAGTA,Naive CD4+ T,cite,10.86812577,-9.843051832
	ATCGGCGCAATGTTGC,Effector CD4+ T,cite,-6.368044488,26.80687911
	ATCGGCGTCCAATGCA,Naive CD4+ T,cite,-1.610470881,-11.4547841
	ATCGGCGTCCCGTGAG,Naive CD8+ T,cite,-6.944099871,3.044170685
	ATCGTAGAGAGTGACC,Naive CD4+ T,cite,-11.37467202,-18.63942853
	ATCGTAGGTTTGGAAA,Naive CD4+ T,cite,17.59761081,-26.93470755
	ATCGTAGTCCAGCACG,Naive CD4+ T,cite,14.57340318,-12.41935829
	ATCGTCCAGACAGCGT,Effector CD4+ T,cite,21.79165853,-20.10074606
	ATCGTCCAGATCCCGC,Effector CD4+ T,cite,0.875040203,9.454844601
	ATCGTCCAGATGCTGG,Naive CD4+ T,cite,5.513747353,-19.04812335
	ATCGTCCCACTACGGC,Naive CD8+ T,cite,-22.49153471,8.768439966
	ATCGTCCTCCATTGCC,Naive CD4+ T,cite,-15.19193534,-15.60197834
	ATCGTGACAATACGCT,Naive CD8+ T,cite,-17.13861411,-5.747779389
	ATCGTGACACAATCTG,Monocytes,cite,-1.219321375,-43.49190362
	ATCGTGAGTTAGAGTA,Naive CD4+ T,cite,-7.028052084,-18.88488698
	ATCTCTAAGCCTGAAG,Naive CD4+ T,cite,7.707094271,-13.96786005
	ATCTCTAAGTAAATGC,NK,cite,12.09169829,39.88514039
	ATCTCTACAATCGCCG,Effector CD8+ T,cite,-6.282593564,26.37878896
	ATCTCTACACAAATAG,Naive CD4+ T,cite,-10.70149969,-20.0312637
	ATCTCTACACTCTGCT,B,cite,-34.54723739,-9.84962705
	ATCTCTAGTCGCAGTC,Naive CD4+ T,cite,2.790546908,-3.748298146
	ATCTCTAGTGAGATAT,NK,cite,21.65203135,26.53106618
	ATCTCTATCAAAGAAC,Naive CD4+ T,cite,11.25966054,-12.34137445
	ATCTTCAAGGTTGTTC,NK,cite,-17.16177054,24.07332734
	ATCTTCACAACAAGTA,B,cite,-43.1849914,-10.51382509
	ATCTTCACATCATCCC,Effector CD8+ T,cite,-0.500183466,14.70253123
	ATCTTCAGTGCATCTA,Naive CD8+ T,cite,-7.244473495,1.472075421
	ATCTTCATCCAATCTT,Naive CD4+ T,cite,5.0750706,-21.68849527
	ATGAAAGAGACGTCGA,Naive CD8+ T,cite,-14.75968748,-0.826716262
	ATGAAAGAGACTTCGT,Naive CD4+ T,cite,-12.13176324,-25.17570504
	ATGAAAGAGATGGCAC,Naive CD8+ T,cite,-17.19715024,-5.853291145
	ATGAAAGCAATCCTTT,Naive CD4+ T,cite,2.70830669,-23.48680745
	ATGACCAAGTAATCCC,Naive CD4+ T,cite,10.12212821,-10.01495608
	ATGACCAAGTTGTAGA,Naive CD4+ T,cite,8.097915769,-30.61147047
	ATGACCACAATGTGGG,Effector CD8+ T,cite,-6.716017259,32.8443206
	ATGACCACACTGGAAG,Naive CD4+ T,cite,-2.941086748,-16.3246389
	ATGACCAGTGTGTCGC,Effector CD4+ T,cite,24.55416335,-25.58479468
	ATGACCATCTGCCTCA,Naive CD8+ T,cite,-25.13079158,1.866955031
	ATGAGGGAGAAGTCTA,Naive CD4+ T,cite,-0.124525148,-20.91707016
	ATGAGGGAGGTTGTTC,NK,cite,29.12774532,31.86414897
	ATGAGGGCAGAATCGG,Naive CD4+ T,cite,0.192696907,-20.6183804
	ATGAGGGTCAAGGTGG,Effector CD8+ T,cite,-6.718242049,35.51680138
	ATGAGGGTCGCGCCAA,Effector CD8+ T,cite,14.76678527,6.989873364
	ATGAGTCAGACCATTC,Effector CD4+ T,cite,1.655216797,15.0666242
	ATGAGTCCAACACACT,NK,cite,4.004934252,36.97237971
	ATGAGTCTCGTGAGAG,NK,cite,28.88983702,30.76563505
	ATGATCGAGAGTACCG,NK,cite,21.23732852,23.11638439
	ATGATCGGTCATAAAG,NK,cite,27.36174461,20.96169288
	ATGATCGGTTCTCGTC,Naive CD4+ T,cite,-10.2263372,-17.93213914
	ATGATCGTCACGTAGT,Naive CD4+ T,cite,-15.69385175,-16.79929057
	ATGATCGTCCAAGCCG,Naive CD4+ T,cite,-1.056387125,-18.44250174
	ATGCATGAGATGCTAA,Naive CD4+ T,cite,-19.36880574,-21.17596206
	ATGCATGAGGTACTGG,Effector CD4+ T,cite,26.21247874,3.68068412
	ATGCATGCAATTGGTC,Naive CD4+ T,cite,4.99221254,-13.62505533
	ATGCATGGTTTACCTT,Effector CD4+ T,cite,25.05411304,0.346525209
	ATGCATGTCATTGCTT,Naive CD4+ T,cite,7.38782291,-21.41550284
	ATGCCTCAGGGTTAAT,Effector CD4+ T,cite,1.758896682,6.930344534
	ATGCCTCAGTTCATCG,Effector CD4+ T,cite,-1.124378971,6.126690415
	ATGCCTCCAACGGGTA,Monocytes,cite,0.842648923,-50.97907364
	ATGCCTCCAAGTAGTA,Effector CD8+ T,cite,-9.346262438,37.39097009
	ATGCCTCCATGGATCT,B,cite,-36.30078668,-0.622097436
	ATGCCTCGTCTCTCTG,Naive CD4+ T,cite,-16.02383384,-18.76098898
	ATGCCTCGTGACTGAG,Naive CD8+ T,cite,-11.27158463,-3.418139467
	ATGCCTCGTTACGGAG,B,cite,-34.42857627,-4.921712129
	ATGCCTCGTTAGGAGC,B,cite,-35.96751308,-0.104061286
	ATGCCTCGTTGTGTAC,Naive CD4+ T,cite,-7.055929166,-20.2510846
	ATGCGATGTCTACGAT,Effector CD8+ T,cite,0.23348386,12.8070006
	ATGCGATGTTATTCCT,Effector CD4+ T,cite,5.52002011,17.93935454
	ATGCGATTCCTCATAT,B,cite,-37.99054954,-14.71059636
	ATGCGATTCTCTAAGG,Naive CD8+ T,cite,-22.87892143,7.81793148
	ATGGAGGAGGTTGACG,Effector CD8+ T,cite,1.066899024,14.0211546
	ATGGAGGGTAGTGATA,Effector CD4+ T,cite,0.350188586,33.29097317
	ATGGAGGGTGATTCAC,Naive CD4+ T,cite,-7.601547967,-24.18205477
	ATGGAGGGTTGGAGGT,NK,cite,21.10922093,29.47051709
	ATGGAGGTCGAGAGAC,Naive CD4+ T,cite,-7.921531554,-21.62057088
	ATGGAGGTCGCCGATG,Naive CD4+ T,cite,-15.51444621,-9.871508099
	ATGGAGGTCTTTGATC,Effector CD4+ T,cite,19.06191396,5.97351906
	ATGGGAGAGGGTTTCT,Naive CD8+ T,cite,-18.67290223,3.587168255
	ATGGGAGAGTGCTCAT,Monocytes,cite,-1.877473444,-50.35200953
	ATGGGAGGTAAGCTCT,Effector CD8+ T,cite,-3.559225088,40.10916584
	ATGGGAGGTCGGATTT,Monocytes,cite,-8.075027822,-46.99957477
	ATGGGAGGTCTGTGAT,Naive CD4+ T,cite,-5.965665356,-4.883935914
	ATGGGAGGTCTTCGAA,Effector CD4+ T,cite,19.94922248,9.178330574
	ATGGGAGGTGAGTTGG,Effector CD8+ T,cite,-4.357250565,29.76243304
	ATGGGAGTCCATTCGC,Naive CD8+ T,cite,-11.87195118,2.049354203
	ATGGGAGTCCATTGGA,Naive CD4+ T,cite,9.91302882,-21.47644102
	ATGGGTTAGACCACGA,Naive CD8+ T,cite,-17.22880315,0.035713625
	ATGGGTTAGCGAATGC,B,cite,-40.29823612,0.348979367
	ATGGGTTGTCATAACC,Naive CD4+ T,cite,-2.633859436,-22.32893378
	ATGGGTTTCAACCGAT,Naive CD4+ T,cite,7.796442683,-24.61773847
	ATGGGTTTCTCGTCAC,B,cite,-46.99512434,1.066134327
	ATGGGTTTCTGCATAG,Naive CD8+ T,cite,-13.59866804,2.913853936
	ATGGTTGAGACGACTG,Effector CD8+ T,cite,-0.990828368,34.80450626
	ATGGTTGAGCGTACAG,B,cite,-46.83927203,2.055964986
	ATGGTTGCAAAGGAGA,Naive CD4+ T,cite,-1.264763908,-22.74075967
	ATGGTTGCAAGTGCAG,NK,cite,27.15503035,23.64624248
	ATGGTTGCATTCACAG,Naive CD8+ T,cite,-17.36201367,6.837078881
	ATGGTTGTCGGAAGGT,Naive CD4+ T,cite,-8.956992895,-9.041999181
	ATGTCCCAGTACTCGT,Naive CD4+ T,cite,-7.975965401,-21.95836087
	ATGTCCCCACGGGTAA,Naive CD4+ T,cite,4.110749942,-26.69437393
	ATGTCCCCAGCAGTCC,Naive CD4+ T,cite,-6.776839175,-24.64866674
	ATGTCCCCAGCTATTG,Naive CD8+ T,cite,-23.45468835,5.488903995
	ATGTCCCGTCCATAGT,Naive CD4+ T,cite,-0.849590781,-7.23776265
	ATGTCCCGTCTGCAAT,NK,cite,26.98728981,22.98930682
	ATGTCCCGTCTGTGCG,NK,cite,32.50143619,18.86178142
	ATGTCCCGTGCCCAGT,Naive CD4+ T,cite,-6.051245091,-10.91846997
	ATGTCCCTCCATTGCC,Naive CD8+ T,cite,-26.71439759,-5.460135759
	ATGTCTTAGCCTATCA,Naive CD4+ T,cite,13.94222675,-12.71697888
	ATGTCTTCACTACGGC,Naive CD4+ T,cite,-9.782307792,-6.05106655
	ATGTCTTCAGCTGTTA,Effector CD8+ T,cite,5.52174161,20.32224848
	ATGTCTTTCCGTGTGG,Effector CD8+ T,cite,-1.93424061,42.04022736
	ATTACCTAGACGCAGT,Effector CD4+ T,cite,18.40731958,12.71602487
	ATTACCTCACGAGGAT,Naive CD4+ T,cite,-16.5627969,-22.105148
	ATTACCTCATGTTCAG,Naive CD4+ T,cite,-10.48610431,-17.95880918
	ATTACCTGTCACGCTG,Naive CD8+ T,cite,-9.454271865,5.605633294
	ATTACCTGTGATACCT,Naive CD8+ T,cite,-19.78645127,8.894778306
	ATTACCTGTGTTGAGG,Effector CD8+ T,cite,-1.76413807,17.19155877
	ATTACCTGTTCCTACC,Naive CD4+ T,cite,10.88509864,-17.63947155
	ATTACCTGTTCGTGCG,Effector CD4+ T,cite,13.96923314,-1.939686938
	ATTACCTTCTATCGCC,Monocytes,cite,-1.761341281,-51.96763405
	ATTACTCAGCCTGACC,Effector CD4+ T,cite,-0.139704926,12.08352421
	ATTACTCAGTTCGCAT,Naive CD4+ T,cite,8.098867093,-30.70272645
	ATTACTCCAATCGCAT,Naive CD8+ T,cite,-23.28913198,6.534658555
	ATTACTCCACAACCGC,Effector CD4+ T,cite,-3.313467606,6.580872722
	ATTACTCGTAGCTTTG,Effector CD8+ T,cite,-1.651925359,17.20384908
	ATTACTCGTCTCAAGT,Naive CD8+ T,cite,-26.20740181,6.382514542
	ATTACTCTCCGTGGGT,Naive CD8+ T,cite,-11.24320693,3.164912052
	ATTACTCTCGAAACAA,Effector CD8+ T,cite,-5.053667541,28.81482868
	ATTACTCTCTAGAACC,Effector CD4+ T,cite,7.524310775,12.67555521
	ATTACTCTCTAGAGCT,NK,cite,-0.736088504,35.51921152
	ATTCACTAGAACAAGG,Effector CD8+ T,cite,-4.905742667,37.47377382
	ATTCACTGTCCTCCAT,Effector CD8+ T,cite,3.571557571,28.99983131
	ATTCACTTCATTTCCA,Naive CD4+ T,cite,-5.991417242,-13.39886924
	ATTCACTTCCAAACCA,Effector CD8+ T,cite,-2.698457076,23.19649962
	ATTCAGGAGGTTTGAA,Effector CD4+ T,cite,20.07205521,-5.855998591
	ATTCAGGCACCGGAAA,Naive CD8+ T,cite,-19.77806769,8.564587078
	ATTCAGGCAGAGTCAG,Effector CD8+ T,cite,-0.662903301,20.9663855
	ATTCAGGTCATTTCGT,Effector CD8+ T,cite,5.114488186,10.80465701
	ATTCATCAGGTCGTAG,Effector CD8+ T,cite,0.665872622,11.67273447
	ATTCATCAGTCGCTAT,Effector CD4+ T,cite,-15.93550698,-23.2590362
	ATTCATCCAATGCTCA,B,cite,-42.91937257,-12.13193156
	ATTCATCCATAGTCGT,Naive CD8+ T,cite,-18.95947298,1.391458788
	ATTCATCCATCAACCA,Naive CD4+ T,cite,4.497200045,-2.785574482
	ATTCATCGTCGTGGAA,NK,cite,28.55228081,30.64575642
	ATTCATCTCTGTGCAA,Naive CD4+ T,cite,11.95799471,-13.60816924
	ATTCCATCAAGCGCTC,Effector CD4+ T,cite,20.15545358,-2.115792581
	ATTCCATGTAGATTAG,Effector CD8+ T,cite,1.649903666,39.9021163
	ATTCCATGTGGTCTGC,Effector CD4+ T,cite,24.33883942,-25.24008995
	ATTCCATGTTCGGCTG,Naive CD8+ T,cite,-23.86956847,0.308423989
	ATTCCATTCGGTGTAT,Effector CD4+ T,cite,23.88531859,-3.119611895
	ATTCCATTCTCGTTTA,Naive CD4+ T,cite,17.14801015,-13.13418994
	ATTCCCGAGAGGTATT,Effector CD4+ T,cite,33.88861674,-1.381937522
	ATTCCCGCAGAGGGTT,Naive CD4+ T,cite,3.437637885,-21.90045245
	ATTCCCGCAGGCGATA,Naive CD4+ T,cite,-0.053883859,-29.45332603
	ATTCCCGTCTATTTCG,Effector CD4+ T,cite,16.90110951,-10.01141587
	ATTCCCGTCTGGGAGA,Naive CD4+ T,cite,11.87613899,-25.69071628
	ATTCCTAGTTTCGTAG,Monocytes,cite,-4.404474819,-44.94104948
	ATTCCTATCACAGTGT,Naive CD4+ T,cite,16.22952906,-24.78177656
	ATTCCTATCCGAGAAG,Naive CD4+ T,cite,-8.232543027,-25.81500462
	ATTCGTTAGCGTTGTT,NK,cite,30.02838883,25.59307942
	ATTCGTTAGGCCTAGA,Naive CD4+ T,cite,-6.059158925,-19.95829858
	ATTCGTTTCTAGCCAA,Effector CD4+ T,cite,18.34805963,15.00215398
	ATTCGTTTCTCTGAGA,Naive CD4+ T,cite,-11.09677905,-24.48292882
	ATTCGTTTCTTCGGAA,Naive CD8+ T,cite,-24.19311144,-8.646330778
	ATTCTACCAAGGATGC,Naive CD8+ T,cite,-20.29288781,-5.227093946
	ATTCTACCAGCTGTCG,Naive CD4+ T,cite,-8.615729373,-18.16921038
	ATTCTACGTAGGGTAC,NK,cite,-0.998051689,29.31316328
	ATTCTACGTCTCTCAC,Naive CD8+ T,cite,-22.74968938,3.236019266
	ATTCTTGAGAGGCCAT,Effector CD4+ T,cite,1.440731097,1.902131837
	ATTCTTGAGGGATCGT,Effector CD4+ T,cite,1.178055482,-2.849578761
	ATTCTTGAGGGTAGCT,Naive CD4+ T,cite,21.05025269,-26.99543106
	ATTCTTGAGTACGTCT,Effector CD4+ T,cite,-1.248764552,9.015481491
	ATTCTTGCACTACAGT,Effector CD4+ T,cite,12.35185307,-7.744806442
	ATTCTTGCAGGCTACC,Naive CD4+ T,cite,2.997528979,-25.64392068
	ATTCTTGCAGTGGGTA,Naive CD8+ T,cite,-16.41747122,4.548049632
	ATTCTTGGTGCCAAGA,NK,cite,34.07567209,21.41993152
	ATTCTTGGTTCGTAAC,Naive CD8+ T,cite,-11.34384464,3.424353409
	ATTCTTGTCCGATGTA,Naive CD4+ T,cite,0.808636976,-21.27936515
	ATTGGGTAGCGCCTTG,Naive CD4+ T,cite,-11.43112355,-17.60142315
	ATTGGGTAGTCCGCCA,Naive CD4+ T,cite,4.227998245,-23.13780438
	ATTGGGTCATTGAAAG,Naive CD8+ T,cite,-23.82098046,4.834873021
	ATTGGGTGTACGGATG,Effector CD8+ T,cite,-4.915810733,29.67041835
	ATTGGGTGTTGGGTTT,Naive CD4+ T,cite,-16.7359172,-17.12687291
	ATTGGGTTCGCAATGT,NK,cite,10.40887524,40.16111626
	ATTGGGTTCTTGCGCT,Effector CD4+ T,cite,24.17978341,-4.70587546
	ATTGTTCAGGAGACCT,Effector CD8+ T,cite,2.730218304,30.16783524
	ATTGTTCAGTGCTCAT,Naive CD8+ T,cite,-15.32240678,2.430306498
	ATTGTTCCAGGATTCT,NK,cite,34.28386956,26.23103958
	ATTGTTCGTCGCTCGA,NK,cite,22.05804376,21.97161228
	ATTGTTCTCTTTCCGG,Naive CD4+ T,cite,-13.68191517,-19.59431598
	ATTTACCAGCGGTAAC,Naive CD4+ T,cite,-13.12250667,-10.21961826
	ATTTACCAGTGGCAGT,Naive CD4+ T,cite,5.810306962,-16.33883872
	ATTTACCCAACCACGC,NK,cite,-8.646440924,17.78971745
	ATTTACCCACTCAGAT,Effector CD4+ T,cite,18.07271513,-5.114534135
	ATTTACCGTCAACCTA,B,cite,-37.71622976,-14.57635869
	ATTTACCGTTCCTACC,B,cite,-40.96764148,-5.550155747
	ATTTACCTCGCCTATC,Naive CD4+ T,cite,11.95757317,-24.5555477
	ATTTCACAGGTGAGCT,Naive CD8+ T,cite,-20.36107854,-9.680632418
	ATTTCACCACATTGTG,Naive CD4+ T,cite,3.038913216,-16.54107998
	ATTTCTGAGATCGGTG,Naive CD4+ T,cite,1.878030222,-20.22138728
	ATTTCTGAGCGGACAT,Effector CD4+ T,cite,-19.27302779,-21.74191815
	ATTTCTGCAAACACGG,Naive CD8+ T,cite,-22.65818457,6.825687767
	ATTTCTGCAATCTAGC,Naive CD4+ T,cite,-6.360400405,-23.63791697
	ATTTCTGGTAGGACCA,Naive CD4+ T,cite,20.0429956,-25.58494758
	ATTTCTGGTCATCCCT,Effector CD8+ T,cite,-13.71481282,32.41173997
	ATTTCTGGTTACGGAG,Naive CD8+ T,cite,-11.69871734,1.141801495
	CAAAGAAAGCTGGAGT,Effector CD4+ T,cite,6.63689395,6.709036566
	CAAAGAACATCTTCGC,Naive CD4+ T,cite,-0.725130872,-17.62458461
	CAAAGAACATGGCTGC,Naive CD4+ T,cite,4.280819045,-26.23848803
	CAAAGAAGTACTCGAT,Effector CD4+ T,cite,-22.5496024,6.183256425
	CAACAACAGTTGAAAC,Effector CD4+ T,cite,20.55573984,15.67502119
	CAACAACGTCTAGGTT,Effector CD8+ T,cite,2.255572582,23.96490979
	CAACAACTCCCGTGTT,Naive CD8+ T,cite,-14.19791058,2.695110866
	CAACAACTCGGAATTC,Effector CD4+ T,cite,22.09172017,-8.816877968
	CAACAACTCTTCACAT,Naive CD8+ T,cite,-24.94592495,-1.226914627
	CAACAGTTCTCATGCC,Effector CD4+ T,cite,0.568541248,2.805799941
	CAACCAAAGGTACCTT,Effector CD4+ T,cite,4.357114085,5.631522121
	CAACCAACAGCTACAT,Naive CD4+ T,cite,-2.864681489,-24.82906139
	CAACCAAGTCTTTATC,Naive CD4+ T,cite,-13.4170125,-14.06772993
	CAACCAAGTGTTAACC,Naive CD4+ T,cite,15.34725691,-14.82718176
	CAACCAATCAAGCTGT,Effector CD4+ T,cite,4.439825071,5.402283046
	CAACCAATCATACAGC,Naive CD4+ T,cite,2.906921672,-26.20975569
	CAACCAATCGAACGCC,Effector CD4+ T,cite,6.893760154,3.15157914
	CAACCTCAGATGCTGG,Naive CD4+ T,cite,-4.187413585,-24.14955532
	CAACCTCCAAAGCTAA,NK,cite,19.06592679,29.10101066
	CAACCTCCAACCGCCA,Naive CD4+ T,cite,1.386028078,-26.41182475
	CAACCTCCAATTGCCA,Naive CD4+ T,cite,8.434119651,-5.75958126
	CAACCTCCACTACTTT,Effector CD8+ T,cite,-9.401524695,30.86007256
	CAACCTCTCGAGCCTG,B,cite,-35.09002388,-10.09665993
	CAACGATAGTAGGCCA,NK,cite,22.09149154,33.40754181
	CAACGATCAGATCCTA,Naive CD4+ T,cite,-1.109923717,-20.8702116
	CAACGATCAGCACCCA,Naive CD4+ T,cite,-1.014460201,-22.99043085
	CAACGGCAGTCGTTAC,Effector CD4+ T,cite,21.64732573,-6.844981484
	CAACGGCGTCATACCA,Effector CD4+ T,cite,19.3098955,-16.5938601
	CAACGGCGTTAAAGTG,Naive CD4+ T,cite,2.740241197,-22.94348468
	CAACGGCTCAAAGCCT,Naive CD4+ T,cite,14.09497292,-26.86925957
	CAACGGCTCACATCAG,Naive CD4+ T,cite,10.48124771,-8.390529768
	CAAGACTAGCAGCGAT,Effector CD8+ T,cite,-20.257323,-20.81372778
	CAAGACTAGCCATGCC,NK,cite,25.5796475,27.88898482
	CAAGACTAGCGGATCA,Naive CD4+ T,cite,20.88020951,-25.38995723
	CAAGACTCAAGCAATA,Effector CD4+ T,cite,2.850772047,2.094173928
	CAAGACTGTGAAAGTT,Naive CD4+ T,cite,3.03747297,-28.02604645
	CAAGACTGTTCAGCGC,Naive CD4+ T,cite,9.045208919,-9.06602363
	CAAGACTGTTGATGTC,Effector CD4+ T,cite,-0.015026173,4.863724373
	CAAGAGGCATAAGATG,Naive CD4+ T,cite,-15.92216193,-23.05734693
	CAAGAGGGTAGTCTTG,NK,cite,24.20266391,24.53316552
	CAAGAGGTCACTTTGT,Effector CD4+ T,cite,6.303389959,13.30179277
	CAAGAGGTCCACGAAT,B,cite,-43.62148451,0.322555323
	CAAGAGGTCGACCCAG,Effector CD4+ T,cite,12.09089879,10.54209669
	CAAGAGGTCTAGTCAG,Naive CD4+ T,cite,-14.32512956,-20.40334014
	CAAGCTAAGCTGGTGA,Naive CD4+ T,cite,-13.98538522,-23.77648049
	CAAGCTACAATCCTAG,Naive CD8+ T,cite,-21.7082631,-6.12734254
	CAAGCTACATCATCTT,Effector CD4+ T,cite,18.10342442,12.8297284
	CAAGCTAGTTCCACAA,Effector CD4+ T,cite,20.12394788,16.70802139
	CAAGCTAGTTCGATTG,Effector CD8+ T,cite,-7.217388423,37.82312269
	CAAGCTATCTCGCAGG,Effector CD4+ T,cite,34.0829664,-0.995609728
	CAAGCTATCTTACCAT,B,cite,-32.1473889,-8.039935848
	CAAGCTATCTTTGCGC,Effector CD8+ T,cite,-4.623875596,31.6025977
	CAAGGGAAGATGAACT,Naive CD4+ T,cite,14.07390783,-22.00475231
	CAAGGGACAAAGCAAT,Effector CD8+ T,cite,-9.107456486,36.36322205
	CAATACGTCAGTCTTT,Naive CD8+ T,cite,-23.99346127,-8.250566865
	CAATCGAAGGTGAGAA,Effector CD4+ T,cite,9.357595769,18.31036892
	CAATGACAGCTCACTA,Naive CD8+ T,cite,-16.99715074,-4.984903095
	CAATGACCAATGTCAC,Monocytes,cite,-5.818141036,-44.70891235
	CAATGACCAGATTCGT,Naive CD4+ T,cite,6.003003555,-19.29267415
	CAATGACCAGGGTCTC,NK,cite,23.69677257,26.84644134
	CAATTTCAGGGCAGTT,Effector CD4+ T,cite,20.01710377,8.818374402
	CAATTTCAGGTGGCTA,Monocytes,cite,-0.74514165,-50.89113526
	CAATTTCGTCTCTCAC,Naive CD8+ T,cite,-20.52864869,7.659847843
	CAATTTCGTTGCTCGG,Naive CD8+ T,cite,-16.9897454,9.011328631
	CAATTTCTCAGGACGA,Naive CD4+ T,cite,7.441642966,-30.78899773
	CACAACAAGGAATGTT,Naive CD8+ T,cite,-27.00649423,-5.375532022
	CACAACACACAACGTT,Naive CD4+ T,cite,-9.88510845,-20.19330658
	CACAACATCGACCCAG,Naive CD4+ T,cite,4.027002273,-29.86409587
	CACAACATCTGTCCGT,Effector CD4+ T,cite,22.87828928,-6.098022989
	CACACAAAGCGACTGA,Naive CD4+ T,cite,4.963878749,-6.112344421
	CACACAAAGTCACTCA,Naive CD4+ T,cite,10.23812133,-27.19049291
	CACACAACAAGAATAC,NK,cite,4.770670762,32.19262391
	CACACAACAGCCTACG,Naive CD4+ T,cite,3.214920352,-28.41466882
	CACACAAGTACGCGTC,Effector CD8+ T,cite,-2.193322212,40.5223467
	CACACAAGTGCAACGA,Naive CD4+ T,cite,10.31054628,-7.197536642
	CACACAATCATGGAGG,Naive CD4+ T,cite,-2.707661797,-21.69085073
	CACACAATCCCATGGG,Naive CD8+ T,cite,-18.15894402,0.350459839
	CACACAATCGGTCATA,Naive CD8+ T,cite,-22.59554238,-0.61899376
	CACACAATCTGTTGGA,Naive CD4+ T,cite,-7.077828095,-17.85096794
	CACAGATAGCAAGCCA,Effector CD4+ T,cite,2.769847697,6.109724798
	CACAGGCAGTAAACAC,Effector CD8+ T,cite,-6.789990514,28.64714126
	CACAGGCAGTGCAGCA,NK,cite,22.69470663,34.42573971
	CACAGGCGTCTGTGTA,NK,cite,-0.696265141,21.80767746
	CACATGAAGATAGCAT,B,cite,-45.32851168,-1.158769357
	CACATGAGTTATTCTC,NK,cite,30.57558817,23.38024852
	CACATGATCTCATTTG,Naive CD4+ T,cite,6.544291045,-16.14859236
	CACATGATCTCCGCAT,Effector CD4+ T,cite,19.86791176,12.29777943
	CACCAAACAAGGTCGA,Effector CD4+ T,cite,11.14854398,4.77000715
	CACCAAACAATAAGGT,Effector CD8+ T,cite,-3.00583355,32.58966843
	CACCAAACAGCAGATG,Naive CD8+ T,cite,18.01249896,-26.20576962
	CACCAAACAGTAACGG,NK,cite,4.30389855,40.89330282
	CACCAAATCATCTCTA,Naive CD4+ T,cite,-0.058676844,-20.13994161
	CACCAAATCTTTCCGG,B,cite,-42.25394609,-15.06101971
	CACCGTTAGAATCGCG,Naive CD4+ T,cite,-0.976516062,-20.81667839
	CACCGTTAGATGCAGC,Naive CD4+ T,cite,-12.61167111,-20.72542737
	CACCGTTCATCATCTT,Naive CD8+ T,cite,-18.12610119,1.102764381
	CACCGTTGTAGACGTG,NK,cite,-2.883640442,29.34313886
	CACCGTTTCAGAGTTC,Naive CD4+ T,cite,4.899883351,-15.67370685
	CACCGTTTCGTGCGAC,Naive CD8+ T,cite,-8.353467812,2.782527741
	CACGAATAGCAGCCTC,Effector CD4+ T,cite,0.196956216,-17.94057114
	CACGAATAGGCGATAC,Monocytes,cite,3.687927262,-47.11059076
	CACGAATCAAGAGGCT,Effector CD4+ T,cite,17.79566162,-3.688343543
	CACGAATCACGTGTGC,Effector CD4+ T,cite,1.700683483,10.16312272
	CACGAATGTTAGGACG,Naive CD8+ T,cite,-14.65675223,-6.227597185
	CACGAATGTTGTGGCC,Naive CD4+ T,cite,-10.4748228,-11.27102732
	CACGAATTCCATTCAT,Naive CD4+ T,cite,-8.186748392,-23.57577851
	CACGAATTCCCTTTGG,Monocytes,cite,-2.714618298,-43.67272422
	CACGGGTAGTAACCGG,Naive CD4+ T,cite,2.265120402,-21.98744507
	CACGGGTCAATCGCAT,B,cite,-42.87468859,-12.01608094
	CACGGGTCACCAAATC,NK,cite,0.814434817,25.99718167
	CACGGGTCACCAGGTC,Naive CD8+ T,cite,-15.484375,7.121003716
	CACGGGTCAGATCACT,Naive CD8+ T,cite,-20.59694809,9.685958347
	CACGGGTCAGTATGAA,Effector CD4+ T,cite,11.13972295,14.19666327
	CACGGGTGTACTAGCT,Naive CD4+ T,cite,-11.98515679,-15.24072962
	CACGGGTGTGTAAATG,Monocytes,cite,2.533994632,-44.38302314
	CACGGGTTCATGAGTC,Naive CD4+ T,cite,-11.77258285,-17.50239184
	CACGGGTTCTCGGTAA,Effector CD4+ T,cite,1.569871137,6.815063788
	CACGGGTTCTTCTGGC,Effector CD4+ T,cite,18.89388652,-1.36152929
	CACGTGGCAGTAGATA,Effector CD4+ T,cite,15.45436294,9.858624423
	CACGTGGGTCCTTGTC,Naive CD4+ T,cite,9.377240655,-17.04983396
	CACGTGGTCCATGATG,Naive CD4+ T,cite,-16.15996445,-14.37794447
	CACGTGGTCCTGTTAT,Naive CD4+ T,cite,-2.222109151,-23.57747929
	CACGTGGTCGAGATGG,NK,cite,24.7906298,24.83356812
	CACGTGGTCTCCCTAG,Naive CD8+ T,cite,-16.13826162,7.224660811
	CACGTTCAGCTGTTAC,Effector CD4+ T,cite,-0.222612044,12.20602471
	CACGTTCAGTATGATG,Naive CD8+ T,cite,-21.85813178,4.335973843
	CACGTTCCACAGCGCT,Naive CD4+ T,cite,6.637194222,-17.69887654
	CACGTTCGTTCGGTAT,Naive CD4+ T,cite,4.441789105,-19.41233132
	CACTAAGAGAAGCGGG,Naive CD4+ T,cite,-3.136904503,-13.38352928
	CACTAAGGTGGATCAG,B,cite,-35.87956781,0.892839516
	CACTAAGGTTGCTTGA,Effector CD8+ T,cite,-12.69521649,32.64052845
	CACTAAGTCCTCACCA,Effector CD4+ T,cite,0.84643918,10.16453117
	CACTGAAAGTATGAAC,NK,cite,31.36894898,24.84197328
	CACTGAAGTCAAAGAT,NK,cite,26.7376811,19.63100842
	CACTGAAGTCGCAACC,B,cite,-39.10966752,-6.631058736
	CACTGAATCCCTCTCC,Effector CD8+ T,cite,-1.511994712,42.19344799
	CACTGAATCTGACAGT,NK,cite,22.80055896,21.89700766
	CACTGGGAGTATAGAC,NK,cite,20.40484178,28.96238751
	CACTGGGGTAGGATAT,Naive CD8+ T,cite,-16.19450508,-7.611315905
	CACTGGGTCGCGTGAC,Naive CD4+ T,cite,-8.009320805,-8.723445908
	CACTGTCAGAATCTAG,Effector CD8+ T,cite,-0.233476896,38.97053951
	CACTGTCCACTAGGCC,Naive CD4+ T,cite,-16.48736261,-21.65521822
	CACTGTCGTGGTCTAT,Naive CD8+ T,cite,-22.49164698,-5.984308883
	CACTGTCTCGATAACC,NK,cite,33.42823635,23.07181851
	CACTGTCTCTCAGGCG,Naive CD4+ T,cite,13.91232619,-12.87822193
	CACTTCGAGATTCGAA,NK,cite,28.04014239,21.9324776
	CACTTCGAGCCGTAAG,Effector CD4+ T,cite,-12.36423418,18.226302
	CACTTCGCAGGATTCT,B,cite,-41.53338965,-16.91829969
	CACTTCGGTATAGCTC,Effector CD4+ T,cite,19.54768861,-9.031617905
	CACTTCGGTGCCGTAC,Naive CD4+ T,cite,-1.868708308,-13.71038094
	CACTTCGGTTCCACGG,Effector CD4+ T,cite,22.43100404,-22.61828126
	CAGAGCCAGGTTGGTG,Naive CD8+ T,cite,-15.35514968,-13.2579761
	CAGAGCCAGTTGGACG,Effector CD8+ T,cite,-1.203031996,42.05270732
	CAGAGCCCAGGACTTT,Naive CD4+ T,cite,7.130310229,-16.8401167
	CAGAGCCCAGGCATGA,Naive CD4+ T,cite,-12.33004069,-20.7375996
	CAGAGCCTCTCTTAAC,Effector CD4+ T,cite,21.62491679,-23.24402531
	CAGATACAGCGGCTCT,Effector CD4+ T,cite,16.91995692,-11.20593319
	CAGATACCATGATAGA,Naive CD8+ T,cite,-16.71855858,-2.303495914
	CAGATACGTTGGTACT,Effector CD4+ T,cite,23.81266196,2.253144709
	CAGATACTCCTCTCTT,Naive CD8+ T,cite,-20.23225998,8.108528781
	CAGATCACAGCGGTCT,Naive CD4+ T,cite,-13.72847441,-14.72223646
	CAGATCACAGGCAATG,NK,cite,10.41755982,40.195604
	CAGATCAGTACCTGTA,Effector CD8+ T,cite,-8.825526964,31.35614145
	CAGATCAGTACTGTTG,B,cite,-42.70255603,-2.741189259
	CAGATCAGTGTCTTAG,Effector CD4+ T,cite,30.22921958,-4.191215347
	CAGATCAGTTAGCTAC,Effector CD8+ T,cite,-8.309465882,28.25710076
	CAGATCATCAACTGGT,Effector CD8+ T,cite,-6.634207014,31.05602882
	CAGATCATCCCGTTCA,B,cite,-45.67589207,-0.112250438
	CAGATCATCGCTGATA,Monocytes,cite,1.558650168,-45.60540217
	CAGATTGAGAGGTTAT,Naive CD8+ T,cite,-1.002180894,-24.29107828
	CAGATTGAGGTCGTGA,NK,cite,17.46687458,32.49528832
	CAGATTGCAGAGAAAG,Effector CD8+ T,cite,0.534551294,19.25041461
	CAGATTGCATAATCGC,Naive CD4+ T,cite,-6.970584965,-19.95442766
	CAGATTGTCGAGCCTG,Naive CD4+ T,cite,-9.916709543,-15.03522685
	CAGCAATCAAGCGAGT,NK,cite,29.40612296,20.16372076
	CAGCAATGTACTGTTG,Naive CD4+ T,cite,7.00482094,-20.73977403
	CAGCAATGTTCCAAAC,NK,cite,3.745292576,31.32322278
	CAGCACGAGGTCCTGC,NK,cite,17.28934009,33.15869927
	CAGCACGCACAAAGCG,Naive CD4+ T,cite,13.82381681,-23.58551945
	CAGCACGCACATTACG,Effector CD4+ T,cite,18.95074735,17.50688805
	CAGCACGCAGTAGAAT,Naive CD4+ T,cite,16.8421474,-27.4595878
	CAGCAGCAGGAAACGA,Monocytes,cite,-4.376560522,-50.76405348
	CAGCAGCAGTCAGCGA,Naive CD4+ T,cite,3.49960455,-18.77973155
	CAGCAGCCACACGTGC,Naive CD8+ T,cite,-17.13908353,6.640175433
	CAGCAGCCAGCTGAAG,Effector CD8+ T,cite,-5.185252476,10.25237982
	CAGCAGCGTTCTAAGC,Effector CD4+ T,cite,24.61672841,-24.17459904
	CAGCAGCTCACCGACG,Naive CD4+ T,cite,-1.443437564,-24.23973575
	CAGCAGCTCACTGGTA,Monocytes,cite,-0.293111961,-50.92282106
	CAGCAGCTCGAGTTGT,Naive CD8+ T,cite,-23.93616858,-8.236172941
	CAGCCAGAGGATAATC,Naive CD4+ T,cite,12.12571778,-10.12130726
	CAGCCAGAGGTAGCAC,Effector CD8+ T,cite,1.767420725,36.82340747
	CAGCCAGAGGTTCAGG,Effector CD4+ T,cite,-2.54629733,-6.214127378
	CAGCCAGGTAGAAACT,Effector CD8+ T,cite,-9.043519972,33.47155804
	CAGCCAGGTCTCACAA,Effector CD4+ T,cite,6.612862392,-3.43068923
	CAGCGTGCAGCACAAG,B,cite,-35.83725592,-10.57036993
	CAGCGTGGTCTGCCTT,Naive CD4+ T,cite,-5.244707345,-7.3114742
	CAGGCCACAAACACCT,Naive CD4+ T,cite,18.83188414,-9.237034071
	CAGGCCACAAAGCAAT,Naive CD8+ T,cite,-21.80854003,-9.015332348
	CAGGCCATCGAACCTA,Naive CD4+ T,cite,-20.90092305,-17.37632027
	CAGGGCTAGAGATTCA,NK,cite,30.38844292,24.87839962
	CAGGGCTAGGCGCTCT,Naive CD8+ T,cite,-17.01233152,-1.871569115
	CAGGGCTGTCCCACGA,Effector CD4+ T,cite,1.469495254,7.068556904
	CAGGGCTGTCGATGCC,NK,cite,20.9633869,27.48655375
	CAGGGCTGTGTTACAC,Naive CD4+ T,cite,-1.45435566,-19.61227377
	CAGGGCTTCCGTGTCT,B,cite,-38.01935749,-2.436641871
	CAGGTATCACCACTGG,Effector CD8+ T,cite,11.71950627,17.54810371
	CAGGTATCAGTCAGAG,Effector CD4+ T,cite,25.34949323,-4.23108515
	CAGGTATCATCAACCA,NK,cite,29.2049438,27.55862385
	CAGGTATGTTCTTGCC,Naive CD4+ T,cite,3.938372897,-29.8157642
	CAGTGCGCAACTCGTA,Effector CD4+ T,cite,16.21197041,11.76966191
	CAGTGCGCAATGTCAC,Effector CD8+ T,cite,-5.682076052,36.69547885
	CAGTGCGTCCAACTGA,Naive CD8+ T,cite,19.57747957,-18.7153212
	CAGTGCGTCTTACCGC,Naive CD4+ T,cite,-13.16474491,-17.82267084
	CAGTTAGAGGGTGGGA,Effector CD4+ T,cite,13.68508406,13.05695769
	CAGTTAGAGGTCGAGT,NK,cite,-6.538402205,13.88079741
	CAGTTAGGTAAGATCA,Naive CD4+ T,cite,-3.484525494,-12.76584243
	CAGTTAGGTGGAACCA,Naive CD4+ T,cite,15.0401974,-24.10593394
	CAGTTAGGTGGGTCAA,Effector CD8+ T,cite,-1.466349052,36.74923806
	CAGTTAGTCGAACTCA,Effector CD4+ T,cite,4.689021428,13.83345466
	CAGTTAGTCGAGTACT,Effector CD4+ T,cite,-1.192259229,18.93752658
	CAGTTAGTCGCCTATC,Naive CD4+ T,cite,-12.38513518,-24.31869143
	CAGTTAGTCGCGAAGA,Effector CD8+ T,cite,-11.78651975,37.19044851
	CAGTTCCAGCTCCATA,Monocytes,cite,-9.306760983,-47.290145
	CAGTTCCAGGACAGTC,Naive CD4+ T,cite,6.800464432,-16.04972284
	CAGTTCCAGGCCGCTT,Naive CD8+ T,cite,-15.24537315,-4.089277274
	CAGTTCCAGTCTGTAC,B,cite,-36.80132535,-16.85661904
	CAGTTCCAGTGCAACG,Effector CD4+ T,cite,-0.197463995,4.469226084
	CAGTTCCCAACGTATC,NK,cite,34.17611274,22.72537801
	CAGTTCCGTAAGTCAA,Effector CD8+ T,cite,-12.14774173,36.72127568
	CAGTTCCGTCTCACGG,Naive CD4+ T,cite,2.188836065,-21.94522253
	CAGTTCCTCGAGTCCG,Effector CD4+ T,cite,-0.73506471,1.840883431
	CATAAGCAGACGATAT,Effector CD4+ T,cite,1.000623441,18.7037601
	CATAAGCAGCTTGTTG,NK,cite,23.07508073,30.51321862
	CATAAGCCAATCAGCT,Effector CD4+ T,cite,7.891621249,2.500418156
	CATAAGCGTTCCGGTG,NK,cite,31.73280236,22.98477661
	CATACAGCATCCGTTC,Naive CD8+ T,cite,-18.26728287,3.114254713
	CATACAGGTTACGCCG,Effector CD4+ T,cite,20.82467805,2.232207932
	CATACAGTCAAACCCA,Effector CD4+ T,cite,3.840572886,13.58351691
	CATACAGTCTCGTGGG,Naive CD8+ T,cite,-13.39175334,-4.99298656
	CATACCCAGCCTGTGC,Effector CD4+ T,cite,3.099528812,2.832616627
	CATACCCAGGTTACCT,Naive CD8+ T,cite,-13.29505012,-1.896978169
	CATACCCCAGAGTCTT,NK,cite,26.04221056,20.4466782
	CATACCCGTTCGGCTG,Effector CD4+ T,cite,22.11377406,-22.49858628
	CATACCCTCAGACAAA,Naive CD4+ T,cite,-10.42054078,-20.94769829
	CATACTTAGGTAAGGA,Naive CD4+ T,cite,-14.38154576,-18.20232555
	CATACTTGTAGCTTGT,Naive CD4+ T,cite,8.064860436,-17.87570398
	CATACTTGTCTAACGT,Effector CD8+ T,cite,-11.68003118,37.58908923
	CATACTTTCAATGTCG,Effector CD4+ T,cite,-0.295375186,4.328415658
	CATACTTTCGTAACCA,NK,cite,34.54300726,25.02043277
	CATAGACTCATAAGGA,Naive CD8+ T,cite,-15.22149818,3.399247102
	CATAGACTCTTACGGA,Naive CD4+ T,cite,10.8621937,-10.62999104
	CATCAAGAGAGTGTGC,Monocytes,cite,-4.00113208,-50.88879993
	CATCAAGAGCTTGTTG,Naive CD4+ T,cite,-4.957825116,-21.12516795
	CATCAAGCACTGGACC,Naive CD4+ T,cite,-0.51058331,-17.6115512
	CATCAAGCATGGGTCC,Naive CD4+ T,cite,7.36973832,-21.34749185
	CATCAAGGTTTCACAG,Monocytes,cite,-7.738926141,-45.57858908
	CATCAAGTCACCTCTG,Naive CD4+ T,cite,-2.644081935,-25.4981124
	CATCCACAGACTCTTG,Naive CD4+ T,cite,16.75379854,-24.25873031
	CATCCACCAACTGCTA,Naive CD4+ T,cite,-1.690623038,-17.99765716
	CATCCACCATTAGGCT,Effector CD4+ T,cite,12.89079619,-2.84035952
	CATCCACGTGGCTTGC,Naive CD4+ T,cite,-5.250974215,1.977179694
	CATCCACTCGAATGCT,Naive CD4+ T,cite,17.97773604,-7.331947212
	CATCCACTCGTGCACG,Effector CD4+ T,cite,5.980214285,7.825359278
	CATCCCAAGCACTCGC,Effector CD4+ T,cite,1.053397417,8.380705984
	CATCCCAAGCGACATG,Effector CD4+ T,cite,8.051460738,12.40647183
	CATCCCACACCAACAT,Naive CD4+ T,cite,-8.110859536,-26.17781817
	CATCCCAGTATTGACC,Effector CD4+ T,cite,19.38214232,-4.573614002
	CATCCCAGTGCCTTCT,Naive CD4+ T,cite,-9.402198841,-15.74562367
	CATCCCAGTTACGTAC,Naive CD4+ T,cite,4.336505436,-24.89975279
	CATCCCATCCAGCAAT,Effector CD4+ T,cite,3.487537038,6.131480668
	CATCCCATCGATAACC,Naive CD8+ T,cite,-17.21321564,-6.762811822
	CATCCCATCTCGCAGG,Naive CD4+ T,cite,8.36076822,-17.28336054
	CATCCCATCTCGTGAA,Naive CD4+ T,cite,-5.884888437,-25.63901934
	CATCCGTAGACTAGAT,NK,cite,18.41825109,33.94254426
	CATCCGTAGCTAAACA,NK,cite,33.57420946,22.32426003
	CATCCGTAGGGATCTG,Naive CD4+ T,cite,5.461249612,-17.23841294
	CATCCGTAGTTAGTGA,Monocytes,cite,-11.81253736,-43.99235496
	CATCCGTCAAACGAGC,Naive CD4+ T,cite,2.917369852,-19.8921445
	CATCCGTCAACGCCCA,Naive CD4+ T,cite,3.456053154,-23.9627612
	CATCCGTCAGATCCTA,Effector CD4+ T,cite,23.26435454,-5.856441574
	CATCCGTGTTGCTGAT,Effector CD4+ T,cite,-3.838761943,21.29051911
	CATCCGTGTTGTAAAG,Effector CD8+ T,cite,10.0837533,14.71281784
	CATCCGTTCAGACCCG,Naive CD4+ T,cite,-15.29738912,-12.14881101
	CATCCGTTCGACGCTG,B,cite,-32.92939309,-7.976909561
	CATCGCTAGGTAAACT,Effector CD4+ T,cite,3.600303715,11.2590731
	CATCGCTCAATCAAGA,NK,cite,21.39110358,23.55533548
	CATCGCTCACAAAGCG,Effector CD8+ T,cite,2.883239646,11.29505036
	CATCGCTCACGTACAT,Effector CD4+ T,cite,26.32082375,3.800736087
	CATCGCTCACTCCACT,Naive CD4+ T,cite,1.509931623,-27.98227851
	CATCGCTGTAAGATCA,Naive CD4+ T,cite,-1.197670557,-24.77673268
	CATCGCTTCCATTGCC,Naive CD4+ T,cite,29.86411852,-15.77601438
	CATCGGGAGATGCTGG,B,cite,-36.12996933,1.275664426
	CATCGGGCACATCATG,Naive CD4+ T,cite,-8.276290793,-12.14359959
	CATCGGGCATGCCGGT,NK,cite,23.62404332,27.88467534
	CATCGGGTCAACACGT,B,cite,-40.8802526,-12.54777736
	CATCGTCAGGATTACA,Effector CD8+ T,cite,20.65039399,13.11399582
	CATCGTCAGTAATTGG,Naive CD4+ T,cite,4.526727801,2.801190142
	CATCGTCCAGCTAACT,Naive CD8+ T,cite,-13.48403136,-7.095680976
	CATCGTCCAGGCGAAT,Effector CD8+ T,cite,-11.80994677,8.285338303
	CATCGTCCATGGGATG,Naive CD4+ T,cite,-4.567984791,-18.36160776
	CATCGTCTCCATAGAC,Naive CD4+ T,cite,12.6100022,-7.266035894
	CATCGTCTCCATTCGC,Effector CD4+ T,cite,-1.746941333,21.06158082
	CATCGTCTCGAACTCA,Naive CD4+ T,cite,4.11286263,-26.18939705
	CATGAGTCACTGGCCA,Naive CD4+ T,cite,8.932065453,-14.43210559
	CATGCAAGTGTATTGC,Naive CD4+ T,cite,3.036574894,-18.19146124
	CATGCAATCGCACGAC,Effector CD4+ T,cite,10.41116614,-3.944648157
	CATGCCTCAAGGCGTA,Naive CD4+ T,cite,1.661914631,-5.530863821
	CATGCCTCACAGCATT,Naive CD4+ T,cite,-5.843943311,-22.50456576
	CATGCCTGTGACCTGC,Naive CD4+ T,cite,-6.662295486,-26.12368192
	CATGCCTTCAAATGCC,Naive CD4+ T,cite,0.523948154,-10.38677771
	CATGCCTTCCACTTCG,NK,cite,33.24523664,23.79467122
	CATGCCTTCTTCGGAA,Effector CD4+ T,cite,10.69456251,15.07112745
	CATGCGGAGACTCATC,NK,cite,19.98205783,31.62443302
	CATGCGGAGCTAGTTC,Monocytes,cite,-13.52884074,-42.33506414
	CATGCGGAGTCGAAAT,Effector CD4+ T,cite,16.10390656,8.9704668
	CATGCGGGTCGCACAC,Naive CD4+ T,cite,-6.233014509,-23.49429872
	CATGCGGTCTCCACTG,Naive CD8+ T,cite,-22.33853545,-0.28177054
	CATGCTCAGTATTAGG,Effector CD4+ T,cite,5.043168691,7.421701435
	CATGCTCCACGCAAAG,Naive CD4+ T,cite,6.394386192,-15.68415284
	CATGCTCTCAATCCAG,Naive CD4+ T,cite,-14.26407313,-18.09917354
	CATGGATAGCTTTCCC,NK,cite,22.55545718,12.78190908
	CATGGATCAGCGTTGC,Effector CD4+ T,cite,1.629847554,17.61241567
	CATGGTAAGATAGGGA,Naive CD4+ T,cite,-9.004324971,-7.910605967
	CATGGTAAGCGACTAG,Naive CD4+ T,cite,-17.14726499,-17.64767746
	CATGGTAAGTCTTCGA,Effector CD4+ T,cite,15.49843683,3.600618603
	CATGGTACAGTCGCTG,Naive CD4+ T,cite,4.522705712,-16.94994582
	CATGGTAGTTGACTGT,Effector CD8+ T,cite,-1.301060357,3.255556164
	CATGGTATCGGTGTTA,Naive CD4+ T,cite,-9.045793665,-18.22053283
	CATTCATAGAAGGGAT,Effector CD8+ T,cite,-2.370984774,41.2947971
	CATTCATAGCATGCGA,Naive CD4+ T,cite,3.936307551,-29.78780013
	CATTCATAGCCATCCG,Effector CD4+ T,cite,11.82964358,-13.83492637
	CATTCATGTCCGAAAG,Naive CD4+ T,cite,13.06795876,-10.82616262
	CATTCATGTGAGTAGC,Naive CD8+ T,cite,-16.46811663,2.95435483
	CATTCATTCGCCTTGT,Effector CD4+ T,cite,3.806588635,14.80143536
	CATTCCGAGGATATGT,Naive CD4+ T,cite,-12.67752155,-19.16385543
	CATTCCGCAATGACCT,B,cite,-43.15093217,-12.90522962
	CATTCCGCACAGTGAG,Naive CD8+ T,cite,-25.35579741,5.809554223
	CATTCCGCACCCTGTT,Effector CD4+ T,cite,1.396019491,8.653605792
	CATTCCGGTACGACTT,Effector CD4+ T,cite,23.22815218,-25.06377377
	CATTCCGTCCGCGAGT,Effector CD4+ T,cite,8.155581034,12.61896175
	CATTCCGTCTGTTCAT,Naive CD8+ T,cite,-18.25880656,8.82288732
	CATTCTAAGTAACCGG,Monocytes,cite,3.50884406,-45.98292319
	CATTCTAAGTCCCAAT,NK,cite,2.559001566,27.93981698
	CATTCTACACAAATCC,Naive CD4+ T,cite,18.58750255,-25.89435653
	CATTCTAGTGCTCTCT,Effector CD8+ T,cite,-8.922649861,33.15993855
	CATTGAGCATGCAGCC,Effector CD8+ T,cite,-3.583687908,35.70090847
	CATTGAGTCATGTCTT,B,cite,-32.69456293,-8.259145446
	CATTGAGTCGTTCGCT,Effector CD4+ T,cite,10.91795701,11.20937686
	CATTGCCCAACCGGAA,Naive CD4+ T,cite,-10.33392669,-10.84863857
	CATTGCCGTAACCAGG,Effector CD8+ T,cite,0.057330288,14.22092064
	CATTGCCTCGACATCA,Effector CD4+ T,cite,15.4555922,-11.17099329
	CATTGTTAGTCATTGC,Naive CD4+ T,cite,8.795072006,-14.57484518
	CATTGTTCACGAAAGC,Naive CD4+ T,cite,-0.612365446,-17.75293694
	CATTGTTCACGTCGTG,Effector CD4+ T,cite,3.477171362,13.04858325
	CATTGTTTCCACTAGA,Naive CD4+ T,cite,4.541499445,-23.46756707
	CATTGTTTCGGCTGGT,Naive CD4+ T,cite,-8.482790873,-23.76096833
	CATTTCAAGACAGCGT,Effector CD4+ T,cite,22.48914319,-7.115417608
	CATTTCAAGGCGCTTC,Naive CD4+ T,cite,-3.648189281,-16.50486875
	CATTTCACACGCGGTT,B,cite,-34.85904413,-8.269526309
	CATTTCACATTGAAAG,Effector CD4+ T,cite,30.56982633,1.091353311
	CATTTCAGTGCAAGAC,Naive CD4+ T,cite,4.53715213,-26.0443764
	CATTTCATCCGTGGTG,Naive CD4+ T,cite,-10.62791943,-13.15418188
	CATTTCATCGGACTGC,Effector CD8+ T,cite,-7.43358435,31.99714943
	CATTTCATCGTGGACC,Naive CD4+ T,cite,1.212044374,-2.90816509
	CCAAGCGCACGACGCT,Naive CD4+ T,cite,12.91896997,-11.36624472
	CCAAGCGGTGCCTGCA,NK,cite,23.95819012,34.30426005
	CCAAGCGTCCTCCACA,Effector CD4+ T,cite,-1.126157105,19.1837008
	CCAATGAAGATGTTCC,Naive CD4+ T,cite,8.022700625,-19.86419475
	CCAATGACATGGCGCT,Monocytes,cite,-8.562308828,-47.40207253
	CCAATGATCCCTCTCC,Effector CD8+ T,cite,-1.146119506,37.89608407
	CCAATGATCGATCCCT,NK,cite,-6.324630537,14.04118177
	CCAATGATCGTAGTGT,Naive CD8+ T,cite,-9.303620242,-4.779686341
	CCAATTTGTCCACGCA,Naive CD4+ T,cite,-0.621608036,-13.556516
	CCAATTTTCGGACCAC,Naive CD4+ T,cite,15.05947378,-12.68609667
	CCACAAAGTAGATGTA,Naive CD4+ T,cite,10.14089526,-14.13868365
	CCACAAATCAGAGTGG,Naive CD4+ T,cite,-7.452434166,-24.40219575
	CCACAAATCCGCGAGT,NK,cite,24.6874449,26.98206935
	CCACAAATCGCCCAGA,Naive CD4+ T,cite,2.319498419,-24.21015558
	CCACACTCAGACTCTA,Naive CD4+ T,cite,4.070564182,-17.74182849
	CCACACTGTCTCGACG,Effector CD4+ T,cite,3.462380146,18.23596744
	CCACCATAGCGTTCAT,Naive CD4+ T,cite,13.90178384,-8.939713379
	CCACCATCAGAATCGG,Naive CD4+ T,cite,-11.05585456,-23.74394598
	CCACCATGTGTTCCAA,Effector CD4+ T,cite,-12.38026852,18.09388519
	CCACCATTCGAGTTGT,Naive CD4+ T,cite,3.076414294,-13.9607796
	CCACGAGGTAACGTTC,Naive CD4+ T,cite,-1.077560939,1.172551296
	CCACGAGTCTCTCTTC,Naive CD4+ T,cite,0.859093413,-25.80081191
	CCACGTTAGATGACAT,Naive CD4+ T,cite,20.43735002,-24.8255971
	CCACGTTAGTACTCGT,Naive CD4+ T,cite,-5.943542124,-24.67156365
	CCACGTTCAGTCTACA,Naive CD8+ T,cite,-26.57777385,-5.414147235
	CCACGTTGTCAAGTTC,Effector CD8+ T,cite,-1.300168792,13.82714207
	CCACGTTGTGATAGAT,Naive CD8+ T,cite,-12.70883609,-4.666441775
	CCACGTTTCCCACAGG,Effector CD8+ T,cite,-2.165179122,12.78739818
	CCACTTGAGCCTTTGA,Naive CD4+ T,cite,-2.234150352,-25.4923085
	CCACTTGCAGAGTTCT,B,cite,-40.52688968,-9.720990844
	CCACTTGGTCCTTGTC,NK,cite,21.73254709,23.33079927
	CCACTTGGTGACATCT,NK,cite,0.53818118,36.61382039
	CCACTTGGTTTGATCG,Effector CD4+ T,cite,11.3797755,-1.805936399
	CCATAAGCAGGCGAAT,NK,cite,-9.243545771,19.34340349
	CCATCACAGAAACTAC,Naive CD4+ T,cite,13.93816269,-12.72019012
	CCATCACAGACCATTC,Naive CD4+ T,cite,4.81529226,-14.07183071
	CCATCACAGTTACGTC,Effector CD4+ T,cite,31.25634081,-4.152327477
	CCATCACCAAAGCACG,Naive CD4+ T,cite,13.76494694,-7.266684277
	CCATCACCACGCCACA,NK,cite,22.03014586,24.9977461
	CCATCACGTACAGCGA,Naive CD4+ T,cite,-3.142088543,-8.549328679
	CCATCACTCCATTGTT,Effector CD4+ T,cite,29.01028766,-17.28204047
	CCCAACTCAACACACT,Effector CD4+ T,cite,0.038069964,9.541733334
	CCCAACTCAAGCGCTC,Effector CD4+ T,cite,13.9468267,4.488069978
	CCCAACTTCATTGCTT,Naive CD4+ T,cite,7.163528882,-11.85490096
	CCCAACTTCCTTATCA,Monocytes,cite,-13.42752296,-42.50638478
	CCCAACTTCTATCCAT,Naive CD4+ T,cite,-7.3546184,-24.68202015
	CCCAACTTCTGAATCG,NK,cite,34.07479434,22.36806516
	CCCATTGAGCCTCACG,Naive CD8+ T,cite,-20.38390349,6.573031839
	CCCATTGCAACTCCAA,B,cite,-36.20594433,1.300406724
	CCCATTGCACCGTCGA,Effector CD4+ T,cite,3.387877579,7.192489857
	CCCATTGCAGACTCTA,Naive CD4+ T,cite,0.051809336,-18.93957956
	CCCATTGCAGTGACCC,Naive CD4+ T,cite,-15.02673289,-18.05782801
	CCCATTGCAGTTAAAG,Effector CD8+ T,cite,7.947712706,12.44757064
	CCCATTGTCATATGGC,NK,cite,33.73912614,23.4274079
	CCCGAAGAGTTACGTC,Naive CD4+ T,cite,-5.281076596,-22.64311438
	CCCGAAGCAGATCCTA,Effector CD4+ T,cite,9.546080828,4.814580935
	CCCGAAGCATACTGTG,Naive CD4+ T,cite,3.031561583,-18.14730622
	CCCGAAGGTGGCGTAA,Naive CD4+ T,cite,-17.28618747,-17.32835034
	CCCGAAGTCCATTGGA,Monocytes,cite,-0.857357896,-50.80757495
	CCCGGAAAGTAAACTG,Naive CD4+ T,cite,4.612366945,-4.821112386
	CCCGGAATCCAGTACA,Effector CD4+ T,cite,1.574641884,6.002686081
	CCCGGAATCGATTTCT,NK,cite,-6.077673761,14.21150474
	CCCTAACAGATAGTCA,Effector CD4+ T,cite,8.623374176,16.38604113
	CCCTAACCAAACGGCA,Effector CD8+ T,cite,-1.653080349,30.1873786
	CCCTAACCAACAAGTA,NK,cite,5.825737079,39.26612761
	CCCTAACCAGCAGTCC,B,cite,-34.42859365,-10.17419077
	CCCTAACCATGTTCGA,Effector CD4+ T,cite,13.01499146,-2.422898087
	CCCTAACTCGGCGATC,NK,cite,27.76453208,32.23465438
	CCCTCAAGTAGCCAGA,Naive CD4+ T,cite,9.287813463,-29.49256828
	CCCTCAAGTCGCGTTG,B,cite,-34.30282355,-4.7812774
	CCCTCAAGTTGCTGAT,Naive CD4+ T,cite,-0.656544929,-16.8476783
	CCCTCAAGTTTAGACC,Naive CD4+ T,cite,4.31365576,-16.03848205
	CCCTCAATCTCTGAGA,Naive CD8+ T,cite,-24.3664925,7.209174905
	CCCTCTCAGAAGCGAA,Naive CD4+ T,cite,5.828334367,-17.3519605
	CCCTCTCAGGTCACCC,Naive CD4+ T,cite,16.88794544,-11.11052471
	CCCTCTCAGTAGACCG,Naive CD4+ T,cite,-13.71429175,-22.62586322
	CCCTCTCAGTTCGGTT,B,cite,-34.51818038,-9.895070537
	CCCTCTCCAACTCATG,Effector CD4+ T,cite,15.07020012,19.4809361
	CCCTCTCCAGTCAGCC,Naive CD4+ T,cite,-3.441292687,-20.60906427
	CCCTCTCGTCCCTCAT,Effector CD8+ T,cite,-2.98012962,12.07318718
	CCCTCTCGTTCGAACT,Naive CD8+ T,cite,-21.83137823,8.416405365
	CCCTCTCTCATTATCC,Naive CD4+ T,cite,-8.594832092,-25.25861504
	CCCTCTCTCTCGGTCT,Naive CD8+ T,cite,-25.14555765,-3.871244824
	CCCTGATGTACGAGCA,Monocytes,cite,-2.481180093,-42.54369628
	CCCTTAGCATCCGGCA,Effector CD4+ T,cite,29.79239205,-16.44537313
	CCCTTAGGTATGGGAC,Naive CD4+ T,cite,-5.507732211,-9.865459875
	CCCTTAGGTGCAATGG,NK,cite,33.43412448,21.679988
	CCCTTAGTCGGCATAT,Effector CD8+ T,cite,-12.5582965,33.19334289
	CCGAACGAGTTCACTG,Effector CD4+ T,cite,20.06384575,-3.428929736
	CCGAACGCAATACAGA,Naive CD4+ T,cite,-4.223465039,-22.81073063
	CCGAACGCAGCATACT,Naive CD8+ T,cite,-23.58554505,2.341305213
	CCGAACGCATGTGGTT,Naive CD4+ T,cite,-0.861191519,-16.80344151
	CCGAACGGTCGCGGTT,Effector CD4+ T,cite,12.47865978,4.913245665
	CCGATCTAGGGCAGTT,Effector CD4+ T,cite,25.82348922,-25.49437427
	CCGATCTGTACAAGCG,Effector CD4+ T,cite,27.69330272,-23.18528915
	CCGATCTGTAGCTTAC,B,cite,-38.31417148,24.07694763
	CCGATCTGTCTCGGGT,Naive CD4+ T,cite,7.104291132,-27.94896987
	CCGATCTGTGGCTTAT,Naive CD8+ T,cite,-15.10786658,-2.905987796
	CCGATCTTCCCTCTCC,Effector CD4+ T,cite,25.61786884,-25.46176915
	CCGATGGCAGGATTCT,Naive CD8+ T,cite,-21.36608073,7.773089092
	CCGATGGTCAACGTGT,Effector CD4+ T,cite,0.737103794,-0.75916343
	CCGATGGTCACTCTTA,Naive CD4+ T,cite,9.486453922,-12.01241773
	CCGATGGTCGGTCATA,Naive CD4+ T,cite,-17.84506531,-17.62726915
	CCGATGGTCTGGAGAG,Naive CD4+ T,cite,18.27655026,-25.19143541
	CCGCAAGAGACTTCAC,Naive CD4+ T,cite,-1.891446985,-20.89167562
	CCGCAAGAGCAAATCA,Effector CD4+ T,cite,-1.317366248,18.76826606
	CCGCAAGAGCAGAAAG,NK,cite,20.15623194,26.46917569
	CCGCAAGGTGGTACAG,Naive CD4+ T,cite,3.600388832,-20.2710682
	CCGCAAGTCTTCGATT,NK,cite,1.221343033,39.11972418
	CCGGACAAGGTCACCC,Effector CD4+ T,cite,18.70845281,-5.811186796
	CCGGACAAGTGTACCT,Effector CD4+ T,cite,18.95315164,-2.615244746
	CCGGACAAGTTTCTTC,Effector CD4+ T,cite,9.091364639,17.39951609
	CCGGACAGTTCATCTT,Effector CD4+ T,cite,-13.03864863,17.6819642
	CCGGACATCGCAGAGA,B,cite,-35.05490984,-10.35750704
	CCGGGTAAGTGTAGTA,NK,cite,27.40261721,32.39424544
	CCGGGTAAGTTACGAA,Naive CD4+ T,cite,-17.84691199,-19.93891976
	CCGGGTACAACGACTT,Effector CD4+ T,cite,-19.16674061,20.9476931
	CCGGGTATCACTCGAA,Naive CD8+ T,cite,-17.89752978,-3.490216821
	CCGGTAGAGGTATCTC,Effector CD4+ T,cite,4.857653212,12.20263069
	CCGGTAGAGTAGGCCA,Monocytes,cite,-0.991781676,-47.99970433
	CCGGTAGCATAACCCA,Effector CD8+ T,cite,-10.69306915,37.46522152
	CCGGTAGGTACAAACA,Naive CD8+ T,cite,-17.32391442,-1.855168808
	CCGGTAGGTAGGACTG,Naive CD4+ T,cite,-16.89847332,-18.92346655
	CCGGTAGGTCCCTCAT,Naive CD8+ T,cite,-24.14688763,-6.384517129
	CCGGTAGTCGCTCTAC,Effector CD4+ T,cite,9.098058909,-3.168585981
	CCGGTGACACACTTAG,Naive CD8+ T,cite,-17.06521811,-10.6669885
	CCGGTGACAGTCTACA,Effector CD8+ T,cite,5.526824698,30.16109745
	CCGGTGATCACGATCA,Naive CD8+ T,cite,-24.00173182,3.658593809
	CCGGTGATCAGAACCT,B,cite,-32.66322752,-7.430437236
	CCGGTGATCGGATTAC,NK,cite,27.89610222,18.03560914
	CCGTAGGCACTCCGAG,Effector CD8+ T,cite,0.44636741,23.38584032
	CCGTAGGCATACCATG,B,cite,-41.37216843,-15.42667835
	CCGTAGGGTATGAAGT,Effector CD4+ T,cite,1.274977402,15.46141273
	CCGTGAGAGGTTCATC,B,cite,-43.41907817,-12.25147893
	CCGTGAGGTGGGAGAG,Naive CD8+ T,cite,-17.35591052,-2.237436347
	CCGTGAGTCCGGCAAC,Naive CD4+ T,cite,-2.001354001,-20.83690707
	CCGTTCAAGAGTACCG,Effector CD4+ T,cite,8.562678785,6.39223916
	CCGTTCACATCGCTGG,Effector CD4+ T,cite,16.88450441,12.44958114
	CCGTTCAGTGAACTAA,Naive CD4+ T,cite,-9.29780327,-13.82398006
	CCGTTCATCTCGCGTT,Naive CD4+ T,cite,15.56063335,-14.77333435
	CCTAACCCACTCCCTA,B,cite,-36.5551962,-9.752604871
	CCTAACCCAGTGTGGA,Effector CD4+ T,cite,9.753538989,17.72225078
	CCTAACCCATGGAATA,B,cite,-37.85001172,0.685948672
	CCTAACCGTAGGCTCC,Naive CD4+ T,cite,7.533487291,-21.54992455
	CCTAACCGTCCTCAGG,Naive CD4+ T,cite,-7.081705755,-26.08651941
	CCTAACCGTGAGATAT,NK,cite,0.013696195,25.76791904
	CCTAACCTCTCCCATG,Naive CD8+ T,cite,-18.90568633,1.44328672
	CCTAACCTCTGCTAGA,Naive CD8+ T,cite,-7.696487891,-1.085443192
	CCTAAGAAGCGTGAAC,Naive CD4+ T,cite,4.627404659,-19.88816796
	CCTAAGAAGTCGGCCT,NK,cite,22.26576427,34.16593746
	CCTAAGACATACCAGT,Effector CD4+ T,cite,18.7582811,13.67709963
	CCTAAGAGTGAATTAG,Effector CD8+ T,cite,-4.134060935,37.67169822
	CCTAAGAGTTCTGACA,Naive CD4+ T,cite,-5.886021535,-22.0450843
	CCTAAGATCACTTATC,Naive CD4+ T,cite,4.918615565,-20.60124656
	CCTACGTAGCAGTCTT,Naive CD8+ T,cite,-25.09561747,-6.458528337
	CCTACGTCATCTCCCA,Effector CD4+ T,cite,0.870610527,10.16853331
	CCTACGTCATCTTTCA,Naive CD4+ T,cite,1.747278802,-27.71987354
	CCTACGTGTTCTGACA,Naive CD8+ T,cite,-26.50970325,2.348084771
	CCTACGTTCCATTGCC,NK,cite,33.77887062,24.40230628
	CCTACGTTCGAGAATA,Naive CD8+ T,cite,-7.555208832,-2.973910287
	CCTACGTTCTGAGATC,Naive CD4+ T,cite,-10.95179955,-17.49578668
	CCTATCGTCCCGTAAA,Naive CD8+ T,cite,-24.10028793,-2.495308466
	CCTCAACCACCAACAT,Naive CD8+ T,cite,-6.244467836,-0.234710273
	CCTCAACCAGTTAAAG,Naive CD4+ T,cite,-12.06763479,-15.26928626
	CCTCAACGTGAGATTA,NK,cite,17.05116806,37.30471654
	CCTCAACGTGTAAATG,Naive CD4+ T,cite,-13.36081928,-18.15565021
	CCTCACAAGAGTCGAC,Naive CD8+ T,cite,-11.03484856,-2.832778579
	CCTCACAAGATCACCT,Naive CD4+ T,cite,-12.41634892,-18.17387522
	CCTCACAAGTAGTGCG,Naive CD4+ T,cite,6.783175711,-9.013096422
	CCTCACACACTGTGAT,Effector CD4+ T,cite,7.365305918,13.67242054
	CCTCACACAGCGACCT,NK,cite,23.83036992,31.15450086
	CCTCAGTAGACTTCCA,Naive CD4+ T,cite,-2.048728382,-23.60116071
	CCTCAGTCAACAGCTT,Naive CD4+ T,cite,-5.47013216,-11.52309643
	CCTCAGTCAACGATTC,Naive CD4+ T,cite,-3.274035629,-7.979731939
	CCTCAGTCAGGATTCT,Naive CD4+ T,cite,2.540578665,-26.37811037
	CCTCAGTCAGGTTACT,Naive CD4+ T,cite,5.391630699,-13.47576982
	CCTCAGTCAGTTAGAA,NK,cite,3.46151248,39.77379955
	CCTCAGTGTCAAGGCA,Effector CD4+ T,cite,-7.532858189,-16.46479667
	CCTCATGAGGACACTG,Effector CD8+ T,cite,-9.133590854,36.58520079
	CCTCATGAGGACGCTA,B,cite,-41.08197909,-16.04598984
	CCTCATGCAGCTCATA,Naive CD4+ T,cite,-7.783316913,-21.74601788
	CCTCATGGTCAAGCGA,Naive CD4+ T,cite,-2.83062518,-16.47455996
	CCTCATGTCGCACTCT,Naive CD8+ T,cite,-24.42808964,6.008143462
	CCTCATGTCTATGCCC,Effector CD8+ T,cite,-6.668121463,32.88577141
	CCTCCAAAGCTGTGCC,Naive CD8+ T,cite,-9.880767998,6.679286566
	CCTCCAAAGTGATTCC,Effector CD4+ T,cite,-19.12031606,-22.03599694
	CCTCCAAGTACATACC,Effector CD4+ T,cite,0.723804393,2.875826491
	CCTCCAAGTACCAGAG,NK,cite,17.76483013,35.56136178
	CCTCCTCAGGAAGTAG,Effector CD4+ T,cite,19.86283449,9.247133998
	CCTCCTCAGGGCTAAC,Naive CD8+ T,cite,-7.26610676,1.5087124
	CCTCCTCGTTGACTAC,Naive CD4+ T,cite,-15.58613248,-21.0831774
	CCTCCTCGTTGCATCA,B,cite,-46.67735528,0.927989911
	CCTCCTCTCCTTATAC,NK,cite,14.56593586,36.70805089
	CCTCTAGAGCTGGTGA,Effector CD4+ T,cite,19.67161624,-3.55839466
	CCTCTAGCAGCTACCG,Effector CD4+ T,cite,-13.01143672,17.71704047
	CCTCTAGGTTCTGACA,Naive CD4+ T,cite,12.0615007,-13.69780048
	CCTCTAGTCACTACGA,Effector CD4+ T,cite,25.15209225,-25.19626441
	CCTCTAGTCCGTGGCA,Naive CD4+ T,cite,7.74873937,-18.37085964
	CCTCTAGTCCGTTGAA,NK,cite,29.12225625,31.85927152
	CCTCTAGTCGTTGTGA,Naive CD8+ T,cite,-19.71099388,-6.586315181
	CCTCTAGTCTAAGCGT,Naive CD4+ T,cite,-14.20882732,-18.81497151
	CCTCTAGTCTGTCGTC,Naive CD8+ T,cite,-18.80043621,1.649711535
	CCTCTCCAGACCTCAT,Naive CD4+ T,cite,2.320648495,-24.89813503
	CCTGCATCAGGCTCTG,Naive CD8+ T,cite,-16.0904731,5.960295445
	CCTGCATCATAGTCAC,NK,cite,34.30963551,25.59770413
	CCTGCATGTTGGAGAC,Effector CD4+ T,cite,19.49084084,-7.012241947
	CCTGCATTCACGATCA,Naive CD4+ T,cite,2.278664757,-16.90518707
	CCTGCATTCAGCCCAG,Effector CD4+ T,cite,-1.085066719,3.167268042
	CCTGTTGCACGCTGCA,Effector CD4+ T,cite,10.09141796,11.78551392
	CCTGTTGGTAGCTTAC,Effector CD4+ T,cite,18.4694181,-1.833756827
	CCTTCAGCACGGAAGT,Effector CD4+ T,cite,18.90477749,1.127854486
	CCTTCAGGTGGTGATG,Effector CD8+ T,cite,-4.832977385,29.54024497
	CCTTCAGGTTCGGACC,Naive CD4+ T,cite,1.070096554,-22.14634962
	CCTTCAGTCTCGGTAA,Effector CD4+ T,cite,2.970818574,1.740976906
	CCTTGTGAGATGATTG,Effector CD4+ T,cite,13.17629103,-0.068028791
	CCTTGTGAGCTCTATG,NK,cite,1.077371154,31.76541465
	CCTTGTGGTCCATACA,B,cite,-38.44174415,-17.14943384
	CCTTGTGGTGATAGTA,B,cite,-40.35535872,-4.272376717
	CCTTGTGTCCACTGAA,Naive CD4+ T,cite,-2.695145067,-30.48109419
	CCTTGTGTCCTCACGT,Naive CD4+ T,cite,16.6578509,-10.11897511
	CCTTGTGTCTCGGCTT,Effector CD4+ T,cite,16.85672503,16.62648888
	CCTTTGGCACGAGGTA,Naive CD4+ T,cite,-5.746444516,-6.363246256
	CCTTTGGGTCATCTAG,Effector CD4+ T,cite,15.78192778,-1.324972964
	CCTTTGGTCAGCTAGT,Naive CD4+ T,cite,1.247507434,-20.64385131
	CGAAGGAAGGAAACGA,Effector CD4+ T,cite,-3.219499722,11.43883418
	CGAAGGACACACACGC,B,cite,-34.82725753,-9.908486021
	CGAAGGAGTTCCCAAA,Effector CD4+ T,cite,1.053523394,11.23300382
	CGAAGTTAGCAGGCTA,Monocytes,cite,4.225032452,-46.32944633
	CGAAGTTAGCATGAAT,Naive CD8+ T,cite,-19.09390973,-1.552288451
	CGAAGTTAGTAGACAT,Effector CD4+ T,cite,-6.298721341,11.78416524
	CGAAGTTCAATACGAA,Effector CD4+ T,cite,-5.390313437,2.619916435
	CGAAGTTCATCAACCA,Effector CD4+ T,cite,22.32219845,-6.344746845
	CGAAGTTGTCATTGCA,Naive CD4+ T,cite,18.04687402,-20.80750632
	CGAAGTTGTCTTTCTA,Effector CD4+ T,cite,17.40044213,4.113623207
	CGAAGTTGTTCTCAGA,NK,cite,4.911087722,31.94824684
	CGAAGTTTCTGCCTCA,Naive CD8+ T,cite,-24.05763919,-10.28515708
	CGAATTGCAGGTTTAC,Effector CD8+ T,cite,-0.394871475,24.38223895
	CGAATTGCATAGCACT,Effector CD4+ T,cite,3.796172956,3.860688417
	CGAATTGCATGGAATA,Effector CD4+ T,cite,34.12954703,-0.952000698
	CGAATTGCATGTTCGA,Effector CD8+ T,cite,-8.03860556,31.70576167
	CGAATTGGTCCTCAGG,Naive CD4+ T,cite,-16.62708453,-15.50695162
	CGAATTGTCCAAGCTA,Naive CD4+ T,cite,-12.01062893,-14.03138907
	CGAATTGTCTCTTGCG,Naive CD4+ T,cite,22.31840299,-4.590338003
	CGACAGCCAACTGGTT,Effector CD4+ T,cite,4.026536382,18.95268111
	CGACAGCCATGACAAA,Effector CD4+ T,cite,23.42503157,-4.449592457
	CGACAGCGTTGCAACT,Naive CD4+ T,cite,17.17310608,-8.830159819
	CGACAGCTCAGCAATC,Effector CD8+ T,cite,-2.612335773,38.05757798
	CGAGAAGTCCGAGAAG,NK,cite,21.97800561,34.96293046
	CGAGAAGTCCTTGGAA,Effector CD4+ T,cite,23.98135382,-4.216549814
	CGAGGAAAGAGGGTGG,Naive CD4+ T,cite,-5.996927922,-15.44767472
	CGAGGAAGTATCAAGA,B,cite,-34.30966701,-6.039210086
	CGAGGAAGTCCAGCCA,Monocytes,cite,-6.488611801,-44.01772512
	CGAGGAAGTGTTGACT,Monocytes,cite,-1.951910383,-45.735997
	CGAGGAAGTTTGCCGG,Effector CD8+ T,cite,-0.56967139,25.59753721
	CGAGGAATCACTACGA,Naive CD4+ T,cite,-13.45126921,-20.16155345
	CGAGGAATCCATCACC,NK,cite,24.26020098,30.28806639
	CGAGGAATCCTGTTAT,Naive CD4+ T,cite,0.28234983,-22.60847602
	CGAGGCTAGGAAACGA,Effector CD4+ T,cite,23.00092041,-25.34325632
	CGAGGCTGTTGCATTG,Naive CD4+ T,cite,-8.34784788,-25.61452372
	CGAGGCTTCGAGAGAC,NK,cite,25.28073392,33.35323505
	CGAGGCTTCGTCTACC,Naive CD4+ T,cite,-11.42435785,-12.98532366
	CGAGTGCAGGTCCCTG,B,cite,-35.83913263,1.062758919
	CGAGTGCTCATTGAGC,Naive CD4+ T,cite,16.63002075,-8.542045832
	CGAGTGCTCGCTCTAC,Effector CD4+ T,cite,8.750318118,-1.476117721
	CGAGTGCTCGGAGTAG,Naive CD4+ T,cite,5.856043692,-12.41296795
	CGAGTTAAGATTGCGG,Effector CD4+ T,cite,21.0014038,-26.00918994
	CGAGTTACAACACGAG,B,cite,-39.31681787,-9.749449647
	CGAGTTACAGTCAGCC,Naive CD8+ T,cite,-20.1149177,-7.321374144
	CGAGTTACATGCGGTC,Effector CD4+ T,cite,5.352453091,-7.024462441
	CGAGTTAGTTTAGAGA,B,cite,-40.25089792,-4.326513042
	CGAGTTATCATTACGG,Effector CD4+ T,cite,2.484718435,8.332901654
	CGATCGGAGATAACAC,Effector CD4+ T,cite,20.24858938,11.69783468
	CGATCGGCACGCTGCA,Naive CD4+ T,cite,-11.49327879,-20.10438435
	CGATCGGCAGACCTAT,Effector CD4+ T,cite,8.063366752,8.784646114
	CGATCGGCAGTTACCA,Naive CD4+ T,cite,4.015683233,-17.37734499
	CGATCGGGTGAGGAAA,Naive CD8+ T,cite,-18.1807897,-15.56224033
	CGATCGGTCCGCGAGT,NK,cite,27.9003456,21.54275511
	CGATGCGCAACTCGTA,Naive CD4+ T,cite,-9.079130851,-21.47420325
	CGATGCGCACGCTGAC,Naive CD4+ T,cite,-12.47916687,-22.545054
	CGATGCGGTACGATCT,Naive CD4+ T,cite,7.715863459,-15.28686728
	CGATGCGGTATCGTGT,Effector CD4+ T,cite,-0.909780237,5.615807412
	CGATGCGTCATGAAAG,Effector CD8+ T,cite,5.409501277,34.37491764
	CGATGCGTCTTCTCAA,Naive CD4+ T,cite,-7.576009278,-20.85826668
	CGATGGCCACAACGCC,Effector CD4+ T,cite,15.40593999,9.073341856
	CGATGGCCAGTTGGTT,Effector CD8+ T,cite,-10.68129771,37.38528946
	CGATGGCTCATCTACT,Naive CD8+ T,cite,-15.63768424,-9.57015324
	CGATGGCTCTAGACAC,Naive CD8+ T,cite,-15.31026496,-7.476783587
	CGCAGGTCACCATAAC,Naive CD4+ T,cite,-13.83736339,-19.4041638
	CGCAGGTCAGCACACC,Effector CD4+ T,cite,27.97803087,-4.041952372
	CGCATAAAGAGCCGAT,Naive CD4+ T,cite,-16.73256744,-18.66092108
	CGCATAAAGCTCGTGC,Monocytes,cite,3.023363716,-44.89035919
	CGCATAAAGGACCCAA,Naive CD4+ T,cite,-7.340628005,-12.83099796
	CGCATAAAGTAGCAAT,Naive CD8+ T,cite,-3.283683187,-9.074226075
	CGCATAAGTCTCCCTA,Naive CD4+ T,cite,9.482160807,-11.63908583
	CGCATAATCACAAGGG,NK,cite,5.375228856,34.06159126
	CGCATGGCAAAGGGTC,Monocytes,cite,-10.00630753,-46.13779124
	CGCATGGCATCGCCTT,Effector CD4+ T,cite,16.75197264,15.39261626
	CGCATGGGTTAAACAG,Naive CD4+ T,cite,7.107742692,-9.494889183
	CGCCAGAGTTCACGAT,Effector CD4+ T,cite,0.639383526,12.55787565
	CGCCAGAGTTGTTGTG,Effector CD4+ T,cite,14.68821512,14.20805698
	CGCCATTAGACATCAA,Effector CD4+ T,cite,4.648390487,16.92276087
	CGCCATTAGCGATCGA,Naive CD8+ T,cite,-19.33659413,1.809356027
	CGCCATTCAACCGACC,NK,cite,27.68939958,17.08790504
	CGCCATTGTCATAGTC,Effector CD4+ T,cite,0.858409008,10.12553098
	CGCCATTGTTGAAGTA,Effector CD4+ T,cite,10.35989345,16.12292301
	CGCCATTTCACGGGAA,Naive CD4+ T,cite,13.09541277,-14.77210922
	CGCCATTTCGAGTACT,Naive CD4+ T,cite,-2.264336917,-27.1931682
	CGCCATTTCGATTCCC,Naive CD4+ T,cite,1.785974091,-27.64737752
	CGCCATTTCGCATTAG,Effector CD4+ T,cite,6.355643083,18.13282473
	CGCCATTTCTATCGCC,Naive CD4+ T,cite,-1.696065757,-23.67105081
	CGCGTGAAGGAGGGTG,Naive CD8+ T,cite,-16.6791177,-9.650077522
	CGCGTGAGTCACCACG,NK,cite,16.41266911,36.09254528
	CGCGTGATCCCATTTA,Effector CD4+ T,cite,3.928779025,7.843526999
	CGCGTGATCTCGCTTG,Effector CD4+ T,cite,33.67842732,-1.460694495
	CGGAACCCAAGTTGGG,Naive CD4+ T,cite,-14.6950132,-21.62307903
	CGGAACCCAGATTTCG,Effector CD4+ T,cite,16.83019097,-9.72270969
	CGGAACCCAGCATTGT,Naive CD8+ T,cite,-17.55598755,-8.729027939
	CGGAACCGTGTCATGT,Effector CD4+ T,cite,6.01017565,16.90586
	CGGAACCTCGCTGATA,Naive CD8+ T,cite,-20.26048682,-5.343498969
	CGGAATTCAAGTCCAT,Naive CD4+ T,cite,0.325022071,-23.60669871
	CGGAATTCACCAACAT,Naive CD8+ T,cite,-19.93536056,6.498425551
	CGGAATTCACCAGCCA,NK,cite,29.11789,18.73782104
	CGGAATTCAGAAGTGC,Effector CD4+ T,cite,3.075608523,9.816405438
	CGGAATTCATTACTCT,Naive CD8+ T,cite,-18.69159203,7.438099044
	CGGAATTGTTGCTTGA,Effector CD4+ T,cite,13.56118246,-4.14346355
	CGGAATTTCCTGGTCT,Naive CD4+ T,cite,-9.718697743,-23.15299886
	CGGACACAGTCATTGC,Effector CD8+ T,cite,1.215385087,35.72759651
	CGGACACCACACGGTC,Effector CD4+ T,cite,-0.725683032,1.722280483
	CGGACACCATGCAGGA,Naive CD4+ T,cite,7.869081101,-14.99228679
	CGGAGAACAAGGGCAT,Naive CD8+ T,cite,-18.48976984,-10.34740272
	CGGAGAACACCTTCCA,Naive CD4+ T,cite,13.09324728,-10.14817169
	CGGAGAACATCGCTGG,Naive CD4+ T,cite,7.764958481,-30.74733603
	CGGCAGTCAATAGGGC,B,cite,-42.04950056,-10.64153947
	CGGCAGTTCAATGCAC,Effector CD4+ T,cite,26.81920406,-4.573010601
	CGGGACTAGATGCAGC,Naive CD4+ T,cite,14.3580205,-10.70075019
	CGGGACTTCAGTGATC,Naive CD4+ T,cite,-9.842988537,-22.43405839
	CGGGTCAAGGGCAGGA,Effector CD8+ T,cite,12.72983587,18.63759518
	CGGGTCAGTTCGAACT,B,cite,-32.91798883,-7.642053893
	CGGGTCATCTAGCATG,Naive CD4+ T,cite,-10.80419536,-19.95960259
	CGGGTGTAGAGAGGGC,Naive CD4+ T,cite,14.75830554,-6.826343704
	CGGGTGTAGATACGAT,Naive CD4+ T,cite,-8.082480878,-8.621977558
	CGGGTGTAGTAGTCAA,Naive CD8+ T,cite,-22.0129594,-7.050053209
	CGGGTGTCATCACCAA,B,cite,-37.8630204,-10.66875616
	CGGGTGTGTCGGAAAC,Effector CD4+ T,cite,15.6740318,15.66683775
	CGGGTGTTCCTTCTTC,Monocytes,cite,-1.202734692,-43.5989809
	CGGTCAGCAAACAGGC,NK,cite,4.48581284,32.78237682
	CGGTCAGGTTAGGGTG,Monocytes,cite,-0.616336714,-52.16745522
	CGGTCAGTCGTCGACG,Naive CD4+ T,cite,-0.709488992,-19.08845038
	CGGTCAGTCTAGAACC,Effector CD8+ T,cite,19.34242454,22.81588529
	CGGTCAGTCTGGGCAC,Naive CD8+ T,cite,-20.27007513,-8.579426102
	CGGTCAGTCTGTCAGA,Naive CD4+ T,cite,-8.453970383,-18.51979877
	CGTAAGTAGCTTGTGT,Effector CD4+ T,cite,15.22832368,-6.224936339
	CGTAAGTAGTGTCATC,Effector CD4+ T,cite,21.18595816,-1.819289016
	CGTAAGTGTCCGACGT,NK,cite,28.23442699,28.88490352
	CGTAAGTGTTGTCATG,Naive CD8+ T,cite,-14.56668267,-0.840101062
	CGTAAGTTCATCCCGT,Naive CD4+ T,cite,10.21354642,-2.039952604
	CGTAAGTTCGACACCG,Effector CD4+ T,cite,19.3451965,16.22460499
	CGTAATGCATTGCCGG,Naive CD4+ T,cite,-9.100430995,-13.66512594
	CGTAATGGTGCTCCGA,Effector CD8+ T,cite,-10.61618743,32.55060093
	CGTAATGTCATGCCCT,Naive CD4+ T,cite,-16.8706149,-17.60850314
	CGTAGTAGTGGCTGAA,Effector CD4+ T,cite,20.88727873,11.19285048
	CGTAGTAGTTCTCCTG,Effector CD8+ T,cite,-6.791126255,34.39884728
	CGTAGTATCAAAGGTA,NK,cite,32.0672012,24.5548893
	CGTAGTATCGGCCAAC,Naive CD8+ T,cite,-25.79935795,-2.232918188
	CGTAGTATCGGCTTGG,Naive CD4+ T,cite,-4.585127088,-22.40305812
	CGTAGTATCTGGCTGG,Naive CD4+ T,cite,-0.352045346,-20.71630676
	CGTCAAATCGTTCGCT,Effector CD8+ T,cite,-0.245568321,22.99943424
	CGTCCATAGGTCGTGA,Naive CD4+ T,cite,-9.282291514,-17.67652989
	CGTCCATAGTGGTCAG,Effector CD8+ T,cite,-10.63073717,36.26525727
	CGTCCATCACATGTTG,Naive CD4+ T,cite,-4.847670847,-7.010969872
	CGTCCATGTTAAGCAA,NK,cite,26.94436971,19.67309697
	CGTCCATGTTCAGTAC,B,cite,-42.47967944,-14.10474074
	CGTCCATTCCCGTTGT,Naive CD8+ T,cite,-26.40160431,-0.40617485
	CGTCCATTCTTGGCTC,NK,cite,28.59531606,27.96437426
	CGTGAATAGGCGTCCT,Naive CD8+ T,cite,-9.141482821,-1.726787212
	CGTGATAAGAATTTGG,B,cite,-45.82850918,2.016823207
	CGTGATAAGATGGTCG,Effector CD4+ T,cite,25.26109858,-5.344752403
	CGTGATAAGTATTCCG,Naive CD8+ T,cite,-13.04254371,-8.559329694
	CGTGATACATGGCTAT,Effector CD8+ T,cite,-8.079146244,36.82814405
	CGTGATACATTCATCT,NK,cite,3.841094422,33.1242085
	CGTGATATCAGGAGAC,Naive CD4+ T,cite,6.685812572,-18.38722486
	CGTGATATCTCATTTG,Naive CD4+ T,cite,-11.32331914,-20.05054934
	CGTGCTTAGAGGGTCT,B,cite,-34.93865168,-5.502372485
	CGTGCTTAGTCGAATA,Effector CD4+ T,cite,25.09706963,-23.10289592
	CGTGCTTGTGAATTAG,Effector CD4+ T,cite,16.62021887,11.76502837
	CGTGCTTTCGTAATGC,B,cite,-38.39792816,-15.10726071
	CGTGTCTAGATCGCCC,Naive CD8+ T,cite,-18.33336746,-20.07848095
	CGTGTCTCAGTCTCTC,Effector CD4+ T,cite,19.02042691,-27.94699019
	CGTTAGAAGCAACTTC,Effector CD4+ T,cite,19.04527514,4.417782432
	CGTTAGAAGTAAGACT,Naive CD4+ T,cite,-4.426631547,-10.25324155
	CGTTAGAAGTTGAAAC,Effector CD4+ T,cite,10.41019466,-0.040554216
	CGTTAGACATTGAAGA,Effector CD4+ T,cite,-1.494129121,5.127590744
	CGTTAGAGTACCACGC,NK,cite,19.6415894,29.3031976
	CGTTAGATCTCAACCC,Effector CD8+ T,cite,-9.891615095,34.54710132
	CGTTAGATCTGGTCAA,Naive CD4+ T,cite,-7.537188214,-10.6898036
	CGTTCTGAGCGTGTCC,Effector CD8+ T,cite,-4.93026674,30.60911868
	CGTTCTGAGCTAATGA,Effector CD4+ T,cite,21.43228362,-7.808538165
	CGTTCTGCACGCACCA,Naive CD4+ T,cite,-3.711776556,-26.67246116
	CGTTCTGGTAGCTAAA,Effector CD4+ T,cite,23.76835814,-23.74136628
	CGTTCTGGTTGCACGC,Naive CD4+ T,cite,11.44705185,-21.18610859
	CGTTGGGTCACACGAT,Naive CD8+ T,cite,16.27521232,-5.837589903
	CGTTGGGTCGCTCCTA,Naive CD8+ T,cite,-25.60461852,-2.409948981
	CTAACCCCAAAGAGTT,NK,cite,27.71027664,17.09904506
	CTAACCCCAAAGGATT,Naive CD8+ T,cite,-23.93080646,7.182553114
	CTAACCCCACAGAGCA,Naive CD4+ T,cite,7.919271998,-22.12581882
	CTAACCCCAGTCGGAA,Effector CD4+ T,cite,-3.292326683,7.740438483
	CTAACCCCATGCCGCA,Effector CD4+ T,cite,4.364080342,7.695412839
	CTAACCCGTTGGGTAG,Naive CD8+ T,cite,-13.38987104,-1.975391678
	CTAACCCTCCTAAACG,Effector CD4+ T,cite,-1.315563853,8.263898545
	CTAACTTCAGGTCTCG,Naive CD8+ T,cite,-24.68568314,8.435224026
	CTAACTTGTTTATGCG,Naive CD4+ T,cite,-12.67616994,-13.43336617
	CTAACTTTCAGCACCG,Naive CD4+ T,cite,16.85432763,-12.20294955
	CTAACTTTCCGTAATG,Effector CD8+ T,cite,-5.652731798,32.10639857
	CTAAGTGGTACTGACT,Naive CD4+ T,cite,-5.813811088,-25.71659178
	CTAAGTGGTAGGACCA,Naive CD4+ T,cite,-8.822699182,-23.81619901
	CTAAGTGGTCCTTAAG,Naive CD8+ T,cite,-20.61033814,-1.581225227
	CTAAGTGGTGAGATAT,Monocytes,cite,-8.165240356,-47.84540923
	CTAAGTGGTTGGGTTT,Effector CD8+ T,cite,-6.418165847,31.82535339
	CTACAGAAGCCATCCG,NK,cite,34.24476758,25.958958
	CTACAGAAGGGTCAAC,Naive CD8+ T,cite,-16.59338026,-10.41238453
	CTACAGAAGTAAGACT,Effector CD4+ T,cite,22.9650004,-4.183711699
	CTACAGACAAAGCTAA,Naive CD8+ T,cite,-17.12520213,7.435694349
	CTACATTAGATCCCGC,Effector CD4+ T,cite,-18.69369749,-18.91588851
	CTACATTGTACTCAAC,Naive CD4+ T,cite,4.571727428,-23.05439531
	CTACATTGTCAGGTGA,Effector CD8+ T,cite,0.830844377,15.58571601
	CTACATTTCTGGACCG,B,cite,-12.5162324,18.00538966
	CTACCCAAGGACACTG,Effector CD4+ T,cite,32.64444957,-0.917429104
	CTACCCAAGGGCAGGA,Naive CD8+ T,cite,-17.66601119,-9.256108026
	CTACCCACAAAGCGTG,Effector CD4+ T,cite,25.19223067,-5.097392026
	CTACCCACAGTATGAA,Naive CD8+ T,cite,-11.48596549,3.122948203
	CTACCCAGTAGCGTAG,B,cite,-36.25380729,1.369229461
	CTACCCAGTCTCGGGT,Effector CD4+ T,cite,20.22961765,-4.800438082
	CTACCCAGTTAGGACG,Effector CD4+ T,cite,10.37437271,17.9922864
	CTACCCATCAGTGTTG,NK,cite,27.0723796,32.24722499
	CTACCTGCAAGGGCAT,Naive CD4+ T,cite,-8.722438435,-23.75611735
	CTACCTGCACACACGC,Naive CD4+ T,cite,2.499042692,-22.3371997
	CTACGGGAGGCACTAG,Effector CD8+ T,cite,8.199486115,-24.56050273
	CTACGGGCAAGTTCCA,B,cite,-42.0090328,-6.908971946
	CTACGGGGTGTTGACT,Effector CD8+ T,cite,-6.873047537,37.82006968
	CTACGGGGTTTCCATT,Naive CD4+ T,cite,10.33354804,-28.71309816
	CTACGGGTCCTGTACC,Naive CD4+ T,cite,18.0073863,-28.06738451
	CTACTATGTGCCTGCA,Effector CD4+ T,cite,3.805666322,11.10117156
	CTACTATTCCGGCAAC,Effector CD8+ T,cite,18.25716149,11.24675289
	CTAGACAAGCCACAAG,NK,cite,32.22758987,19.92565842
	CTAGACACACAAGTTC,Effector CD4+ T,cite,4.105268236,5.007876541
	CTAGACAGTCGACTGC,Effector CD4+ T,cite,24.84598283,-23.93011761
	CTAGGTAAGCTAAACA,Naive CD4+ T,cite,18.40380418,-28.07833331
	CTAGGTAAGGGAGAAT,Naive CD4+ T,cite,-11.72415109,-25.52578926
	CTAGGTACATAGCACT,Monocytes,cite,-7.838170275,-46.78715171
	CTAGGTATCCTTTGAT,Naive CD4+ T,cite,10.54106699,-6.355769296
	CTATAGGAGCGATTCT,Naive CD8+ T,cite,-13.54383776,-7.139415074
	CTATAGGCATAGCTGT,Naive CD4+ T,cite,-14.74508413,-18.86049405
	CTATAGGGTAGCACGA,Naive CD4+ T,cite,1.59981075,-18.334196
	CTATAGGGTGCAGGAT,Effector CD4+ T,cite,18.37561136,11.2530716
	CTATCCGAGCACCCAC,Naive CD4+ T,cite,0.464531321,-11.98035448
	CTATCCGCAGATCCAT,Monocytes,cite,-1.574576208,-42.50240666
	CTATCCGCAGCCATTA,Effector CD8+ T,cite,-5.565161355,35.11547623
	CTATCCGGTACTCCGG,Effector CD8+ T,cite,10.14545789,19.5496768
	CTATCCGGTCGATTAC,Naive CD4+ T,cite,18.62014623,-27.94187717
	CTATCCGGTCGCATCG,Monocytes,cite,1.202199463,-51.78423889
	CTATCCGGTGTTTGCA,Monocytes,cite,-0.940095043,-48.03170971
	CTATCCGGTTCGTTCC,Effector CD8+ T,cite,19.17927091,17.62703785
	CTATCCGTCAAGGAGC,Effector CD8+ T,cite,1.056056264,27.91521422
	CTATCCGTCGCTTACC,NK,cite,32.29322038,20.48740338
	CTATCTAAGCTGAGCA,Naive CD4+ T,cite,-10.51059856,-23.87069129
	CTATCTAAGCTGTTAC,NK,cite,32.25634226,26.57122309
	CTATCTACAGAACCGA,Naive CD4+ T,cite,16.68959032,-20.08269329
	CTATCTACATCGTTCC,Effector CD4+ T,cite,19.85362312,16.68849418
	CTATCTACATGCCGAC,Naive CD4+ T,cite,14.58508808,-21.0693979
	CTCAACCGTCTACGTA,Naive CD8+ T,cite,-24.29944337,0.569565157
	CTCAACCGTGACTCTA,Monocytes,cite,-0.297616751,-50.98671561
	CTCAACCGTTTCACTT,Naive CD4+ T,cite,-6.099696668,-19.42632056
	CTCAACCTCCACCCTA,Naive CD8+ T,cite,-17.24107823,7.515539484
[truncated: 7,147 more rows]

## Sheet: Sheet C.xlsx
Figure 5a-5b	cell,celltype,tech,V1,V2
	AAACCCAAGACAAGCC,NK,CITE-seq,1.982255529,-7.786567366
	AAACCCAGTCGACTTA,Naive CD4+ T,CITE-seq,-1.462113626,3.470739904
	AAACCCAGTCGGCACT,Effector CD4+ T,CITE-seq,9.073241545,-0.007255953
	AAACCCAGTTGCAAGG,Naive CD4+ T,CITE-seq,-0.340528042,3.758953519
	AAACCCATCTCTGAGA,Naive CD4+ T,CITE-seq,-0.991356003,3.569057841
	AAACGAATCACGAACT,B,CITE-seq,-9.62803783,-9.560403965
	AAACGCTCAAAGGTTA,Effector CD8+ T,CITE-seq,5.373057802,-4.318271461
	AAACGCTCACCGCTAG,Naive CD4+ T,CITE-seq,-1.482045284,2.538908515
	AAACGCTCAGACCCGT,Effector CD4+ T,CITE-seq,1.18417733,1.431762545
	AAACGCTCAGGAATAT,Naive CD4+ T,CITE-seq,2.372498668,3.303557654
	AAAGAACAGCGAATGC,NK,CITE-seq,1.55195594,-7.482059074
	AAAGAACCAGATCACT,NK,CITE-seq,4.155739683,-2.726311951
	AAAGAACCAGGACGAT,Naive CD8+ T,CITE-seq,0.012397785,2.682781945
	AAAGAACGTAGTGTGG,Effector CD4+ T,CITE-seq,0.967069386,-0.154789132
	AAAGAACGTCACTACA,Naive CD4+ T,CITE-seq,-1.48661439,3.441572487
	AAAGAACGTGGACCTC,NK,CITE-seq,1.9347793,-8.008535082
	AAAGAACGTTAAACCC,Effector CD4+ T,CITE-seq,-0.529246231,0.808528433
	AAAGAACGTTGCCAAT,Naive CD8+ T,CITE-seq,-1.585639496,2.27285266
	AAAGAACTCTCACGAA,NK,CITE-seq,1.800434801,-7.594586746
	AAAGGATCAGGTCTCG,Naive CD4+ T,CITE-seq,-1.050049571,4.080760208
	AAAGGATGTCGATTTG,Effector CD4+ T,CITE-seq,0.227436371,0.438706793
	AAAGGATGTCGCAGTC,Effector CD4+ T,CITE-seq,0.860832169,-0.74240376
	AAAGGATGTGGCCCAT,Monocytes,CITE-seq,-12.98934866,4.728898979
	AAAGGATGTGTCTTCC,Naive CD4+ T,CITE-seq,-1.144652038,3.927403573
	AAAGGATTCACTCCGT,Naive CD8+ T,CITE-seq,3.812768484,1.407620383
	AAAGGATTCTGAATGC,Effector CD4+ T,CITE-seq,0.396656112,0.689184924
	AAAGGGCAGACGATAT,Naive CD8+ T,CITE-seq,-1.608719967,2.270440264
	AAAGGGCAGCATCAGG,Naive CD4+ T,CITE-seq,-0.835542479,3.586768755
	AAAGGGCGTGACCGAA,Effector CD8+ T,CITE-seq,3.698580296,-2.876533325
	AAAGGGCTCTGAGTCA,Naive CD4+ T,CITE-seq,-1.500550069,3.285585267
	AAAGGTAAGCTTACGT,Effector CD4+ T,CITE-seq,1.052037019,-0.328307669
	AAAGGTACACACGCCA,Naive CD4+ T,CITE-seq,3.003721888,4.785193618
	AAAGGTACATGTGGCC,Naive CD4+ T,CITE-seq,-1.364455557,2.886078431
	AAAGGTAGTGTACATC,Monocytes,CITE-seq,-12.28256467,4.356583717
	AAAGGTAGTGTATACC,Monocytes,CITE-seq,-12.8235476,3.82859658
	AAAGGTATCTGACAGT,Monocytes,CITE-seq,-13.64502213,4.111307266
	AAAGTCCAGTGTAGAT,Effector CD4+ T,CITE-seq,3.034470922,0.50454408
	AAAGTCCAGTTGGAAT,Naive CD4+ T,CITE-seq,-1.020683257,2.626550047
	AAAGTCCCATTCTCTA,NK,CITE-seq,2.422414406,-9.625647023
	AAAGTCCGTATGGAAT,Naive CD4+ T,CITE-seq,-0.800090241,2.61935774
	AAAGTGAAGGGCAGAG,Monocytes,CITE-seq,-13.3572487,5.54521295
	AAAGTGAAGTCCGCCA,Naive CD8+ T,CITE-seq,-1.629350537,2.634959878
	AAAGTGACAAATGGTA,Effector CD4+ T,CITE-seq,0.734682172,-0.514634814
	AAAGTGATCGCTGATA,NK,CITE-seq,0.346549303,-7.978725918
	AAATGGAAGGACGGAG,Effector CD4+ T,CITE-seq,-0.349932845,1.492867693
	AAATGGACACCTGCTT,Effector CD4+ T,CITE-seq,5.536142108,1.286498566
	AAATGGACAGTGGTGA,Naive CD8+ T,CITE-seq,-1.787942373,2.510796989
	AAATGGATCCAGTGCG,Effector CD4+ T,CITE-seq,2.244860245,-0.264194993
	AAATGGATCGGATTAC,Naive CD4+ T,CITE-seq,-0.686199705,3.528285343
	AAATGGATCGTGCTCT,Naive CD4+ T,CITE-seq,-1.380299281,2.632784376
	AACAAAGAGACTCGAG,Effector CD4+ T,CITE-seq,0.38070721,0.353597427
	AACAAAGAGGGCAGGA,Effector CD4+ T,CITE-seq,0.474628779,0.523004255
	AACAAAGAGTACGAGC,Effector CD4+ T,CITE-seq,3.052889694,0.436615099
	AACAAAGGTTCAAAGA,Effector CD4+ T,CITE-seq,1.811256167,0.562861195
	AACAAAGGTTGGGCCT,Naive CD4+ T,CITE-seq,-0.554881935,2.921348533
	AACAACCAGGAGGCAG,Naive CD4+ T,CITE-seq,-0.948511708,2.664808868
	AACAACCAGGTCGACA,Effector CD4+ T,CITE-seq,1.871765568,1.607629708
	AACAACCGTACCTAAC,Effector CD4+ T,CITE-seq,0.055115964,0.584235766
	AACAACCGTGATGTAA,Effector CD4+ T,CITE-seq,-0.028435578,0.217221162
	AACAACCTCCCATTTA,Effector CD4+ T,CITE-seq,0.213229503,0.950699544
	AACAACCTCGCTTGAA,Effector CD4+ T,CITE-seq,5.217807654,2.290545579
	AACAACCTCGTCCTTG,NK,CITE-seq,1.918482306,-7.858758244
	AACAAGAAGAGCTGAC,Naive CD4+ T,CITE-seq,-0.972858054,3.998989171
	AACAAGAAGTAAACAC,Effector CD4+ T,CITE-seq,3.207884324,0.51086234
	AACAAGACATGAGTAA,Effector CD8+ T,CITE-seq,3.074053526,-1.512056236
	AACACACCACTAGAGG,Effector CD4+ T,CITE-seq,0.78513615,-0.19099828
	AACACACGTACGAGTG,Effector CD4+ T,CITE-seq,0.56478093,-0.14124935
	AACACACGTCGGATTT,Naive CD4+ T,CITE-seq,-1.46880586,2.668557989
	AACACACGTTGTGCCG,Naive CD4+ T,CITE-seq,-1.360411982,3.012983163
	AACACACTCATGAGGG,NK,CITE-seq,2.128616088,-7.684294058
	AACAGGGAGATTAGCA,Effector CD4+ T,CITE-seq,2.435147355,0.21053167
	AACAGGGAGTAACCGG,Naive CD4+ T,CITE-seq,-1.327864042,3.230594935
	AACAGGGAGTGGCAGT,Effector CD8+ T,CITE-seq,5.799301251,-4.449738277
	AACAGGGCATGTTCAG,Naive CD4+ T,CITE-seq,-1.311507717,2.756994261
	AACAGGGGTGGCTTAT,Effector CD4+ T,CITE-seq,6.001472617,0.53535179
	AACCAACAGATGGCGT,Monocytes,CITE-seq,-1.390724307,3.403844859
	AACCAACCACCATATG,Naive CD4+ T,CITE-seq,-0.535310367,4.041314581
	AACCAACGTACCATAC,B,CITE-seq,-12.01140869,-11.83804696
	AACCAACGTCCGAAGA,Monocytes,CITE-seq,-13.12737503,4.262630319
	AACCAACGTCTACAAC,Naive CD4+ T,CITE-seq,-0.874030734,4.070873738
	AACCAACGTGACTCTA,Naive CD8+ T,CITE-seq,-0.99480877,2.205367003
	AACCAACTCTGGCTGG,Effector CD4+ T,CITE-seq,-1.269498365,2.374574478
	AACCACAAGCACCGAA,Naive CD4+ T,CITE-seq,1.586434672,5.750327399
	AACCACAAGCTCTGTA,Effector CD4+ T,CITE-seq,1.165560611,-0.574972869
	AACCACAAGGGAACAA,Naive CD4+ T,CITE-seq,-0.920934202,2.899904546
	AACCACAAGTCGCGAA,NK,CITE-seq,5.587444184,-7.618884805
	AACCACACAAGAGATT,Naive CD4+ T,CITE-seq,-0.834509142,3.44473025
	AACCACAGTATGAAAC,NK,CITE-seq,1.645821617,-7.869840339
	AACCACATCCAGCAAT,B,CITE-seq,13.62203893,-3.278928767
	AACCACATCTGGTGCG,NK,CITE-seq,4.476262534,-4.730346969
	AACCACATCTGTCTCG,Effector CD4+ T,CITE-seq,1.042209336,-0.791633291
	AACCATGTCCCGAAAT,Effector CD4+ T,CITE-seq,0.296127509,0.97049264
	AACCCAACACGGGCTT,Effector CD4+ T,CITE-seq,0.854906904,-0.379466018
	AACCCAACAGCAGGAT,Effector CD4+ T,CITE-seq,5.801673369,1.901936636
	AACCCAACATGACTTG,Effector CD4+ T,CITE-seq,-0.151412786,0.436557667
	AACCCAATCAAATGCC,NK,CITE-seq,4.038067758,-2.953972754
	AACCCAATCGTGGGTC,Effector CD4+ T,CITE-seq,0.844603318,1.289230024
	AACCTGAAGCTATCTG,Naive CD4+ T,CITE-seq,-0.852889333,3.651115115
	AACCTGAAGCTCGCAC,Effector CD8+ T,CITE-seq,2.317769291,-0.757582538
	AACCTGAAGTCATACC,Effector CD4+ T,CITE-seq,5.261157629,0.948101793
	AACCTGACAGGGTTGA,Naive CD8+ T,CITE-seq,9.023455829,-2.842741917
	AACCTGACATGTAACC,NK,CITE-seq,0.909855878,-4.676509573
	AACCTGATCAACTCTT,Naive CD4+ T,CITE-seq,-1.033296655,3.546967088
	AACCTTTGTTTGGAAA,Naive CD4+ T,CITE-seq,-1.601428265,3.21401222
	AACCTTTTCATTACGG,Monocytes,CITE-seq,3.232601745,3.569801756
	AACCTTTTCCAACTGA,Naive CD4+ T,CITE-seq,-1.55951762,2.531660566
	AACCTTTTCCGGCAAC,NK,CITE-seq,1.959918676,-8.016670986
	AACCTTTTCGCTGTCT,Naive CD4+ T,CITE-seq,-0.789638755,4.099754941
	AACGAAACAGGAGGAG,Naive CD4+ T,CITE-seq,-0.793089444,3.653006908
	AACGAAAGTCCAGTTA,Naive CD8+ T,CITE-seq,-0.594701446,2.912054148
	AACGAAATCAGCTGTA,B,CITE-seq,-11.69230598,-10.87233822
	AACGAAATCAGTCCGG,Naive CD4+ T,CITE-seq,-1.403709984,3.16092845
	AACGAAATCGGCTGTG,Naive CD4+ T,CITE-seq,-1.456469264,2.638781754
	AACGAAATCGTGGCTG,Effector CD8+ T,CITE-seq,3.346357204,-0.411771431
	AACGGGAAGCTGAAAT,B,CITE-seq,-10.98116661,-10.70908084
	AACGGGACACCCTGTT,Effector CD4+ T,CITE-seq,1.039200104,0.616064212
	AACGGGACATGACAAA,Effector CD4+ T,CITE-seq,0.841205022,0.30608218
	AACGGGAGTATACGGG,B,CITE-seq,-11.72515303,-11.24614034
	AACGGGATCACTCTTA,Naive CD4+ T,CITE-seq,-1.003995946,3.589002561
	AACGGGATCTTACGGA,NK,CITE-seq,1.574478401,-7.932370668
	AACGTCAAGATTAGCA,Naive CD4+ T,CITE-seq,-0.922135633,3.850584423
	AACGTCACAAAGCTCT,Naive CD8+ T,CITE-seq,0.851479826,4.0284333
	AACGTCAGTAGCTGTT,Effector CD4+ T,CITE-seq,0.424694589,0.92876123
	AACGTCATCTACACTT,Effector CD4+ T,CITE-seq,2.003503851,1.665621074
	AACTTCTCATACAGAA,B,CITE-seq,-11.92734351,-11.27878037
	AACTTCTGTCGCATCG,Effector CD4+ T,CITE-seq,0.162198111,0.714169213
	AACTTCTGTTCAAACC,NK,CITE-seq,2.617608669,-3.511656954
	AACTTCTTCTCTGGTC,NK,CITE-seq,3.479072318,-7.190503307
	AAGAACAAGCACACCC,Naive CD4+ T,CITE-seq,-1.20801132,3.331399027
	AAGAACAAGTAGTCTC,Naive CD4+ T,CITE-seq,-1.343241388,3.408102006
	AAGAACAGTGATGAAT,Effector CD4+ T,CITE-seq,-0.940605066,1.473040482
	AAGAACAGTTAGCGGA,Effector CD8+ T,CITE-seq,2.344430643,-0.374858682
	AAGACAAAGGATTCCT,Naive CD4+ T,CITE-seq,-1.396351651,3.257659964
	AAGACAACATAGAATG,Naive CD4+ T,CITE-seq,-1.317259393,3.331335763
	AAGACAAGTATGGTAA,Effector CD8+ T,CITE-seq,4.722968823,-5.154537198
	AAGACAAGTTGCTTGA,Naive CD8+ T,CITE-seq,-1.093493004,2.581227983
	AAGACAATCGTAATGC,Naive CD4+ T,CITE-seq,-0.017218425,2.249392922
	AAGACTCCAAACCACT,Naive CD4+ T,CITE-seq,2.711361731,5.724642907
	AAGACTCCACACAGAG,Effector CD4+ T,CITE-seq,2.88545375,0.647202742
	AAGACTCCACGACAGA,Effector CD4+ T,CITE-seq,0.21727417,0.632233027
	AAGACTCCAGTGTGCC,Effector CD8+ T,CITE-seq,5.201485057,-2.378274564
	AAGACTCTCAGCCTCT,Naive CD4+ T,CITE-seq,3.001481562,4.401874729
	AAGACTCTCTGAGAAA,Effector CD4+ T,CITE-seq,1.125883194,-0.390375886
	AAGATAGAGACGCCAA,Effector CD4+ T,CITE-seq,0.742438172,-0.387105957
	AAGATAGGTTAGGCCC,Effector CD4+ T,CITE-seq,-1.119699282,1.807082167
	AAGATAGGTTTCGCTC,Naive CD4+ T,CITE-seq,-0.415795082,4.12581623
	AAGATAGTCAATGCAC,Naive CD4+ T,CITE-seq,-0.815004149,1.805153909
	AAGCATCAGAAATCCA,Naive CD4+ T,CITE-seq,-1.354118904,3.52910062
	AAGCATCCAGGCCCTA,NK,CITE-seq,4.950791997,-4.339284008
	AAGCATCGTCGCCACA,Naive CD4+ T,CITE-seq,-1.303236128,2.353683388
	AAGCATCGTGCCTTCT,Monocytes,CITE-seq,2.24214356,2.303810267
	AAGCCATAGAAACCCG,Effector CD4+ T,CITE-seq,2.983076567,-0.356146194
	AAGCCATAGTACTCGT,Naive CD4+ T,CITE-seq,-0.205177264,4.214249307
	AAGCCATCATCCTTGC,Effector CD8+ T,CITE-seq,-1.492010556,2.210436502
	AAGCGAGCACACGCCA,Naive CD4+ T,CITE-seq,-1.133811858,3.117808453
	AAGCGAGCACGACAAG,Effector CD4+ T,CITE-seq,4.479289875,3.264587288
	AAGCGAGGTCGCTCGA,Naive CD4+ T,CITE-seq,-1.338317647,2.644429827
	AAGCGAGTCATGCCCT,Naive CD8+ T,CITE-seq,-0.220503773,1.678039808
	AAGCGAGTCCGCCTAT,Naive CD4+ T,CITE-seq,-1.057334523,3.314417685
	AAGCGTTAGAGTGACC,Naive CD8+ T,CITE-seq,-0.93240079,2.732310449
	AAGCGTTAGATGCGAC,Effector CD4+ T,CITE-seq,-0.240961405,0.515044906
	AAGCGTTTCACGGTCG,Naive CD8+ T,CITE-seq,-1.125203937,2.466349238
	AAGCGTTTCAGAGCGA,Naive CD4+ T,CITE-seq,2.40785412,3.463853347
	AAGCGTTTCCACGGAC,Naive CD8+ T,CITE-seq,-1.356506536,2.552255113
	AAGGAATAGTAGGGTC,NK,CITE-seq,4.889993474,-5.896545329
	AAGGAATCACCCAATA,Effector CD4+ T,CITE-seq,2.531292429,3.166240051
	AAGGAATGTGCTCTCT,Effector CD4+ T,CITE-seq,0.988539085,1.174828199
	AAGGTAACAAGTGGCA,Naive CD4+ T,CITE-seq,-1.640863772,3.092682584
	AAGGTAACATACTGAC,Naive CD4+ T,CITE-seq,-0.950337232,3.054660392
	AAGGTAAGTCACCTTC,Effector CD4+ T,CITE-seq,2.437258814,0.315296524
	AAGGTAAGTGGCTAGA,Effector CD4+ T,CITE-seq,3.371705228,-1.252608352
	AAGGTAATCCGACAGC,NK,CITE-seq,2.842814471,-9.418013895
	AAGTACCAGAGAAGGT,Effector CD4+ T,CITE-seq,1.579771256,0.546928278
	AAGTACCAGCAGCACA,Naive CD4+ T,CITE-seq,-0.609216517,2.295735269
	AAGTACCGTGTAAACA,B,CITE-seq,-11.33985721,-10.62314892
	AAGTACCTCACGACTA,Effector CD8+ T,CITE-seq,4.597789241,-3.592992794
	AAGTACCTCCCGAAAT,Naive CD8+ T,CITE-seq,-0.849427725,1.789114975
	AAGTACCTCCTGGGAC,Naive CD4+ T,CITE-seq,-0.876015418,2.87958221
	AAGTCGTAGAGCCGAT,Naive CD8+ T,CITE-seq,-1.621109997,2.231133715
	AAGTCGTAGGTGCAGT,Effector CD4+ T,CITE-seq,0.651968382,-0.104238984
	AAGTCGTCATGGTACT,Effector CD4+ T,CITE-seq,0.935229113,0.161080223
	AAGTCGTTCTAGTTCT,Naive CD4+ T,CITE-seq,-1.31090051,2.050746479
	AAGTCGTTCTCACGAA,B,CITE-seq,-9.792014179,-9.667253672
	AAGTGAAAGTGACACG,Naive CD4+ T,CITE-seq,-1.381061543,2.854820458
	AAGTGAAGTACCAGAG,Naive CD4+ T,CITE-seq,-1.257231257,3.378691977
	AAGTGAAGTCAACACT,Naive CD4+ T,CITE-seq,-1.469505547,2.951477286
	AAGTTCGAGCATCCCG,Effector CD8+ T,CITE-seq,0.71170111,-0.373060689
	AAGTTCGCAGTCACGC,Naive CD4+ T,CITE-seq,-1.448144258,3.228158203
	AATAGAGCATGACAAA,B,CITE-seq,-10.88870532,-10.46663395
	AATAGAGTCAGGGATG,Naive CD8+ T,CITE-seq,-0.042799814,2.287466748
	AATAGAGTCCAGCACG,Naive CD8+ T,CITE-seq,-0.402470579,1.457939342
	AATAGAGTCGTTAGTG,Naive CD4+ T,CITE-seq,-0.518112313,2.139862604
	AATCACGAGAATTTGG,Effector CD4+ T,CITE-seq,0.475931352,0.775614431
	AATCACGAGTGTTCCA,Effector CD4+ T,CITE-seq,5.960177298,1.270532379
	AATCACGAGTTGGAGC,Effector CD4+ T,CITE-seq,-0.250660439,1.12609185
	AATCACGCACACCGAC,NK,CITE-seq,0.912987885,-5.61905878
	AATCACGCAGTGTATC,B,CITE-seq,-11.43150771,-10.89962145
	AATCACGCATATCTCT,Naive CD8+ T,CITE-seq,-1.605208939,2.04541263
	AATCACGGTAGCACAG,Naive CD8+ T,CITE-seq,-1.362457601,2.472093282
	AATCACGGTCGCTGCA,Naive CD8+ T,CITE-seq,-1.151295418,2.712847474
	AATCACGTCCTCAGGG,Effector CD4+ T,CITE-seq,3.822803195,3.557748107
	AATCGACCAGCGAACA,Effector CD4+ T,CITE-seq,0.048815488,0.605037106
	AATCGACGTTCTCACC,B,CITE-seq,-11.81753167,-10.85652128
	AATCGACTCCTGGGAC,Effector CD4+ T,CITE-seq,2.197667901,0.697955621
	AATCGTGAGCTGTTCA,Effector CD8+ T,CITE-seq,4.180739114,-3.59501308
	AATCGTGGTACAGCGA,Effector CD4+ T,CITE-seq,0.944736849,-0.169311542
	AATCGTGGTGATACTC,Effector CD4+ T,CITE-seq,3.68923784,0.725025747
	AATGAAGAGTTGGGAC,NK,CITE-seq,2.030576056,-7.260014521
	AATGAAGCAAGTCCCG,Naive CD8+ T,CITE-seq,-0.224850948,2.920281658
	AATGAAGCACTTCCTG,Effector CD8+ T,CITE-seq,4.850614132,-5.584910659
	AATGAAGCAGCACAGA,Naive CD8+ T,CITE-seq,-1.578278033,2.258049464
	AATGAAGGTTCTTGCC,NK,CITE-seq,2.266143168,-9.722705164
	AATGACCAGGCCACCT,B,CITE-seq,-11.68359649,-10.89442095
	AATGACCCATTCTGTT,Naive CD4+ T,CITE-seq,2.807295408,4.279408831
	AATGACCGTGTCTTGA,Naive CD4+ T,CITE-seq,-1.200432197,3.403031059
	AATGACCTCGCTGTTC,Naive CD4+ T,CITE-seq,-0.773201087,3.69338972
	AATGCCAAGAACGTGC,NK,CITE-seq,2.463306708,-7.444121514
	AATGCCAAGCCTTTCC,B,CITE-seq,-11.66621148,-11.40106746
	AATGCCAGTGGCTGAA,Effector CD4+ T,CITE-seq,7.062980549,2.101707982
	AATGCCAGTTAATGAG,Effector CD8+ T,CITE-seq,3.819198249,-4.391529619
	AATGCCATCAGCATTG,Effector CD8+ T,CITE-seq,0.845223361,-0.341857836
	AATGCCATCATTGCGA,Effector CD4+ T,CITE-seq,0.795368966,0.555909205
	AATGCCATCCCAAGCG,Naive CD8+ T,CITE-seq,-0.691204451,2.771470395
	AATGCCATCTGAATCG,Naive CD4+ T,CITE-seq,-1.339809182,3.618617419
	AATGGAAGTGGACAGT,NK,CITE-seq,2.731006149,-7.174099308
	AATGGAAGTTCAGTAC,Effector CD8+ T,CITE-seq,3.917815892,-3.452501898
	AATGGAATCGCATTGA,Naive CD4+ T,CITE-seq,-1.537368141,2.98633671
	AATGGCTCAGTAGTGG,Naive CD8+ T,CITE-seq,-1.593148174,2.63231738
	AATGGCTGTTTCCATT,Naive CD8+ T,CITE-seq,-1.103864949,2.935879215
	AATGGCTTCTGCGGAC,B,CITE-seq,13.77548869,-2.962604858
	AATTCCTAGAGCACTG,Effector CD8+ T,CITE-seq,2.505076715,-5.557315587
	AATTCCTAGCCATCCG,Naive CD4+ T,CITE-seq,-1.472060294,2.815758068
	AATTCCTAGTTAACGA,Naive CD4+ T,CITE-seq,-1.74362319,4.597350679
	AATTCCTCACGCGTCA,Effector CD4+ T,CITE-seq,5.303974841,1.480042614
	AATTCCTGTATCGTAC,Effector CD4+ T,CITE-seq,0.335529962,0.463864134
	AATTCCTGTGGTACAG,Effector CD8+ T,CITE-seq,4.933379576,-3.994519265
	AATTCCTGTTAGTTCG,Effector CD8+ T,CITE-seq,4.318271512,-3.690940229
	AATTTCCAGGGAGGGT,Naive CD8+ T,CITE-seq,-1.582138104,2.418237181
	AATTTCCCAGGAGACT,Effector CD4+ T,CITE-seq,1.187334795,-0.091307665
	AATTTCCCAGTATGAA,Effector CD4+ T,CITE-seq,2.859892293,4.314986946
	AATTTCCGTAGACTGG,Naive CD4+ T,CITE-seq,-1.069034553,2.787205171
	AATTTCCGTGAAGCTG,Effector CD8+ T,CITE-seq,4.677147014,-3.454469671
	ACAAAGAAGAGGGTAA,Effector CD4+ T,CITE-seq,2.109153221,2.004644574
	ACAAAGAAGGCTCAAG,Effector CD4+ T,CITE-seq,1.40649471,-0.61011134
	ACAAAGAAGTTTCGGT,Naive CD4+ T,CITE-seq,-0.945147574,3.938354409
	ACAAAGACACTGCTTC,Naive CD4+ T,CITE-seq,-0.76810888,3.99065974
	ACAAAGACACTGGCCA,Effector CD8+ T,CITE-seq,6.164724296,-2.260140911
	ACAAAGACAGAGGTTG,Naive CD4+ T,CITE-seq,-1.018356953,3.746335178
	ACAAAGAGTTTGGCTA,Effector CD8+ T,CITE-seq,4.226896663,-4.0212571
	ACAAAGATCATACGGT,Effector CD4+ T,CITE-seq,6.159800881,0.953891888
	ACAAAGATCCATCTAT,NK,CITE-seq,1.725271311,-7.933013829
	ACAAAGATCTCTCCGA,Monocytes,CITE-seq,-13.1747827,4.77438174
	ACAACCAAGACATATG,Effector CD8+ T,CITE-seq,-11.66853608,-8.948628732
	ACAACCAAGCTGGCTC,Naive CD4+ T,CITE-seq,-1.238172423,3.332612222
	ACAACCACATAGGCGA,Effector CD4+ T,CITE-seq,2.817365992,1.218781346
	ACAACCAGTAACGATA,Effector CD4+ T,CITE-seq,0.634221985,-0.460130766
	ACAACCAGTAGGAGTC,Effector CD4+ T,CITE-seq,0.059651417,0.534427091
	ACAACCATCGCAGATT,Naive CD4+ T,CITE-seq,0.338174408,3.118766216
	ACAAGCTGTCTGTGTA,Naive CD8+ T,CITE-seq,-1.206285137,2.500417826
	ACAAGCTTCACGGACC,NK,CITE-seq,1.722012862,-7.405435534
	ACAAGCTTCTTACTGT,Naive CD4+ T,CITE-seq,-1.304833529,2.714790871
	ACACAGTAGATCCCAT,Naive CD4+ T,CITE-seq,-0.754448501,3.61486563
	ACACAGTAGCTTAAGA,B,CITE-seq,-11.74548175,-10.79813058
	ACACAGTCAATGCTCA,NK,CITE-seq,5.053049712,-3.823826488
	ACACAGTCAGACCAAG,Naive CD4+ T,CITE-seq,-0.608969646,3.645922359
	ACACAGTCAGAGGACT,Naive CD4+ T,CITE-seq,-0.886289727,4.013980296
	ACACAGTTCCCGATCT,Naive CD8+ T,CITE-seq,-1.362075507,2.264472598
	ACACAGTTCGGTAGAG,Naive CD8+ T,CITE-seq,-1.432942899,2.008680298
	ACACCAAAGCCAGACA,B,CITE-seq,-10.90759107,-10.79614051
	ACACCAAAGCTCCACG,B,CITE-seq,-11.8807,-11.3304653
	ACACCAAAGGGTACAC,Effector CD4+ T,CITE-seq,1.127320343,-0.587029686
	ACACCAACAATACAGA,Naive CD8+ T,CITE-seq,-0.292873722,2.036999803
	ACACCAACACGCTGTG,NK,CITE-seq,1.894031206,-8.271587441
	ACACCAAGTATGATCC,Naive CD4+ T,CITE-seq,-0.860992004,3.145057788
	ACACGCGCATACTGAC,Effector CD4+ T,CITE-seq,0.099254085,3.160815966
	ACACGCGGTACGCTAT,NK,CITE-seq,1.92102272,-7.380117774
	ACACTGAAGACGCCCT,Effector CD4+ T,CITE-seq,-0.439875087,0.770492976
	ACACTGAAGTTCGCAT,B,CITE-seq,-10.74149536,-10.27184718
	ACACTGACAACGATCT,Naive CD4+ T,CITE-seq,3.572215637,4.1334371
	ACACTGACATCAGCTA,Naive CD4+ T,CITE-seq,-0.578115942,3.74836615
	ACACTGAGTATGAGGC,Naive CD8+ T,CITE-seq,-1.536788508,2.287636633
	ACACTGATCATGACAC,Naive CD4+ T,CITE-seq,-1.232216417,3.584820437
	ACACTGATCTAAGCCA,Effector CD4+ T,CITE-seq,0.326407249,3.717785643
	ACAGAAAAGCATCAGG,Naive CD4+ T,CITE-seq,-1.523864536,3.24856689
	ACAGAAAAGGATATAC,Effector CD4+ T,CITE-seq,1.377653018,-0.279039886
	ACAGAAAAGGATATGT,NK,CITE-seq,1.435552609,-6.285581319
	ACAGAAACACGCGCAT,NK,CITE-seq,1.899186144,-7.119417692
	ACAGAAACATTCATCT,Effector CD4+ T,CITE-seq,-0.288976721,2.568186332
	ACAGAAAGTGAATTAG,Effector CD4+ T,CITE-seq,4.460598927,-3.478498994
	ACAGAAATCGTGCTCT,Effector CD8+ T,CITE-seq,2.196242912,-5.046958726
	ACAGAAATCGTTCTGC,Naive CD4+ T,CITE-seq,0.601114953,4.516432637
	ACAGAAATCTAGTCAG,NK,CITE-seq,2.498955522,-7.766646039
	ACAGCCGAGGACAAGA,NK,CITE-seq,1.770522982,-7.770217197
	ACAGCCGAGTGGAATT,Naive CD8+ T,CITE-seq,-1.423081156,2.363137968
	ACAGCCGTCACCCTCA,Effector CD4+ T,CITE-seq,0.912594503,0.496901913
	ACAGGGAAGCGAAACC,NK,CITE-seq,6.626609753,0.346314797
	ACAGGGAAGGCTCAAG,Naive CD4+ T,CITE-seq,-1.52779879,3.16573097
	ACAGGGAAGTGTTCAC,Effector CD8+ T,CITE-seq,1.906200616,-3.977539503
	ACAGGGACAACTCCAA,Effector CD4+ T,CITE-seq,0.72019435,0.99701278
	ACAGGGACAATTCGTG,NK,CITE-seq,1.607905755,-8.220696626
	ACAGGGACAGTGTGCC,Naive CD8+ T,CITE-seq,-1.262807864,2.783254273
	ACAGGGAGTCAATGGG,NK,CITE-seq,1.454648454,-5.962027282
	ACAGGGATCGGCAGTC,Naive CD4+ T,CITE-seq,-1.157341209,2.362629623
	ACAGGGATCTCTTAAC,Monocytes,CITE-seq,-13.18143237,4.730210772
	ACATCCCCAGCTGAGA,Effector CD4+ T,CITE-seq,7.101140652,0.241266057
	ACATCCCTCTATTCGT,Effector CD8+ T,CITE-seq,3.968038715,-4.347883448
	ACATCGAAGCAATTAG,Naive CD4+ T,CITE-seq,-0.991910245,3.680264581
	ACATCGAGTGCGTTTA,Naive CD8+ T,CITE-seq,-1.563542724,2.834928511
	ACATGCAAGCTCCCTT,Effector CD4+ T,CITE-seq,6.735351399,0.419088513
	ACATGCAAGTGGAAGA,Naive CD4+ T,CITE-seq,-1.045336645,2.287266569
	ACATGCACAATTGCCA,Effector CD4+ T,CITE-seq,0.81753872,0.443515313
	ACATGCAGTATGTCCA,Naive CD4+ T,CITE-seq,-1.514822997,3.397736706
	ACATGCATCCGCAACG,Naive CD4+ T,CITE-seq,2.818957349,5.381556252
	ACATGCATCGCTAGCG,Naive CD4+ T,CITE-seq,3.286402525,4.919226538
	ACATGCATCTCGCCTA,Effector CD8+ T,CITE-seq,5.189874209,-2.196964343
	ACATTTCCAATTGGTC,NK,CITE-seq,2.071361545,-9.564187743
	ACATTTCCACAGTGTT,Naive CD8+ T,CITE-seq,-0.289943744,2.231219676
	ACATTTCCACGCGCTA,Effector CD8+ T,CITE-seq,1.91688536,0.419898266
	ACATTTCCAGAATGTA,Monocytes,CITE-seq,-12.93988122,4.557425364
	ACATTTCCAGATCATC,Naive CD8+ T,CITE-seq,-0.116631626,3.277320985
	ACATTTCCATTCAGCA,Naive CD4+ T,CITE-seq,-0.863155114,2.926275996
	ACATTTCGTACACGCC,Effector CD4+ T,CITE-seq,5.714484607,6.29087028
	ACATTTCTCGAGTGGA,Naive CD4+ T,CITE-seq,-1.089524726,3.313848576
	ACCAAACAGCACTAGG,Naive CD8+ T,CITE-seq,-1.111269703,2.436257917
	ACCAAACAGTTATGGA,Monocytes,CITE-seq,-13.1958286,4.889852404
	ACCAAACCACATAGCT,Naive CD4+ T,CITE-seq,-0.83155055,3.823054497
	ACCAAACGTGACAGCA,Naive CD4+ T,CITE-seq,-0.785901456,3.344948139
	ACCAAACTCTTACTGT,Naive CD8+ T,CITE-seq,-1.451552636,2.512910881
	ACCAACACATACCACA,Naive CD8+ T,CITE-seq,2.214067596,4.053596045
	ACCAACAGTGACTGTT,Naive CD4+ T,CITE-seq,-0.538941265,4.036959211
	ACCAACATCTCTGGTC,Naive CD4+ T,CITE-seq,3.68432974,4.671065102
	ACCAACATCTTCGCTG,Naive CD4+ T,CITE-seq,-1.173035559,3.794287908
	ACCACAAAGCTGAGTG,Naive CD8+ T,CITE-seq,-1.574522161,2.086064423
	ACCACAACATCTGTTT,Naive CD4+ T,CITE-seq,-0.594595988,2.59947896
	ACCACAAGTGACAGCA,Effector CD4+ T,CITE-seq,1.731975994,0.206343475
	ACCACAAGTTAACCTG,Naive CD4+ T,CITE-seq,-1.226739865,2.971571642
	ACCACAAGTTGCATCA,Effector CD8+ T,CITE-seq,4.244332828,-3.015667917
	ACCATTTAGGATATGT,B,CITE-seq,13.21517259,-3.126528752
	ACCATTTCAACCCGCA,Effector CD8+ T,CITE-seq,5.564828041,-3.188434398
	ACCATTTCAACCCTCT,Effector CD4+ T,CITE-seq,6.772445466,1.812150726
	ACCATTTCAGCATGCC,Effector CD8+ T,CITE-seq,4.807514163,-5.159162204
	ACCATTTCATAACCCA,Effector CD4+ T,CITE-seq,0.688610654,0.519057236
	ACCATTTTCTTCGGTC,NK,CITE-seq,1.656140257,-7.659418113
	ACCCAAAAGTCATCGT,Naive CD8+ T,CITE-seq,-1.629215258,2.369956296
	ACCCAAACAATCCAGT,B,CITE-seq,-10.98563026,-9.598031408
	ACCCAAACACTACACA,NK,CITE-seq,0.605730239,-3.726443429
	ACCCAAACATGTGTCA,Naive CD8+ T,CITE-seq,-0.948134267,2.296727573
	ACCCAAAGTCACTCTC,NK,CITE-seq,1.692755732,-3.391168616
	ACCCAAATCTCAGAAC,Naive CD4+ T,CITE-seq,-0.914092819,2.371120796
	ACCCTCAAGAGTCAAT,NK,CITE-seq,2.354293831,-8.638503419
	ACCCTCAAGTCCTGTA,Effector CD4+ T,CITE-seq,1.027462815,2.003030478
	ACCCTCACACTGCACG,Naive CD4+ T,CITE-seq,-0.69414987,3.24012782
	ACCCTCATCATTCGTT,Monocytes,CITE-seq,-12.24262199,4.04926364
	ACCCTCATCCCTCAAC,NK,CITE-seq,4.61497734,-6.666642243
	ACCCTTGCAAGTGTCT,Effector CD4+ T,CITE-seq,0.98746642,-0.284109515
	ACCCTTGTCATTTCCA,NK,CITE-seq,1.81723789,-6.363809752
	ACCGTTCAGGACGCAT,Naive CD4+ T,CITE-seq,-1.223236057,2.818588679
	ACCGTTCCAGTGAGCA,Naive CD8+ T,CITE-seq,2.208689201,2.470086569
	ACCGTTCTCCGCTGTT,Naive CD4+ T,CITE-seq,-0.434885226,3.414148825
	ACCGTTCTCTCGCAGG,Naive CD4+ T,CITE-seq,2.866190286,3.382889339
	ACCTACCAGTCGCCCA,B,CITE-seq,-12.13755861,-12.13814684
	ACCTACCCATGAGAAT,Naive CD8+ T,CITE-seq,-0.847300582,2.633356951
	ACCTACCTCCAGGACC,Naive CD4+ T,CITE-seq,3.419425592,4.481015466
	ACCTACCTCCAGTGTA,Naive CD4+ T,CITE-seq,-1.192411115,3.893616921
	ACCTACCTCGCTGATA,Naive CD4+ T,CITE-seq,-0.396107129,2.236609309
	ACCTACCTCGGTAGAG,Naive CD8+ T,CITE-seq,-1.188365138,2.48319019
	ACCTGAAAGTATGTAG,Naive CD4+ T,CITE-seq,-1.083805183,2.784901638
	ACCTGTCAGAAACTCA,B,CITE-seq,-12.36826611,-11.23303465
	ACCTGTCAGGAGTACC,Naive CD8+ T,CITE-seq,-1.441645015,2.294498475
	ACCTGTCGTCAATGGG,Naive CD8+ T,CITE-seq,-1.198726623,2.223896562
	ACCTGTCTCTCATTAC,Effector CD4+ T,CITE-seq,0.199111384,0.449613352
	ACGATCAAGTGCGACA,Effector CD4+ T,CITE-seq,1.386403029,0.562445388
	ACGATCACAGAGTCTT,Naive CD8+ T,CITE-seq,-1.013680409,2.569198619
	ACGATCACAGCTGAAG,NK,CITE-seq,1.2240806,-6.112550213
	ACGATCACAGGGTTGA,Naive CD8+ T,CITE-seq,-1.29049259,2.409619403
	ACGATCATCCTTCACG,Monocytes,CITE-seq,0.713483749,0.081466467
	ACGATCATCTAGACCA,Monocytes,CITE-seq,-12.71145789,3.067612897
	ACGATGTAGTTCCATG,Naive CD8+ T,CITE-seq,-1.448830375,2.386307369
	ACGATGTCACAAGTGG,Naive CD4+ T,CITE-seq,-1.158410892,3.773690382
	ACGATGTGTTGGGCCT,NK,CITE-seq,1.959809351,-7.300193146
	ACGATGTTCACTACGA,Naive CD8+ T,CITE-seq,-1.563521075,2.818772612
	ACGATGTTCATCTCTA,Naive CD4+ T,CITE-seq,-1.27713639,3.292781747
	ACGATGTTCCAGTGCG,B,CITE-seq,-10.87545172,-10.34779884
	ACGCACGCACCAGCTG,Naive CD4+ T,CITE-seq,0.753927558,0.620329188
	ACGCACGGTGTGACCC,Naive CD8+ T,CITE-seq,3.595668556,-0.483179175
	ACGCACGTCACGGAGA,Naive CD4+ T,CITE-seq,-1.587052298,1.985828941
	ACGCACGTCGATTGAC,NK,CITE-seq,2.176652034,-7.574875366
	ACGGAAGAGGAAACGA,Naive CD4+ T,CITE-seq,-1.335353909,2.293083599
	ACGGAAGAGGCGCTCT,Naive CD8+ T,CITE-seq,-1.076808134,2.577561209
	ACGGAAGAGTGCACAG,Effector CD4+ T,CITE-seq,1.008804218,-0.636394113
	ACGGAAGCAGACCTAT,Naive CD4+ T,CITE-seq,-1.669258779,2.822992926
	ACGGAAGGTTAGGCTT,Naive CD8+ T,CITE-seq,-1.268736423,2.387370889
	ACGGAAGTCCTATTGT,B,CITE-seq,-11.99193598,-11.92983475
	ACGGGTCAGTATGGCG,Effector CD4+ T,CITE-seq,0.025080372,1.902868223
	ACGGGTCCAGTCACGC,Effector CD4+ T,CITE-seq,1.678579675,-0.376479238
	ACGGGTCGTATGGGAC,B,CITE-seq,-10.91884533,-10.39592659
	ACGGGTCGTCGAATTC,Naive CD8+ T,CITE-seq,-1.172368169,2.369941192
	ACGGGTCGTGCACGCT,Effector CD4+ T,CITE-seq,-0.170791203,0.663591205
	ACGGGTCGTTGTACGT,Effector CD8+ T,CITE-seq,1.043618992,0.128445186
	ACGGGTCTCCTCATAT,Naive CD4+ T,CITE-seq,0.218916256,5.235795598
	ACGGTCGAGAGGTATT,Naive CD4+ T,CITE-seq,-1.496373096,2.010806276
	ACGGTCGAGATGATTG,Effector CD4+ T,CITE-seq,4.25935904,0.843169898
	ACGGTCGCATGTACGT,Naive CD8+ T,CITE-seq,1.152840537,2.572114198
	ACGGTCGGTGTTGACT,Effector CD8+ T,CITE-seq,5.114410134,-3.433273074
	ACGGTTAAGCCGTCGT,NK,CITE-seq,4.825273213,-6.197853502
	ACGGTTAAGCTCACTA,Naive CD4+ T,CITE-seq,-1.1079451,3.244939466
	ACGGTTACAACGTTAC,Effector CD4+ T,CITE-seq,-0.013553632,0.64460016
	ACGGTTACATGTGCCG,B,CITE-seq,-12.43478266,-11.96931336
	ACGGTTAGTTGCACGC,Effector CD4+ T,CITE-seq,6.306732166,0.416068249
	ACGGTTATCCTGTAAG,NK,CITE-seq,1.633474679,-8.148329086
	ACGTAACAGCAGCCTC,NK,CITE-seq,2.092224474,-7.532418374
	ACGTAACGTTCTTGTT,Naive CD8+ T,CITE-seq,-0.484994953,3.068469838
	ACGTACACACTCATAG,Naive CD8+ T,CITE-seq,-1.212748263,2.472834912
	ACGTACAGTCCAGTTA,Naive CD4+ T,CITE-seq,-1.270721818,3.316634259
	ACGTACAGTGTCCCTT,Effector CD8+ T,CITE-seq,3.80150701,-2.078442159
	ACGTAGTAGGGTTGCA,Naive CD8+ T,CITE-seq,0.383081979,2.587902334
	ACGTAGTAGGTACATA,NK,CITE-seq,2.904306644,-8.86933246
	ACGTAGTAGGTCTGGA,Naive CD4+ T,CITE-seq,-1.435354394,2.471649291
	ACGTAGTTCCACGGAC,Naive CD4+ T,CITE-seq,-1.551128816,2.702603939
	ACGTAGTTCCCGATCT,Effector CD4+ T,CITE-seq,2.788925664,0.3632236
	ACGTCCTCAAGCTCTA,Effector CD4+ T,CITE-seq,0.192027759,0.308250259
	ACGTCCTGTGTGTGGA,Naive CD4+ T,CITE-seq,2.527103376,4.465555452
	ACGTCCTTCATCGGGC,Naive CD4+ T,CITE-seq,-1.329771632,3.14830568
	ACGTCCTTCCCTCGTA,Naive CD8+ T,CITE-seq,0.101159199,2.143559031
	ACGTTCCAGGCCTTGC,B,CITE-seq,-10.47579158,-10.11113547
	ACGTTCCAGGTCGAGT,Effector CD4+ T,CITE-seq,-0.416868578,1.564621153
	ACGTTCCCAACACGTT,Effector CD8+ T,CITE-seq,2.474046136,-2.890249561
	ACGTTCCCACTACAGT,Effector CD8+ T,CITE-seq,3.68777921,-2.714671305
	ACGTTCCCATGCGTGC,B,CITE-seq,-0.188999319,3.029102105
	ACGTTCCGTCCAATCA,Naive CD8+ T,CITE-seq,-1.100346284,2.570681157
	ACTACGAAGGTCGTGA,Effector CD4+ T,CITE-seq,0.246644,1.006872568
	ACTACGACAAACGAGC,Monocytes,CITE-seq,3.281910243,-0.425835972
	ACTACGACACCCTATC,Naive CD4+ T,CITE-seq,-0.290226492,3.760409028
	ACTACGACACTGGAAG,Naive CD4+ T,CITE-seq,-1.169130114,3.370890734
	ACTACGATCCTGCTAC,Naive CD4+ T,CITE-seq,0.611502021,3.591771326
	ACTATCTAGAGAGGTA,Naive CD4+ T,CITE-seq,-0.022182196,5.313441008
	ACTATCTAGTACAGCG,Naive CD4+ T,CITE-seq,-0.788040086,2.904525308
	ACTATCTAGTGAACAT,Naive CD4+ T,CITE-seq,-1.023990603,2.061644111
	ACTATCTCACCAAATC,NK,CITE-seq,3.745002699,-3.720789841
	ACTATCTCACCGGAAA,Effector CD4+ T,CITE-seq,2.659510373,1.803913774
	ACTATGGCATTGAGGG,Naive CD8+ T,CITE-seq,-1.162861667,2.565274298
	ACTATGGTCCATTTAC,Naive CD4+ T,CITE-seq,-0.105309492,2.572508939
	ACTATTCAGCGTATAA,Effector CD4+ T,CITE-seq,5.832683225,-0.541466847
	ACTATTCCATGAGATA,NK,CITE-seq,5.320022086,-4.787215215
	ACTATTCGTTCCGGTG,Monocytes,CITE-seq,-13.14858326,3.972866948
	ACTCCCAAGTATGAGT,Monocytes,CITE-seq,-13.00943121,5.287102852
	ACTCCCAAGTCGAAAT,Naive CD8+ T,CITE-seq,-0.996611407,2.889231274
	ACTCCCACACTGGCCA,Naive CD4+ T,CITE-seq,-1.337997027,3.405175825
	ACTCCCATCGAGGCAA,Naive CD4+ T,CITE-seq,-1.204308941,3.405713686
	ACTCCCATCTGAGGCC,Effector CD4+ T,CITE-seq,3.445882893,-0.371489133
	ACTCTCGTCGGCTATA,Naive CD8+ T,CITE-seq,-0.993763914,1.995002732
	ACTGATGAGTTAACGA,Effector CD4+ T,CITE-seq,-0.312574661,0.296513519
	ACTGATGCATGCAGCC,Naive CD4+ T,CITE-seq,-0.504483303,3.605081401
	ACTGATGGTCTGCATA,Naive CD4+ T,CITE-seq,-1.061500966,3.906102099
	ACTGATGGTGTGCCTG,Effector CD8+ T,CITE-seq,5.445694104,-3.977879756
	ACTGATGTCTGAGAGG,Effector CD4+ T,CITE-seq,4.65135074,3.313502352
	ACTGCAACAAGCGGAT,NK,CITE-seq,1.776652118,-7.561545133
	ACTGCAAGTACCCGAC,Effector CD4+ T,CITE-seq,2.724692805,0.382475191
	ACTGCAATCCGGGACT,Naive CD4+ T,CITE-seq,-1.598675385,2.760168625
	ACTGTCCAGTGCAGGT,NK,CITE-seq,3.769610112,-2.41294621
	ACTGTCCCAGCCGTCA,Naive CD8+ T,CITE-seq,0.574426184,2.739878737
	ACTGTCCCAGTCGGTC,Effector CD8+ T,CITE-seq,3.555477985,-3.681865728
	ACTGTCCGTCACAGTT,Naive CD4+ T,CITE-seq,-1.014994631,3.435165738
	ACTGTCCTCGACGCGT,Naive CD4+ T,CITE-seq,-1.133539423,3.711136441
	ACTGTCCTCGTCAAAC,NK,CITE-seq,4.146064668,-2.95578762
	ACTGTCCTCTTCGGAA,Effector CD8+ T,CITE-seq,2.874070317,-1.356679402
	ACTGTGAAGATGCTAA,Effector CD8+ T,CITE-seq,4.63796346,-3.516919239
	ACTGTGAAGGATTTGA,Effector CD4+ T,CITE-seq,1.344431064,-0.491345457
	ACTGTGAAGGCTAACG,Naive CD8+ T,CITE-seq,0.267149093,1.641018569
	ACTGTGAAGGTGCCTC,Monocytes,CITE-seq,-13.09204303,4.842057678
	ACTGTGAAGTCACGAG,Effector CD4+ T,CITE-seq,1.608331389,-1.021668396
	ACTTAGGAGCACTAAA,Effector CD4+ T,CITE-seq,6.564010646,2.196844615
	ACTTAGGGTTACAGCT,Effector CD4+ T,CITE-seq,0.704458743,0.34214008
	ACTTAGGTCACGTCCT,Naive CD4+ T,CITE-seq,2.928173728,4.983330003
	ACTTATCAGAGTTGCG,Effector CD8+ T,CITE-seq,3.711607386,-2.02315305
	ACTTATCCAAACACGG,Naive CD4+ T,CITE-seq,-0.824701498,4.133679035
	ACTTATCCAAGGCGTA,Naive CD4+ T,CITE-seq,-1.413714306,3.382866775
	ACTTATCCAGTTGAAA,Effector CD8+ T,CITE-seq,4.706961626,-3.803679847
	ACTTATCGTCCTACGG,Naive CD4+ T,CITE-seq,-1.163358398,3.491390549
	ACTTCCGCAGGCATGA,NK,CITE-seq,2.287716866,-7.677629725
	ACTTCCGCATAATCGC,Naive CD4+ T,CITE-seq,3.489032756,4.356218073
	ACTTCCGGTAAGCAAT,Naive CD4+ T,CITE-seq,-1.166390285,3.09892846
	ACTTCGCAGGAGAGTA,Effector CD4+ T,CITE-seq,2.652398453,-4.381690453
	ACTTCGCCAACTCCAA,B,CITE-seq,-10.82614543,-10.30930991
	ACTTCGCCAGCATTGT,Naive CD8+ T,CITE-seq,-1.606404268,2.367542933
	ACTTCGCGTTGCTAGT,Naive CD8+ T,CITE-seq,0.287729255,1.9647466
	ACTTCGCTCAGACAAA,Effector CD8+ T,CITE-seq,4.387960103,-2.244144949
	ACTTCGCTCCGCCTAT,NK,CITE-seq,4.356814239,-3.804358862
	ACTTCGCTCTGGACTA,Effector CD4+ T,CITE-seq,0.563553533,0.408909131
	ACTTTCAAGCAAGCCA,Naive CD4+ T,CITE-seq,2.32528768,5.213514138
	ACTTTCAAGCCATATC,Effector CD4+ T,CITE-seq,1.34221248,0.230819985
	ACTTTCAAGCCGATAG,Naive CD4+ T,CITE-seq,-0.837943964,3.921553098
	ACTTTCACAAGTCATC,Naive CD8+ T,CITE-seq,-0.539088072,2.032541313
	ACTTTCAGTCGCACAC,NK,CITE-seq,1.73333929,-8.178462673
	ACTTTCAGTTGGCTAT,Naive CD4+ T,CITE-seq,-1.235964518,3.186407812
	ACTTTCATCATGAAAG,Naive CD8+ T,CITE-seq,-0.691848404,2.593614408
	ACTTTCATCGATTGAC,Effector CD4+ T,CITE-seq,5.160837921,2.800573701
	ACTTTCATCTGCACCT,Monocytes,CITE-seq,-11.72963985,4.27077013
	ACTTTGTGTCAGGTGA,Naive CD4+ T,CITE-seq,-0.101200837,3.559896095
	ACTTTGTTCGCATAGT,Naive CD8+ T,CITE-seq,-1.386743697,2.423535165
	AGAAATGAGAAGTCCG,Effector CD8+ T,CITE-seq,3.540757511,-3.421443303
	AGAAATGAGGCCATAG,Effector CD4+ T,CITE-seq,-0.295039624,1.02132565
	AGAAATGAGGCTCTCG,Effector CD4+ T,CITE-seq,2.617196488,2.656070867
	AGAAATGCACAGCTGC,Effector CD4+ T,CITE-seq,0.708673368,3.286931472
	AGAAATGGTATTTCCT,B,CITE-seq,-12.34108342,-11.91572842
	AGAAATGGTGCATTAC,Naive CD4+ T,CITE-seq,-1.44104622,2.725526903
	AGAAATGTCTAAGCCA,Effector CD4+ T,CITE-seq,-0.443386891,0.726543399
	AGAACAAAGGAATTAC,Naive CD4+ T,CITE-seq,-1.493880803,2.116264112
	AGAACCTAGCCATATC,Naive CD4+ T,CITE-seq,-0.53824357,3.778327524
	AGAACCTAGGAAGTAG,Effector CD4+ T,CITE-seq,1.479442482,-0.182033925
	AGAACCTCACAAGCTT,Naive CD4+ T,CITE-seq,-0.298406708,3.016342916
	AGAACCTGTTGCCTAA,B,CITE-seq,-12.11711336,-10.95571377
	AGAACCTTCATGAGAA,Naive CD4+ T,CITE-seq,-1.19616274,3.233630874
	AGAAGCGCACCTATCC,Naive CD8+ T,CITE-seq,-1.75694203,2.686014763
	AGAAGCGGTGATGTAA,Naive CD4+ T,CITE-seq,-1.53600989,3.258885595
	AGAAGCGTCGACGCTG,Effector CD4+ T,CITE-seq,-1.280566172,3.35722841
	AGAAGTAAGGTTCACT,Effector CD4+ T,CITE-seq,0.394296939,0.901581473
	AGAAGTAGTGATCGTT,NK,CITE-seq,1.476836293,-7.093071945
	AGACAAAGTCCGGTGT,Effector CD4+ T,CITE-seq,0.106951443,0.523154153
	AGACAAATCACAAGAA,NK,CITE-seq,2.843812339,-9.127056656
	AGACAAATCCATCGTC,Naive CD4+ T,CITE-seq,-0.872819854,3.127749792
	AGACAAATCCCGAAAT,NK,CITE-seq,4.122196528,-4.103150686
	AGACACTAGCGCGTTC,Naive CD4+ T,CITE-seq,-0.964930462,1.989079139
	AGACACTCAAACGTGG,Naive CD4+ T,CITE-seq,-1.546975271,2.95290732
	AGACACTCATGTACGT,Effector CD4+ T,CITE-seq,0.782497011,-0.943370158
	AGACACTGTGCCGTTG,Effector CD4+ T,CITE-seq,1.450579386,-0.415826094
	AGACACTGTTCCGCGA,NK,CITE-seq,2.132301165,-7.294505676
	AGACACTTCAGCCTCT,Naive CD4+ T,CITE-seq,-0.596302024,5.713384912
	AGACAGGAGAATCGCG,Naive CD8+ T,CITE-seq,-1.589156467,2.31032429
	AGACAGGAGAGCCATG,B,CITE-seq,-11.50082062,-11.26769753
	AGACAGGAGCGCCCAT,NK,CITE-seq,4.265760461,-4.110030273
	AGACAGGCAACCCGCA,Effector CD8+ T,CITE-seq,2.808175228,-0.292332398
	AGACAGGTCGCGTGCA,NK,CITE-seq,2.230437511,-2.155823215
	AGACCATAGTAAAGCT,Effector CD4+ T,CITE-seq,0.996689247,-0.268024836
	AGACCATCATCGTTCC,Naive CD4+ T,CITE-seq,-1.489288154,3.153520906
	AGACCATGTGGCACTC,Monocytes,CITE-seq,-12.42226303,2.664541285
	AGACCCGAGTGGAAAG,Monocytes,CITE-seq,-12.45209512,4.174438026
	AGACCCGCAACACGTT,Naive CD4+ T,CITE-seq,-1.039034494,3.764606892
	AGACCCGGTGTCATCA,Effector CD4+ T,CITE-seq,1.020068731,-0.335402928
	AGACCCGTCCACGGGT,Effector CD4+ T,CITE-seq,0.465996056,-0.123756563
	AGACCCGTCTCTGACC,Effector CD4+ T,CITE-seq,4.192198837,0.889908031
	AGACTCAAGCAATTCC,B,CITE-seq,-12.22848162,-12.19474207
	AGACTCAAGCCAAGCA,Naive CD8+ T,CITE-seq,-0.782869162,3.295062849
	AGACTCACAAAGACGC,Naive CD8+ T,CITE-seq,0.43020909,3.338148661
	AGACTCACATAGGTTC,Naive CD4+ T,CITE-seq,-0.333668162,3.740151847
	AGACTCACATGACGAG,Effector CD4+ T,CITE-seq,1.194379974,-0.465328199
	AGACTCAGTCACTTAG,Effector CD8+ T,CITE-seq,2.96829791,-0.364908591
	AGACTCAGTGAGTAAT,Effector CD8+ T,CITE-seq,5.179834965,-5.633003258
	AGACTCAGTTCGCGTG,Effector CD4+ T,CITE-seq,5.999035264,0.901552954
	AGACTCATCAAACGAA,Naive CD8+ T,CITE-seq,4.637506664,-0.668296545
	AGAGAATCATTGGGAG,Naive CD4+ T,CITE-seq,-1.556053124,3.005525579
	AGAGAATGTACTCAAC,Naive CD4+ T,CITE-seq,-1.399866846,3.382880176
	AGAGAATTCGGCTGTG,Effector CD8+ T,CITE-seq,0.813632377,-2.575710623
	AGAGAGCAGTAGCAAT,Effector CD8+ T,CITE-seq,4.314558756,-3.087985385
	AGAGAGCCAGCCTACG,Naive CD8+ T,CITE-seq,-1.370322114,2.150661519
	AGAGAGCTCCGGTAGC,Effector CD4+ T,CITE-seq,2.542570852,0.391575191
	AGAGAGCTCGCCGAAC,Naive CD4+ T,CITE-seq,-1.534075832,3.297716257
	AGAGCAGAGCAGAAAG,Naive CD4+ T,CITE-seq,2.257713373,2.327581518
	AGAGCAGAGGTAATCA,NK,CITE-seq,2.252736193,-7.004931117
	AGAGCAGAGTGAATAC,Naive CD8+ T,CITE-seq,-1.494877757,2.358157942
	AGAGCAGCAACGTTAC,Effector CD4+ T,CITE-seq,5.183537687,3.785432003
	AGAGCAGCACACCTAA,Naive CD4+ T,CITE-seq,0.131072582,3.546628306
	AGAGCAGGTGAGTCAG,Effector CD4+ T,CITE-seq,0.347642303,-0.003427507
	AGAGCAGTCAACTACG,Naive CD4+ T,CITE-seq,-1.346111909,3.396965772
	AGAGCAGTCTTCCCGA,Effector CD4+ T,CITE-seq,-0.125143188,0.472103513
	AGAGCCCAGCAATTCC,Naive CD4+ T,CITE-seq,-1.003901759,3.822401553
	AGAGCCCCAATAGTAG,Naive CD8+ T,CITE-seq,-1.541199063,2.28498219
	AGAGCCCCATTGCCTC,Naive CD8+ T,CITE-seq,-0.026918129,2.885907617
	AGAGCCCTCCTAGCCT,Effector CD4+ T,CITE-seq,-0.413204775,3.450838099
	AGATAGAAGTCATTGC,Naive CD4+ T,CITE-seq,-1.327882114,3.292563741
	AGATAGAGTCGCGGTT,Effector CD4+ T,CITE-seq,0.737844035,0.232540029
	AGATAGAGTGCCTTCT,NK,CITE-seq,1.927448882,-7.46432803
	AGATCCAAGGGTGAGG,Effector CD4+ T,CITE-seq,-1.268035322,2.375997879
	AGATCCACAATACAGA,Effector CD8+ T,CITE-seq,1.930663504,-0.305097777
	AGATCCACATTCCTAT,Naive CD8+ T,CITE-seq,-0.442879837,2.949660991
	AGATCCATCAGACTGT,Naive CD8+ T,CITE-seq,-1.490052811,1.99001446
	AGATCCATCCGGTAAT,NK,CITE-seq,1.451749049,-6.205148365
	AGATCCATCTGATGGT,Effector CD4+ T,CITE-seq,-0.051173268,0.505137626
	AGATCGTAGAAGTCAT,Naive CD8+ T,CITE-seq,1.313984039,2.883384663
	AGATCGTAGGTAATCA,Naive CD8+ T,CITE-seq,-1.503249243,2.413505576
	AGATCGTAGTACAGCG,Naive CD8+ T,CITE-seq,-0.452346597,2.90095012
	AGATCGTGTAAGCTCT,Effector CD8+ T,CITE-seq,4.497259334,-4.543851015
	AGATCGTGTTGGGATG,Naive CD4+ T,CITE-seq,-0.912638148,2.605571675
	AGATCGTGTTTCGCTC,Naive CD4+ T,CITE-seq,0.741790472,2.387649758
	AGATGAAAGCAGGTCA,Naive CD4+ T,CITE-seq,-1.027271889,3.648973638
	AGATGAAAGCCTAGGA,Effector CD4+ T,CITE-seq,0.056121354,-0.437585274
	AGATGAAAGTCTGCGC,Effector CD4+ T,CITE-seq,0.498285501,2.25647417
	AGATGAAAGTGTACCT,NK,CITE-seq,3.620251765,-5.025036825
	AGATGAATCATAAGGA,Naive CD4+ T,CITE-seq,-0.751494643,2.986544605
	AGATGAATCATCTACT,Effector CD8+ T,CITE-seq,5.488660728,-0.178653958
	AGATGAATCCGCAGTG,Monocytes,CITE-seq,-12.38347031,4.278281297
	AGATGCTCACACCTTC,Effector CD8+ T,CITE-seq,5.264106372,-4.406309208
	AGATGCTTCCTTATCA,Naive CD4+ T,CITE-seq,4.215249974,3.513919542
	AGATGCTTCGGCTGGT,Naive CD4+ T,CITE-seq,-0.469541016,3.832038861
	AGCATCAAGTCATGAA,NK,CITE-seq,1.713949428,-8.284259166
	AGCATCAAGTCCCAGC,Effector CD8+ T,CITE-seq,3.871435709,-5.102957224
	AGCATCACAACGTATC,Naive CD4+ T,CITE-seq,-1.187682789,3.784379142
	AGCATCATCATGAGAA,NK,CITE-seq,3.854040288,-2.956857433
	AGCCAATAGGTTGGTG,Effector CD4+ T,CITE-seq,-0.61960978,2.550140403
	AGCCAATGTGTTAACC,Naive CD4+ T,CITE-seq,-1.344775577,2.773967656
	AGCCACGAGCCAAGGT,Naive CD8+ T,CITE-seq,0.741546769,2.219100378
	AGCCACGAGCGTGTCC,Effector CD4+ T,CITE-seq,-0.361511991,0.628119817
	AGCCACGCACCAGACC,Effector CD8+ T,CITE-seq,3.562263283,-1.905824138
	AGCCACGCATGACTGT,Naive CD8+ T,CITE-seq,-0.830126282,2.354715149
	AGCCACGGTAAGCGGT,Effector CD8+ T,CITE-seq,4.394954872,-2.984543459
	AGCCACGGTCTACAAC,NK,CITE-seq,5.259591206,-4.572224915
	AGCCACGTCTCTCCGA,Effector CD4+ T,CITE-seq,-0.680464374,2.123833456
	AGCCAGCAGAGAATCT,Effector CD4+ T,CITE-seq,-1.214741319,0.22512236
	AGCCAGCAGCAGCCTC,Naive CD4+ T,CITE-seq,-1.386049999,3.171442824
	AGCCAGCAGTCCCAGC,Naive CD4+ T,CITE-seq,-0.975631458,3.083050227
	AGCCAGCCACAACGTT,Effector CD4+ T,CITE-seq,1.244593165,-0.433024199
	AGCCAGCCAGCCATTA,NK,CITE-seq,1.844459334,-7.909846555
	AGCCAGCTCAGTCAGT,Naive CD8+ T,CITE-seq,-1.297352306,2.684584807
	AGCGATTAGACTGGGT,Effector CD4+ T,CITE-seq,-0.132743974,1.210097002
	AGCGATTAGTAGACCG,Effector CD8+ T,CITE-seq,1.12245549,-1.780163617
	AGCGATTCAGGACTAG,NK,CITE-seq,1.70650058,-7.611253994
	AGCGATTCATTCCTCG,Effector CD4+ T,CITE-seq,0.92482221,-0.254839277
	AGCGATTGTTCCTAGA,NK,CITE-seq,4.496428728,-7.048683376
	AGCGATTTCACCCATC,Effector CD4+ T,CITE-seq,-0.115899544,0.68932901
	AGCGCCAAGGGTCTTT,NK,CITE-seq,2.230355871,-8.239628754
	AGCGCCACACAGTGTT,Naive CD4+ T,CITE-seq,-0.812119081,4.083588567
	AGCGCCACAGTGGCTC,NK,CITE-seq,2.678077923,-9.293181656
	AGCGCCAGTACAATAG,Effector CD4+ T,CITE-seq,-0.247157807,2.920121567
	AGCGCCAGTCTCTCTG,Naive CD4+ T,CITE-seq,-1.495287386,2.857943345
	AGCGCCATCTAGTTCT,Naive CD4+ T,CITE-seq,-0.127490416,2.595837994
	AGCGCTGCAAACTCTG,Naive CD4+ T,CITE-seq,-1.279117985,3.087690785
	AGCGCTGGTAAGCGGT,Naive CD4+ T,CITE-seq,-1.303491427,2.052747107
	AGCGCTGTCGGTCACG,NK,CITE-seq,1.687621563,-7.552113252
	AGCGTATAGCAGCCCT,Effector CD8+ T,CITE-seq,4.235047254,-3.935968295
	AGCGTATGTGCCGTAC,NK,CITE-seq,1.772066849,-7.477010143
	AGCGTCGCACAGCGCT,Effector CD4+ T,CITE-seq,-1.143553656,2.363911905
	AGCTACAAGCTAGATA,Effector CD4+ T,CITE-seq,1.280217764,-0.243777047
	AGCTACACATGAAAGT,NK,CITE-seq,2.694904255,-8.336045934
	AGCTACAGTTCCGCAG,NK,CITE-seq,2.771391886,-7.941257343
	AGCTACAGTTGGGAAC,Naive CD8+ T,CITE-seq,-0.012437181,2.71058643
	AGCTACATCGAACACT,Naive CD8+ T,CITE-seq,-1.264709408,2.502314912
	AGCTCAAAGATTCGAA,Naive CD8+ T,CITE-seq,-1.63648737,2.340855101
	AGCTCAAAGCGTATAA,Naive CD8+ T,CITE-seq,-1.583584097,3.488052644
	AGCTCAAGTTCTCGCT,Effector CD4+ T,CITE-seq,0.556340449,0.443130424
	AGCTCAATCCCATTTA,Naive CD8+ T,CITE-seq,-0.865858406,2.864412206
	AGCTCAATCGCGGACT,Naive CD4+ T,CITE-seq,-1.073343943,3.461999997
	AGCTTCCAGATGACCG,NK,CITE-seq,2.477995292,-7.641822065
	AGCTTCCCATCATGAC,Naive CD8+ T,CITE-seq,-1.305959897,2.307319351
	AGCTTCCGTCGTATGT,NK,CITE-seq,1.644221931,-7.597682082
	AGCTTCCGTGTCATTG,Naive CD4+ T,CITE-seq,-0.851610423,3.394652227
	AGCTTCCGTTCGGTAT,Naive CD8+ T,CITE-seq,0.267845875,2.818277886
	AGCTTCCGTTGGGAAC,NK,CITE-seq,1.887654372,-8.117335544
	AGCTTCCTCAGAGCGA,Effector CD8+ T,CITE-seq,3.967143695,-2.952432804
	AGCTTCCTCTTCTGTA,Effector CD8+ T,CITE-seq,5.720764134,-4.407758052
	AGGAAATAGACCCGCT,Effector CD4+ T,CITE-seq,2.253991772,-0.226934637
	AGGAAATAGATGTAGT,Naive CD4+ T,CITE-seq,-1.180316801,2.920979149
	AGGAAATGTGGACCTC,Effector CD4+ T,CITE-seq,4.262309142,-0.463744424
	AGGAAATGTGGAGGTT,Naive CD4+ T,CITE-seq,-0.508335285,3.748829593
	AGGAATAAGATAACGT,Naive CD8+ T,CITE-seq,-1.502151679,2.272349559
	AGGAATACAACTACGT,Naive CD8+ T,CITE-seq,-0.926455296,2.865098923
	AGGAATACACCTGAAT,Effector CD8+ T,CITE-seq,3.300880469,-2.321445149
	AGGAATACATCTCAAG,Effector CD4+ T,CITE-seq,-11.79646405,-11.41729463
	AGGAATAGTCGATTTG,NK,CITE-seq,2.045177356,-6.763458199
	AGGAATATCAGTGATC,Effector CD4+ T,CITE-seq,6.503786269,1.013856977
	AGGAATATCATTACCT,B,CITE-seq,-10.3565777,-10.06270125
	AGGAATATCCTGTAAG,Effector CD8+ T,CITE-seq,4.133250831,-3.257900383
	AGGAATATCTAGGCCG,Monocytes,CITE-seq,-0.688580536,2.612675942
	AGGAATATCTCGTCGT,Naive CD4+ T,CITE-seq,-1.669292062,2.065965785
	AGGACGAAGCATTTGC,Effector CD4+ T,CITE-seq,3.944059427,-0.115145305
	AGGACGAAGGATACAT,Naive CD4+ T,CITE-seq,-1.230061583,3.594003451
	AGGACGAAGGCCTGCT,Naive CD8+ T,CITE-seq,-1.096538434,2.481904457
	AGGACGACAGGTTCAT,NK,CITE-seq,0.839451563,-9.522702097
	AGGACGATCAAGATAG,B,CITE-seq,-12.30527738,-11.578194
	AGGACGATCCAAGCCG,Naive CD4+ T,CITE-seq,-0.889341729,3.500841686
	AGGACGATCCATTGCC,Effector CD8+ T,CITE-seq,2.194615686,-0.420474505
	AGGACGATCTCTTCAA,Naive CD4+ T,CITE-seq,-1.539038831,3.293934244
	AGGACTTAGAAGGTAG,Naive CD4+ T,CITE-seq,-1.259518889,3.862899962
	AGGACTTAGTACTGTC,Naive CD8+ T,CITE-seq,-1.214544675,2.662406253
	AGGACTTAGTGACCTT,Effector CD8+ T,CITE-seq,4.109216063,-4.250607312
	AGGACTTCAAGATCCT,Naive CD8+ T,CITE-seq,-1.077732231,2.46325239
	AGGACTTCATCAGCAT,NK,CITE-seq,2.681285634,-9.015454666
	AGGACTTGTCACTACA,Naive CD4+ T,CITE-seq,1.325851639,4.642742986
	AGGACTTGTCTCTCCA,Effector CD4+ T,CITE-seq,1.213559866,-0.48996963
	AGGACTTTCTGCATGA,Naive CD8+ T,CITE-seq,1.131787376,3.122486723
	AGGAGGTAGTAACGAT,B,CITE-seq,-11.55686498,-11.07054664
	AGGAGGTCAAATGGCG,NK,CITE-seq,2.078744877,-5.592365934
	AGGAGGTCACTGCTTC,Effector CD8+ T,CITE-seq,3.972937522,-2.783003328
	AGGATAAAGACCCGCT,Naive CD8+ T,CITE-seq,-0.454849195,1.925561212
	AGGATAACAACGGTAG,Naive CD8+ T,CITE-seq,-1.067844273,2.569647876
	AGGATAACAACGTTAC,Effector CD4+ T,CITE-seq,-0.971437508,2.253227672
	AGGATAACAATAGAGT,Naive CD8+ T,CITE-seq,-1.509916724,2.496297601
	AGGATAACAGCTCGGT,Naive CD4+ T,CITE-seq,-1.48032842,2.77945077
	AGGATAACAGGCCTGT,Effector CD4+ T,CITE-seq,-0.024808026,1.395328312
	AGGATAAGTGATGGCA,Monocytes,CITE-seq,-13.0331937,3.509766769
	AGGATAATCGAACCTA,B,CITE-seq,-10.874378,-10.49227444
	AGGATAATCTATCACT,Naive CD4+ T,CITE-seq,-1.147907489,2.289790115
	AGGATCTAGGGACTGT,Effector CD4+ T,CITE-seq,1.60338216,0.351420084
	AGGATCTAGTGAATAC,Naive CD4+ T,CITE-seq,-1.727474953,3.050310482
	AGGATCTGTAGCCAGA,Effector CD4+ T,CITE-seq,0.012785183,2.776396734
	AGGATCTGTGGTAACG,Naive CD4+ T,CITE-seq,-0.807719732,1.855414267
	AGGATCTTCCACAGCG,Naive CD8+ T,CITE-seq,-1.078237487,1.960058615
	AGGATCTTCCCGAGGT,Naive CD4+ T,CITE-seq,-1.156566375,3.274588074
	AGGATCTTCGCGCTGA,Naive CD8+ T,CITE-seq,-1.253668123,2.537401232
	AGGCATTAGGACTAAT,NK,CITE-seq,1.132808123,-5.57472535
	AGGCATTAGTAGCCAG,Naive CD4+ T,CITE-seq,-1.158795097,3.125376461
	AGGCATTAGTAGTGCG,Effector CD4+ T,CITE-seq,4.003416064,0.356122872
	AGGCATTCAGCGTGCT,Naive CD4+ T,CITE-seq,-1.609044572,3.058229819
	AGGCATTTCCTGGCTT,Naive CD4+ T,CITE-seq,-1.447642026,2.934548289
	AGGCATTTCTTACGGA,Effector CD4+ T,CITE-seq,0.114555998,0.456095994
	AGGCCACCAACGATCT,Naive CD4+ T,CITE-seq,-1.636715883,3.212965499
	AGGCCACCACCATTCC,Effector CD4+ T,CITE-seq,1.042885264,-0.169020425
	AGGCCACGTAGGATAT,Effector CD4+ T,CITE-seq,0.799172559,-0.758784302
	AGGCTGCAGTTGTAAG,Monocytes,CITE-seq,-13.55259963,5.132156833
	AGGCTGCCAATTGTGC,Monocytes,CITE-seq,-12.09393349,4.046918083
	AGGCTGCGTAGCACGA,Naive CD4+ T,CITE-seq,-1.258442696,3.706595533
	AGGCTGCGTGCATTAC,B,CITE-seq,-11.78716663,-10.95131276
	AGGCTGCGTGTCTTCC,Effector CD4+ T,CITE-seq,1.259712584,0.249654679
	AGGCTGCTCAAATGAG,NK,CITE-seq,4.326395419,-5.792730978
	AGGCTGCTCGAGCCAC,Naive CD4+ T,CITE-seq,-0.877224781,2.142451865
	AGGCTGCTCGCTTGAA,Effector CD8+ T,CITE-seq,5.373896489,-4.726819639
	AGGCTGCTCTCTGCCA,NK,CITE-seq,1.611740848,-8.49889191
	AGGGAGTAGAATGTTG,Naive CD4+ T,CITE-seq,-1.44360653,3.220501828
	AGGGAGTAGCGTGTCC,Effector CD4+ T,CITE-seq,0.665775948,0.366657298
	AGGGAGTAGTGCCGAA,NK,CITE-seq,1.215671361,-7.824628321
	AGGGAGTGTCAAAGCG,NK,CITE-seq,0.954397517,-5.062594866
	AGGGAGTTCCGATTAG,Naive CD8+ T,CITE-seq,1.198263603,3.048183705
	AGGGCCTAGGACCCAA,Naive CD4+ T,CITE-seq,-0.987140455,3.786468289
	AGGGCCTGTACCGTGC,NK,CITE-seq,3.207458134,-5.872535864
	AGGGCCTGTTCTTCAT,NK,CITE-seq,5.090691455,-0.846217286
	AGGGCTCAGTCGAGGT,NK,CITE-seq,1.877845116,-7.281504565
	AGGGCTCCAAAGTATG,Naive CD4+ T,CITE-seq,-1.460030659,2.159940229
	AGGGCTCGTGATACTC,Naive CD4+ T,CITE-seq,-1.497746995,3.363913845
	AGGGCTCTCCGGGACT,Naive CD4+ T,CITE-seq,-1.49869068,2.947388719
	AGGGTCCAGCCGGAAT,Effector CD4+ T,CITE-seq,-1.236600642,2.023463122
	AGGGTCCAGGTTCTAC,Effector CD4+ T,CITE-seq,0.60259603,-0.015298772
	AGGGTCCAGTAACAGT,Naive CD8+ T,CITE-seq,-1.112076334,2.299462392
	AGGGTCCCACAAGCCC,Naive CD8+ T,CITE-seq,-1.421419063,2.431266455
	AGGGTCCGTGCCGTAC,Effector CD8+ T,CITE-seq,5.47247187,-3.820751614
	AGGGTCCTCCAACTGA,Effector CD4+ T,CITE-seq,0.518618044,0.966237184
	AGGGTGAAGCCGATCC,Naive CD8+ T,CITE-seq,-1.51240409,2.61630551
	AGGGTGAAGGACAACC,Effector CD4+ T,CITE-seq,-0.678074784,2.45773277
	AGGGTGACACCCTCTA,Naive CD4+ T,CITE-seq,0.29882567,1.89148124
	AGGGTGAGTCCAGTTA,Effector CD8+ T,CITE-seq,4.555727525,-4.444867608
	AGGGTGAGTGACAGGT,Naive CD4+ T,CITE-seq,-1.323745167,3.173033214
	AGGGTGATCGTTGTGA,Monocytes,CITE-seq,-13.25763651,3.527796365
	AGGGTTTAGTCTCGTA,Naive CD8+ T,CITE-seq,-0.836167793,2.507719521
	AGGGTTTAGTTGCTGT,B,CITE-seq,-0.835469599,3.773690996
	AGGGTTTCAATGTCTG,Effector CD8+ T,CITE-seq,4.529372389,-1.820152918
	AGGGTTTCATGGATCT,Naive CD8+ T,CITE-seq,-1.209585583,2.534303159
	AGGGTTTGTATCAGGG,Monocytes,CITE-seq,-12.190433,5.445389359
	AGGGTTTTCCATCTAT,Effector CD4+ T,CITE-seq,1.384473914,0.016450191
	AGGGTTTTCCTAGCGG,Effector CD8+ T,CITE-seq,3.951368989,-2.927794106
	AGGGTTTTCCTCAGAA,Naive CD4+ T,CITE-seq,-1.114425892,3.296204029
	AGGGTTTTCGTTAGAC,Effector CD4+ T,CITE-seq,1.195468758,1.704474111
	AGGGTTTTCTTTGGAG,NK,CITE-seq,1.727287717,-7.64965098
	AGGTAGGGTCTGTAGT,Naive CD4+ T,CITE-seq,-0.897039736,3.436392938
	AGGTAGGTCTGGACTA,NK,CITE-seq,3.679545881,-5.611855527
	AGGTCATAGAGATCGC,Effector CD8+ T,CITE-seq,4.120005522,-6.236601673
	AGGTCATAGCTCTTCC,Effector CD8+ T,CITE-seq,4.156557458,-2.228617315
	AGGTCATTCCGAAGGA,Naive CD4+ T,CITE-seq,-1.623739314,3.338978974
	AGGTCATTCTAACGCA,NK,CITE-seq,4.242460874,-4.109727246
	AGGTCTAAGCCTATCA,Effector CD4+ T,CITE-seq,5.499397846,-0.339177405
	AGGTCTAAGGTTAAAC,Effector CD4+ T,CITE-seq,5.191946604,1.450487934
	AGGTCTAAGGTTGTTC,Naive CD4+ T,CITE-seq,-1.536681397,3.17432664
	AGGTCTAAGTATTAGG,Naive CD8+ T,CITE-seq,-1.572648556,2.563348035
	AGGTCTACATATCGGT,Naive CD4+ T,CITE-seq,-0.746223856,3.55876051
	AGGTCTAGTAAGATAC,B,CITE-seq,-11.87647209,-10.83296061
	AGGTCTATCAAACGAA,NK,CITE-seq,2.784442236,-5.876737094
	AGGTCTATCACCTACC,Naive CD4+ T,CITE-seq,-0.680591438,4.168722681
	AGGTCTATCCGTGTAA,B,CITE-seq,-11.28340883,-10.73290321
	AGGTCTATCTCATTGT,NK,CITE-seq,1.089161874,-5.614675563
	AGGTGTTAGTCTAACC,Monocytes,CITE-seq,-13.41527507,3.738708997
	AGGTGTTCACCCTCTA,Effector CD8+ T,CITE-seq,5.495309717,-4.462291487
	AGGTGTTCAGGCTTGC,Effector CD4+ T,CITE-seq,0.333165842,0.89428324
	AGGTGTTCAGTTTGGT,Effector CD4+ T,CITE-seq,4.487069333,2.373531708
	AGGTGTTGTCGATTTG,Naive CD4+ T,CITE-seq,-0.942441942,2.843807693
	AGGTTACGTATGTCAC,Naive CD4+ T,CITE-seq,-0.156461291,3.19064057
	AGGTTACGTCTCAGAT,Effector CD4+ T,CITE-seq,0.210502933,0.735629413
	AGGTTGTAGCGGATCA,NK,CITE-seq,1.954044677,-8.370962501
	AGGTTGTAGTCAACAA,Naive CD8+ T,CITE-seq,-0.69050154,2.94458745
	AGGTTGTCACACGTGC,Naive CD8+ T,CITE-seq,-1.437555382,2.123548903
	AGGTTGTGTGATACTC,NK,CITE-seq,0.504146083,-2.53827502
	AGGTTGTTCTTCACAT,Naive CD8+ T,CITE-seq,-1.471735657,2.406570928
	AGGTTGTTCTTGCAAG,Naive CD4+ T,CITE-seq,-0.798949424,3.822796227
	AGTAACCAGAGTTGCG,Monocytes,CITE-seq,-13.52880728,4.174659909
	AGTAACCCAAATAAGC,Naive CD8+ T,CITE-seq,-1.573332225,2.428504645
	AGTAACCCAACGTATC,Effector CD4+ T,CITE-seq,0.820214836,-0.211499009
	AGTAACCCAATCGAAA,Naive CD4+ T,CITE-seq,-1.500694757,3.330398158
	AGTAACCCAGACACCC,Naive CD8+ T,CITE-seq,-0.793541178,2.788368667
	AGTAACCGTTGAGAGC,Naive CD8+ T,CITE-seq,-1.555069658,2.473501247
	AGTAACCTCTCAACGA,NK,CITE-seq,1.983579529,-7.711074083
	AGTACCAAGAACTCCT,Naive CD8+ T,CITE-seq,-1.206409864,2.606807798
	AGTACCAAGATGGCAC,Naive CD8+ T,CITE-seq,-1.458225262,2.449862544
	AGTACCAAGCAGCCCT,NK,CITE-seq,3.352505944,-7.250496604
	AGTACCACAATGGCAG,Naive CD8+ T,CITE-seq,-1.706375126,2.493629151
	AGTACCACACTATGTG,Effector CD4+ T,CITE-seq,2.298821094,2.099112988
	AGTACCACAGTCTCTC,Effector CD4+ T,CITE-seq,0.764655824,-0.81450932
	AGTACCAGTAGCCAGA,Naive CD4+ T,CITE-seq,-1.542293511,2.489365806
	AGTACCAGTATTTCGG,Effector CD4+ T,CITE-seq,1.240650928,-0.493614216
	AGTACCAGTCAGTTTG,Effector CD4+ T,CITE-seq,1.37619926,-0.42543716
	AGTACCAGTCCTTAAG,Effector CD4+ T,CITE-seq,-0.409290279,1.565121317
	AGTACCAGTGTGAATA,Effector CD4+ T,CITE-seq,-0.293357138,2.278101115
	AGTACTGCACACCGAC,Naive CD4+ T,CITE-seq,2.020735666,4.566694458
	AGTACTGTCCGATTAG,Naive CD4+ T,CITE-seq,-1.417883258,3.437781714
	AGTACTGTCGGAAACG,NK,CITE-seq,1.590809432,-6.778946482
	AGTAGCTAGCTGTTCA,Naive CD4+ T,CITE-seq,-1.554424741,2.695706457
	AGTAGCTAGTCTCGTA,Effector CD8+ T,CITE-seq,3.418753623,-3.614596905
	AGTAGCTCAGCTACTA,Naive CD4+ T,CITE-seq,-1.109587328,3.581862818
	AGTAGCTCAGCTATAC,Effector CD4+ T,CITE-seq,3.488097259,-4.596614649
	AGTAGCTCATAGATCC,B,CITE-seq,-11.6011869,-9.202260809
	AGTAGCTCATCAGCTA,Naive CD4+ T,CITE-seq,-1.309528285,3.44824012
	AGTAGTCAGTTACTCG,Monocytes,CITE-seq,-12.92763053,4.647568218
	AGTAGTCCAATTGCTG,Naive CD4+ T,CITE-seq,-1.598019693,3.044751494
	AGTAGTCTCATCGCCT,Effector CD4+ T,CITE-seq,-0.408840203,0.782597162
	AGTCAACCAGAGCTAG,Effector CD4+ T,CITE-seq,2.757291633,1.621277951
	AGTCAACGTAGGGTAC,Effector CD4+ T,CITE-seq,5.793977248,0.030731289
	AGTCAACGTGGGACAT,Naive CD4+ T,CITE-seq,-1.073646614,3.504820137
	AGTCAACTCCTCTTTC,Naive CD4+ T,CITE-seq,-1.201183956,2.545441063
	AGTCACAGTAGCGCCT,Naive CD4+ T,CITE-seq,-1.985945103,4.343855991
	AGTCACATCAGCTTGA,Monocytes,CITE-seq,-12.86916338,4.682061206
	AGTCACATCATTTGGG,Effector CD4+ T,CITE-seq,1.39674837,-0.577931764
	AGTCACATCGAGCTGC,Naive CD4+ T,CITE-seq,-1.184614226,3.160247487
	AGTCATGTCACGAACT,Monocytes,CITE-seq,-13.13253544,5.046974179
	AGTCATGTCCTTACCG,NK,CITE-seq,0.204648196,-2.762294176
	AGTCTCCAGACGGTTG,NK,CITE-seq,2.412303963,-9.110135958
	AGTCTCCAGAGGTTAT,Naive CD4+ T,CITE-seq,-0.846692496,3.252068997
	AGTCTCCCACGGTAGA,Effector CD4+ T,CITE-seq,0.675687861,0.916709382
	AGTCTCCGTCGACTGC,Effector CD4+ T,CITE-seq,-1.281129284,3.095314283
	AGTCTCCGTCTTCAAG,Effector CD8+ T,CITE-seq,0.803663141,-1.880299266
	AGTCTCCTCAGACCTA,Naive CD8+ T,CITE-seq,-1.165306433,2.463194952
	AGTCTCCTCTTGCAAG,Naive CD8+ T,CITE-seq,-1.370559362,2.554782416
	AGTGACTAGAGGCGGA,Naive CD4+ T,CITE-seq,-1.348307905,2.526769498
	AGTGACTCAGAAATTG,B,CITE-seq,-11.15862173,-10.50145013
	AGTGACTGTGCCTATA,Naive CD4+ T,CITE-seq,-1.476679896,3.049043282
	AGTGACTTCGGTAACT,NK,CITE-seq,2.477669333,-6.409027329
	AGTGATCAGCGACTGA,Effector CD8+ T,CITE-seq,4.196724519,-3.141053595
	AGTGATCAGGTAGGCT,Effector CD4+ T,CITE-seq,1.714729062,-0.207242478
	AGTGATCCAATGCAAA,Naive CD4+ T,CITE-seq,-1.213932765,2.302375594
	AGTGATCCAGAATGTA,Effector CD8+ T,CITE-seq,4.334907893,-2.470029543
	AGTGATCTCAGATTGC,Naive CD8+ T,CITE-seq,4.938326653,4.83251527
	AGTGCCGAGAGCCGTA,B,CITE-seq,-11.54274203,-11.10499213
	AGTGCCGAGGACTGGT,Naive CD4+ T,CITE-seq,-0.660878658,3.127818457
	AGTGCCGCACTGAGTT,Effector CD4+ T,CITE-seq,2.774755307,0.342339701
	AGTGCCGTCCATTGTT,Naive CD4+ T,CITE-seq,-1.295925986,3.659506573
	AGTGTTGAGTAGCAAT,Naive CD4+ T,CITE-seq,-1.395235867,2.786757659
	AGTGTTGCACGTAGAG,Effector CD4+ T,CITE-seq,-1.672654424,-0.245654791
	AGTGTTGGTTGCTCAA,Naive CD8+ T,CITE-seq,-1.400348888,2.206071814
	AGTGTTGTCGATACAC,NK,CITE-seq,0.147184149,-8.459313836
	AGTGTTGTCTAGCCTC,Effector CD4+ T,CITE-seq,-0.070533228,1.575222012
	AGTTAGCAGAACGTGC,Naive CD8+ T,CITE-seq,-0.714374672,2.812482651
	AGTTAGCAGGCTAGCA,Naive CD8+ T,CITE-seq,-1.618140115,2.673098289
	AGTTAGCAGGTCTACT,Effector CD4+ T,CITE-seq,-0.044781191,0.597907405
	AGTTAGCCAAGCTGTT,Naive CD4+ T,CITE-seq,-1.43684395,3.364139068
	AGTTAGCCAAGGCGTA,Naive CD8+ T,CITE-seq,-1.644013602,2.209360057
	AGTTAGCGTCTCGGAC,Naive CD4+ T,CITE-seq,-0.977901985,3.426308222
	AGTTAGCGTGTCTTAG,Naive CD4+ T,CITE-seq,-1.389604403,2.760846623
	AGTTAGCGTTGATCGT,Naive CD4+ T,CITE-seq,-1.005661707,3.771135411
	AGTTCCCCAAGACCTT,Naive CD8+ T,CITE-seq,-0.704464487,3.74346796
	AGTTCCCGTAGACAGC,Naive CD8+ T,CITE-seq,-1.346372794,2.207037688
	AGTTCCCTCATACAGC,Effector CD4+ T,CITE-seq,0.992239853,-0.742559357
	AGTTCCCTCTCCCAAC,Effector CD4+ T,CITE-seq,2.277156748,0.640972171
	AGTTCGAAGGGAGGAC,Naive CD4+ T,CITE-seq,0.20651516,0.179317715
	AGTTCGACAATCGCAT,NK,CITE-seq,1.867237775,-6.183888468
	AGTTCGATCCCAAGCG,Effector CD8+ T,CITE-seq,2.388684919,-0.958554708
	AGTTCGATCGTTAGAC,Effector CD4+ T,CITE-seq,-1.694167823,2.135854269
	AGTTCGATCTGGAAGG,Monocytes,CITE-seq,-13.74480895,4.965844018
	ATACCGAAGCCTGGAA,Effector CD8+ T,CITE-seq,4.282180596,-2.580525889
	ATACCGACAAGTCCAT,Effector CD4+ T,CITE-seq,1.154766708,-0.360582181
	ATACCGACATGAGGGT,Effector CD4+ T,CITE-seq,-2.024585681,0.060995774
	ATACCGACATTAGGAA,Effector CD4+ T,CITE-seq,2.733303604,0.622067084
	ATACCGAGTACGCTAT,Naive CD4+ T,CITE-seq,1.613644161,4.061760065
	ATACCGAGTCGCACGT,Effector CD4+ T,CITE-seq,0.32734841,-0.148173353
	ATACCGAGTCTCAAGT,Naive CD4+ T,CITE-seq,-0.325820326,3.187908065
	ATACCTTAGAGTGGCT,Naive CD4+ T,CITE-seq,-1.477762296,3.46375661
	ATACCTTAGGGCAACT,Naive CD4+ T,CITE-seq,-1.07916733,3.773653982
	ATACCTTCAACTCATG,Effector CD4+ T,CITE-seq,2.061846843,0.646151226
	ATACCTTGTCTGCCTT,Monocytes,CITE-seq,-11.39582179,5.348459285
	ATACCTTTCTCCTGTG,Effector CD8+ T,CITE-seq,5.082082866,-5.334686156
	ATACTTCGTAGTCTGT,Naive CD8+ T,CITE-seq,-1.431090454,2.537461587
	ATACTTCGTCCTGGGT,Monocytes,CITE-seq,-12.73461902,4.757685254
	ATACTTCGTGAATAAC,Effector CD4+ T,CITE-seq,3.439028108,1.687410507
	ATACTTCTCTGCTAGA,Naive CD8+ T,CITE-seq,1.689195871,2.732488401
	ATAGACCGTTGTTTGG,NK,CITE-seq,3.726824161,-3.128087099
	ATAGAGAAGTCTGCAT,Naive CD8+ T,CITE-seq,-1.056044917,3.114965095
	ATAGAGAGTACGCTAT,NK,CITE-seq,3.439575669,8.54533298
	ATAGAGAGTATCTTCT,Naive CD8+ T,CITE-seq,-0.944776409,2.563150374
	ATAGGCTCATATCTGG,Effector CD8+ T,CITE-seq,3.646182339,0.009865841
	ATAGGCTTCAAGTCGT,Naive CD4+ T,CITE-seq,-0.652381489,3.869524766
	ATAGGCTTCCCATGGG,Effector CD4+ T,CITE-seq,2.168033065,1.986322767
	ATAGGCTTCTGTCCGT,Naive CD4+ T,CITE-seq,-1.059244812,2.716878744
	ATATCCTCAAAGGAGA,Naive CD8+ T,CITE-seq,-0.93997188,2.900627113
	ATATCCTCACAAGCAG,Effector CD4+ T,CITE-seq,3.302280009,-0.418985797
	ATATCCTCACTCACTC,Naive CD4+ T,CITE-seq,0.069685268,5.932965815
	ATATCCTCAGTTTGGT,Effector CD4+ T,CITE-seq,1.005595826,-0.346674751
	ATATCCTGTACTAACC,B,CITE-seq,-11.86562317,-12.01222194
	ATATCCTGTCCTGAAT,NK,CITE-seq,2.044400394,-2.939294569
	ATATCCTGTGCCCGTA,Naive CD4+ T,CITE-seq,-0.689612328,3.481295003
	ATATCCTGTTGTCAGT,NK,CITE-seq,4.176740753,-6.526310371
	ATATCCTTCGACGCTG,Naive CD4+ T,CITE-seq,-0.365645236,4.088956837
	ATCACAGAGTCTAACC,Effector CD8+ T,CITE-seq,3.395165235,-5.244252815
	ATCACAGCATGCCGCA,Naive CD4+ T,CITE-seq,-0.759994921,2.405657365
	ATCACAGGTAGCGAGT,Naive CD4+ T,CITE-seq,-1.350953263,3.10502493
	ATCACAGGTTAACAGA,Naive CD4+ T,CITE-seq,3.335451248,4.625744405
	ATCACAGGTTTGCAGT,Naive CD4+ T,CITE-seq,-1.072343721,1.795643029
	ATCACAGTCGACGACC,Effector CD4+ T,CITE-seq,0.730873333,0.656006941
	ATCACGAAGACTTCCA,NK,CITE-seq,3.27685732,-6.597058267
	ATCACGAAGGATACCG,B,CITE-seq,-11.54713779,-11.3985136
	ATCACGACAGGCAATG,Monocytes,CITE-seq,-13.07251053,3.989185149
	ATCACGAGTATGAAAC,Effector CD4+ T,CITE-seq,1.633543506,1.29415953
	ATCACGAGTTGAATCC,Effector CD4+ T,CITE-seq,-0.480986675,1.064744791
	ATCACTTTCATGTCAG,Effector CD4+ T,CITE-seq,6.306981796,2.039925519
	ATCACTTTCTTGGTCC,B,CITE-seq,-12.12312663,-11.72206799
	ATCAGGTAGCTTCATG,Effector CD4+ T,CITE-seq,2.740704698,0.329760927
	ATCAGGTAGGCCTTCG,Naive CD8+ T,CITE-seq,-1.772872297,2.196538123
	ATCAGGTCAGTATACC,Naive CD4+ T,CITE-seq,-1.068830772,3.042233205
	ATCAGGTGTAGTCGTT,Effector CD4+ T,CITE-seq,3.96977252,-0.24274813
	ATCAGGTGTTTCGGCG,Naive CD4+ T,CITE-seq,-0.461305735,3.770212939
	ATCATTCAGGCTCCCA,Naive CD8+ T,CITE-seq,-0.2531895,2.765897025
	ATCATTCAGGTCACAG,Effector CD8+ T,CITE-seq,5.701241997,-3.439293091
	ATCATTCAGTCATGCT,Naive CD4+ T,CITE-seq,-1.152605451,3.441815774
	ATCATTCCAACACTAC,Naive CD4+ T,CITE-seq,-0.055034625,3.940240484
	ATCATTCCAACTCGTA,NK,CITE-seq,1.199888996,-6.395319578
	ATCATTCCACACACGC,Naive CD4+ T,CITE-seq,0.351254989,2.276409984
	ATCATTCGTCCCGGTA,Naive CD4+ T,CITE-seq,-1.057586792,1.898009435
	ATCATTCGTCTTCCGT,Naive CD4+ T,CITE-seq,-1.344906563,3.578310628
	ATCATTCGTTGCCTAA,Naive CD4+ T,CITE-seq,-1.144679023,3.326089802
	ATCCACCAGGTTACCT,NK,CITE-seq,2.485297501,-8.265083195
	ATCCACCGTAACCCTA,Effector CD8+ T,CITE-seq,4.494742364,-3.431271722
	ATCCACCGTTCAAAGA,Effector CD4+ T,CITE-seq,5.694288532,-1.156775345
	ATCCATTCATGGTGGA,Effector CD4+ T,CITE-seq,5.187171829,3.602430754
	ATCCATTTCCGCGAGT,Naive CD4+ T,CITE-seq,-1.306519906,2.961756758
	ATCCATTTCTGTGCGG,Naive CD8+ T,CITE-seq,-0.563917668,2.613275815
	ATCCCTGAGGAACTAT,Naive CD8+ T,CITE-seq,-1.255051467,2.244346078
	ATCCCTGAGGGCAGGA,Naive CD4+ T,CITE-seq,-1.30898812,3.41207333
	ATCCCTGCACATGGTT,B,CITE-seq,-11.98039099,-11.00633948
	ATCCCTGCAGAGTCAG,Monocytes,CITE-seq,-13.29848121,5.449046765
	ATCCCTGGTAACATCC,B,CITE-seq,-11.55314896,-10.42384947
	ATCCCTGGTACCTAAC,Effector CD4+ T,CITE-seq,1.048474793,1.278809833
	ATCCCTGTCAGGTGTT,Naive CD4+ T,CITE-seq,-1.599509786,2.716207543
	ATCCCTGTCGACGTCG,Effector CD4+ T,CITE-seq,2.242562549,0.663766063
	ATCCGTCAGACCAGCA,Naive CD4+ T,CITE-seq,-0.57852864,3.354948737
	ATCCGTCAGAGCAGTC,Naive CD4+ T,CITE-seq,-1.216271937,3.473829416
	ATCCGTCCATCTGCGG,Effector CD4+ T,CITE-seq,1.709109718,0.184950275
	ATCCTATCAACTCATG,Effector CD4+ T,CITE-seq,1.357043788,-1.066687555
	ATCCTATCACAGCTTA,Effector CD4+ T,CITE-seq,0.967020723,0.757853542
	ATCCTATGTCGAGTGA,Effector CD4+ T,CITE-seq,2.108125653,0.745890103
	ATCCTATTCCATGCAA,Naive CD8+ T,CITE-seq,0.987814551,2.956531014
	ATCGATGAGCGACTTT,Effector CD4+ T,CITE-seq,-0.13589382,0.512765763
	ATCGATGAGTGGCAGT,NK,CITE-seq,1.908989067,-7.841555195
	ATCGATGGTGCGCTCA,Effector CD8+ T,CITE-seq,3.923383182,-4.844583213
	ATCGCCTAGCAAGCCA,NK,CITE-seq,2.159141072,-9.163954727
	ATCGCCTCACAATGAA,NK,CITE-seq,1.554125126,-8.009856013
	ATCGCCTGTCCATAGT,Monocytes,CITE-seq,-11.35737581,3.772384233
	ATCGCCTGTCGGTGTC,Naive CD8+ T,CITE-seq,-1.46302648,2.420090226
	ATCGCCTTCTCGTGGG,Naive CD4+ T,CITE-seq,-1.011724337,3.268858969
	ATCGCCTTCTGCATGA,NK,CITE-seq,3.393618832,-3.493500354
	ATCGGATAGATTGGGC,B,CITE-seq,-11.27235718,-11.61237733
	ATCGGATAGCGTTACT,Naive CD4+ T,CITE-seq,-0.068996658,3.014542512
	ATCGGATAGCTTGTTG,Naive CD4+ T,CITE-seq,-1.339871845,3.279088919
	ATCGGATGTACCCGCA,Effector CD4+ T,CITE-seq,-0.243903942,1.298555447
	ATCGGATGTGCAGTGA,Naive CD4+ T,CITE-seq,-1.717355355,3.21540801
	ATCGGCGAGTGTAGTA,Naive CD4+ T,CITE-seq,-0.514702129,1.77624468
	ATCGGCGCAATGTTGC,Effector CD4+ T,CITE-seq,4.205158942,-2.816437399
	ATCGGCGTCCAATGCA,Naive CD4+ T,CITE-seq,-0.741603063,3.873254592
	ATCGGCGTCCCGTGAG,Naive CD8+ T,CITE-seq,-0.741073746,2.057118836
	ATCGTAGAGAGTGACC,Naive CD4+ T,CITE-seq,-1.047547949,3.620991903
	ATCGTAGGTTTGGAAA,Naive CD4+ T,CITE-seq,2.742254425,3.011806234
	ATCGTAGTCCAGCACG,Naive CD4+ T,CITE-seq,3.263585756,4.211271372
	ATCGTCCAGACAGCGT,Effector CD4+ T,CITE-seq,1.63697911,1.067803348
	ATCGTCCAGATCCCGC,Effector CD4+ T,CITE-seq,5.388093253,1.596544564
	ATCGTCCAGATGCTGG,Naive CD4+ T,CITE-seq,-0.956247881,2.960992124
	ATCGTCCCACTACGGC,Naive CD8+ T,CITE-seq,2.109307893,3.085480694
	ATCGTCCTCCATTGCC,Naive CD4+ T,CITE-seq,-1.499355228,3.259223265
	ATCGTGACAATACGCT,Naive CD8+ T,CITE-seq,0.406539828,2.250873722
	ATCGTGACACAATCTG,Monocytes,CITE-seq,-12.05208403,5.252356485
	ATCGTGAGTTAGAGTA,Naive CD4+ T,CITE-seq,-1.401909747,3.304019072
	ATCTCTAAGCCTGAAG,Naive CD4+ T,CITE-seq,-0.945427269,2.801014693
	ATCTCTAAGTAAATGC,NK,CITE-seq,2.369469392,-2.003447302
	ATCTCTACAATCGCCG,Effector CD8+ T,CITE-seq,3.25670626,-0.492731761
	ATCTCTACACAAATAG,Naive CD4+ T,CITE-seq,-0.906498251,3.86101191
	ATCTCTACACTCTGCT,B,CITE-seq,-11.72164543,-11.29671768
	ATCTCTAGTCGCAGTC,Naive CD4+ T,CITE-seq,-1.104561656,3.46836662
	ATCTCTAGTGAGATAT,NK,CITE-seq,0.928082924,-9.54688377
	ATCTCTATCAAAGAAC,Naive CD4+ T,CITE-seq,-0.114236807,2.637244474
	ATCTTCAAGGTTGTTC,NK,CITE-seq,0.634852188,-3.384768339
	ATCTTCACAACAAGTA,B,CITE-seq,-11.23122649,-10.45146143
	ATCTTCACATCATCCC,Effector CD8+ T,CITE-seq,4.353068169,-0.652878819
	ATCTTCAGTGCATCTA,Naive CD8+ T,CITE-seq,-0.362704693,2.402477021
	ATCTTCATCCAATCTT,Naive CD4+ T,CITE-seq,0.582427398,4.223132206
	ATGAAAGAGACGTCGA,Naive CD8+ T,CITE-seq,-1.443752836,2.23843805
	ATGAAAGAGACTTCGT,Naive CD4+ T,CITE-seq,-0.985084898,3.81945857
	ATGAAAGAGATGGCAC,Naive CD8+ T,CITE-seq,-1.365796359,2.491789977
	ATGAAAGCAATCCTTT,Naive CD4+ T,CITE-seq,-0.955801428,3.298970001
	ATGACCAAGTAATCCC,Naive CD4+ T,CITE-seq,-1.033263076,2.559148386
	ATGACCAAGTTGTAGA,Naive CD4+ T,CITE-seq,-0.750687714,3.400335492
	ATGACCACAATGTGGG,Effector CD8+ T,CITE-seq,2.581545517,-3.611976383
	ATGACCACACTGGAAG,Naive CD4+ T,CITE-seq,2.504930939,4.665814311
	ATGACCAGTGTGTCGC,Effector CD4+ T,CITE-seq,0.188186972,0.642385511
	ATGACCATCTGCCTCA,Naive CD8+ T,CITE-seq,0.03386366,3.125585987
	ATGAGGGAGAAGTCTA,Naive CD4+ T,CITE-seq,-1.383000015,2.828153295
	ATGAGGGAGGTTGTTC,NK,CITE-seq,1.547564836,-7.895546579
	ATGAGGGCAGAATCGG,Naive CD4+ T,CITE-seq,-1.600107342,2.353863683
	ATGAGGGTCAAGGTGG,Effector CD8+ T,CITE-seq,4.964897894,-4.124786454
	ATGAGGGTCGCGCCAA,Effector CD8+ T,CITE-seq,-1.620722392,-0.21957052
	ATGAGTCAGACCATTC,Effector CD4+ T,CITE-seq,6.050942692,0.319375092
	ATGAGTCCAACACACT,NK,CITE-seq,4.273181764,-6.113300188
	ATGAGTCTCGTGAGAG,NK,CITE-seq,1.258152091,-7.671848368
	ATGATCGAGAGTACCG,NK,CITE-seq,1.929705804,-7.369743876
	ATGATCGGTCATAAAG,NK,CITE-seq,1.748991765,-8.013190876
	ATGATCGGTTCTCGTC,Naive CD4+ T,CITE-seq,-1.354251713,3.406794132
	ATGATCGTCACGTAGT,Naive CD4+ T,CITE-seq,-1.202844916,3.590618936
	ATGATCGTCCAAGCCG,Naive CD4+ T,CITE-seq,-1.425654249,2.982063407
	ATGCATGAGATGCTAA,Naive CD4+ T,CITE-seq,-0.440024225,3.722038002
	ATGCATGAGGTACTGG,Effector CD4+ T,CITE-seq,6.855469579,1.561079623
	ATGCATGCAATTGGTC,Naive CD4+ T,CITE-seq,-1.119922758,2.976753147
	ATGCATGGTTTACCTT,Effector CD4+ T,CITE-seq,4.207339959,0.826715356
	ATGCATGTCATTGCTT,Naive CD4+ T,CITE-seq,-1.050676407,3.358548441
	ATGCCTCAGGGTTAAT,Effector CD4+ T,CITE-seq,6.020929011,1.313867913
	ATGCCTCAGTTCATCG,Effector CD4+ T,CITE-seq,0.124687008,1.184709718
	ATGCCTCCAACGGGTA,Monocytes,CITE-seq,-13.0632601,5.845615114
	ATGCCTCCAAGTAGTA,Effector CD8+ T,CITE-seq,5.125198481,-2.245670932
	ATGCCTCCATGGATCT,B,CITE-seq,-11.37227446,-11.64480307
	ATGCCTCGTCTCTCTG,Naive CD4+ T,CITE-seq,-1.45607995,3.400418378
	ATGCCTCGTGACTGAG,Naive CD8+ T,CITE-seq,-1.556730694,2.734415737
	ATGCCTCGTTACGGAG,B,CITE-seq,-10.71539273,-10.36537812
	ATGCCTCGTTAGGAGC,B,CITE-seq,-11.49556586,-9.526783562
	ATGCCTCGTTGTGTAC,Naive CD4+ T,CITE-seq,-1.648475774,3.192719563
	ATGCGATGTCTACGAT,Effector CD8+ T,CITE-seq,2.27634118,-4.847530083
	ATGCGATGTTATTCCT,Effector CD4+ T,CITE-seq,1.644445416,-0.246957961
	ATGCGATTCCTCATAT,B,CITE-seq,-12.40147076,-11.60941829
	ATGCGATTCTCTAAGG,Naive CD8+ T,CITE-seq,0.258314898,3.206172847
	ATGGAGGAGGTTGACG,Effector CD8+ T,CITE-seq,2.109168905,-0.297703908
	ATGGAGGGTAGTGATA,Effector CD4+ T,CITE-seq,5.655888736,-3.672554858
	ATGGAGGGTGATTCAC,Naive CD4+ T,CITE-seq,-1.431052084,3.411580879
	ATGGAGGGTTGGAGGT,NK,CITE-seq,1.968331273,-7.324795529
	ATGGAGGTCGAGAGAC,Naive CD4+ T,CITE-seq,-1.027252314,3.782429756
	ATGGAGGTCGCCGATG,Naive CD4+ T,CITE-seq,-1.731705247,3.098817467
	ATGGAGGTCTTTGATC,Effector CD4+ T,CITE-seq,0.889053464,-0.106602107
	ATGGGAGAGGGTTTCT,Naive CD8+ T,CITE-seq,-0.915397167,2.365430766
	ATGGGAGAGTGCTCAT,Monocytes,CITE-seq,-13.10119573,4.646983241
	ATGGGAGGTAAGCTCT,Effector CD8+ T,CITE-seq,4.828054051,-5.100590053
	ATGGGAGGTCGGATTT,Monocytes,CITE-seq,-13.23178091,3.817750359
	ATGGGAGGTCTGTGAT,Naive CD4+ T,CITE-seq,-1.53640721,2.850947292
	ATGGGAGGTCTTCGAA,Effector CD4+ T,CITE-seq,0.5068577,-0.315611956
	ATGGGAGGTGAGTTGG,Effector CD8+ T,CITE-seq,3.801947573,-2.676328811
	ATGGGAGTCCATTCGC,Naive CD8+ T,CITE-seq,-0.916509848,2.260062478
	ATGGGAGTCCATTGGA,Naive CD4+ T,CITE-seq,-0.069622295,3.656151042
	ATGGGTTAGACCACGA,Naive CD8+ T,CITE-seq,-1.460953929,2.512415682
	ATGGGTTAGCGAATGC,B,CITE-seq,-10.87341854,-9.614991299
	ATGGGTTGTCATAACC,Naive CD4+ T,CITE-seq,-1.302124793,3.387946117
	ATGGGTTTCAACCGAT,Naive CD4+ T,CITE-seq,-1.439756581,3.27148085
	ATGGGTTTCTCGTCAC,B,CITE-seq,-10.08353942,-9.655528378
	ATGGGTTTCTGCATAG,Naive CD8+ T,CITE-seq,-1.549230547,2.201871887
	ATGGTTGAGACGACTG,Effector CD8+ T,CITE-seq,4.618634794,-3.484348429
	ATGGTTGAGCGTACAG,B,CITE-seq,-9.749551644,-9.644858007
	ATGGTTGCAAAGGAGA,Naive CD4+ T,CITE-seq,-1.118117274,3.493830635
	ATGGTTGCAAGTGCAG,NK,CITE-seq,1.796092166,-7.684473244
	ATGGTTGCATTCACAG,Naive CD8+ T,CITE-seq,-0.40764601,2.366227577
	ATGGTTGTCGGAAGGT,Naive CD4+ T,CITE-seq,-1.488580495,3.247148465
	ATGTCCCAGTACTCGT,Naive CD4+ T,CITE-seq,-1.228449267,5.293217946
	ATGTCCCCACGGGTAA,Naive CD4+ T,CITE-seq,0.293316165,4.165472252
	ATGTCCCCAGCAGTCC,Naive CD4+ T,CITE-seq,-1.018644629,3.999964521
	ATGTCCCCAGCTATTG,Naive CD8+ T,CITE-seq,0.93834916,1.872212988
	ATGTCCCGTCCATAGT,Naive CD4+ T,CITE-seq,2.072694482,3.792735605
	ATGTCCCGTCTGCAAT,NK,CITE-seq,1.889620096,-7.682984486
	ATGTCCCGTCTGTGCG,NK,CITE-seq,1.773960173,-7.670406812
	ATGTCCCGTGCCCAGT,Naive CD4+ T,CITE-seq,-1.367905087,3.260935168
	ATGTCCCTCCATTGCC,Naive CD8+ T,CITE-seq,0.65233029,3.913179301
	ATGTCTTAGCCTATCA,Naive CD4+ T,CITE-seq,-0.348506979,2.307244283
	ATGTCTTCACTACGGC,Naive CD4+ T,CITE-seq,-1.504042319,3.010201987
	ATGTCTTCAGCTGTTA,Effector CD8+ T,CITE-seq,2.571052395,-0.682791342
	ATGTCTTTCCGTGTGG,Effector CD8+ T,CITE-seq,3.800813554,-5.054681294
	ATTACCTAGACGCAGT,Effector CD4+ T,CITE-seq,1.206265618,-0.579719096
	ATTACCTCACGAGGAT,Naive CD4+ T,CITE-seq,-0.946111763,3.670696846
	ATTACCTCATGTTCAG,Naive CD4+ T,CITE-seq,-0.735343153,4.119930426
	ATTACCTGTCACGCTG,Naive CD8+ T,CITE-seq,-1.329395753,2.415496459
	ATTACCTGTGATACCT,Naive CD8+ T,CITE-seq,-0.696225005,2.277594154
	ATTACCTGTGTTGAGG,Effector CD8+ T,CITE-seq,3.02748268,-0.808824702
	ATTACCTGTTCCTACC,Naive CD4+ T,CITE-seq,-0.88993989,2.689940198
	ATTACCTGTTCGTGCG,Effector CD4+ T,CITE-seq,0.704539597,1.753781247
	ATTACCTTCTATCGCC,Monocytes,CITE-seq,-13.43698532,5.283517345
	ATTACTCAGCCTGACC,Effector CD4+ T,CITE-seq,1.966840404,-0.055097305
	ATTACTCAGTTCGCAT,Naive CD4+ T,CITE-seq,0.915062721,4.666259228
	ATTACTCCAATCGCAT,Naive CD8+ T,CITE-seq,1.599235906,3.550409049
	ATTACTCCACAACCGC,Effector CD4+ T,CITE-seq,4.063939208,2.912287557
	ATTACTCGTAGCTTTG,Effector CD8+ T,CITE-seq,0.183908323,-2.715242561
	ATTACTCGTCTCAAGT,Naive CD8+ T,CITE-seq,-0.252363791,2.623187195
	ATTACTCTCCGTGGGT,Naive CD8+ T,CITE-seq,-1.468622346,1.429153771
	ATTACTCTCGAAACAA,Effector CD8+ T,CITE-seq,3.62195537,-2.849801749
	ATTACTCTCTAGAACC,Effector CD4+ T,CITE-seq,2.847168471,-0.219389145
	ATTACTCTCTAGAGCT,NK,CITE-seq,5.640126001,-4.505513351
	ATTCACTAGAACAAGG,Effector CD8+ T,CITE-seq,4.839481378,-4.09820645
	ATTCACTGTCCTCCAT,Effector CD8+ T,CITE-seq,5.089328397,-1.491791225
	ATTCACTTCATTTCCA,Naive CD4+ T,CITE-seq,-0.266846694,3.070649517
	ATTCACTTCCAAACCA,Effector CD8+ T,CITE-seq,5.075135174,-1.358325537
	ATTCAGGAGGTTTGAA,Effector CD4+ T,CITE-seq,0.187144074,0.658960054
	ATTCAGGCACCGGAAA,Naive CD8+ T,CITE-seq,3.164298485,3.823314454
	ATTCAGGCAGAGTCAG,Effector CD8+ T,CITE-seq,2.517521221,-0.468499109
	ATTCAGGTCATTTCGT,Effector CD8+ T,CITE-seq,3.636273911,0.193781964
	ATTCATCAGGTCGTAG,Effector CD8+ T,CITE-seq,0.89569831,0.602325417
	ATTCATCAGTCGCTAT,Effector CD4+ T,CITE-seq,-0.796446257,0.569863733
	ATTCATCCAATGCTCA,B,CITE-seq,-11.01181196,-10.38674541
	ATTCATCCATAGTCGT,Naive CD8+ T,CITE-seq,-0.802735648,2.513780207
	ATTCATCCATCAACCA,Naive CD4+ T,CITE-seq,-0.912627957,3.248299444
	ATTCATCGTCGTGGAA,NK,CITE-seq,1.53065896,-8.036064806
	ATTCATCTCTGTGCAA,Naive CD4+ T,CITE-seq,1.828769165,4.356716186
	ATTCCATCAAGCGCTC,Effector CD4+ T,CITE-seq,-0.177128383,0.562103269
	ATTCCATGTAGATTAG,Effector CD8+ T,CITE-seq,3.437117756,-5.881465714
	ATTCCATGTGGTCTGC,Effector CD4+ T,CITE-seq,0.184825315,0.560079134
	ATTCCATGTTCGGCTG,Naive CD8+ T,CITE-seq,0.865503653,3.117111055
	ATTCCATTCGGTGTAT,Effector CD4+ T,CITE-seq,0.670451931,0.428986127
	ATTCCATTCTCGTTTA,Naive CD4+ T,CITE-seq,-0.907584717,3.038731224
	ATTCCCGAGAGGTATT,Effector CD4+ T,CITE-seq,3.453664569,0.580580204
	ATTCCCGCAGAGGGTT,Naive CD4+ T,CITE-seq,-1.10953839,3.209540686
	ATTCCCGCAGGCGATA,Naive CD4+ T,CITE-seq,0.935576331,4.257250676
	ATTCCCGTCTATTTCG,Effector CD4+ T,CITE-seq,-0.408914771,3.048831538
	ATTCCCGTCTGGGAGA,Naive CD4+ T,CITE-seq,-1.209472769,3.248914439
	ATTCCTAGTTTCGTAG,Monocytes,CITE-seq,-12.9187657,4.296700396
	ATTCCTATCACAGTGT,Naive CD4+ T,CITE-seq,-0.651137098,3.182884662
	ATTCCTATCCGAGAAG,Naive CD4+ T,CITE-seq,-0.396488879,3.944284781
	ATTCGTTAGCGTTGTT,NK,CITE-seq,1.207741346,-8.027563491
	ATTCGTTAGGCCTAGA,Naive CD4+ T,CITE-seq,-1.412555802,3.344093488
	ATTCGTTTCTAGCCAA,Effector CD4+ T,CITE-seq,0.752245551,-0.428419885
	ATTCGTTTCTCTGAGA,Naive CD4+ T,CITE-seq,-1.324799811,3.657447865
	ATTCGTTTCTTCGGAA,Naive CD8+ T,CITE-seq,-1.383825545,4.818942939
	ATTCTACCAAGGATGC,Naive CD8+ T,CITE-seq,-1.410071981,2.721329558
	ATTCTACCAGCTGTCG,Naive CD4+ T,CITE-seq,-1.064474426,3.806403754
	ATTCTACGTAGGGTAC,NK,CITE-seq,2.156924571,-3.313081693
	ATTCTACGTCTCTCAC,Naive CD8+ T,CITE-seq,-0.934732302,2.494077649
	ATTCTTGAGAGGCCAT,Effector CD4+ T,CITE-seq,5.376172557,2.391865943
	ATTCTTGAGGGATCGT,Effector CD4+ T,CITE-seq,-0.80453748,1.497076757
	ATTCTTGAGGGTAGCT,Naive CD4+ T,CITE-seq,2.199084507,2.281182614
	ATTCTTGAGTACGTCT,Effector CD4+ T,CITE-seq,1.672974244,0.825251515
	ATTCTTGCACTACAGT,Effector CD4+ T,CITE-seq,-0.146258116,2.137932839
	ATTCTTGCAGGCTACC,Naive CD4+ T,CITE-seq,0.106518201,3.665047778
	ATTCTTGCAGTGGGTA,Naive CD8+ T,CITE-seq,-1.231950127,2.357401192
	ATTCTTGGTGCCAAGA,NK,CITE-seq,0.085294629,-8.482255189
	ATTCTTGGTTCGTAAC,Naive CD8+ T,CITE-seq,-2.268008065,2.792533281
	ATTCTTGTCCGATGTA,Naive CD4+ T,CITE-seq,-1.7217342,2.758268281
	ATTGGGTAGCGCCTTG,Naive CD4+ T,CITE-seq,-1.078089167,3.284202004
	ATTGGGTAGTCCGCCA,Naive CD4+ T,CITE-seq,-1.12988382,3.385376386
	ATTGGGTCATTGAAAG,Naive CD8+ T,CITE-seq,-1.078168861,2.867544711
	ATTGGGTGTACGGATG,Effector CD8+ T,CITE-seq,4.396838757,-3.214412585
	ATTGGGTGTTGGGTTT,Naive CD4+ T,CITE-seq,-1.467137907,2.917370778
	ATTGGGTTCGCAATGT,NK,CITE-seq,2.278359725,-7.181481586
	ATTGGGTTCTTGCGCT,Effector CD4+ T,CITE-seq,1.305021012,0.384581883
	ATTGTTCAGGAGACCT,Effector CD8+ T,CITE-seq,4.866905861,-3.607097716
	ATTGTTCAGTGCTCAT,Naive CD8+ T,CITE-seq,-1.62148575,2.018126007
	ATTGTTCCAGGATTCT,NK,CITE-seq,3.330017928,-7.346770552
	ATTGTTCGTCGCTCGA,NK,CITE-seq,1.680423843,-8.077231707
	ATTGTTCTCTTTCCGG,Naive CD4+ T,CITE-seq,-0.146846605,4.064564802
	ATTTACCAGCGGTAAC,Naive CD4+ T,CITE-seq,-1.268116683,2.693536285
	ATTTACCAGTGGCAGT,Naive CD4+ T,CITE-seq,-1.283974409,3.39415682
	ATTTACCCAACCACGC,NK,CITE-seq,3.035228594,-1.048823038
	ATTTACCCACTCAGAT,Effector CD4+ T,CITE-seq,0.758592803,0.553313488
	ATTTACCGTCAACCTA,B,CITE-seq,-11.39160291,-11.03686126
	ATTTACCGTTCCTACC,B,CITE-seq,-11.84260612,-11.83437148
	ATTTACCTCGCCTATC,Naive CD4+ T,CITE-seq,3.562092993,4.285563352
	ATTTCACAGGTGAGCT,Naive CD8+ T,CITE-seq,-1.182748288,2.954860126
	ATTTCACCACATTGTG,Naive CD4+ T,CITE-seq,-1.466930784,2.909991823
	ATTTCTGAGATCGGTG,Naive CD4+ T,CITE-seq,-1.386199467,2.776446382
	ATTTCTGAGCGGACAT,Effector CD4+ T,CITE-seq,2.374696393,-0.736984209
	ATTTCTGCAAACACGG,Naive CD8+ T,CITE-seq,-0.731008059,2.418352062
	ATTTCTGCAATCTAGC,Naive CD4+ T,CITE-seq,-0.877572369,3.871340581
	ATTTCTGGTAGGACCA,Naive CD4+ T,CITE-seq,1.833310197,2.638578815
	ATTTCTGGTCATCCCT,Effector CD8+ T,CITE-seq,5.470369821,-4.148360917
	ATTTCTGGTTACGGAG,Naive CD8+ T,CITE-seq,-1.327605962,2.405573794
	CAAAGAAAGCTGGAGT,Effector CD4+ T,CITE-seq,0.415385183,0.610855409
	CAAAGAACATCTTCGC,Naive CD4+ T,CITE-seq,-1.56820784,3.193779765
	CAAAGAACATGGCTGC,Naive CD4+ T,CITE-seq,-1.031748823,3.539930533
	CAAAGAAGTACTCGAT,Effector CD4+ T,CITE-seq,-0.692593374,2.695067703
	CAACAACAGTTGAAAC,Effector CD4+ T,CITE-seq,1.480369114,-1.232500664
	CAACAACGTCTAGGTT,Effector CD8+ T,CITE-seq,6.338783333,0.324480287
	CAACAACTCCCGTGTT,Naive CD8+ T,CITE-seq,-1.430522138,2.355522005
	CAACAACTCGGAATTC,Effector CD4+ T,CITE-seq,0.001406376,0.495644877
	CAACAACTCTTCACAT,Naive CD8+ T,CITE-seq,1.097642769,3.012988372
	CAACAGTTCTCATGCC,Effector CD4+ T,CITE-seq,3.856094038,2.914873885
	CAACCAAAGGTACCTT,Effector CD4+ T,CITE-seq,1.402120422,-0.04148105
	CAACCAACAGCTACAT,Naive CD4+ T,CITE-seq,-1.009702556,4.25245223
	CAACCAAGTCTTTATC,Naive CD4+ T,CITE-seq,-1.364153244,3.401200616
	CAACCAAGTGTTAACC,Naive CD4+ T,CITE-seq,-0.029776926,2.585935828
	CAACCAATCAAGCTGT,Effector CD4+ T,CITE-seq,1.02018729,0.250761465
	CAACCAATCATACAGC,Naive CD4+ T,CITE-seq,2.516543951,5.819286463
	CAACCAATCGAACGCC,Effector CD4+ T,CITE-seq,1.812081054,0.554619673
	CAACCTCAGATGCTGG,Naive CD4+ T,CITE-seq,-0.871326985,3.509395597
	CAACCTCCAAAGCTAA,NK,CITE-seq,2.132543217,-7.632187086
	CAACCTCCAACCGCCA,Naive CD4+ T,CITE-seq,2.907975597,4.72950996
	CAACCTCCAATTGCCA,Naive CD4+ T,CITE-seq,-1.342778233,2.907008539
	CAACCTCCACTACTTT,Effector CD8+ T,CITE-seq,5.89922829,-3.179593556
	CAACCTCTCGAGCCTG,B,CITE-seq,-11.72104081,-11.40152833
	CAACGATAGTAGGCCA,NK,CITE-seq,4.350737288,-5.634362206
	CAACGATCAGATCCTA,Naive CD4+ T,CITE-seq,-1.495186219,2.991411903
	CAACGATCAGCACCCA,Naive CD4+ T,CITE-seq,-1.140545592,3.275024507
	CAACGGCAGTCGTTAC,Effector CD4+ T,CITE-seq,-1.087785257,2.157740722
	CAACGGCGTCATACCA,Effector CD4+ T,CITE-seq,-0.780658794,2.771410966
	CAACGGCGTTAAAGTG,Naive CD4+ T,CITE-seq,-1.140162576,3.109747411
	CAACGGCTCAAAGCCT,Naive CD4+ T,CITE-seq,1.450173774,2.063232407
	CAACGGCTCACATCAG,Naive CD4+ T,CITE-seq,-1.524457189,2.565396982
	CAAGACTAGCAGCGAT,Effector CD8+ T,CITE-seq,0.190679064,6.590938856
	CAAGACTAGCCATGCC,NK,CITE-seq,1.869567893,-7.849482629
	CAAGACTAGCGGATCA,Naive CD4+ T,CITE-seq,1.473760026,2.109507374
	CAAGACTCAAGCAATA,Effector CD4+ T,CITE-seq,6.096213511,1.472761083
	CAAGACTGTGAAAGTT,Naive CD4+ T,CITE-seq,-0.158372759,3.625044065
	CAAGACTGTTCAGCGC,Naive CD4+ T,CITE-seq,-1.264311099,2.412529999
	CAAGACTGTTGATGTC,Effector CD4+ T,CITE-seq,4.413586153,3.412132838
	CAAGAGGCATAAGATG,Naive CD4+ T,CITE-seq,-1.213926259,3.909114821
	CAAGAGGGTAGTCTTG,NK,CITE-seq,3.672104599,1.629319743
	CAAGAGGTCACTTTGT,Effector CD4+ T,CITE-seq,1.501173466,-0.367344182
	CAAGAGGTCCACGAAT,B,CITE-seq,-10.72382822,-10.24930985
	CAAGAGGTCGACCCAG,Effector CD4+ T,CITE-seq,1.49291033,-0.38659277
	CAAGAGGTCTAGTCAG,Naive CD4+ T,CITE-seq,1.228433101,4.204158995
	CAAGCTAAGCTGGTGA,Naive CD4+ T,CITE-seq,-0.749292295,3.786283803
	CAAGCTACAATCCTAG,Naive CD8+ T,CITE-seq,-2.475592717,3.495640872
	CAAGCTACATCATCTT,Effector CD4+ T,CITE-seq,1.273246097,-0.674304517
	CAAGCTAGTTCCACAA,Effector CD4+ T,CITE-seq,1.642976365,-1.752753174
	CAAGCTAGTTCGATTG,Effector CD8+ T,CITE-seq,5.943666509,-3.473564084
	CAAGCTATCTCGCAGG,Effector CD4+ T,CITE-seq,3.051273825,0.445156106
	CAAGCTATCTTACCAT,B,CITE-seq,-11.35754442,-12.13369613
	CAAGCTATCTTTGCGC,Effector CD8+ T,CITE-seq,4.118150564,-4.028345104
	CAAGGGAAGATGAACT,Naive CD4+ T,CITE-seq,1.720960157,2.293912378
	CAAGGGACAAAGCAAT,Effector CD8+ T,CITE-seq,5.644008037,-4.538676516
	CAATACGTCAGTCTTT,Naive CD8+ T,CITE-seq,-1.418271466,2.521501084
	CAATCGAAGGTGAGAA,Effector CD4+ T,CITE-seq,0.646759915,-0.283168383
	CAATGACAGCTCACTA,Naive CD8+ T,CITE-seq,-1.485835304,2.521125166
	CAATGACCAATGTCAC,Monocytes,CITE-seq,-13.26226045,4.255678703
	CAATGACCAGATTCGT,Naive CD4+ T,CITE-seq,-1.068549548,3.202778412
	CAATGACCAGGGTCTC,NK,CITE-seq,1.005915105,-9.519892308
	CAATTTCAGGGCAGTT,Effector CD4+ T,CITE-seq,0.402510994,-0.241416243
	CAATTTCAGGTGGCTA,Monocytes,CITE-seq,-13.67706051,5.399016344
	CAATTTCGTCTCTCAC,Naive CD8+ T,CITE-seq,-0.862941319,2.356344013
	CAATTTCGTTGCTCGG,Naive CD8+ T,CITE-seq,-1.099293269,2.332895319
	CAATTTCTCAGGACGA,Naive CD4+ T,CITE-seq,-0.26500334,3.240248302
	CACAACAAGGAATGTT,Naive CD8+ T,CITE-seq,1.487493765,2.540438481
	CACAACACACAACGTT,Naive CD4+ T,CITE-seq,0.260062644,4.011228575
	CACAACATCGACCCAG,Naive CD4+ T,CITE-seq,-0.616592069,3.360866454
	CACAACATCTGTCCGT,Effector CD4+ T,CITE-seq,0.347368357,0.321737575
	CACACAAAGCGACTGA,Naive CD4+ T,CITE-seq,-0.709539873,1.256354965
	CACACAAAGTCACTCA,Naive CD4+ T,CITE-seq,-1.121333459,3.561291314
	CACACAACAAGAATAC,NK,CITE-seq,7.650437813,-3.377456761
	CACACAACAGCCTACG,Naive CD4+ T,CITE-seq,-0.283608646,3.842645202
	CACACAAGTACGCGTC,Effector CD8+ T,CITE-seq,5.640777365,-4.600073668
	CACACAAGTGCAACGA,Naive CD4+ T,CITE-seq,-1.520236495,2.236680471
	CACACAATCATGGAGG,Naive CD4+ T,CITE-seq,-1.564169877,3.95599568
	CACACAATCCCATGGG,Naive CD8+ T,CITE-seq,-1.379605112,2.356483155
	CACACAATCGGTCATA,Naive CD8+ T,CITE-seq,-1.109547868,2.524442444
	CACACAATCTGTTGGA,Naive CD4+ T,CITE-seq,2.705667005,4.830294219
	CACAGATAGCAAGCCA,Effector CD4+ T,CITE-seq,2.33175308,1.090229742
	CACAGGCAGTAAACAC,Effector CD8+ T,CITE-seq,3.844935582,1.224797653
	CACAGGCAGTGCAGCA,NK,CITE-seq,1.87851763,-7.237795466
	CACAGGCGTCTGTGTA,NK,CITE-seq,3.294304621,-4.271353176
	CACATGAAGATAGCAT,B,CITE-seq,-10.56370585,-10.02687868
	CACATGAGTTATTCTC,NK,CITE-seq,1.654205833,-8.222637167
	CACATGATCTCATTTG,Naive CD4+ T,CITE-seq,-1.18866162,3.243306051
	CACATGATCTCCGCAT,Effector CD4+ T,CITE-seq,0.977684641,-0.58274488
	CACCAAACAAGGTCGA,Effector CD4+ T,CITE-seq,0.226791976,0.72878874
	CACCAAACAATAAGGT,Effector CD8+ T,CITE-seq,4.881987978,-4.139012774
	CACCAAACAGCAGATG,Naive CD8+ T,CITE-seq,2.194992566,2.709750583
	CACCAAACAGTAACGG,NK,CITE-seq,5.112198283,-5.627698154
	CACCAAATCATCTCTA,Naive CD4+ T,CITE-seq,-1.654071786,2.99979851
	CACCAAATCTTTCCGG,B,CITE-seq,-10.9533289,-10.34451796
	CACCGTTAGAATCGCG,Naive CD4+ T,CITE-seq,-1.481062881,2.919970155
	CACCGTTAGATGCAGC,Naive CD4+ T,CITE-seq,-1.082853887,3.888676935
	CACCGTTCATCATCTT,Naive CD8+ T,CITE-seq,-1.07752866,2.452793443
	CACCGTTGTAGACGTG,NK,CITE-seq,4.999238214,-2.303368798
	CACCGTTTCAGAGTTC,Naive CD4+ T,CITE-seq,-0.909029712,3.021461337
	CACCGTTTCGTGCGAC,Naive CD8+ T,CITE-seq,1.876160588,3.705035771
	CACGAATAGCAGCCTC,Effector CD4+ T,CITE-seq,-1.177476617,3.311344846
	CACGAATAGGCGATAC,Monocytes,CITE-seq,-13.39865892,5.074327475
	CACGAATCAAGAGGCT,Effector CD4+ T,CITE-seq,-0.081869907,0.505734915
	CACGAATCACGTGTGC,Effector CD4+ T,CITE-seq,0.337874971,1.145410653
	CACGAATGTTAGGACG,Naive CD8+ T,CITE-seq,-1.003176006,2.414439439
	CACGAATGTTGTGGCC,Naive CD4+ T,CITE-seq,-1.382198937,3.228466938
	CACGAATTCCATTCAT,Naive CD4+ T,CITE-seq,-1.00247014,3.54902894
	CACGAATTCCCTTTGG,Monocytes,CITE-seq,-12.71272741,4.560282034
	CACGGGTAGTAACCGG,Naive CD4+ T,CITE-seq,-1.278807103,3.298446423
	CACGGGTCAATCGCAT,B,CITE-seq,-10.92497753,-10.40310891
	CACGGGTCACCAAATC,NK,CITE-seq,3.615554097,-3.626311124
	CACGGGTCACCAGGTC,Naive CD8+ T,CITE-seq,-1.624782391,2.067002683
	CACGGGTCAGATCACT,Naive CD8+ T,CITE-seq,1.365535837,2.505788217
	CACGGGTCAGTATGAA,Effector CD4+ T,CITE-seq,5.185325964,0.147326875
	CACGGGTGTACTAGCT,Naive CD4+ T,CITE-seq,-1.004797784,2.784607091
	CACGGGTGTGTAAATG,Monocytes,CITE-seq,-11.96399443,3.707770543
	CACGGGTTCATGAGTC,Naive CD4+ T,CITE-seq,-1.067799129,3.437506931
	CACGGGTTCTCGGTAA,Effector CD4+ T,CITE-seq,3.003034167,1.323703356
	CACGGGTTCTTCTGGC,Effector CD4+ T,CITE-seq,0.686297065,0.138659261
	CACGTGGCAGTAGATA,Effector CD4+ T,CITE-seq,0.653673622,-0.13074838
	CACGTGGGTCCTTGTC,Naive CD4+ T,CITE-seq,-0.961724734,2.724751576
	CACGTGGTCCATGATG,Naive CD4+ T,CITE-seq,-1.108388239,3.635533266
	CACGTGGTCCTGTTAT,Naive CD4+ T,CITE-seq,-0.730809369,3.330326869
	CACGTGGTCGAGATGG,NK,CITE-seq,9.987279956,-1.888251812
	CACGTGGTCTCCCTAG,Naive CD8+ T,CITE-seq,-1.131857666,2.015491972
	CACGTTCAGCTGTTAC,Effector CD4+ T,CITE-seq,1.862681947,-0.14973104
	CACGTTCAGTATGATG,Naive CD8+ T,CITE-seq,-0.672153982,2.230902767
	CACGTTCCACAGCGCT,Naive CD4+ T,CITE-seq,-1.106418299,2.991173837
	CACGTTCGTTCGGTAT,Naive CD4+ T,CITE-seq,-0.828965834,2.857031707
	CACTAAGAGAAGCGGG,Naive CD4+ T,CITE-seq,-1.589772707,3.098538633
	CACTAAGGTGGATCAG,B,CITE-seq,-10.95856999,-9.625718678
	CACTAAGGTTGCTTGA,Effector CD8+ T,CITE-seq,5.31466549,-2.865951046
	CACTAAGTCCTCACCA,Effector CD4+ T,CITE-seq,5.482013845,1.240524886
	CACTGAAAGTATGAAC,NK,CITE-seq,2.811579334,-7.280907893
	CACTGAAGTCAAAGAT,NK,CITE-seq,2.477337312,-8.206455632
	CACTGAAGTCGCAACC,B,CITE-seq,-11.16209733,-10.97379929
	CACTGAATCCCTCTCC,Effector CD8+ T,CITE-seq,4.633506611,-4.944441826
	CACTGAATCTGACAGT,NK,CITE-seq,2.353004647,-7.342943991
	CACTGGGAGTATAGAC,NK,CITE-seq,2.076662171,-8.657731188
	CACTGGGGTAGGATAT,Naive CD8+ T,CITE-seq,-1.718117739,2.391347223
	CACTGGGTCGCGTGAC,Naive CD4+ T,CITE-seq,-1.533448902,2.638195335
	CACTGTCAGAATCTAG,Effector CD8+ T,CITE-seq,4.148436344,-4.171705874
	CACTGTCCACTAGGCC,Naive CD4+ T,CITE-seq,-2.120282358,3.768974312
	CACTGTCGTGGTCTAT,Naive CD8+ T,CITE-seq,-1.3876204,1.447591848
	CACTGTCTCGATAACC,NK,CITE-seq,2.638558214,-9.585339215
	CACTGTCTCTCAGGCG,Naive CD4+ T,CITE-seq,-0.384881397,2.119952342
	CACTTCGAGATTCGAA,NK,CITE-seq,1.481671296,-8.090149018
	CACTTCGAGCCGTAAG,Effector CD4+ T,CITE-seq,-0.650436951,1.952882517
	CACTTCGCAGGATTCT,B,CITE-seq,-11.24713548,-10.38446897
	CACTTCGGTATAGCTC,Effector CD4+ T,CITE-seq,-0.837893561,1.614677351
	CACTTCGGTGCCGTAC,Naive CD4+ T,CITE-seq,-1.413973653,3.226921426
	CACTTCGGTTCCACGG,Effector CD4+ T,CITE-seq,1.018391148,1.568007389
	CAGAGCCAGGTTGGTG,Naive CD8+ T,CITE-seq,-1.670485859,2.433310689
	CAGAGCCAGTTGGACG,Effector CD8+ T,CITE-seq,4.497643052,-5.173198657
	CAGAGCCCAGGACTTT,Naive CD4+ T,CITE-seq,-0.8759385,2.888734207
	CAGAGCCCAGGCATGA,Naive CD4+ T,CITE-seq,-1.710048351,3.083228697
	CAGAGCCTCTCTTAAC,Effector CD4+ T,CITE-seq,0.438088173,0.969256565
	CAGATACAGCGGCTCT,Effector CD4+ T,CITE-seq,0.828295513,1.910753636
	CAGATACCATGATAGA,Naive CD8+ T,CITE-seq,-1.440496657,2.327349067
	CAGATACGTTGGTACT,Effector CD4+ T,CITE-seq,0.898165926,-0.305764523
	CAGATACTCCTCTCTT,Naive CD8+ T,CITE-seq,-1.230702569,2.564049969
	CAGATCACAGCGGTCT,Naive CD4+ T,CITE-seq,-1.493369514,3.31702539
	CAGATCACAGGCAATG,NK,CITE-seq,2.091496093,-2.874577148
	CAGATCAGTACCTGTA,Effector CD8+ T,CITE-seq,5.659609235,-3.378363563
	CAGATCAGTACTGTTG,B,CITE-seq,-11.66393577,-11.85093925
	CAGATCAGTGTCTTAG,Effector CD4+ T,CITE-seq,7.25820217,2.213080327
	CAGATCAGTTAGCTAC,Effector CD8+ T,CITE-seq,5.037471388,-0.116662519
	CAGATCATCAACTGGT,Effector CD8+ T,CITE-seq,4.228168304,-2.328410928
	CAGATCATCCCGTTCA,B,CITE-seq,-10.79572346,-9.620401903
	CAGATCATCGCTGATA,Monocytes,CITE-seq,-13.27845564,4.383150906
	CAGATTGAGAGGTTAT,Naive CD8+ T,CITE-seq,-1.226446667,3.12885952
	CAGATTGAGGTCGTGA,NK,CITE-seq,1.797289093,-2.697348188
	CAGATTGCAGAGAAAG,Effector CD8+ T,CITE-seq,4.008326119,-1.913371966
	CAGATTGCATAATCGC,Naive CD4+ T,CITE-seq,-1.310977584,3.19891972
	CAGATTGTCGAGCCTG,Naive CD4+ T,CITE-seq,-0.93917938,3.358838382
	CAGCAATCAAGCGAGT,NK,CITE-seq,1.422269721,-8.030068411
	CAGCAATGTACTGTTG,Naive CD4+ T,CITE-seq,4.932152515,4.551448149
	CAGCAATGTTCCAAAC,NK,CITE-seq,4.733707227,-3.922286632
	CAGCACGAGGTCCTGC,NK,CITE-seq,2.329090691,-7.92628623
	CAGCACGCACAAAGCG,Naive CD4+ T,CITE-seq,2.843595455,4.476636132
	CAGCACGCACATTACG,Effector CD4+ T,CITE-seq,2.11723922,-0.959455244
	CAGCACGCAGTAGAAT,Naive CD4+ T,CITE-seq,3.002976992,3.542294226
	CAGCAGCAGGAAACGA,Monocytes,CITE-seq,-13.59257473,4.42145897
	CAGCAGCAGTCAGCGA,Naive CD4+ T,CITE-seq,-1.523760885,2.562478746
	CAGCAGCCACACGTGC,Naive CD8+ T,CITE-seq,-0.879466802,2.263885934
	CAGCAGCCAGCTGAAG,Effector CD8+ T,CITE-seq,2.432229404,-0.787258577
	CAGCAGCGTTCTAAGC,Effector CD4+ T,CITE-seq,0.189603815,0.675892266
	CAGCAGCTCACCGACG,Naive CD4+ T,CITE-seq,-1.018020873,3.055118738
	CAGCAGCTCACTGGTA,Monocytes,CITE-seq,-13.64846973,5.416513134
	CAGCAGCTCGAGTTGT,Naive CD8+ T,CITE-seq,-1.024729939,2.693513539
	CAGCCAGAGGATAATC,Naive CD4+ T,CITE-seq,-0.693914084,1.929986677
	CAGCCAGAGGTAGCAC,Effector CD8+ T,CITE-seq,4.936581748,-2.891088378
	CAGCCAGAGGTTCAGG,Effector CD4+ T,CITE-seq,-1.394547408,3.06221073
	CAGCCAGGTAGAAACT,Effector CD8+ T,CITE-seq,5.198368965,-2.952032116
	CAGCCAGGTCTCACAA,Effector CD4+ T,CITE-seq,4.114762303,4.624004818
	CAGCGTGCAGCACAAG,B,CITE-seq,-11.0256397,-10.23891714
	CAGCGTGGTCTGCCTT,Naive CD4+ T,CITE-seq,-1.583657818,2.587071399
	CAGGCCACAAACACCT,Naive CD4+ T,CITE-seq,3.076707037,1.892087851
	CAGGCCACAAAGCAAT,Naive CD8+ T,CITE-seq,-0.963736197,2.893159067
	CAGGCCATCGAACCTA,Naive CD4+ T,CITE-seq,-0.157320832,3.928668785
	CAGGGCTAGAGATTCA,NK,CITE-seq,3.071183794,-6.683201267
	CAGGGCTAGGCGCTCT,Naive CD8+ T,CITE-seq,-1.462565476,2.399813669
	CAGGGCTGTCCCACGA,Effector CD4+ T,CITE-seq,2.717393175,0.827110517
	CAGGGCTGTCGATGCC,NK,CITE-seq,1.85774689,-7.500355257
	CAGGGCTGTGTTACAC,Naive CD4+ T,CITE-seq,-1.171135267,3.567231912
	CAGGGCTTCCGTGTCT,B,CITE-seq,-11.65558948,-11.82179131
	CAGGTATCACCACTGG,Effector CD8+ T,CITE-seq,1.759008077,-0.421358019
	CAGGTATCAGTCAGAG,Effector CD4+ T,CITE-seq,1.423514364,0.428058054
	CAGGTATCATCAACCA,NK,CITE-seq,1.644938399,-8.209434489
	CAGGTATGTTCTTGCC,Naive CD4+ T,CITE-seq,0.079564987,2.110197337
	CAGTGCGCAACTCGTA,Effector CD4+ T,CITE-seq,1.308939319,-0.438533915
	CAGTGCGCAATGTCAC,Effector CD8+ T,CITE-seq,4.249287582,-3.985705376
	CAGTGCGTCCAACTGA,Naive CD8+ T,CITE-seq,-0.393130014,1.27826121
	CAGTGCGTCTTACCGC,Naive CD4+ T,CITE-seq,-1.328031098,3.613953035
	CAGTTAGAGGGTGGGA,Effector CD4+ T,CITE-seq,1.177981996,-0.466664632
	CAGTTAGAGGTCGAGT,NK,CITE-seq,-1.343770319,1.839074439
	CAGTTAGGTAAGATCA,Naive CD4+ T,CITE-seq,-1.436417527,2.996233122
	CAGTTAGGTGGAACCA,Naive CD4+ T,CITE-seq,2.660501625,3.1574544
	CAGTTAGGTGGGTCAA,Effector CD8+ T,CITE-seq,3.864037781,-4.962158915
	CAGTTAGTCGAACTCA,Effector CD4+ T,CITE-seq,1.994803551,-0.13893051
	CAGTTAGTCGAGTACT,Effector CD4+ T,CITE-seq,1.921232352,0.851226317
	CAGTTAGTCGCCTATC,Naive CD4+ T,CITE-seq,-0.846057851,4.194630189
	CAGTTAGTCGCGAAGA,Effector CD8+ T,CITE-seq,4.715799528,-3.621840093
	CAGTTCCAGCTCCATA,Monocytes,CITE-seq,-13.31499715,3.583601088
	CAGTTCCAGGACAGTC,Naive CD4+ T,CITE-seq,-0.262499459,3.980003773
	CAGTTCCAGGCCGCTT,Naive CD8+ T,CITE-seq,-0.947876863,2.610638524
	CAGTTCCAGTCTGTAC,B,CITE-seq,-11.50676277,-10.84098516
	CAGTTCCAGTGCAACG,Effector CD4+ T,CITE-seq,5.077662499,3.568118786
	CAGTTCCCAACGTATC,NK,CITE-seq,1.652908803,-9.432000193
	CAGTTCCGTAAGTCAA,Effector CD8+ T,CITE-seq,4.735469293,-2.820768481
	CAGTTCCGTCTCACGG,Naive CD4+ T,CITE-seq,-1.054830364,3.543736654
	CAGTTCCTCGAGTCCG,Effector CD4+ T,CITE-seq,2.323253743,3.5322282
	CATAAGCAGACGATAT,Effector CD4+ T,CITE-seq,2.479817013,0.03120933
	CATAAGCAGCTTGTTG,NK,CITE-seq,2.723897185,-9.079866689
	CATAAGCCAATCAGCT,Effector CD4+ T,CITE-seq,-0.08163407,0.967417849
	CATAAGCGTTCCGGTG,NK,CITE-seq,2.383794244,-8.932407744
	CATACAGCATCCGTTC,Naive CD8+ T,CITE-seq,-1.198196665,2.338447481
	CATACAGGTTACGCCG,Effector CD4+ T,CITE-seq,0.227543027,0.674613283
	CATACAGTCAAACCCA,Effector CD4+ T,CITE-seq,2.913075168,0.279357804
	CATACAGTCTCGTGGG,Naive CD8+ T,CITE-seq,-1.582304435,2.273947973
	CATACCCAGCCTGTGC,Effector CD4+ T,CITE-seq,1.014053831,3.65442863
	CATACCCAGGTTACCT,Naive CD8+ T,CITE-seq,-1.628627164,2.208542357
	CATACCCCAGAGTCTT,NK,CITE-seq,1.996624986,-7.384227681
	CATACCCGTTCGGCTG,Effector CD4+ T,CITE-seq,1.164508014,1.3903439
	CATACCCTCAGACAAA,Naive CD4+ T,CITE-seq,2.523116973,4.471028058
	CATACTTAGGTAAGGA,Naive CD4+ T,CITE-seq,-1.12804302,3.647070787
	CATACTTGTAGCTTGT,Naive CD4+ T,CITE-seq,-1.162594062,2.683241052
	CATACTTGTCTAACGT,Effector CD8+ T,CITE-seq,5.65756661,-3.688041103
	CATACTTTCAATGTCG,Effector CD4+ T,CITE-seq,0.214772748,3.19441058
	CATACTTTCGTAACCA,NK,CITE-seq,1.880831038,-9.436334989
	CATAGACTCATAAGGA,Naive CD8+ T,CITE-seq,-1.341061066,2.248510402
	CATAGACTCTTACGGA,Naive CD4+ T,CITE-seq,0.338446412,4.772918047
	CATCAAGAGAGTGTGC,Monocytes,CITE-seq,-13.40393371,4.727674452
	CATCAAGAGCTTGTTG,Naive CD4+ T,CITE-seq,-1.051654885,3.54535797
	CATCAAGCACTGGACC,Naive CD4+ T,CITE-seq,-1.559388822,2.858257018
	CATCAAGCATGGGTCC,Naive CD4+ T,CITE-seq,-1.003411561,3.253207381
	CATCAAGGTTTCACAG,Monocytes,CITE-seq,-12.81379678,4.058608567
	CATCAAGTCACCTCTG,Naive CD4+ T,CITE-seq,-0.158845246,4.255797999
	CATCCACAGACTCTTG,Naive CD4+ T,CITE-seq,1.668261138,3.310626135
	CATCCACCAACTGCTA,Naive CD4+ T,CITE-seq,-1.419143059,3.382611411
	CATCCACCATTAGGCT,Effector CD4+ T,CITE-seq,0.082619501,0.672114757
	CATCCACGTGGCTTGC,Naive CD4+ T,CITE-seq,-0.259214644,3.628855024
	CATCCACTCGAATGCT,Naive CD4+ T,CITE-seq,-1.106139445,1.865811542
	CATCCACTCGTGCACG,Effector CD4+ T,CITE-seq,6.653213888,1.564293253
	CATCCCAAGCACTCGC,Effector CD4+ T,CITE-seq,2.095222558,0.907358289
	CATCCCAAGCGACATG,Effector CD4+ T,CITE-seq,2.855021826,-0.20847113
	CATCCCACACCAACAT,Naive CD4+ T,CITE-seq,-0.489358027,5.778649124
	CATCCCAGTATTGACC,Effector CD4+ T,CITE-seq,-0.485456706,1.124083772
	CATCCCAGTGCCTTCT,Naive CD4+ T,CITE-seq,-0.937780567,3.651758033
	CATCCCAGTTACGTAC,Naive CD4+ T,CITE-seq,-0.541143242,3.580116848
	CATCCCATCCAGCAAT,Effector CD4+ T,CITE-seq,5.755302028,2.037984926
	CATCCCATCGATAACC,Naive CD8+ T,CITE-seq,-1.075286268,2.348735187
	CATCCCATCTCGCAGG,Naive CD4+ T,CITE-seq,-0.960875698,2.998524143
	CATCCCATCTCGTGAA,Naive CD4+ T,CITE-seq,-0.997608829,4.059346331
	CATCCGTAGACTAGAT,NK,CITE-seq,2.703304888,-8.112152992
	CATCCGTAGCTAAACA,NK,CITE-seq,2.94291615,-8.319274362
	CATCCGTAGGGATCTG,Naive CD4+ T,CITE-seq,-0.3111264,3.856297257
	CATCCGTAGTTAGTGA,Monocytes,CITE-seq,-12.73258169,3.010338845
	CATCCGTCAAACGAGC,Naive CD4+ T,CITE-seq,-0.836991391,3.174822073
	CATCCGTCAACGCCCA,Naive CD4+ T,CITE-seq,-1.570847303,2.889959382
	CATCCGTCAGATCCTA,Effector CD4+ T,CITE-seq,-0.572612687,1.20235786
	CATCCGTGTTGCTGAT,Effector CD4+ T,CITE-seq,5.818117918,0.813195736
	CATCCGTGTTGTAAAG,Effector CD8+ T,CITE-seq,3.460244234,-0.350387669
	CATCCGTTCAGACCCG,Naive CD4+ T,CITE-seq,-1.282686931,3.394391703
	CATCCGTTCGACGCTG,B,CITE-seq,-11.54792747,-11.23484515
	CATCGCTAGGTAAACT,Effector CD4+ T,CITE-seq,2.063130208,0.59223369
	CATCGCTCAATCAAGA,NK,CITE-seq,1.800514485,-6.907310417
	CATCGCTCACAAAGCG,Effector CD8+ T,CITE-seq,2.672616659,0.134758442
	CATCGCTCACGTACAT,Effector CD4+ T,CITE-seq,6.860973783,1.754295992
	CATCGCTCACTCCACT,Naive CD4+ T,CITE-seq,2.200435987,3.976375465
	CATCGCTGTAAGATCA,Naive CD4+ T,CITE-seq,-0.951765187,3.557527348
	CATCGCTTCCATTGCC,Naive CD4+ T,CITE-seq,8.642339471,-7.959771008
	CATCGGGAGATGCTGG,B,CITE-seq,-11.56372105,-9.39304441
	CATCGGGCACATCATG,Naive CD4+ T,CITE-seq,-1.279397747,3.323101902
	CATCGGGCATGCCGGT,NK,CITE-seq,2.698557762,-8.529799943
	CATCGGGTCAACACGT,B,CITE-seq,-11.19479603,-10.48695136
	CATCGTCAGGATTACA,Effector CD8+ T,CITE-seq,0.886876633,-0.7839781
	CATCGTCAGTAATTGG,Naive CD4+ T,CITE-seq,0.079266866,1.239160446
	CATCGTCCAGCTAACT,Naive CD8+ T,CITE-seq,1.369382254,2.723887797
	CATCGTCCAGGCGAAT,Effector CD8+ T,CITE-seq,1.097664196,2.125250505
	CATCGTCCATGGGATG,Naive CD4+ T,CITE-seq,-1.062385291,3.553416482
	CATCGTCTCCATAGAC,Naive CD4+ T,CITE-seq,2.336744226,4.082244837
	CATCGTCTCCATTCGC,Effector CD4+ T,CITE-seq,2.589009037,-5.173679987
	CATCGTCTCGAACTCA,Naive CD4+ T,CITE-seq,0.433254956,3.554170849
	CATGAGTCACTGGCCA,Naive CD4+ T,CITE-seq,-1.580213775,2.532428192
	CATGCAAGTGTATTGC,Naive CD4+ T,CITE-seq,-1.398300918,2.31448162
	CATGCAATCGCACGAC,Effector CD4+ T,CITE-seq,-1.087764951,2.451612745
	CATGCCTCAAGGCGTA,Naive CD4+ T,CITE-seq,-1.374685424,2.661017766
	CATGCCTCACAGCATT,Naive CD4+ T,CITE-seq,-0.616128663,3.853396897
	CATGCCTGTGACCTGC,Naive CD4+ T,CITE-seq,2.701412731,5.48044086
	CATGCCTTCAAATGCC,Naive CD4+ T,CITE-seq,-0.121573006,3.968782896
	CATGCCTTCCACTTCG,NK,CITE-seq,4.041568353,-6.423104203
	CATGCCTTCTTCGGAA,Effector CD4+ T,CITE-seq,1.856950427,-1.235914891
	CATGCGGAGACTCATC,NK,CITE-seq,3.105034641,-6.284549465
	CATGCGGAGCTAGTTC,Monocytes,CITE-seq,-12.51529966,2.769898579
	CATGCGGAGTCGAAAT,Effector CD4+ T,CITE-seq,-0.149907041,0.450232169
	CATGCGGGTCGCACAC,Naive CD4+ T,CITE-seq,-1.258239292,3.63729607
	CATGCGGTCTCCACTG,Naive CD8+ T,CITE-seq,-1.111770242,2.517076323
	CATGCTCAGTATTAGG,Effector CD4+ T,CITE-seq,0.484757902,0.451169178
	CATGCTCCACGCAAAG,Naive CD4+ T,CITE-seq,1.311201696,4.695897072
	CATGCTCTCAATCCAG,Naive CD4+ T,CITE-seq,-1.562507002,3.418351541
	CATGGATAGCTTTCCC,NK,CITE-seq,0.909108425,-4.449845338
	CATGGATCAGCGTTGC,Effector CD4+ T,CITE-seq,4.366329725,0.062305072
	CATGGTAAGATAGGGA,Naive CD4+ T,CITE-seq,-1.519579374,2.424873128
	CATGGTAAGCGACTAG,Naive CD4+ T,CITE-seq,-1.44326861,3.280118533
	CATGGTAAGTCTTCGA,Effector CD4+ T,CITE-seq,1.043332348,-0.085214207
	CATGGTACAGTCGCTG,Naive CD4+ T,CITE-seq,-1.056786173,2.877543303
	CATGGTAGTTGACTGT,Effector CD8+ T,CITE-seq,9.170191446,0.795727438
	CATGGTATCGGTGTTA,Naive CD4+ T,CITE-seq,-0.745291724,3.994996419
	CATTCATAGAAGGGAT,Effector CD8+ T,CITE-seq,4.24181176,-4.70854446
	CATTCATAGCATGCGA,Naive CD4+ T,CITE-seq,-0.868819673,2.960437659
	CATTCATAGCCATCCG,Effector CD4+ T,CITE-seq,3.441237389,4.06989152
	CATTCATGTCCGAAAG,Naive CD4+ T,CITE-seq,-0.286061943,1.842683552
	CATTCATGTGAGTAGC,Naive CD8+ T,CITE-seq,-1.085457718,2.195996358
	CATTCATTCGCCTTGT,Effector CD4+ T,CITE-seq,2.482972899,0.180503307
	CATTCCGAGGATATGT,Naive CD4+ T,CITE-seq,-1.156855482,3.750000515
	CATTCCGCAATGACCT,B,CITE-seq,-10.78570659,-10.30488696
	CATTCCGCACAGTGAG,Naive CD8+ T,CITE-seq,-0.519843436,3.097821727
	CATTCCGCACCCTGTT,Effector CD4+ T,CITE-seq,4.554453451,-0.469409933
	CATTCCGGTACGACTT,Effector CD4+ T,CITE-seq,0.32545986,0.798454422
	CATTCCGTCCGCGAGT,Effector CD4+ T,CITE-seq,3.02819449,-0.130888156
	CATTCCGTCTGTTCAT,Naive CD8+ T,CITE-seq,-1.176219134,2.080824642
	CATTCTAAGTAACCGG,Monocytes,CITE-seq,-13.17078744,4.740372085
	CATTCTAAGTCCCAAT,NK,CITE-seq,4.550392153,-3.003865564
	CATTCTACACAAATCC,Naive CD4+ T,CITE-seq,2.534135398,2.632899831
	CATTCTAGTGCTCTCT,Effector CD8+ T,CITE-seq,5.991633149,-3.694119218
	CATTGAGCATGCAGCC,Effector CD8+ T,CITE-seq,5.247503663,-3.962766605
	CATTGAGTCATGTCTT,B,CITE-seq,-12.08342182,-11.89209227
	CATTGAGTCGTTCGCT,Effector CD4+ T,CITE-seq,1.580402313,-0.301023359
	CATTGCCCAACCGGAA,Naive CD4+ T,CITE-seq,-1.619346652,2.962039016
	CATTGCCGTAACCAGG,Effector CD8+ T,CITE-seq,2.485364168,-0.76291648
	CATTGCCTCGACATCA,Effector CD4+ T,CITE-seq,0.110015818,1.731408238
	CATTGTTAGTCATTGC,Naive CD4+ T,CITE-seq,-1.592181852,2.666912852
	CATTGTTCACGAAAGC,Naive CD4+ T,CITE-seq,-1.555179235,3.271013691
	CATTGTTCACGTCGTG,Effector CD4+ T,CITE-seq,2.182367779,-0.003431812
	CATTGTTTCCACTAGA,Naive CD4+ T,CITE-seq,-1.121944688,2.684979077
	CATTGTTTCGGCTGGT,Naive CD4+ T,CITE-seq,-1.162113417,3.90668448
	CATTTCAAGACAGCGT,Effector CD4+ T,CITE-seq,-0.580956301,1.174175447
	CATTTCAAGGCGCTTC,Naive CD4+ T,CITE-seq,-1.19285851,3.49273859
	CATTTCACACGCGGTT,B,CITE-seq,-12.01969066,-11.36228862
	CATTTCACATTGAAAG,Effector CD4+ T,CITE-seq,2.391053118,0.192943935
	CATTTCAGTGCAAGAC,Naive CD4+ T,CITE-seq,3.008513605,4.828026021
	CATTTCATCCGTGGTG,Naive CD4+ T,CITE-seq,-1.358521656,3.344130646
	CATTTCATCGGACTGC,Effector CD8+ T,CITE-seq,5.115344039,-2.159309688
	CATTTCATCGTGGACC,Naive CD4+ T,CITE-seq,-1.254907911,2.384142639
	CCAAGCGCACGACGCT,Naive CD4+ T,CITE-seq,-0.122734217,2.03545293
	CCAAGCGGTGCCTGCA,NK,CITE-seq,2.446076624,-8.182117453
	CCAAGCGTCCTCCACA,Effector CD4+ T,CITE-seq,1.865556709,-0.47465212
	CCAATGAAGATGTTCC,Naive CD4+ T,CITE-seq,-0.39441351,3.383393091
	CCAATGACATGGCGCT,Monocytes,CITE-seq,-12.79251046,3.954145245
	CCAATGATCCCTCTCC,Effector CD8+ T,CITE-seq,4.78552162,-4.193784867
	CCAATGATCGATCCCT,NK,CITE-seq,1.394658731,1.690731898
	CCAATGATCGTAGTGT,Naive CD8+ T,CITE-seq,-0.594421516,3.123728962
	CCAATTTGTCCACGCA,Naive CD4+ T,CITE-seq,-1.636310929,3.1961484
	CCAATTTTCGGACCAC,Naive CD4+ T,CITE-seq,0.896735768,3.887995068
	CCACAAAGTAGATGTA,Naive CD4+ T,CITE-seq,-1.210264162,2.235373377
	CCACAAATCAGAGTGG,Naive CD4+ T,CITE-seq,-0.635640263,3.934058306
	CCACAAATCCGCGAGT,NK,CITE-seq,1.529044858,-7.406379602
	CCACAAATCGCCCAGA,Naive CD4+ T,CITE-seq,-0.820548091,3.369689747
	CCACACTCAGACTCTA,Naive CD4+ T,CITE-seq,-0.895603901,2.873388742
	CCACACTGTCTCGACG,Effector CD4+ T,CITE-seq,6.175414971,0.563835155
	CCACCATAGCGTTCAT,Naive CD4+ T,CITE-seq,-0.775767167,2.181838506
	CCACCATCAGAATCGG,Naive CD4+ T,CITE-seq,-0.652058878,3.959048935
	CCACCATGTGTTCCAA,Effector CD4+ T,CITE-seq,-11.19301444,-9.432253374
	CCACCATTCGAGTTGT,Naive CD4+ T,CITE-seq,-0.656559577,3.578386574
	CCACGAGGTAACGTTC,Naive CD4+ T,CITE-seq,4.189456594,4.524644651
	CCACGAGTCTCTCTTC,Naive CD4+ T,CITE-seq,-0.912728206,3.293894567
	CCACGTTAGATGACAT,Naive CD4+ T,CITE-seq,1.798193006,2.640463477
	CCACGTTAGTACTCGT,Naive CD4+ T,CITE-seq,-1.17135943,3.560983943
	CCACGTTCAGTCTACA,Naive CD8+ T,CITE-seq,-0.48551046,3.039349337
	CCACGTTGTCAAGTTC,Effector CD8+ T,CITE-seq,2.609243997,0.285683834
	CCACGTTGTGATAGAT,Naive CD8+ T,CITE-seq,-1.398693893,1.968857682
	CCACGTTTCCCACAGG,Effector CD8+ T,CITE-seq,3.225412836,-0.478670688
	CCACTTGAGCCTTTGA,Naive CD4+ T,CITE-seq,-1.06456396,3.988136465
	CCACTTGCAGAGTTCT,B,CITE-seq,-11.06350532,-10.45078384
	CCACTTGGTCCTTGTC,NK,CITE-seq,1.821234853,-7.615247191
	CCACTTGGTGACATCT,NK,CITE-seq,4.354610324,-4.034450555
	CCACTTGGTTTGATCG,Effector CD4+ T,CITE-seq,-0.131294501,1.32086949
	CCATAAGCAGGCGAAT,NK,CITE-seq,1.523298472,-7.227170762
	CCATCACAGAAACTAC,Naive CD4+ T,CITE-seq,-0.291440727,2.543899312
	CCATCACAGACCATTC,Naive CD4+ T,CITE-seq,-0.743042381,3.556194154
	CCATCACAGTTACGTC,Effector CD4+ T,CITE-seq,2.896758114,0.576693364
	CCATCACCAAAGCACG,Naive CD4+ T,CITE-seq,-0.999989822,1.928573303
	CCATCACCACGCCACA,NK,CITE-seq,2.409216577,-8.574433396
	CCATCACGTACAGCGA,Naive CD4+ T,CITE-seq,-1.70589808,2.742671663
	CCATCACTCCATTGTT,Effector CD4+ T,CITE-seq,-1.304733321,0.81442609
	CCCAACTCAACACACT,Effector CD4+ T,CITE-seq,4.105604586,0.830767006
	CCCAACTCAAGCGCTC,Effector CD4+ T,CITE-seq,0.666790062,0.829275222
	CCCAACTTCATTGCTT,Naive CD4+ T,CITE-seq,-1.435732398,2.399560413
	CCCAACTTCCTTATCA,Monocytes,CITE-seq,-12.54528483,2.806327397
	CCCAACTTCTATCCAT,Naive CD4+ T,CITE-seq,-1.061982988,3.867824336
	CCCAACTTCTGAATCG,NK,CITE-seq,0.600101874,-7.91994237
	CCCATTGAGCCTCACG,Naive CD8+ T,CITE-seq,-1.110982937,2.458537184
	CCCATTGCAACTCCAA,B,CITE-seq,-10.54546446,-10.13676203
	CCCATTGCACCGTCGA,Effector CD4+ T,CITE-seq,0.593403676,0.871961081
	CCCATTGCAGACTCTA,Naive CD4+ T,CITE-seq,-1.630514205,3.060423904
	CCCATTGCAGTGACCC,Naive CD4+ T,CITE-seq,-1.415530672,3.417087143
	CCCATTGCAGTTAAAG,Effector CD8+ T,CITE-seq,2.28595347,-0.14635039
	CCCATTGTCATATGGC,NK,CITE-seq,2.390637508,-9.83585313
	CCCGAAGAGTTACGTC,Naive CD4+ T,CITE-seq,-1.441920757,3.36412616
	CCCGAAGCAGATCCTA,Effector CD4+ T,CITE-seq,1.372950209,0.531554749
	CCCGAAGCATACTGTG,Naive CD4+ T,CITE-seq,-1.380558792,2.347573484
	CCCGAAGGTGGCGTAA,Naive CD4+ T,CITE-seq,-1.452647436,3.314786167
	CCCGAAGTCCATTGGA,Monocytes,CITE-seq,-13.46143451,5.369863727
	CCCGGAAAGTAAACTG,Naive CD4+ T,CITE-seq,-1.200680352,3.288415951
	CCCGGAATCCAGTACA,Effector CD4+ T,CITE-seq,3.223369061,1.61634021
	CCCGGAATCGATTTCT,NK,CITE-seq,3.650973852,0.864921318
	CCCTAACAGATAGTCA,Effector CD4+ T,CITE-seq,4.320054081,-0.057350246
	CCCTAACCAAACGGCA,Effector CD8+ T,CITE-seq,4.892267909,-1.581516927
	CCCTAACCAACAAGTA,NK,CITE-seq,3.36568259,-5.387239543
	CCCTAACCAGCAGTCC,B,CITE-seq,-11.3756723,-11.09255799
	CCCTAACCATGTTCGA,Effector CD4+ T,CITE-seq,5.38766247,2.288787082
	CCCTAACTCGGCGATC,NK,CITE-seq,1.623802953,-8.174498095
	CCCTCAAGTAGCCAGA,Naive CD4+ T,CITE-seq,3.05500559,5.024369169
	CCCTCAAGTCGCGTTG,B,CITE-seq,-11.03007014,-11.40742284
	CCCTCAAGTTGCTGAT,Naive CD4+ T,CITE-seq,-1.145423108,2.016751141
	CCCTCAAGTTTAGACC,Naive CD4+ T,CITE-seq,-0.999313552,3.15349021
	CCCTCAATCTCTGAGA,Naive CD8+ T,CITE-seq,-0.377712891,2.663858067
	CCCTCTCAGAAGCGAA,Naive CD4+ T,CITE-seq,0.135059734,4.150408119
	CCCTCTCAGGTCACCC,Naive CD4+ T,CITE-seq,0.471757779,1.791107998
	CCCTCTCAGTAGACCG,Naive CD4+ T,CITE-seq,-0.80021271,3.791497953
	CCCTCTCAGTTCGGTT,B,CITE-seq,-11.38173383,-11.03450496
	CCCTCTCCAACTCATG,Effector CD4+ T,CITE-seq,6.000813295,1.541332845
	CCCTCTCCAGTCAGCC,Naive CD4+ T,CITE-seq,-0.716634937,3.347077625
	CCCTCTCGTCCCTCAT,Effector CD8+ T,CITE-seq,2.266501872,-0.531177539
	CCCTCTCGTTCGAACT,Naive CD8+ T,CITE-seq,1.573160194,2.598592522
	CCCTCTCTCATTATCC,Naive CD4+ T,CITE-seq,-1.044579855,4.012573926
	CCCTCTCTCTCGGTCT,Naive CD8+ T,CITE-seq,-0.10502012,3.040744577
	CCCTGATGTACGAGCA,Monocytes,CITE-seq,-12.22514334,4.151769949
	CCCTTAGCATCCGGCA,Effector CD4+ T,CITE-seq,3.610580765,2.64969128
	CCCTTAGGTATGGGAC,Naive CD4+ T,CITE-seq,-0.993167464,3.40553071
	CCCTTAGGTGCAATGG,NK,CITE-seq,2.134939133,-8.7247849
	CCCTTAGTCGGCATAT,Effector CD8+ T,CITE-seq,3.901609384,-4.014242283
	CCGAACGAGTTCACTG,Effector CD4+ T,CITE-seq,0.398411224,0.385439124
	CCGAACGCAATACAGA,Naive CD4+ T,CITE-seq,-1.446363665,3.016272857
	CCGAACGCAGCATACT,Naive CD8+ T,CITE-seq,-1.244926851,2.616208253
	CCGAACGCATGTGGTT,Naive CD4+ T,CITE-seq,-1.255909897,2.966303586
	CCGAACGGTCGCGGTT,Effector CD4+ T,CITE-seq,0.619169504,-0.215554039
	CCGATCTAGGGCAGTT,Effector CD4+ T,CITE-seq,-0.596085681,0.4395
	CCGATCTGTACAAGCG,Effector CD4+ T,CITE-seq,0.139557007,0.362035786
	CCGATCTGTAGCTTAC,B,CITE-seq,13.660097,-3.275388605
	CCGATCTGTCTCGGGT,Naive CD4+ T,CITE-seq,2.178373293,2.042636794
	CCGATCTGTGGCTTAT,Naive CD8+ T,CITE-seq,-1.4860022,2.595742404
	CCGATCTTCCCTCTCC,Effector CD4+ T,CITE-seq,-0.769093617,0.421594766
	CCGATGGCAGGATTCT,Naive CD8+ T,CITE-seq,-0.38160835,2.212678289
	CCGATGGTCAACGTGT,Effector CD4+ T,CITE-seq,0.228502347,0.654416461
	CCGATGGTCACTCTTA,Naive CD4+ T,CITE-seq,2.875984088,3.467679355
	CCGATGGTCGGTCATA,Naive CD4+ T,CITE-seq,-1.521214392,3.047211448
	CCGATGGTCTGGAGAG,Naive CD4+ T,CITE-seq,0.907173537,2.509372206
	CCGCAAGAGACTTCAC,Naive CD4+ T,CITE-seq,-1.340527999,3.148859186
	CCGCAAGAGCAAATCA,Effector CD4+ T,CITE-seq,2.46956189,1.152334086
	CCGCAAGAGCAGAAAG,NK,CITE-seq,1.728790489,-7.669038763
	CCGCAAGGTGGTACAG,Naive CD4+ T,CITE-seq,-1.154134839,3.124260449
	CCGCAAGTCTTCGATT,NK,CITE-seq,4.460999467,-6.036287811
	CCGGACAAGGTCACCC,Effector CD4+ T,CITE-seq,0.085164646,0.692232859
	CCGGACAAGTGTACCT,Effector CD4+ T,CITE-seq,1.242194534,0.62774806
	CCGGACAAGTTTCTTC,Effector CD4+ T,CITE-seq,4.285946552,-0.008832156
	CCGGACAGTTCATCTT,Effector CD4+ T,CITE-seq,-11.31768269,3.335577385
	CCGGACATCGCAGAGA,B,CITE-seq,-11.69570588,-11.11082404
	CCGGGTAAGTGTAGTA,NK,CITE-seq,1.891231831,-8.016606007
	CCGGGTAAGTTACGAA,Naive CD4+ T,CITE-seq,-1.504440454,3.3615034
	CCGGGTACAACGACTT,Effector CD4+ T,CITE-seq,2.245720785,0.380264035
	CCGGGTATCACTCGAA,Naive CD8+ T,CITE-seq,-1.321871677,2.531235105
	CCGGTAGAGGTATCTC,Effector CD4+ T,CITE-seq,2.5335912,0.278870411
	CCGGTAGAGTAGGCCA,Monocytes,CITE-seq,-13.41877531,4.983479162
	CCGGTAGCATAACCCA,Effector CD8+ T,CITE-seq,5.373892043,-3.608940875
	CCGGTAGGTACAAACA,Naive CD8+ T,CITE-seq,-1.59378313,2.484153227
	CCGGTAGGTAGGACTG,Naive CD4+ T,CITE-seq,-1.27210585,3.715032724
	CCGGTAGGTCCCTCAT,Naive CD8+ T,CITE-seq,-0.414480727,2.652998292
	CCGGTAGTCGCTCTAC,Effector CD4+ T,CITE-seq,-1.318295855,2.259672553
	CCGGTGACACACTTAG,Naive CD8+ T,CITE-seq,-1.803306094,2.539219219
	CCGGTGACAGTCTACA,Effector CD8+ T,CITE-seq,1.807157917,-3.42657286
	CCGGTGATCACGATCA,Naive CD8+ T,CITE-seq,-0.161530588,2.868348132
	CCGGTGATCAGAACCT,B,CITE-seq,-11.76850689,-12.03733272
	CCGGTGATCGGATTAC,NK,CITE-seq,1.87434529,-7.75597178
	CCGTAGGCACTCCGAG,Effector CD8+ T,CITE-seq,3.886769569,-1.955702645
	CCGTAGGCATACCATG,B,CITE-seq,-11.11126722,-10.52994122
	CCGTAGGGTATGAAGT,Effector CD4+ T,CITE-seq,5.970804567,0.311487609
	CCGTGAGAGGTTCATC,B,CITE-seq,-10.15230158,-9.897731458
	CCGTGAGGTGGGAGAG,Naive CD8+ T,CITE-seq,-1.491164745,3.230037873
	CCGTGAGTCCGGCAAC,Naive CD4+ T,CITE-seq,-1.54598376,2.951070188
	CCGTTCAAGAGTACCG,Effector CD4+ T,CITE-seq,0.332490756,0.003219998
	CCGTTCACATCGCTGG,Effector CD4+ T,CITE-seq,1.740024511,-0.51108788
	CCGTTCAGTGAACTAA,Naive CD4+ T,CITE-seq,-1.265556459,3.278749042
	CCGTTCATCTCGCGTT,Naive CD4+ T,CITE-seq,-0.711323649,2.221810351
	CCTAACCCACTCCCTA,B,CITE-seq,-12.34865348,-11.68646516
	CCTAACCCAGTGTGGA,Effector CD4+ T,CITE-seq,2.391569236,-0.227189285
	CCTAACCCATGGAATA,B,CITE-seq,-11.45988121,-8.833551657
	CCTAACCGTAGGCTCC,Naive CD4+ T,CITE-seq,0.379401927,4.045538924
	CCTAACCGTCCTCAGG,Naive CD4+ T,CITE-seq,-0.322985694,3.904461378
	CCTAACCGTGAGATAT,NK,CITE-seq,4.783903717,-3.255774959
	CCTAACCTCTCCCATG,Naive CD8+ T,CITE-seq,-1.286285278,2.424886737
	CCTAACCTCTGCTAGA,Naive CD8+ T,CITE-seq,-0.271947311,2.47784214
	CCTAAGAAGCGTGAAC,Naive CD4+ T,CITE-seq,-0.752477095,3.198903649
	CCTAAGAAGTCGGCCT,NK,CITE-seq,0.822775564,-8.036318681
	CCTAAGACATACCAGT,Effector CD4+ T,CITE-seq,1.496833828,-0.667352971
	CCTAAGAGTGAATTAG,Effector CD8+ T,CITE-seq,5.686507227,-4.778594546
	CCTAAGAGTTCTGACA,Naive CD4+ T,CITE-seq,-1.389167646,3.43821139
	CCTAAGATCACTTATC,Naive CD4+ T,CITE-seq,-1.233486483,3.098592292
	CCTACGTAGCAGTCTT,Naive CD8+ T,CITE-seq,-0.449172986,3.024330122
	CCTACGTCATCTCCCA,Effector CD4+ T,CITE-seq,5.689480106,1.784986814
	CCTACGTCATCTTTCA,Naive CD4+ T,CITE-seq,2.90080299,5.227139456
	CCTACGTGTTCTGACA,Naive CD8+ T,CITE-seq,-0.520078903,2.876465715
	CCTACGTTCCATTGCC,NK,CITE-seq,3.133345225,-8.905443956
	CCTACGTTCGAGAATA,Naive CD8+ T,CITE-seq,-1.699794669,2.137604661
	CCTACGTTCTGAGATC,Naive CD4+ T,CITE-seq,-0.883215535,3.805038942
	CCTATCGTCCCGTAAA,Naive CD8+ T,CITE-seq,-0.2246643,2.781038953
	CCTCAACCACCAACAT,Naive CD8+ T,CITE-seq,-0.168494866,2.47188236
	CCTCAACCAGTTAAAG,Naive CD4+ T,CITE-seq,-1.351545548,3.353910204
	CCTCAACGTGAGATTA,NK,CITE-seq,2.163143092,-7.782519759
	CCTCAACGTGTAAATG,Naive CD4+ T,CITE-seq,-0.460080591,3.960456016
	CCTCACAAGAGTCGAC,Naive CD8+ T,CITE-seq,-1.524347928,2.353246931
	CCTCACAAGATCACCT,Naive CD4+ T,CITE-seq,-0.882803523,3.61456138
	CCTCACAAGTAGTGCG,Naive CD4+ T,CITE-seq,-1.733338975,2.75943383
	CCTCACACACTGTGAT,Effector CD4+ T,CITE-seq,2.677531465,-0.20539579
	CCTCACACAGCGACCT,NK,CITE-seq,3.99307954,-5.710620355
	CCTCAGTAGACTTCCA,Naive CD4+ T,CITE-seq,-1.105267076,3.490010448
	CCTCAGTCAACAGCTT,Naive CD4+ T,CITE-seq,-0.759823443,3.71445348
	CCTCAGTCAACGATTC,Naive CD4+ T,CITE-seq,-0.146540708,3.597079735
	CCTCAGTCAGGATTCT,Naive CD4+ T,CITE-seq,-0.009143671,3.294100943
	CCTCAGTCAGGTTACT,Naive CD4+ T,CITE-seq,2.587034016,4.780448159
	CCTCAGTCAGTTAGAA,NK,CITE-seq,4.244563609,-6.524613194
	CCTCAGTGTCAAGGCA,Effector CD4+ T,CITE-seq,-0.795570039,3.793250814
	CCTCATGAGGACACTG,Effector CD8+ T,CITE-seq,5.052022347,-5.065886222
	CCTCATGAGGACGCTA,B,CITE-seq,-11.02455768,-10.29238911
	CCTCATGCAGCTCATA,Naive CD4+ T,CITE-seq,-0.933941467,3.896004975
	CCTCATGGTCAAGCGA,Naive CD4+ T,CITE-seq,-0.444853767,4.007318328
	CCTCATGTCGCACTCT,Naive CD8+ T,CITE-seq,-1.051510475,2.399979655
	CCTCATGTCTATGCCC,Effector CD8+ T,CITE-seq,2.052026843,-3.781549441
	CCTCCAAAGCTGTGCC,Naive CD8+ T,CITE-seq,-1.491781217,2.266448011
	CCTCCAAAGTGATTCC,Effector CD4+ T,CITE-seq,2.000429374,0.540761501
	CCTCCAAGTACATACC,Effector CD4+ T,CITE-seq,5.576697313,2.356807464
	CCTCCAAGTACCAGAG,NK,CITE-seq,4.529410472,-6.945882344
	CCTCCTCAGGAAGTAG,Effector CD4+ T,CITE-seq,0.56074889,-0.477704036
	CCTCCTCAGGGCTAAC,Naive CD8+ T,CITE-seq,-0.258038651,2.301488687
	CCTCCTCGTTGACTAC,Naive CD4+ T,CITE-seq,-1.471020536,3.305919962
	CCTCCTCGTTGCATCA,B,CITE-seq,-9.962896237,-9.746553321
	CCTCCTCTCCTTATAC,NK,CITE-seq,1.170954395,-5.553130249
	CCTCTAGAGCTGGTGA,Effector CD4+ T,CITE-seq,0.072511594,0.420012179
	CCTCTAGCAGCTACCG,Effector CD4+ T,CITE-seq,-11.05269127,3.258206808
	CCTCTAGGTTCTGACA,Naive CD4+ T,CITE-seq,-0.763408394,3.375846921
	CCTCTAGTCACTACGA,Effector CD4+ T,CITE-seq,0.181084803,0.730767839
	CCTCTAGTCCGTGGCA,Naive CD4+ T,CITE-seq,-1.132990591,2.861382711
	CCTCTAGTCCGTTGAA,NK,CITE-seq,1.580733162,-7.678314253
	CCTCTAGTCGTTGTGA,Naive CD8+ T,CITE-seq,-1.454814751,2.434644994
	CCTCTAGTCTAAGCGT,Naive CD4+ T,CITE-seq,-1.076015664,3.638859129
	CCTCTAGTCTGTCGTC,Naive CD8+ T,CITE-seq,-1.162807128,2.231414996
	CCTCTCCAGACCTCAT,Naive CD4+ T,CITE-seq,-0.44488561,3.401720795
	CCTGCATCAGGCTCTG,Naive CD8+ T,CITE-seq,-1.432449841,2.115683601
	CCTGCATCATAGTCAC,NK,CITE-seq,2.43930789,-9.149313079
	CCTGCATGTTGGAGAC,Effector CD4+ T,CITE-seq,0.171396942,0.802204154
	CCTGCATTCACGATCA,Naive CD4+ T,CITE-seq,-1.540179551,3.085539599
	CCTGCATTCAGCCCAG,Effector CD4+ T,CITE-seq,4.703074831,1.505565307
	CCTGTTGCACGCTGCA,Effector CD4+ T,CITE-seq,1.019261465,-0.275684648
	CCTGTTGGTAGCTTAC,Effector CD4+ T,CITE-seq,0.1286249,0.210110263
	CCTTCAGCACGGAAGT,Effector CD4+ T,CITE-seq,0.038220572,0.348527735
	CCTTCAGGTGGTGATG,Effector CD8+ T,CITE-seq,1.896963476,-3.113584379
	CCTTCAGGTTCGGACC,Naive CD4+ T,CITE-seq,-1.466868182,2.793993599
	CCTTCAGTCTCGGTAA,Effector CD4+ T,CITE-seq,0.330101767,4.438216686
	CCTTGTGAGATGATTG,Effector CD4+ T,CITE-seq,-1.007025912,1.802662215
	CCTTGTGAGCTCTATG,NK,CITE-seq,3.905198925,-3.517391456
	CCTTGTGGTCCATACA,B,CITE-seq,-11.64016113,-10.72401011
	CCTTGTGGTGATAGTA,B,CITE-seq,-10.97881775,-10.83243491
	CCTTGTGTCCACTGAA,Naive CD4+ T,CITE-seq,-1.186963143,3.678740837
	CCTTGTGTCCTCACGT,Naive CD4+ T,CITE-seq,-0.384302993,3.140562435
	CCTTGTGTCTCGGCTT,Effector CD4+ T,CITE-seq,1.021056007,-0.477051719
	CCTTTGGCACGAGGTA,Naive CD4+ T,CITE-seq,-1.451990876,3.049019915
	CCTTTGGGTCATCTAG,Effector CD4+ T,CITE-seq,0.38866201,1.471112958
	CCTTTGGTCAGCTAGT,Naive CD4+ T,CITE-seq,-1.363924876,2.501352251
	CGAAGGAAGGAAACGA,Effector CD4+ T,CITE-seq,5.35727624,1.399187951
	CGAAGGACACACACGC,B,CITE-seq,-11.72915158,-11.24668734
	CGAAGGAGTTCCCAAA,Effector CD4+ T,CITE-seq,0.807127796,0.471053686
	CGAAGTTAGCAGGCTA,Monocytes,CITE-seq,-13.60374109,4.597120226
	CGAAGTTAGCATGAAT,Naive CD8+ T,CITE-seq,-2.414216656,2.519810485
	CGAAGTTAGTAGACAT,Effector CD4+ T,CITE-seq,0.056231127,1.466630399
	CGAAGTTCAATACGAA,Effector CD4+ T,CITE-seq,2.579598616,1.945229705
	CGAAGTTCATCAACCA,Effector CD4+ T,CITE-seq,0.108380706,0.396716045
	CGAAGTTGTCATTGCA,Naive CD4+ T,CITE-seq,-0.259243394,1.857579661
	CGAAGTTGTCTTTCTA,Effector CD4+ T,CITE-seq,-0.05139423,0.225576846
	CGAAGTTGTTCTCAGA,NK,CITE-seq,3.280409304,-5.143573691
	CGAAGTTTCTGCCTCA,Naive CD8+ T,CITE-seq,-1.179003275,2.477111704
	CGAATTGCAGGTTTAC,Effector CD8+ T,CITE-seq,4.397986214,-2.154207183
	CGAATTGCATAGCACT,Effector CD4+ T,CITE-seq,5.772106308,1.054112251
	CGAATTGCATGGAATA,Effector CD4+ T,CITE-seq,2.894029796,0.403177595
	CGAATTGCATGTTCGA,Effector CD8+ T,CITE-seq,4.749273525,-2.885328111
	CGAATTGGTCCTCAGG,Naive CD4+ T,CITE-seq,-1.486851755,3.252565469
	CGAATTGTCCAAGCTA,Naive CD4+ T,CITE-seq,-1.089640916,3.68147519
	CGAATTGTCTCTTGCG,Naive CD4+ T,CITE-seq,0.177961296,0.346091517
	CGACAGCCAACTGGTT,Effector CD4+ T,CITE-seq,6.872226631,0.455680065
	CGACAGCCATGACAAA,Effector CD4+ T,CITE-seq,1.031640372,0.382042321
	CGACAGCGTTGCAACT,Naive CD4+ T,CITE-seq,-1.36364864,2.551901895
	CGACAGCTCAGCAATC,Effector CD8+ T,CITE-seq,4.364880185,-4.299469044
	CGAGAAGTCCGAGAAG,NK,CITE-seq,1.685780501,-6.968212987
	CGAGAAGTCCTTGGAA,Effector CD4+ T,CITE-seq,-0.569138055,0.209784835
	CGAGGAAAGAGGGTGG,Naive CD4+ T,CITE-seq,-0.907839587,3.886630008
	CGAGGAAGTATCAAGA,B,CITE-seq,-11.66089641,-11.36548214
	CGAGGAAGTCCAGCCA,Monocytes,CITE-seq,-12.88762979,4.203261407
	CGAGGAAGTGTTGACT,Monocytes,CITE-seq,-12.81038145,4.942564024
	CGAGGAAGTTTGCCGG,Effector CD8+ T,CITE-seq,3.711262612,-2.440026435
	CGAGGAATCACTACGA,Naive CD4+ T,CITE-seq,-0.517305837,4.026354853
	CGAGGAATCCATCACC,NK,CITE-seq,1.561491805,-8.388094601
	CGAGGAATCCTGTTAT,Naive CD4+ T,CITE-seq,-1.279942695,3.019266116
	CGAGGCTAGGAAACGA,Effector CD4+ T,CITE-seq,0.818020702,1.402916082
	CGAGGCTGTTGCATTG,Naive CD4+ T,CITE-seq,-0.32218643,4.193886973
	CGAGGCTTCGAGAGAC,NK,CITE-seq,0.613432296,-8.576131771
	CGAGGCTTCGTCTACC,Naive CD4+ T,CITE-seq,-1.468847099,3.006225992
	CGAGTGCAGGTCCCTG,B,CITE-seq,-10.86615614,-10.20837331
	CGAGTGCTCATTGAGC,Naive CD4+ T,CITE-seq,-0.945066907,2.88834207
	CGAGTGCTCGCTCTAC,Effector CD4+ T,CITE-seq,-0.954375241,1.698057358
	CGAGTGCTCGGAGTAG,Naive CD4+ T,CITE-seq,-1.187532584,3.486969066
	CGAGTTAAGATTGCGG,Effector CD4+ T,CITE-seq,2.063215339,3.633470596
	CGAGTTACAACACGAG,B,CITE-seq,-10.99401897,-10.82360535
	CGAGTTACAGTCAGCC,Naive CD8+ T,CITE-seq,-1.592501895,2.681894165
	CGAGTTACATGCGGTC,Effector CD4+ T,CITE-seq,-1.550966778,2.61551472
	CGAGTTAGTTTAGAGA,B,CITE-seq,-10.69820108,-10.51942471
	CGAGTTATCATTACGG,Effector CD4+ T,CITE-seq,4.79490027,1.032074966
	CGATCGGAGATAACAC,Effector CD4+ T,CITE-seq,1.537709824,-0.745084772
	CGATCGGCACGCTGCA,Naive CD4+ T,CITE-seq,-0.735773841,3.661780641
	CGATCGGCAGACCTAT,Effector CD4+ T,CITE-seq,0.912987076,-0.022156829
	CGATCGGCAGTTACCA,Naive CD4+ T,CITE-seq,-1.302327442,2.847110016
	CGATCGGGTGAGGAAA,Naive CD8+ T,CITE-seq,-1.6018332,2.448405532
	CGATCGGTCCGCGAGT,NK,CITE-seq,1.972078667,-6.825455882
	CGATGCGCAACTCGTA,Naive CD4+ T,CITE-seq,3.041689857,5.428693274
	CGATGCGCACGCTGAC,Naive CD4+ T,CITE-seq,-1.191562247,3.540814057
	CGATGCGGTACGATCT,Naive CD4+ T,CITE-seq,-1.574208359,2.473645064
	CGATGCGGTATCGTGT,Effector CD4+ T,CITE-seq,-0.314299826,1.492331274
	CGATGCGTCATGAAAG,Effector CD8+ T,CITE-seq,-0.910211009,1.59588096
	CGATGCGTCTTCTCAA,Naive CD4+ T,CITE-seq,-1.076320957,3.644622258
	CGATGGCCACAACGCC,Effector CD4+ T,CITE-seq,0.506255587,-0.078355602
	CGATGGCCAGTTGGTT,Effector CD8+ T,CITE-seq,5.446739788,-4.456686695
	CGATGGCTCATCTACT,Naive CD8+ T,CITE-seq,-1.653210841,2.317902523
	CGATGGCTCTAGACAC,Naive CD8+ T,CITE-seq,-1.619531138,2.492663102
	CGCAGGTCACCATAAC,Naive CD4+ T,CITE-seq,-1.151224849,3.78846835
	CGCAGGTCAGCACACC,Effector CD4+ T,CITE-seq,1.513417987,0.437326857
	CGCATAAAGAGCCGAT,Naive CD4+ T,CITE-seq,-1.544193561,3.365909062
	CGCATAAAGCTCGTGC,Monocytes,CITE-seq,-12.6438834,4.230375173
	CGCATAAAGGACCCAA,Naive CD4+ T,CITE-seq,-0.8127186,3.708486538
	CGCATAAAGTAGCAAT,Naive CD8+ T,CITE-seq,-0.611373723,3.084239268
	CGCATAAGTCTCCCTA,Naive CD4+ T,CITE-seq,-0.968837359,3.068738384
	CGCATAATCACAAGGG,NK,CITE-seq,4.1418784,-2.937763917
	CGCATGGCAAAGGGTC,Monocytes,CITE-seq,-13.02812849,3.556020652
	CGCATGGCATCGCCTT,Effector CD4+ T,CITE-seq,1.724458065,-0.633263471
	CGCATGGGTTAAACAG,Naive CD4+ T,CITE-seq,-1.576610856,2.277407008
	CGCCAGAGTTCACGAT,Effector CD4+ T,CITE-seq,2.281195776,-0.035467625
	CGCCAGAGTTGTTGTG,Effector CD4+ T,CITE-seq,1.160567155,-0.216548044
	CGCCATTAGACATCAA,Effector CD4+ T,CITE-seq,2.466916564,-0.288807045
	CGCCATTAGCGATCGA,Naive CD8+ T,CITE-seq,-1.180460178,2.758965435
	CGCCATTCAACCGACC,NK,CITE-seq,1.764982437,-7.6740669
	CGCCATTGTCATAGTC,Effector CD4+ T,CITE-seq,5.490683402,1.552066251
	CGCCATTGTTGAAGTA,Effector CD4+ T,CITE-seq,1.398850768,-0.333978576
	CGCCATTTCACGGGAA,Naive CD4+ T,CITE-seq,-0.689549172,2.210235161
	CGCCATTTCGAGTACT,Naive CD4+ T,CITE-seq,3.296439697,4.779360447
	CGCCATTTCGATTCCC,Naive CD4+ T,CITE-seq,-0.295218238,3.725509142
	CGCCATTTCGCATTAG,Effector CD4+ T,CITE-seq,4.342094353,-0.230320912
	CGCCATTTCTATCGCC,Naive CD4+ T,CITE-seq,-0.717023821,3.737982897
	CGCGTGAAGGAGGGTG,Naive CD8+ T,CITE-seq,-1.715497498,2.50679232
	CGCGTGAGTCACCACG,NK,CITE-seq,1.747776468,-6.654404037
	CGCGTGATCCCATTTA,Effector CD4+ T,CITE-seq,1.035576004,0.823345212
	CGCGTGATCTCGCTTG,Effector CD4+ T,CITE-seq,3.758608745,0.708544713
	CGGAACCCAAGTTGGG,Naive CD4+ T,CITE-seq,-1.266581664,3.560011948
	CGGAACCCAGATTTCG,Effector CD4+ T,CITE-seq,-0.602383723,1.740908754
	CGGAACCCAGCATTGT,Naive CD8+ T,CITE-seq,-1.412336634,2.438810173
	CGGAACCGTGTCATGT,Effector CD4+ T,CITE-seq,1.237469186,-0.347097267
	CGGAACCTCGCTGATA,Naive CD8+ T,CITE-seq,-1.303094127,3.138889864
	CGGAATTCAAGTCCAT,Naive CD4+ T,CITE-seq,-0.917336192,3.604743108
	CGGAATTCACCAACAT,Naive CD8+ T,CITE-seq,-1.184905941,2.192875131
	CGGAATTCACCAGCCA,NK,CITE-seq,1.86375072,-7.857834037
	CGGAATTCAGAAGTGC,Effector CD4+ T,CITE-seq,2.537232603,-0.177485208
	CGGAATTCATTACTCT,Naive CD8+ T,CITE-seq,-0.843855236,2.255103554
	CGGAATTGTTGCTTGA,Effector CD4+ T,CITE-seq,-0.110021061,0.791855679
	CGGAATTTCCTGGTCT,Naive CD4+ T,CITE-seq,-1.032647793,3.635640496
	CGGACACAGTCATTGC,Effector CD8+ T,CITE-seq,3.642785407,-4.704130451
	CGGACACCACACGGTC,Effector CD4+ T,CITE-seq,4.556127569,4.45061894
	CGGACACCATGCAGGA,Naive CD4+ T,CITE-seq,-1.658759283,2.850728612
	CGGAGAACAAGGGCAT,Naive CD8+ T,CITE-seq,-1.563760758,2.445156477
	CGGAGAACACCTTCCA,Naive CD4+ T,CITE-seq,0.220032894,1.842158366
	CGGAGAACATCGCTGG,Naive CD4+ T,CITE-seq,-0.583504144,2.947144135
	CGGCAGTCAATAGGGC,B,CITE-seq,-11.04918989,-10.40992393
	CGGCAGTTCAATGCAC,Effector CD4+ T,CITE-seq,3.133756919,0.551136465
	CGGGACTAGATGCAGC,Naive CD4+ T,CITE-seq,0.170850626,3.610037792
	CGGGACTTCAGTGATC,Naive CD4+ T,CITE-seq,-1.4700874,3.111944896
	CGGGTCAAGGGCAGGA,Effector CD8+ T,CITE-seq,6.778503324,0.313186818
	CGGGTCAGTTCGAACT,B,CITE-seq,-11.58073118,-11.58272205
	CGGGTCATCTAGCATG,Naive CD4+ T,CITE-seq,-0.545974483,3.616122798
	CGGGTGTAGAGAGGGC,Naive CD4+ T,CITE-seq,-1.217254006,2.252144079
	CGGGTGTAGATACGAT,Naive CD4+ T,CITE-seq,-1.639876853,2.722458523
	CGGGTGTAGTAGTCAA,Naive CD8+ T,CITE-seq,-1.468496279,2.533111043
	CGGGTGTCATCACCAA,B,CITE-seq,-12.4067577,-11.74779478
	CGGGTGTGTCGGAAAC,Effector CD4+ T,CITE-seq,2.000537348,-0.461923475
	CGGGTGTTCCTTCTTC,Monocytes,CITE-seq,-12.42885583,4.988202875
	CGGTCAGCAAACAGGC,NK,CITE-seq,4.049230194,-2.877925764
	CGGTCAGGTTAGGGTG,Monocytes,CITE-seq,-13.66962597,4.400370549
	CGGTCAGTCGTCGACG,Naive CD4+ T,CITE-seq,-1.456522458,2.984275336
	CGGTCAGTCTAGAACC,Effector CD8+ T,CITE-seq,1.407924472,-4.360802768
	CGGTCAGTCTGGGCAC,Naive CD8+ T,CITE-seq,-1.392558321,2.539447501
	CGGTCAGTCTGTCAGA,Naive CD4+ T,CITE-seq,-1.111695851,3.718512342
	CGTAAGTAGCTTGTGT,Effector CD4+ T,CITE-seq,-1.069807583,1.725531769
	CGTAAGTAGTGTCATC,Effector CD4+ T,CITE-seq,0.171470983,0.336074692
	CGTAAGTGTCCGACGT,NK,CITE-seq,0.12879193,-8.221793992
	CGTAAGTGTTGTCATG,Naive CD8+ T,CITE-seq,-1.481684799,2.248875254
	CGTAAGTTCATCCCGT,Naive CD4+ T,CITE-seq,-0.565455315,2.81269135
	CGTAAGTTCGACACCG,Effector CD4+ T,CITE-seq,0.833448777,-1.011654271
	CGTAATGCATTGCCGG,Naive CD4+ T,CITE-seq,-1.18545279,3.262219842
	CGTAATGGTGCTCCGA,Effector CD8+ T,CITE-seq,4.451536256,-3.40265326
	CGTAATGTCATGCCCT,Naive CD4+ T,CITE-seq,-1.301314645,3.395015589
	CGTAGTAGTGGCTGAA,Effector CD4+ T,CITE-seq,0.870658007,-0.932443131
	CGTAGTAGTTCTCCTG,Effector CD8+ T,CITE-seq,4.227547067,-3.463207842
	CGTAGTATCAAAGGTA,NK,CITE-seq,2.658615992,-8.502586239
	CGTAGTATCGGCCAAC,Naive CD8+ T,CITE-seq,-0.504487626,2.500837334
	CGTAGTATCGGCTTGG,Naive CD4+ T,CITE-seq,-1.550840613,3.343012199
	CGTAGTATCTGGCTGG,Naive CD4+ T,CITE-seq,-1.383962955,3.243771203
	CGTCAAATCGTTCGCT,Effector CD8+ T,CITE-seq,3.995647117,-1.771977204
	CGTCCATAGGTCGTGA,Naive CD4+ T,CITE-seq,-1.277893523,3.394797172
	CGTCCATAGTGGTCAG,Effector CD8+ T,CITE-seq,4.85011805,-4.832271515
	CGTCCATCACATGTTG,Naive CD4+ T,CITE-seq,-1.343711573,3.207793457
	CGTCCATGTTAAGCAA,NK,CITE-seq,2.09387337,-7.777557651
	CGTCCATGTTCAGTAC,B,CITE-seq,-10.92757021,-10.35592655
	CGTCCATTCCCGTTGT,Naive CD8+ T,CITE-seq,1.751356891,2.511759192
	CGTCCATTCTTGGCTC,NK,CITE-seq,1.765892709,-6.502643921
	CGTGAATAGGCGTCCT,Naive CD8+ T,CITE-seq,-1.564479718,2.177566628
	CGTGATAAGAATTTGG,B,CITE-seq,-9.846765019,-9.723089215
	CGTGATAAGATGGTCG,Effector CD4+ T,CITE-seq,2.878841756,0.722556762
	CGTGATAAGTATTCCG,Naive CD8+ T,CITE-seq,-1.568771944,2.366555805
	CGTGATACATGGCTAT,Effector CD8+ T,CITE-seq,5.07671182,-4.620017518
	CGTGATACATTCATCT,NK,CITE-seq,3.976585811,-4.314651232
	CGTGATATCAGGAGAC,Naive CD4+ T,CITE-seq,-0.811791208,3.183845207
	CGTGATATCTCATTTG,Naive CD4+ T,CITE-seq,1.03623218,4.71904214
	CGTGCTTAGAGGGTCT,B,CITE-seq,-11.29512745,-11.50658232
	CGTGCTTAGTCGAATA,Effector CD4+ T,CITE-seq,-0.460368237,1.319412359
	CGTGCTTGTGAATTAG,Effector CD4+ T,CITE-seq,2.035086569,-0.415769804
	CGTGCTTTCGTAATGC,B,CITE-seq,-11.47028163,-10.8428347
	CGTGTCTAGATCGCCC,Naive CD8+ T,CITE-seq,-1.082060023,2.462774933
	CGTGTCTCAGTCTCTC,Effector CD4+ T,CITE-seq,0.598643124,1.449944482
	CGTTAGAAGCAACTTC,Effector CD4+ T,CITE-seq,0.099932918,0.06783438
	CGTTAGAAGTAAGACT,Naive CD4+ T,CITE-seq,-1.466725419,3.177697409
	CGTTAGAAGTTGAAAC,Effector CD4+ T,CITE-seq,0.812087974,0.508886461
	CGTTAGACATTGAAGA,Effector CD4+ T,CITE-seq,0.43417363,1.895075829
	CGTTAGAGTACCACGC,NK,CITE-seq,1.879486275,-7.323509125
	CGTTAGATCTCAACCC,Effector CD8+ T,CITE-seq,5.062781895,-3.508485372
	CGTTAGATCTGGTCAA,Naive CD4+ T,CITE-seq,-1.432400742,3.067126659
	CGTTCTGAGCGTGTCC,Effector CD8+ T,CITE-seq,3.580998298,-2.632714655
	CGTTCTGAGCTAATGA,Effector CD4+ T,CITE-seq,-0.633847726,1.045453713
	CGTTCTGCACGCACCA,Naive CD4+ T,CITE-seq,-0.256900449,4.001647973
	CGTTCTGGTAGCTAAA,Effector CD4+ T,CITE-seq,-0.045443676,0.656182715
	CGTTCTGGTTGCACGC,Naive CD4+ T,CITE-seq,-0.849473639,1.755006245
	CGTTGGGTCACACGAT,Naive CD8+ T,CITE-seq,-0.442990673,1.551962621
	CGTTGGGTCGCTCCTA,Naive CD8+ T,CITE-seq,0.245191572,2.508552234
	CTAACCCCAAAGAGTT,NK,CITE-seq,1.860579765,-7.394884667
	CTAACCCCAAAGGATT,Naive CD8+ T,CITE-seq,-0.099554937,3.098511045
	CTAACCCCACAGAGCA,Naive CD4+ T,CITE-seq,-0.952843936,3.543392945
	CTAACCCCAGTCGGAA,Effector CD4+ T,CITE-seq,-0.590996718,1.915290262
	CTAACCCCATGCCGCA,Effector CD4+ T,CITE-seq,0.93029095,0.100365584
	CTAACCCGTTGGGTAG,Naive CD8+ T,CITE-seq,-1.73996506,2.2582224
	CTAACCCTCCTAAACG,Effector CD4+ T,CITE-seq,2.981446401,1.699270769
	CTAACTTCAGGTCTCG,Naive CD8+ T,CITE-seq,1.644548447,3.862092748
	CTAACTTGTTTATGCG,Naive CD4+ T,CITE-seq,-1.591400544,3.127257803
	CTAACTTTCAGCACCG,Naive CD4+ T,CITE-seq,-0.348597239,2.994956248
	CTAACTTTCCGTAATG,Effector CD8+ T,CITE-seq,3.782226747,-3.680118032
	CTAAGTGGTACTGACT,Naive CD4+ T,CITE-seq,-0.679556235,3.635881633
	CTAAGTGGTAGGACCA,Naive CD4+ T,CITE-seq,-0.680456619,3.720545281
	CTAAGTGGTCCTTAAG,Naive CD8+ T,CITE-seq,-1.082409399,2.723140529
	CTAAGTGGTGAGATAT,Monocytes,CITE-seq,-12.64262571,4.386583058
	CTAAGTGGTTGGGTTT,Effector CD8+ T,CITE-seq,4.074855217,-3.404383272
	CTACAGAAGCCATCCG,NK,CITE-seq,3.074312718,-7.014127622
	CTACAGAAGGGTCAAC,Naive CD8+ T,CITE-seq,-1.594914342,2.585782335
	CTACAGAAGTAAGACT,Effector CD4+ T,CITE-seq,6.717113774,2.478805098
	CTACAGACAAAGCTAA,Naive CD8+ T,CITE-seq,-1.437825088,2.022402538
	CTACATTAGATCCCGC,Effector CD4+ T,CITE-seq,-0.560477417,2.14075176
	CTACATTGTACTCAAC,Naive CD4+ T,CITE-seq,-0.82622606,3.197280487
	CTACATTGTCAGGTGA,Effector CD8+ T,CITE-seq,4.173837941,0.208344902
	CTACATTTCTGGACCG,B,CITE-seq,-11.37862556,2.200786556
	CTACCCAAGGACACTG,Effector CD4+ T,CITE-seq,3.401551555,0.660344838
	CTACCCAAGGGCAGGA,Naive CD8+ T,CITE-seq,-1.587805707,2.453965292
	CTACCCACAAAGCGTG,Effector CD4+ T,CITE-seq,2.393895291,0.505415535
	CTACCCACAGTATGAA,Naive CD8+ T,CITE-seq,1.726038628,3.388880144
	CTACCCAGTAGCGTAG,B,CITE-seq,-11.74621745,-9.709807884
	CTACCCAGTCTCGGGT,Effector CD4+ T,CITE-seq,-0.29827301,0.72961975
	CTACCCAGTTAGGACG,Effector CD4+ T,CITE-seq,0.856140755,-0.425657207
	CTACCCATCAGTGTTG,NK,CITE-seq,1.474713128,-7.596410717
	CTACCTGCAAGGGCAT,Naive CD4+ T,CITE-seq,-1.006011183,3.756649763
	CTACCTGCACACACGC,Naive CD4+ T,CITE-seq,-0.908043581,3.40992531
	CTACGGGAGGCACTAG,Effector CD8+ T,CITE-seq,3.115406528,4.120377278
	CTACGGGCAAGTTCCA,B,CITE-seq,-10.65555321,-10.10102514
	CTACGGGGTGTTGACT,Effector CD8+ T,CITE-seq,5.254873845,-3.68992463
	CTACGGGGTTTCCATT,Naive CD4+ T,CITE-seq,-0.621233467,4.284410005
	CTACGGGTCCTGTACC,Naive CD4+ T,CITE-seq,2.511049848,2.913862858
	CTACTATGTGCCTGCA,Effector CD4+ T,CITE-seq,1.85495559,-0.208899289
	CTACTATTCCGGCAAC,Effector CD8+ T,CITE-seq,1.093727963,-0.634532533
	CTAGACAAGCCACAAG,NK,CITE-seq,1.917327608,-7.815166818
	CTAGACACACAAGTTC,Effector CD4+ T,CITE-seq,1.18659196,0.652812392
	CTAGACAGTCGACTGC,Effector CD4+ T,CITE-seq,0.685624411,0.113932709
	CTAGGTAAGCTAAACA,Naive CD4+ T,CITE-seq,2.215744188,2.304910188
	CTAGGTAAGGGAGAAT,Naive CD4+ T,CITE-seq,-1.458428002,3.793591386
	CTAGGTACATAGCACT,Monocytes,CITE-seq,-13.11817238,3.516879918
	CTAGGTATCCTTTGAT,Naive CD4+ T,CITE-seq,-1.063316114,1.919228273
	CTATAGGAGCGATTCT,Naive CD8+ T,CITE-seq,-0.035187228,2.838338887
	CTATAGGCATAGCTGT,Naive CD4+ T,CITE-seq,-1.083400874,3.014692933
	CTATAGGGTAGCACGA,Naive CD4+ T,CITE-seq,-1.676158339,2.779617568
	CTATAGGGTGCAGGAT,Effector CD4+ T,CITE-seq,1.364386129,-0.567218803
	CTATCCGAGCACCCAC,Naive CD4+ T,CITE-seq,1.61959159,5.75603477
	CTATCCGCAGATCCAT,Monocytes,CITE-seq,-12.10001742,4.649147624
	CTATCCGCAGCCATTA,Effector CD8+ T,CITE-seq,5.345599748,-3.27880795
	CTATCCGGTACTCCGG,Effector CD8+ T,CITE-seq,2.612286475,-0.914955216
	CTATCCGGTCGATTAC,Naive CD4+ T,CITE-seq,0.833618451,1.928061955
	CTATCCGGTCGCATCG,Monocytes,CITE-seq,-13.41805,4.836433587
	CTATCCGGTGTTTGCA,Monocytes,CITE-seq,-13.12681452,5.116646007
	CTATCCGGTTCGTTCC,Effector CD8+ T,CITE-seq,2.550170641,-2.135072806
	CTATCCGTCAAGGAGC,Effector CD8+ T,CITE-seq,3.81562399,-3.356561406
	CTATCCGTCGCTTACC,NK,CITE-seq,1.862137628,-7.94539882
	CTATCTAAGCTGAGCA,Naive CD4+ T,CITE-seq,-0.795330951,4.202700148
	CTATCTAAGCTGTTAC,NK,CITE-seq,2.304793112,-8.793006401
	CTATCTACAGAACCGA,Naive CD4+ T,CITE-seq,-0.69168153,2.226186552
	CTATCTACATCGTTCC,Effector CD4+ T,CITE-seq,1.363481941,-1.756559035
	CTATCTACATGCCGAC,Naive CD4+ T,CITE-seq,2.353278139,2.934892227
	CTCAACCGTCTACGTA,Naive CD8+ T,CITE-seq,1.05512004,3.117227165
	CTCAACCGTGACTCTA,Monocytes,CITE-seq,-13.41687559,5.630784779
	CTCAACCGTTTCACTT,Naive CD4+ T,CITE-seq,-1.24686846,3.460544756
	CTCAACCTCCACCCTA,Naive CD8+ T,CITE-seq,-0.855205845,2.086978095
[truncated: 7,147 more rows]

## Sheet: Sheet D.xlsx
Figure 5a-5b	1,V1,V2,celltype,prediction,tech
	2,-35.01157609,6.274744417,DC,Monocytes,asapseq_control_atac
	3,-31.90925398,23.97624002,Monocytes,Monocytes,asapseq_control_atac
	4,-25.67990314,21.76431483,Monocytes,Monocytes,asapseq_control_atac
	5,-15.90042417,45.34330025,B,B,asapseq_control_atac
	6,-21.54404148,13.98111462,Monocytes,Monocytes,asapseq_control_atac
	7,-17.79004906,42.35229745,B,B,asapseq_control_atac
	8,-23.58456837,15.85409489,Monocytes,Monocytes,asapseq_control_atac
	9,-11.29954429,46.58237694,B,B,asapseq_control_atac
	10,-19.75772303,37.79548394,B,B,asapseq_control_atac
	11,-11.80478968,46.92848874,B,B,asapseq_control_atac
	12,-18.28468804,41.99122294,B,B,asapseq_control_atac
	13,-10.74105645,47.43226884,B,B,asapseq_control_atac
	14,-10.61762876,41.66967949,B,B,asapseq_control_atac
	15,-21.32890134,41.26723231,B,B,asapseq_control_atac
	16,-16.03479175,44.88219058,B,B,asapseq_control_atac
	17,-15.49931556,45.71719551,B,B,asapseq_control_atac
	18,-15.89607985,44.80192488,B,B,asapseq_control_atac
	19,13.68783798,-49.16700509,DC,NK,asapseq_control_atac
	20,-38.7770102,6.99546256,DC,Effector CD8+ T,asapseq_control_atac
	21,-23.10037013,37.54479346,B,B,asapseq_control_atac
	22,-38.10868668,16.59175426,Monocytes,Monocytes,asapseq_control_atac
	23,-35.89531714,17.53561541,Monocytes,Monocytes,asapseq_control_atac
	24,45.58300936,15.53333525,Effector CD8+ T,Effector CD8+ T,asapseq_control_atac
	25,-15.85042418,44.87248144,B,B,asapseq_control_atac
	26,-17.81812308,37.34857267,B,B,asapseq_control_atac
	27,-30.24456464,17.52552831,Monocytes,Monocytes,asapseq_control_atac
	28,-15.88274342,44.93851511,B,B,asapseq_control_atac
	29,-15.13066909,43.77249142,B,B,asapseq_control_atac
	30,-32.01747112,23.9911657,Monocytes,Monocytes,asapseq_control_atac
	31,-22.68668461,15.40437189,Monocytes,Monocytes,asapseq_control_atac
	32,-8.105650135,-43.80509473,Unknown,NK,asapseq_control_atac
	33,-15.56613144,43.65323887,B,B,asapseq_control_atac
	34,-16.04055543,45.20734634,B,B,asapseq_control_atac
	35,-14.08591845,42.0387454,B,B,asapseq_control_atac
	36,-24.88059448,40.29559209,B,B,asapseq_control_atac
	37,-33.50852915,-7.39654417,DC,Effector CD4+ T,asapseq_control_atac
	38,-11.10735836,46.87924815,B,B,asapseq_control_atac
	39,-23.38157982,36.52844836,B,B,asapseq_control_atac
	40,-21.17713375,41.08346913,B,B,asapseq_control_atac
	41,12.86639622,13.38871529,Naive CD4+ T,Naive CD4+ T,asapseq_control_atac
	42,-20.48313123,13.5253173,Monocytes,Monocytes,asapseq_control_atac
	43,11.86490063,-50.51563141,Unknown,NK,asapseq_control_atac
	44,-10.48790905,47.50355772,B,B,asapseq_control_atac
	45,-12.83216684,42.11892484,B,B,asapseq_control_atac
	46,-30.54123056,11.89375941,Monocytes,Monocytes,asapseq_control_atac
	47,-26.53007375,19.39488147,DC,Monocytes,asapseq_control_atac
	48,-33.43776498,15.60617926,Monocytes,Monocytes,asapseq_control_atac
	49,-20.72993023,14.63843275,Monocytes,Monocytes,asapseq_control_atac
	50,-38.10662306,11.05742021,Monocytes,Monocytes,asapseq_control_atac
	51,-15.13077436,42.8063758,B,B,asapseq_control_atac
	52,-18.62642338,38.39485648,B,B,asapseq_control_atac
	53,-16.03499478,39.18595029,B,B,asapseq_control_atac
	54,-26.28740707,33.70232766,B,B,asapseq_control_atac
	55,-1.905597442,-33.76705987,NK,NK,asapseq_control_atac
	56,-13.39240104,43.25176615,B,B,asapseq_control_atac
	57,-31.78585038,23.86692648,Monocytes,Monocytes,asapseq_control_atac
	58,-28.63730009,20.6205023,Monocytes,Monocytes,asapseq_control_atac
	59,13.7713161,-48.51557152,NK,NK,asapseq_control_atac
	60,-11.17223,39.24971213,B,B,asapseq_control_atac
	61,-35.43247856,18.01107702,DC,Monocytes,asapseq_control_atac
	62,-34.32751706,15.73158107,Monocytes,Monocytes,asapseq_control_atac
	63,-28.71467716,11.30039399,DC,Monocytes,asapseq_control_atac
	64,-31.96364939,24.05922381,Monocytes,Monocytes,asapseq_control_atac
	65,-30.01646889,18.03255457,Monocytes,Monocytes,asapseq_control_atac
	66,-42.51326867,14.58189505,Monocytes,Monocytes,asapseq_control_atac
	67,-25.77407306,21.76660505,DC,Monocytes,asapseq_control_atac
	68,-22.34192627,11.91964418,Monocytes,Monocytes,asapseq_control_atac
	69,-10.27153893,47.64499173,B,B,asapseq_control_atac
	70,-26.52608699,39.92796452,B,B,asapseq_control_atac
	71,-17.34599619,43.68588249,B,B,asapseq_control_atac
	72,-28.09967322,-16.61315957,Effector CD8+ T,Effector CD4+ T,asapseq_control_atac
	73,-24.4517594,12.75934183,Monocytes,Monocytes,asapseq_control_atac
	74,-24.44740689,12.5058464,Monocytes,Monocytes,asapseq_control_atac
	75,-37.05322394,12.07419134,Monocytes,Monocytes,asapseq_control_atac
	76,-15.81816758,44.91822326,B,B,asapseq_control_atac
	77,-32.0211727,10.51622926,Monocytes,Monocytes,asapseq_control_atac
	78,-29.15749589,11.60949453,Monocytes,Monocytes,asapseq_control_atac
	79,8.048420527,-46.77395736,NK,NK,asapseq_control_atac
	80,-20.85758256,41.58602315,B,B,asapseq_control_atac
	81,-17.03522978,41.77268923,B,B,asapseq_control_atac
	82,-38.02345255,16.70972634,Monocytes,Monocytes,asapseq_control_atac
	83,-18.46098197,43.9149486,B,B,asapseq_control_atac
	84,-20.778484,41.67203294,B,B,asapseq_control_atac
	85,-27.35528822,17.0061819,Monocytes,Monocytes,asapseq_control_atac
	86,-20.24233766,13.33918305,Monocytes,Monocytes,asapseq_control_atac
	87,-28.76594019,30.10504793,Monocytes,Monocytes,asapseq_control_atac
	88,-32.46620297,14.34230129,DC,Monocytes,asapseq_control_atac
	89,-25.8735264,39.06228328,B,B,asapseq_control_atac
	90,-20.27884273,14.38518762,Monocytes,Monocytes,asapseq_control_atac
	91,-14.24676258,43.19576116,B,B,asapseq_control_atac
	92,-22.31410462,12.08307486,Monocytes,Monocytes,asapseq_control_atac
	93,-4.176222178,23.32739784,Naive CD8+ T,Naive CD8+ T,asapseq_control_atac
	94,-10.69296062,45.58052424,B,B,asapseq_control_atac
	95,-37.89931494,11.01346673,Monocytes,Monocytes,asapseq_control_atac
[truncated: 9,052 more rows]

## Sheet: Sheet E.xlsx
Figure 5c
[truncated: 35 more rows]

[truncated: 6 more sheets: Sheet F.xlsx, Sheet G.xlsx, Sheet H.xlsx, Sheet I.xlsx, Sheet J.xlsx, Sheet K.xlsx]
