# Supplementary material for: Integration of unpaired single cell omics data by deep transfer graph convolutional network
Source: PLoS Comput Biol. 2025 Jan 16;21(1):e1012625. doi: 10.1371/journal.pcbi.1012625 (PMC11778791; doi:10.1371/journal.pcbi.1012625)
Supplement: S5 Data — Sheet A to S1 Fig. Sheet B to S2 Fig. Sheet C to S3 Fig. Sheet D to S4 Fig. Sheet E to S5 and S6 Figs. (XLSX) [file pcbi.1012625.s005.xlsx]

## Sheet: Sheet A.xlsx
S1 Fig	tech,celltype,V1,V2
	droplet,Cardiomyocytes,-44.583454,-45.80661
	droplet,Cardiomyocytes,-42.448303,-45.33226
	droplet,Cardiomyocytes,-42.178352,-45.44275
	droplet,Cardiomyocytes,-41.086624,-46.881157
	droplet,Cardiomyocytes,-45.08261,-46.245087
	droplet,Cardiomyocytes,-43.099026,-46.75575
	droplet,Cardiomyocytes,-41.658237,-45.22205
	droplet,Cardiomyocytes,-42.000504,-46.22445
	droplet,Cardiomyocytes,-41.447136,-45.22848
	droplet,Cardiomyocytes,-43.698635,-46.275867
	droplet,Cardiomyocytes,-43.752945,-45.79318
	droplet,Cardiomyocytes,-41.906895,-46.585392
	droplet,Cardiomyocytes,-42.48614,-46.736015
	droplet,Cardiomyocytes,-42.820408,-45.170746
	droplet,Cardiomyocytes,-41.779087,-45.495583
	droplet,Cardiomyocytes,-43.420223,-45.442516
	droplet,Cardiomyocytes,-40.783592,-46.914898
	droplet,Cardiomyocytes,-41.35468,-45.60641
	droplet,Cardiomyocytes,-42.465664,-46.15069
	droplet,Cardiomyocytes,-44.139526,-45.81792
	droplet,Cardiomyocytes,-44.187225,-45.724724
	droplet,Cardiomyocytes,-43.529835,-45.842148
	droplet,Cardiomyocytes,-40.493782,-45.50971
	droplet,Cardiomyocytes,-43.125977,-46.02401
	droplet,Cardiomyocytes,-43.87439,-45.89612
	droplet,Cardiomyocytes,-42.301273,-45.30428
	droplet,Cardiomyocytes,-42.85043,-45.481712
	droplet,Cardiomyocytes,-41.171524,-45.89651
	droplet,Cardiomyocytes,-36.163933,-39.022232
	droplet,Cardiomyocytes,-44.29873,-45.353756
	droplet,Cardiomyocytes,-43.2384,-45.487373
	droplet,Cardiomyocytes,-41.35359,-45.99161
	droplet,Cardiomyocytes,-44.55619,-45.646687
	droplet,Cardiomyocytes,-44.092842,-45.207317
	droplet,Cardiomyocytes,-40.907944,-45.646164
	droplet,Cardiomyocytes,-41.25035,-45.946926
	droplet,Cardiomyocytes,-43.313152,-45.102474
	droplet,Cardiomyocytes,-41.110237,-45.638645
	droplet,Cardiomyocytes,-45.05622,-46.08242
	droplet,Cardiomyocytes,-43.42612,-45.880447
	droplet,Cardiomyocytes,-41.773,-45.406525
	droplet,Cardiomyocytes,-42.699,-45.42558
	droplet,Cardiomyocytes,-43.82085,-45.731117
	droplet,NK cell,-31.531872,56.286133
	droplet,Monocytes,-32.68019,-0.4540424
	droplet,Monocytes,-32.020176,-11.850667
	droplet,Monocytes,-30.496294,-16.512459
	droplet,NK cell,-34.207455,63.41649
	droplet,Monocytes,-30.609987,-16.714226
	droplet,Monocytes,-32.12055,-13.844121
	droplet,Monocytes,-27.769505,-12.5734215
	droplet,Monocytes,-34.233376,-7.3943014
	droplet,NK cell,-33.382523,62.85504
	droplet,NK cell,-31.419579,56.378075
	droplet,Monocytes,-32.887024,-0.45981845
	droplet,Monocytes,-27.83946,-13.2048235
	droplet,Monocytes,-21.87677,-12.043901
	droplet,Monocytes,-31.456621,-16.991749
	droplet,Monocytes,-27.870016,-15.788867
	droplet,Erythroblasts,10.741003,5.913976
	droplet,Monocytes,-33.518574,-11.972163
	droplet,Erythroblasts,11.719756,5.4087086
	droplet,Erythroblasts,8.737047,14.766336
	droplet,Erythroblasts,14.657277,13.292749
	droplet,Macrophages,-29.71423,51.93345
	droplet,Monocytes,-33.508568,-12.035564
	droplet,Monocytes,-30.16645,-3.9748878
	droplet,Monocytes,-21.62153,-12.336266
	droplet,Monocytes,-32.48676,-9.619498
	droplet,Monocytes,-27.043558,-12.585603
	droplet,NK cell,-41.118214,62.598225
	droplet,Monocytes,-29.564657,-7.1168995
	droplet,Monocytes,-30.478184,-15.771061
	droplet,Monocytes,-26.533943,-11.883833
	droplet,NK cell,-30.040443,52.331306
	droplet,NK cell,-30.037426,54.0692
	droplet,Monocytes,-32.495464,-16.607483
	droplet,NK cell,-33.722813,65.81892
	droplet,Monocytes,-32.5838,-16.585583
	droplet,Monocytes,-27.189695,-8.438166
	droplet,Monocytes,-29.940947,-12.104456
	droplet,Monocytes,-28.852114,-12.174216
	droplet,NK cell,-31.804787,59.172413
	droplet,NK cell,-30.34778,52.037632
	droplet,NK cell,-34.234505,62.067738
	droplet,Monocytes,-28.511557,-3.588218
	droplet,Monocytes,-23.531525,-10.7365885
	droplet,Monocytes,-23.587181,-10.807542
	droplet,NK cell,-38.908768,65.29612
	droplet,NK cell,-34.88313,65.072014
	droplet,Monocytes,-28.856562,-15.041539
	droplet,NK cell,-38.061275,64.605644
	droplet,NK cell,-33.058743,64.757256
	droplet,Monocytes,-31.091972,-15.916439
	droplet,Macrophages,-29.110188,31.355188
	droplet,NK cell,-31.584078,58.38266
	droplet,Monocytes,-28.566101,-9.538391
	droplet,Monocytes,-30.093529,-17.334177
	droplet,NK cell,-31.694227,61.56743
	droplet,Erythroblasts,10.585615,17.421324
	droplet,Monocytes,-33.7005,-7.341003
	droplet,Macrophages,-29.898651,27.433321
	droplet,Erythroblasts,9.499694,10.193727
	droplet,Monocytes,-30.163336,-15.821165
	droplet,NK cell,-37.65911,63.11157
	droplet,Erythroblasts,10.222594,9.144517
	droplet,Monocytes,-32.12694,-16.560154
	droplet,Macrophages,-28.012384,-23.790926
	droplet,Monocytes,-29.807158,-11.797545
	droplet,Monocytes,-28.91193,-13.817164
	droplet,Monocytes,-30.749403,-12.399309
	droplet,Monocytes,-27.543602,-12.681309
	droplet,Monocytes,-27.525166,-13.032049
	droplet,NK cell,-31.609734,61.42246
	droplet,Monocytes,-23.778439,-10.203785
	droplet,Monocytes,-33.722897,-4.187908
	droplet,Monocytes,-27.797607,-6.64462
	droplet,NK cell,-30.67398,61.571957
	droplet,Monocytes,-21.990858,-12.123622
	droplet,Monocytes,-28.57665,-10.204091
	droplet,NK cell,-31.435993,62.19237
	droplet,Monocytes,-27.380615,-12.921329
	droplet,NK cell,-42.010582,58.757896
	droplet,Monocytes,-27.80503,-15.625121
	droplet,Monocytes,-33.002365,-16.554766
	droplet,Monocytes,-29.769035,-0.3741423
	droplet,NK cell,-33.91573,66.52426
	droplet,NK cell,-37.623146,63.912395
	droplet,Macrophages,-31.662025,27.152573
	droplet,NK cell,-33.752083,63.72943
	droplet,NK cell,-39.64597,58.16919
	droplet,NK cell,-27.50032,56.695244
	droplet,Monocytes,-31.544418,-11.149972
	droplet,NK cell,-33.915478,66.48065
	droplet,Macrophages,0.9379815,4.2093444
	droplet,Monocytes,-29.776117,-9.381428
	droplet,Monocytes,-28.920328,-14.953678
	droplet,Monocytes,-26.917034,-11.153321
	droplet,NK cell,-32.553493,65.561745
	droplet,NK cell,-29.8632,52.815636
	droplet,Monocytes,-29.192028,-2.8225224
	droplet,Macrophages,-28.326077,31.042263
	droplet,Monocytes,-27.513737,-9.368904
	droplet,Monocytes,-31.002249,-16.548649
	droplet,NK cell,-33.016376,61.751034
	droplet,Monocytes,-33.211548,-14.674525
	droplet,NK cell,-33.864964,64.32749
	droplet,Macrophages,-24.80558,27.838617
	droplet,Monocytes,-33.729034,-8.713857
	droplet,Erythroblasts,10.08939,10.742464
	droplet,Erythroblasts,9.354751,9.781714
	droplet,Erythroblasts,18.161312,10.566536
	droplet,NK cell,-36.54099,66.645355
	droplet,NK cell,-38.041527,66.17745
	droplet,Monocytes,-27.805841,-12.248308
	droplet,NK cell,-41.50612,57.307594
	droplet,Monocytes,-31.906673,-16.102114
	droplet,Erythroblasts,9.617167,15.967235
	droplet,Macrophages,-27.408098,34.069626
	droplet,Monocytes,-26.460611,-8.610716
	droplet,Monocytes,-44.954304,13.293984
	droplet,Erythroblasts,14.4797945,7.5160685
	droplet,Monocytes,-32.780308,-1.0885395
	droplet,NK cell,-41.461864,60.960247
	droplet,Monocytes,-32.019417,-13.987377
	droplet,Monocytes,-26.158201,-13.698876
	droplet,Erythroblasts,12.676929,10.4811945
	droplet,Monocytes,-31.440336,-11.036256
	droplet,NK cell,-41.749855,59.40197
	droplet,Monocytes,-32.151024,-16.477444
	droplet,NK cell,-30.72135,59.41305
	droplet,Monocytes,-20.245193,-14.231953
	droplet,Monocytes,-25.21881,-11.795426
	droplet,Macrophages,-30.556168,27.638556
	droplet,Macrophages,-30.389137,27.846706
	droplet,NK cell,-37.123672,60.111885
	droplet,NK cell,-32.00537,61.685978
	droplet,Erythroblasts,12.354254,8.780392
	droplet,NK cell,-37.580395,65.751175
	droplet,NK cell,-34.33595,67.65304
	droplet,Monocytes,-30.287853,-5.539926
	droplet,NK cell,-35.29406,64.84842
	droplet,Monocytes,-30.472904,-15.663533
	droplet,Monocytes,-25.624346,-12.516187
	droplet,Erythroblasts,8.047758,7.1684203
	droplet,NK cell,-41.99657,58.741604
	droplet,Monocytes,-32.120975,-12.871624
	droplet,Monocytes,-28.49979,-13.662467
	droplet,NK cell,-38.669415,64.4536
	droplet,Monocytes,-26.058994,-9.562031
	droplet,Monocytes,-30.33411,-14.567694
	droplet,Monocytes,-33.352825,-10.1991415
	droplet,Erythroblasts,4.8785577,12.902625
	droplet,Monocytes,-31.933647,-17.733955
	droplet,NK cell,-38.262306,66.31858
	droplet,Monocytes,-28.318857,-8.073153
	droplet,Monocytes,-28.126272,-3.926572
	droplet,Monocytes,-32.96622,-14.44786
	droplet,Monocytes,-28.099974,-3.4511857
	droplet,Monocytes,-31.430643,-17.876348
	droplet,Erythroblasts,12.071208,10.258221
	droplet,Monocytes,-26.725382,-14.111145
	droplet,NK cell,-35.33473,61.26216
	droplet,NK cell,-35.993088,65.51143
	droplet,Monocytes,-30.153442,-16.213745
	droplet,Monocytes,-26.791458,-12.579107
	droplet,Monocytes,-32.157993,-6.7221637
	droplet,Monocytes,-28.464184,-4.084665
	droplet,NK cell,-33.28274,63.290203
	droplet,Erythroblasts,12.280173,11.5866995
	droplet,Monocytes,-31.687233,-14.492125
	droplet,Erythroblasts,9.32629,16.584265
	droplet,Monocytes,-25.37566,-9.265781
	droplet,NK cell,-36.757893,61.80791
	droplet,Monocytes,-31.611927,-1.064706
	droplet,Monocytes,-27.237638,-10.150936
	droplet,Monocytes,-25.521921,-12.875583
	droplet,NK cell,-37.014835,66.212364
	droplet,Monocytes,-23.839436,-12.21499
	droplet,Monocytes,-29.25479,-15.824869
	droplet,NK cell,-31.029938,57.660225
	droplet,NK cell,-35.661304,64.71363
	droplet,NK cell,-31.041235,59.55785
	droplet,NK cell,-30.41876,60.037006
	droplet,Monocytes,-27.547386,-10.8096485
	droplet,Monocytes,-26.34291,-9.71528
	droplet,NK cell,-41.653183,56.670086
	droplet,Monocytes,-31.281828,-17.973589
	droplet,Macrophages,-31.842785,28.205212
	droplet,NK cell,-29.403685,56.416344
	droplet,NK cell,-31.592634,55.994286
	droplet,Macrophages,-24.923933,31.309412
	droplet,NK cell,-30.824688,62.46903
	droplet,NK cell,-29.771885,53.87067
	droplet,NK cell,-32.367077,57.965122
	droplet,Monocytes,-25.753464,-10.152872
	droplet,NK cell,-37.33836,66.448586
	droplet,Macrophages,-26.267347,31.921701
	droplet,Erythroblasts,7.274632,14.747179
	droplet,Monocytes,-26.26866,-13.329351
	droplet,Monocytes,-33.868835,-9.415728
	droplet,Macrophages,-31.718622,27.5022
	droplet,Monocytes,-30.63568,-12.185948
	droplet,Macrophages,-24.967667,29.839817
	droplet,Monocytes,-33.23638,-4.637172
	droplet,Macrophages,-30.537622,25.61696
	droplet,NK cell,-31.233997,61.252396
	droplet,Monocytes,-31.523357,-17.837019
	droplet,Monocytes,-24.404255,-10.809697
	droplet,NK cell,-30.56911,56.418987
	droplet,NK cell,-40.445732,58.053715
	droplet,Monocytes,-29.31082,-7.3163996
	droplet,Macrophages,-27.908974,34.028637
	droplet,Erythroblasts,11.800664,5.324546
	droplet,Monocytes,-33.858925,-8.649074
	droplet,Monocytes,-31.568693,-9.128115
	droplet,Erythroblasts,7.706369,11.849527
	droplet,NK cell,-35.450905,65.26661
	droplet,Monocytes,-24.747995,-9.967989
	droplet,Monocytes,-31.542446,-17.824318
	droplet,Erythroblasts,6.025219,11.78598
	droplet,Erythroblasts,10.278996,5.911612
	droplet,Monocytes,-30.67771,-2.0666482
	droplet,Monocytes,-22.812326,-11.183761
	droplet,NK cell,-33.761738,61.281082
	droplet,Monocytes,-28.462141,-9.53331
	droplet,Monocytes,-33.58124,-8.059094
	droplet,NK cell,-27.510326,56.737312
	droplet,Monocytes,-26.097372,-14.355228
	droplet,NK cell,-37.198975,65.75472
	droplet,Monocytes,-27.69123,-12.2789345
	droplet,NK cell,-33.68923,66.31026
	droplet,Monocytes,-29.258234,-10.386696
	droplet,Monocytes,-32.339237,-4.4690714
	droplet,Monocytes,-29.224972,-11.723206
	droplet,Erythroblasts,4.5621343,9.559413
	droplet,NK cell,-31.477737,59.19192
	droplet,NK cell,-37.583622,66.199
	droplet,Monocytes,-29.678267,-13.491738
	droplet,Monocytes,-28.831022,-7.3073444
	droplet,Erythroblasts,11.314762,7.0535045
	droplet,Monocytes,-24.922312,-11.654879
	droplet,NK cell,-29.994644,58.954792
	droplet,Monocytes,-20.863491,-13.053527
	droplet,Monocytes,-27.26382,-8.284003
	droplet,Monocytes,-32.94753,-0.60327387
	droplet,Monocytes,-29.954576,-9.74646
	droplet,Monocytes,-32.785576,2.9835284
	droplet,Erythroblasts,12.671273,5.1667705
	droplet,Macrophages,-29.759607,25.950573
	droplet,Monocytes,-31.878119,-17.501719
	droplet,Macrophages,-25.998024,29.11224
	droplet,Macrophages,-28.363688,25.889994
	droplet,Monocytes,-28.135996,-10.95721
	droplet,Macrophages,-25.961967,29.323845
	droplet,Monocytes,-31.978931,-13.613757
	droplet,Macrophages,-26.657017,30.492535
	droplet,Monocytes,-31.833088,-3.83914
	droplet,Monocytes,-32.42066,-15.499262
	droplet,Monocytes,-25.090075,-10.806205
	droplet,Macrophages,-1.13824,12.986952
	droplet,NK cell,-31.276875,62.60037
	droplet,Monocytes,-24.918259,-12.346011
	droplet,Macrophages,-26.746122,34.74053
	droplet,NK cell,-31.116922,55.459072
	droplet,Monocytes,-33.44896,-2.6122913
	droplet,NK cell,-32.95104,66.488266
	droplet,Monocytes,-32.201374,-14.841427
	droplet,Monocytes,-30.47536,-11.40974
	droplet,NK cell,-36.79552,63.541378
	droplet,NK cell,-37.84134,66.37187
	droplet,Erythroblasts,11.441332,8.782294
	droplet,Monocytes,-32.402134,-13.081508
	droplet,Macrophages,-29.48229,27.78682
	droplet,Erythroblasts,7.731629,7.702913
	droplet,Erythroblasts,12.748389,8.707168
	droplet,Erythroblasts,5.7637935,14.035996
	droplet,NK cell,-38.877975,65.19808
	droplet,NK cell,-26.428421,34.985973
	droplet,NK cell,-33.40737,62.30564
	droplet,NK cell,-31.452166,55.568157
	droplet,Erythroblasts,7.7306066,17.273039
	droplet,NK cell,-30.263721,54.52912
	droplet,Monocytes,-33.403233,-9.290124
	droplet,NK cell,-38.174393,65.86247
	droplet,Monocytes,-31.355503,-10.903945
	droplet,Monocytes,-32.331276,-16.212124
	droplet,Macrophages,-29.678272,31.695469
	droplet,Erythroblasts,12.360867,10.756581
	droplet,Monocytes,-27.312986,-16.015427
	droplet,Monocytes,-33.737545,-9.288959
	droplet,Macrophages,-28.488186,24.983961
	droplet,Monocytes,-30.923512,-10.533951
	droplet,Monocytes,-30.647507,-15.577257
	droplet,NK cell,-35.93997,64.71762
	droplet,Macrophages,-29.322271,27.624744
	droplet,NK cell,-38.91419,65.0329
	droplet,Monocytes,-25.340128,-13.486738
	droplet,Macrophages,-31.657013,28.461792
	droplet,NK cell,-29.379267,56.133705
	droplet,Macrophages,-29.447363,30.60935
	droplet,Erythroblasts,12.675163,8.367855
	droplet,NK cell,-42.238792,58.86744
	droplet,NK cell,-39.76091,60.26392
	droplet,Monocytes,-26.171947,-10.278394
	droplet,Erythroblasts,12.326789,9.846547
	droplet,Monocytes,-20.833012,-13.089909
	droplet,Macrophages,-1.7686561,15.928052
	droplet,NK cell,-29.202923,55.556915
	droplet,NK cell,-39.57008,63.396965
	droplet,Monocytes,-22.19798,-11.752676
	droplet,Macrophages,-28.361156,26.968998
	droplet,Macrophages,-24.971848,28.171812
	droplet,Monocytes,-29.833553,-11.468828
	droplet,Macrophages,-26.371199,30.5244
	droplet,Macrophages,-27.199322,31.951384
	droplet,Monocytes,-29.205511,-5.1210346
	droplet,NK cell,-31.993673,65.06935
	droplet,Monocytes,-28.042442,-6.0545907
	droplet,Monocytes,-20.494698,-13.655661
	droplet,Monocytes,-32.282352,-10.957412
	droplet,Macrophages,-29.819397,25.834864
	droplet,Monocytes,-33.67317,-13.211982
	droplet,NK cell,-40.306393,58.08162
	droplet,Macrophages,-30.41313,29.413012
	droplet,Monocytes,-33.12523,-15.246984
	droplet,NK cell,-29.411325,56.124714
	droplet,NK cell,-35.826477,65.0692
	droplet,Monocytes,-31.458496,-7.3131285
	droplet,Macrophages,-28.470778,24.078054
	droplet,NK cell,-41.99015,58.406338
	droplet,NK cell,-33.27563,61.99969
	droplet,Macrophages,-26.553104,31.374565
	droplet,NK cell,-33.336094,66.710976
	droplet,Monocytes,-20.244503,-14.256849
	droplet,Macrophages,-26.765902,29.24572
	droplet,Monocytes,-27.819431,-16.130995
	droplet,Macrophages,-29.084602,27.568478
	droplet,NK cell,-31.132246,59.65683
	droplet,Macrophages,-30.878614,29.676546
	droplet,Macrophages,-30.673807,28.981422
	droplet,Monocytes,-30.649292,-11.488225
	droplet,Monocytes,-29.0663,-15.488474
	droplet,NK cell,-41.837128,57.12321
	droplet,Monocytes,-20.599312,-13.437366
	droplet,Monocytes,-25.07568,-12.527912
	droplet,NK cell,-31.92229,57.718185
	droplet,Monocytes,-34.376923,-7.592501
	droplet,NK cell,-34.04764,66.2209
	droplet,Macrophages,-29.37151,29.6241
	droplet,Monocytes,-26.311132,-13.456136
	droplet,Monocytes,-33.402023,-11.750039
	droplet,Monocytes,-33.084564,-10.797491
	droplet,Monocytes,-30.35327,-17.486618
	droplet,NK cell,-41.524105,56.84227
	droplet,Monocytes,-31.333986,-10.542737
	droplet,NK cell,-32.93749,65.35748
	droplet,Macrophages,-27.964602,30.890024
	droplet,Monocytes,-33.45684,-3.6055596
	droplet,Monocytes,-27.688438,-12.817704
	droplet,Macrophages,-29.899525,26.112871
	droplet,NK cell,-35.11862,61.134193
	droplet,Monocytes,-27.464283,-13.073932
	droplet,NK cell,-36.54356,61.492786
	droplet,NK cell,-30.90576,62.487843
	droplet,Monocytes,-26.324007,-9.724022
	droplet,Erythroblasts,5.6530404,13.160226
	droplet,Macrophages,-27.039324,32.43786
	droplet,Monocytes,-29.695488,-12.653202
	droplet,NK cell,-39.304897,65.09798
	droplet,Monocytes,-31.736773,-5.196985
	droplet,Monocytes,-32.65616,-4.974485
	droplet,NK cell,-38.751137,63.64554
	droplet,NK cell,-35.39303,65.43821
	droplet,NK cell,-37.867516,61.014797
	droplet,Erythroblasts,8.844743,7.804539
	droplet,Monocytes,-29.977938,-5.5778646
	droplet,Monocytes,-31.290003,-1.2372144
	droplet,NK cell,-33.668324,63.987617
	droplet,Macrophages,-31.539015,28.12475
	droplet,NK cell,-30.089142,59.975353
	droplet,Monocytes,-27.497797,-8.566993
	droplet,NK cell,-39.319065,65.10198
	droplet,Monocytes,-29.077417,-4.309077
	droplet,Macrophages,-25.125137,31.431072
	droplet,Macrophages,-30.728064,28.006937
	droplet,NK cell,-32.542625,65.891655
	droplet,Monocytes,-32.51787,-0.8389616
	droplet,NK cell,-37.06286,65.98567
	droplet,Monocytes,-31.079798,-1.5993363
	droplet,Macrophages,-28.336872,28.461693
	droplet,Monocytes,-31.822002,-17.697147
	droplet,Macrophages,-31.095228,29.371794
	droplet,Monocytes,-30.646645,-14.675929
	droplet,Monocytes,-31.495098,-3.8100939
	droplet,Monocytes,-33.33838,-11.765527
	droplet,Macrophages,-28.858313,30.91489
	droplet,Monocytes,-27.95109,-10.225122
	droplet,NK cell,-30.308035,54.052223
	droplet,NK cell,-41.88391,57.253056
	droplet,Macrophages,-27.972435,25.649286
	droplet,Monocytes,-28.94343,-14.8952265
	droplet,Monocytes,-27.586922,-9.180192
	droplet,Monocytes,-34.146362,-8.790484
	droplet,NK cell,-40.256454,62.534737
	droplet,Monocytes,-28.668182,-12.693329
	droplet,NK cell,-41.161255,62.72014
	droplet,NK cell,-31.31474,62.765038
	droplet,Monocytes,-26.11997,-11.562436
	droplet,NK cell,-39.90588,61.637024
	droplet,Macrophages,-24.89516,31.222298
	droplet,NK cell,-32.770866,63.852386
	droplet,Monocytes,-33.397903,-11.538452
	droplet,Macrophages,-24.387539,28.226294
	droplet,Monocytes,-29.814224,-5.861418
	droplet,Monocytes,-29.68104,-9.711176
	droplet,NK cell,-33.95651,63.82132
	droplet,Monocytes,-31.372616,-12.02591
	droplet,NK cell,-29.846308,57.52773
	droplet,Monocytes,-28.785551,-10.248879
	droplet,NK cell,-27.607681,33.831184
	droplet,Macrophages,-28.810057,30.218718
	droplet,Monocytes,-32.583298,-6.888286
	droplet,Monocytes,-29.284426,-7.333485
	droplet,Monocytes,-23.548813,-10.338181
	droplet,Monocytes,-34.446304,-8.782068
	droplet,Monocytes,-33.219414,-13.346813
	droplet,Macrophages,-31.510561,28.007534
	droplet,NK cell,-34.47526,64.41843
	droplet,Monocytes,-32.992115,-16.504595
	droplet,Monocytes,-30.03941,-13.965617
	droplet,Monocytes,-31.517225,-10.716813
	droplet,Monocytes,-30.731165,-12.863361
	droplet,Macrophages,-26.92483,31.008158
	droplet,Macrophages,-31.222988,26.28869
	droplet,Macrophages,-29.284014,27.86826
	droplet,Monocytes,-30.098942,-9.78919
	droplet,NK cell,-36.397614,63.97515
	droplet,Monocytes,-23.753439,-12.514017
	droplet,NK cell,-33.4876,63.96854
	droplet,Monocytes,-23.219355,-12.299365
	droplet,Monocytes,-31.547417,-11.947588
	droplet,Macrophages,-26.437033,34.758774
	droplet,NK cell,-40.517033,58.081146
	droplet,NK cell,-31.186296,55.191467
	droplet,Monocytes,-25.19382,-10.602423
	droplet,Monocytes,-30.040245,-1.2413236
	droplet,Monocytes,-31.82092,1.1176832
	droplet,NK cell,-34.70515,61.99062
	droplet,NK cell,-30.354412,58.857956
	droplet,Macrophages,-26.591404,34.805344
	droplet,Macrophages,-28.949583,30.296589
	droplet,Monocytes,-26.495138,-14.474436
	droplet,NK cell,-32.180912,-23.254257
	droplet,Monocytes,-30.143877,-13.523479
	droplet,NK cell,-37.888336,60.8495
	droplet,Macrophages,-26.38636,34.64594
	droplet,NK cell,-31.913654,59.6813
	droplet,Monocytes,-21.714184,-11.891282
	droplet,Monocytes,-30.493887,-1.2190257
	droplet,Monocytes,-25.25049,-5.692118
	droplet,NK cell,-29.04347,54.535927
	droplet,NK cell,-29.350876,56.01192
	droplet,Macrophages,-26.381393,29.34637
	droplet,Erythroblasts,8.886461,8.086485
	droplet,Macrophages,-29.863455,26.1957
	droplet,Monocytes,-30.088274,-4.2033534
	droplet,NK cell,-30.481815,59.64377
	droplet,Monocytes,-29.568306,-14.579098
	droplet,Macrophages,-30.771734,27.307873
	droplet,Monocytes,-32.87124,-14.180037
	droplet,Monocytes,-29.674158,-13.004067
	droplet,Monocytes,-30.026604,-12.553471
	droplet,NK cell,-31.796412,59.7233
	droplet,Monocytes,-32.125492,-1.5474058
	droplet,Monocytes,-31.840822,-10.741419
	droplet,Macrophages,-29.123627,27.732698
	droplet,Monocytes,-33.077534,-1.238374
	droplet,NK cell,-29.727665,52.927612
	droplet,Monocytes,-31.341335,-4.7978024
	droplet,NK cell,-30.638943,59.98505
	droplet,NK cell,-38.02108,66.26553
	droplet,Monocytes,-31.051138,-4.015581
	droplet,NK cell,-36.837624,63.204395
	droplet,Erythroblasts,10.583838,5.3283215
	droplet,Monocytes,-28.125393,-11.831998
	droplet,NK cell,-31.160095,56.883694
	droplet,Monocytes,-29.31229,-15.175027
	droplet,Monocytes,-24.36427,-9.7908325
	droplet,Monocytes,-30.8561,-11.622089
	droplet,Macrophages,-28.53587,30.510979
	droplet,Monocytes,-29.638954,-7.878057
	droplet,Monocytes,-22.757566,-12.491508
	droplet,Monocytes,-33.328976,-2.6186311
	droplet,Erythroblasts,5.34229,14.921667
	droplet,NK cell,-34.587967,64.93155
	droplet,Monocytes,-29.820961,-5.970744
	droplet,NK cell,-31.60257,60.77456
	droplet,Macrophages,-27.019705,33.917526
	droplet,Monocytes,-33.616676,-9.026399
	droplet,Monocytes,-32.225574,-16.432901
	droplet,NK cell,-30.927711,59.870792
	droplet,Monocytes,-33.422752,-9.157383
	droplet,Monocytes,-32.484867,-1.8732464
	droplet,Monocytes,-32.02595,-8.404605
	droplet,Monocytes,-29.276554,-5.694755
	droplet,NK cell,-34.482212,59.19109
	droplet,Monocytes,-30.02655,-13.028845
	droplet,Monocytes,-34.55563,-8.910643
	droplet,NK cell,-36.775116,63.700962
	droplet,NK cell,-30.630533,62.348545
	droplet,Macrophages,-27.56667,34.46855
	droplet,NK cell,-40.828396,62.480736
	droplet,NK cell,-33.805576,66.73876
	droplet,NK cell,-31.324179,62.933258
	droplet,Monocytes,-32.051476,-13.360631
	droplet,NK cell,-27.592846,33.980354
	droplet,Monocytes,-26.578022,-12.043471
	droplet,Macrophages,-27.53622,28.549044
	droplet,Monocytes,-24.816235,-11.759201
	droplet,Macrophages,-1.5947104,13.283676
	droplet,Macrophages,-27.752481,28.901527
	droplet,Monocytes,-27.465265,-10.983477
	droplet,NK cell,-29.813269,59.857132
	droplet,NK cell,-30.83799,53.821056
	droplet,NK cell,-38.051056,65.88328
	droplet,Macrophages,-30.35291,28.948109
	droplet,Macrophages,-25.273384,28.583426
	droplet,Monocytes,-34.087776,-7.7068543
	droplet,Monocytes,-28.089256,-5.8068905
	droplet,NK cell,-30.008762,57.01737
	droplet,Erythroblasts,10.362503,7.7634478
	droplet,Monocytes,-32.353344,-16.240742
	droplet,Macrophages,-19.371958,23.115759
	droplet,NK cell,-33.758785,59.63092
	droplet,Monocytes,-25.173487,-11.656133
	droplet,NK cell,-35.300613,66.7101
	droplet,Macrophages,-29.88125,27.403543
	droplet,NK cell,-31.847294,61.718594
	droplet,NK cell,-37.44267,63.47972
	droplet,Monocytes,-29.776876,-13.171421
	droplet,Monocytes,-32.121433,-9.42177
	droplet,NK cell,-31.709457,61.37437
	droplet,Monocytes,-27.567331,-13.082678
	droplet,Monocytes,-30.910597,2.797363
	droplet,Monocytes,-34.323017,-8.313793
	droplet,Macrophages,-30.725643,26.308096
	droplet,Monocytes,-27.679905,-11.189118
	droplet,Erythroblasts,7.5610027,14.760403
	droplet,NK cell,-34.491226,59.071198
	droplet,Monocytes,-28.186138,-3.8695807
	droplet,Macrophages,-28.852053,27.924677
	droplet,Erythroblasts,12.709738,8.435363
	droplet,NK cell,-30.627127,60.261936
	droplet,NK cell,-26.345661,34.839684
	droplet,Monocytes,-28.789675,-10.994094
	droplet,NK cell,-37.59151,64.76796
	droplet,Macrophages,-30.621866,26.20548
	droplet,Macrophages,-26.218258,28.128874
	droplet,Monocytes,-34.174644,-8.983885
	droplet,Monocytes,-29.926088,-16.557915
	droplet,NK cell,-30.548166,62.441113
	droplet,Monocytes,-27.458038,-14.32493
	droplet,Monocytes,-30.590681,-9.76373
	droplet,NK cell,-32.295803,-23.38857
	droplet,Erythroblasts,15.322145,13.355558
	droplet,Monocytes,-32.857788,-6.63799
	droplet,NK cell,-41.567234,60.74025
	droplet,Monocytes,-26.475029,-11.664447
	droplet,Macrophages,-28.297062,27.056313
	droplet,NK cell,-35.26227,67.02685
	droplet,Monocytes,-30.466955,-11.891106
	droplet,Monocytes,-30.376438,-15.092099
	droplet,NK cell,-31.208063,62.597824
	droplet,Monocytes,-31.741652,-3.7654345
	droplet,Macrophages,-29.455294,29.391375
	droplet,Monocytes,-29.126713,-5.96083
	droplet,Macrophages,-29.593496,27.74053
	droplet,NK cell,-40.202114,61.1168
	droplet,Macrophages,-27.819824,34.35675
	droplet,NK cell,-35.521824,66.44892
	droplet,NK cell,-32.467716,65.115425
	droplet,NK cell,-41.18262,62.48221
	droplet,Monocytes,-30.359362,-16.709345
	droplet,NK cell,-31.143602,55.61288
	droplet,NK cell,-29.717175,56.69622
	droplet,Monocytes,-30.086388,-9.908027
	droplet,Macrophages,-1.002165,13.122806
	droplet,Monocytes,-29.647984,-13.10846
	droplet,Monocytes,-32.4723,-4.995183
	droplet,Erythroblasts,13.13195,11.992121
	droplet,Monocytes,-31.720753,-15.641936
	droplet,NK cell,-29.36527,55.722645
	droplet,Erythroblasts,9.339666,14.235722
	droplet,Monocytes,-31.793419,-12.695911
	droplet,NK cell,-29.912792,54.915337
	droplet,Monocytes,-33.442436,-2.7272525
	droplet,Monocytes,-28.304615,-11.78417
	droplet,NK cell,-34.055286,66.13371
	droplet,Macrophages,-26.351242,33.7828
	droplet,Monocytes,-31.19643,-5.326217
	droplet,Erythroblasts,8.055778,5.9756327
	droplet,Monocytes,-26.455664,-11.492713
	droplet,Macrophages,-31.097628,29.344358
	droplet,NK cell,-30.304123,61.56035
	droplet,Macrophages,-30.646036,27.890055
	droplet,Macrophages,-27.25184,28.770802
	droplet,Monocytes,-32.575367,-5.169329
	droplet,Monocytes,-31.548178,-15.774937
	droplet,Monocytes,-33.447388,-3.6734543
	droplet,Macrophages,-31.38329,27.920822
	droplet,Monocytes,-24.717451,-12.37725
	droplet,Monocytes,-31.614979,-1.0150827
	droplet,NK cell,-31.582949,60.225273
	droplet,NK cell,-32.46445,63.175056
	droplet,Monocytes,-29.361916,-13.829854
	droplet,Macrophages,-25.730856,32.11399
	droplet,Monocytes,-27.633568,-6.979678
	droplet,Macrophages,-26.360952,34.814873
	droplet,Monocytes,-29.880913,0.08785785
	droplet,Monocytes,-32.06721,-17.31506
	droplet,NK cell,-32.429764,65.865524
	droplet,Erythroblasts,10.577723,15.013913
	droplet,NK cell,-40.67296,56.566948
	droplet,Monocytes,-29.475075,-1.8712999
	droplet,Macrophages,-30.493837,29.27226
	droplet,Monocytes,-31.415659,-8.078006
	droplet,Monocytes,-31.994804,-17.5643
	droplet,NK cell,-37.828323,66.02358
	droplet,NK cell,-35.367775,66.22786
	droplet,NK cell,-29.392311,55.980026
	droplet,NK cell,-26.428703,34.47446
	droplet,Macrophages,-25.668118,28.481993
	droplet,Macrophages,-27.333447,28.551493
	droplet,NK cell,-37.834435,66.09179
	droplet,Monocytes,-24.840967,-11.349027
	droplet,Monocytes,-20.68084,-13.308497
	droplet,Macrophages,-1.036291,13.981012
	droplet,Monocytes,-31.357443,-12.248031
	droplet,NK cell,-32.728485,66.163994
	droplet,NK cell,-37.120888,65.95605
	droplet,NK cell,-30.721588,56.8683
	droplet,Monocytes,-24.902311,-12.369284
	droplet,NK cell,-35.796894,66.325356
	droplet,Monocytes,-20.216518,-14.330601
	droplet,NK cell,-31.132713,54.85495
	droplet,Erythroblasts,14.098929,11.067111
	droplet,Monocytes,-30.1284,-6.8557816
	droplet,Monocytes,-27.38566,-8.930424
	droplet,Monocytes,-28.01884,-11.03666
	droplet,NK cell,-36.535408,66.43053
	droplet,Macrophages,-26.437355,31.959875
	droplet,NK cell,-26.460566,34.39569
	droplet,NK cell,-37.154133,63.647102
	droplet,Macrophages,-29.618908,52.86143
	droplet,Macrophages,-25.269749,28.660145
	droplet,NK cell,-31.429626,55.73084
	droplet,Macrophages,-26.530754,31.04076
	droplet,Monocytes,-32.39856,2.380824
	droplet,Monocytes,-30.618917,-12.350632
	droplet,NK cell,-34.913227,62.734257
	droplet,Monocytes,-30.28172,-11.760273
	droplet,Monocytes,-30.11649,-11.627439
	droplet,Monocytes,-27.638628,-15.745348
	droplet,Macrophages,-26.486357,29.258272
	droplet,Macrophages,-30.40576,27.69267
	droplet,Macrophages,-31.678518,28.478157
	droplet,Monocytes,-28.66289,-12.320155
	droplet,Erythroblasts,7.2613053,14.527362
	droplet,NK cell,-30.804625,58.56852
	droplet,NK cell,-37.772163,65.3655
	droplet,Monocytes,-31.619204,0.5031742
	droplet,NK cell,-39.589043,63.303085
	droplet,NK cell,-40.292217,59.756557
	droplet,NK cell,-37.357002,64.78238
	droplet,Macrophages,-1.3030006,12.805029
	droplet,NK cell,-30.346882,56.065823
	droplet,Macrophages,-28.766926,27.330399
	droplet,Macrophages,-27.731716,34.072777
	droplet,Macrophages,-30.443668,27.506176
	droplet,NK cell,-41.60113,60.44473
	droplet,NK cell,-29.17617,54.2134
	droplet,Monocytes,-31.748259,-4.4944696
	droplet,Monocytes,-31.754833,-5.227582
	droplet,Monocytes,-31.010813,-3.768525
	droplet,Monocytes,-25.655949,-10.067662
	droplet,Monocytes,-24.805254,-12.391519
	droplet,Monocytes,-28.167154,-10.645811
	droplet,Monocytes,-31.299212,-4.2064524
	droplet,Macrophages,-24.304092,28.332344
	droplet,Macrophages,-29.493017,27.241814
	droplet,Monocytes,-28.10057,-5.8887644
	droplet,Monocytes,-31.592491,-3.3375552
	droplet,Monocytes,-29.523327,-15.8951845
	droplet,Monocytes,-32.53326,-1.2191213
	droplet,Monocytes,-33.548332,-9.107257
	droplet,NK cell,-35.790356,65.49806
	droplet,Monocytes,-30.397835,-2.2452302
	droplet,Macrophages,-1.3031005,14.165709
	droplet,Monocytes,-33.455273,-9.110438
	droplet,Monocytes,-29.90996,-1.4092737
	droplet,NK cell,-40.068005,59.48729
	droplet,NK cell,-41.265903,58.244225
	droplet,Macrophages,-30.038462,27.508453
	droplet,Monocytes,-28.610668,-7.062776
	droplet,NK cell,-31.153444,56.87631
	droplet,NK cell,-29.81771,52.32431
	droplet,Monocytes,-28.67524,-14.651786
	droplet,Erythroblasts,11.379051,6.7488275
	droplet,Macrophages,-29.08598,26.255781
	droplet,Monocytes,-33.677452,-9.551056
	droplet,NK cell,-30.72804,56.47649
	droplet,Macrophages,-26.183937,27.863247
	droplet,NK cell,-36.663746,64.56523
	droplet,Monocytes,-25.19936,-12.440789
	droplet,Monocytes,-29.793325,-6.1680813
	droplet,Monocytes,-32.56644,-6.9080276
	droplet,Erythroblasts,6.00134,14.644303
	droplet,Macrophages,-30.970167,27.752203
	droplet,Monocytes,-26.082817,-11.52533
	droplet,Macrophages,-26.48943,34.856365
	droplet,B cell,24.270082,-5.046649
	droplet,B cell,1.9963403,41.137794
	droplet,Endothelial cell,4.659681,-55.39571
	droplet,Macrophages,-2.7825563,10.598175
	droplet,B cell,51.533104,-1.2155281
	droplet,Macrophages,-4.4102325,10.502486
	droplet,Macrophages,-10.9035225,11.854003
	droplet,B cell,21.140463,-36.97497
	droplet,Macrophages,-1.5164348,10.391739
	droplet,Endothelial cell,7.481405,-70.52708
	droplet,Macrophages,-8.700194,11.58111
	droplet,Endothelial cell,13.96081,-50.621586
	droplet,Endothelial cell,-2.9058623,-47.35296
	droplet,B cell,37.636364,-27.002893
	droplet,B cell,16.605444,-32.16138
	droplet,B cell,21.724466,-35.426727
	droplet,B cell,13.581505,-10.270247
	droplet,Macrophages,-27.75314,11.84372
	droplet,B cell,36.90136,-23.359756
	droplet,B cell,33.30227,-42.476734
	droplet,Endothelial cell,4.6078615,-45.813904
	droplet,B cell,22.658611,-33.40972
	droplet,Endothelial cell,16.93601,-48.78826
	droplet,B cell,25.344206,3.0269258
	droplet,Endothelial cell,18.7347,-48.06338
	droplet,B cell,31.09302,-11.8549595
	droplet,Macrophages,-13.4832945,10.968585
	droplet,Macrophages,-12.10226,5.1515594
	droplet,Macrophages,0.91553515,46.122803
	droplet,Macrophages,-23.286526,6.3542323
	droplet,B cell,46.030323,-20.65923
	droplet,Endothelial cell,14.514125,-49.910618
	droplet,Endothelial cell,23.468834,-48.217007
	droplet,Endothelial cell,17.400417,-46.589878
	droplet,Endothelial cell,5.4966726,-43.860626
	droplet,Endothelial cell,7.9900355,-46.58516
	droplet,Macrophages,-3.2907302,10.609771
	droplet,B cell,42.060356,18.722256
	droplet,B cell,30.822556,-4.8246303
	droplet,Endothelial cell,7.7052927,-70.49465
	droplet,B cell,45.505436,-22.386202
	droplet,B cell,49.213158,-40.552746
	droplet,Endothelial cell,5.739004,-61.891403
	droplet,B cell,43.328606,6.815954
	droplet,B cell,10.711084,-15.2802105
	droplet,B cell,43.06643,1.230873
	droplet,Endothelial cell,12.55557,-66.80047
	droplet,B cell,65.52906,-30.523672
	droplet,B cell,2.6791167,-2.3229115
	droplet,Endothelial cell,3.6325743,-52.03211
	droplet,Macrophages,-0.16822246,61.309307
	droplet,B cell,54.851334,-31.775133
	droplet,Macrophages,-2.627121,8.950118
	droplet,B cell,36.601128,-24.45163
	droplet,Macrophages,-12.378602,10.644799
	droplet,Endothelial cell,-1.069836,-49.884853
	droplet,Macrophages,-2.7872622,9.900235
	droplet,Endothelial cell,-5.4027863,-59.40757
	droplet,Macrophages,0.52102476,43.230034
	droplet,B cell,2.4168901,38.113472
	droplet,B cell,31.294338,-15.378809
	droplet,B cell,16.865524,-16.505407
	droplet,Endothelial cell,16.560556,-48.974438
	droplet,Endothelial cell,18.909662,-63.05193
	droplet,B cell,1.9091558,40.607018
	droplet,B cell,20.165062,-21.828268
	droplet,Endothelial cell,7.8355255,-51.14466
	droplet,B cell,18.226141,-8.349006
	droplet,Endothelial cell,12.009962,-50.149296
	droplet,B cell,1.3321378,39.93198
	droplet,Macrophages,-2.50034,4.47934
	droplet,B cell,13.495234,-2.3030524
	droplet,B cell,48.93388,-41.297604
	droplet,Macrophages,-18.278667,8.171524
	droplet,Macrophages,0.10837736,3.525801
	droplet,Endothelial cell,-9.08683,-55.071896
	droplet,B cell,30.899708,-23.657658
	droplet,Macrophages,-7.336793,7.021997
	droplet,Macrophages,-2.7784276,10.452683
	droplet,Endothelial cell,19.545952,-46.5954
	droplet,Macrophages,-27.521515,6.93295
	droplet,B cell,53.653645,-13.933643
	droplet,B cell,20.868565,6.1445885
	droplet,Macrophages,-11.089522,13.69726
	droplet,Endothelial cell,8.086616,-52.815136
	droplet,Macrophages,-25.037287,7.475909
	droplet,B cell,21.509901,3.7067766
	droplet,Macrophages,-2.7656186,3.862279
	droplet,Endothelial cell,11.368606,-52.43908
	droplet,B cell,33.60932,-31.597227
	droplet,B cell,57.122196,-25.719044
	droplet,Macrophages,-24.041304,6.3683643
	droplet,Endothelial cell,24.02546,-50.99674
	droplet,B cell,37.97131,17.39712
	droplet,Endothelial cell,20.043667,-64.299484
	droplet,Endothelial cell,4.395624,-54.843014
	droplet,Endothelial cell,22.182611,-52.05117
	droplet,Endothelial cell,10.328376,-46.397606
	droplet,B cell,42.68294,14.550892
	droplet,B cell,17.280674,-20.31428
	droplet,Endothelial cell,17.000158,-54.87373
	droplet,Endothelial cell,-2.6199126,-47.119736
	droplet,Endothelial cell,1.9208094,-59.987625
	droplet,Macrophages,-0.25938174,3.6089528
	droplet,B cell,44.971592,-40.667217
	droplet,Endothelial cell,9.247551,-48.794247
	droplet,Endothelial cell,8.091036,-52.691315
	droplet,B cell,16.295527,-14.989686
	droplet,Endothelial cell,23.16572,-46.40372
	droplet,Endothelial cell,20.539433,-46.210007
	droplet,Endothelial cell,-5.702785,-52.168262
	droplet,Endothelial cell,4.6501775,-57.420074
	droplet,B cell,44.692097,6.460625
	droplet,B cell,7.9688,-5.3605657
	droplet,Endothelial cell,-4.2033424,-48.305737
	droplet,Endothelial cell,2.1397932,-42.598125
	droplet,B cell,20.971733,5.832115
	droplet,B cell,5.792763,-5.0424767
	droplet,Endothelial cell,18.070316,-50.496822
	droplet,Endothelial cell,15.451426,-52.122917
	droplet,Endothelial cell,17.408945,-48.96046
	droplet,Macrophages,-19.241531,15.602322
	droplet,Endothelial cell,5.270199,-72.32028
	droplet,B cell,57.46066,-5.769196
	droplet,B cell,20.4881,-4.007222
	droplet,Macrophages,-3.1973364,2.770871
	droplet,B cell,24.774221,-6.023763
	droplet,B cell,38.00667,14.122176
	droplet,Macrophages,-30.501635,3.0412521
	droplet,B cell,52.242146,-21.93173
	droplet,Endothelial cell,20.411139,-47.175575
	droplet,B cell,5.11062,-42.734303
	droplet,Macrophages,-7.6779556,12.566609
	droplet,Macrophages,-5.6529226,11.164255
	droplet,Endothelial cell,1.1628457,-70.239105
	droplet,Endothelial cell,18.058786,-51.90468
	droplet,Macrophages,-6.0398583,11.4749365
	droplet,Macrophages,-10.760194,1.8563143
	droplet,B cell,0.88803494,38.82705
	droplet,Macrophages,-2.9678023,9.514374
	droplet,Endothelial cell,4.147677,-68.23064
	droplet,B cell,1.2936001,40.647488
	droplet,Endothelial cell,20.143206,-47.209923
	droplet,Endothelial cell,19.2864,-51.348347
	droplet,Macrophages,-4.6169724,6.87272
	droplet,B cell,49.921246,-40.307858
	droplet,B cell,36.937794,3.88571
	droplet,Endothelial cell,5.888485,-67.81541
	droplet,Macrophages,-22.68126,7.353504
	droplet,B cell,44.042973,5.2272515
	droplet,Endothelial cell,-2.9287133,-47.92618
	droplet,B cell,43.123558,-19.679434
	droplet,Endothelial cell,10.045904,-68.55256
	droplet,Endothelial cell,1.2364849,-63.03393
	droplet,Endothelial cell,17.566168,-52.73122
	droplet,B cell,21.86643,-3.6124055
	droplet,Macrophages,-1.4119749,10.456811
	droplet,B cell,48.71839,-0.8461554
	droplet,B cell,56.08599,-33.69888
	droplet,B cell,1.765318,41.26026
	droplet,Macrophages,-0.19571503,5.864801
	droplet,Macrophages,-3.6696482,3.419913
	droplet,Endothelial cell,-1.1657844,-44.225998
	droplet,B cell,17.3544,-16.345345
	droplet,Endothelial cell,-5.3735867,-63.24179
	droplet,B cell,29.038347,-10.528515
	droplet,Endothelial cell,-3.379255,-48.06665
	droplet,B cell,-0.27143705,5.295305
	droplet,Macrophages,-12.177536,6.1599936
	droplet,Endothelial cell,-3.6703074,-48.79029
	droplet,Macrophages,-9.060497,10.551585
	droplet,Macrophages,-8.056254,9.723144
	droplet,B cell,2.5390203,38.597355
	droplet,B cell,30.735569,-2.7012324
	droplet,Endothelial cell,-2.5279582,-47.587234
	droplet,Macrophages,-12.021505,6.9688897
	droplet,Endothelial cell,12.331678,-59.949642
	droplet,Macrophages,-14.792838,14.147139
	droplet,Endothelial cell,19.14483,-68.013756
	droplet,B cell,27.376188,-8.779246
	droplet,Endothelial cell,19.664392,-47.790962
	droplet,Endothelial cell,0.9438342,-74.04531
	droplet,Macrophages,-12.038997,11.818953
	droplet,Macrophages,-26.619753,14.684032
	droplet,Endothelial cell,-2.9337342,-47.61042
	droplet,B cell,22.67853,3.5753944
	droplet,Endothelial cell,9.467255,-43.601353
	droplet,Endothelial cell,2.7488987,-72.12663
	droplet,Macrophages,-10.3478365,4.6552105
	droplet,B cell,9.031829,-6.961208
	droplet,Macrophages,-8.7344675,6.2874417
	droplet,Endothelial cell,11.175586,-69.56143
	droplet,B cell,18.275166,-18.781258
	droplet,Endothelial cell,18.861757,-48.254173
	droplet,Endothelial cell,4.678725,-73.50729
	droplet,B cell,52.93743,-0.11182975
	droplet,Macrophages,-1.5684369,10.314623
	droplet,Endothelial cell,1.0831817,-63.026028
	droplet,B cell,16.025303,-2.2868817
	droplet,Endothelial cell,11.443397,-46.684586
	droplet,B cell,38.741344,-38.78014
	droplet,B cell,42.193874,14.397702
	droplet,B cell,41.863636,13.97812
	droplet,B cell,11.466254,-13.0864315
	droplet,Macrophages,-5.210926,9.326919
	droplet,Endothelial cell,-3.3968577,-63.43476
	droplet,B cell,3.0296612,37.837387
	droplet,Endothelial cell,3.4213188,-43.04119
	droplet,Endothelial cell,18.804714,-45.494473
	droplet,B cell,14.103893,-10.435219
	droplet,B cell,18.436491,-32.47792
	droplet,Macrophages,0.8796434,48.932465
	droplet,Endothelial cell,19.688894,-45.265247
	droplet,Endothelial cell,18.963854,-50.633526
	droplet,B cell,37.484432,3.7895563
	droplet,B cell,10.755186,-15.817316
	droplet,B cell,55.783566,0.6956865
	droplet,B cell,21.000792,5.837257
	droplet,Endothelial cell,-2.929445,-47.42185
	droplet,Macrophages,0.4631886,5.785588
	droplet,B cell,39.58208,-20.081108
	droplet,B cell,40.630497,0.46997124
	droplet,Macrophages,-6.9346046,12.253638
	droplet,B cell,44.45081,5.1576786
	droplet,Endothelial cell,20.590126,-49.49864
	droplet,Macrophages,-5.889787,10.529993
	droplet,B cell,12.077827,-14.346161
	droplet,B cell,22.448391,-32.3139
	droplet,B cell,-18.821402,-20.583477
	droplet,B cell,36.192047,-22.944794
	droplet,Macrophages,-0.5227898,5.832357
	droplet,B cell,47.008392,2.2220097
	droplet,Endothelial cell,7.309865,-48.08768
	droplet,Endothelial cell,-3.0312939,-47.673782
	droplet,B cell,19.219213,-9.623512
	droplet,Macrophages,-8.575201,10.071276
	droplet,B cell,31.505377,-4.732485
	droplet,Macrophages,-29.161125,9.966649
	droplet,Macrophages,1.2327414,3.2719722
	droplet,B cell,33.344505,-16.331589
	droplet,Endothelial cell,2.1541512,-42.59139
	droplet,B cell,21.024616,5.605961
	droplet,B cell,17.238886,-5.284456
	droplet,Endothelial cell,1.6621974,-68.17989
	droplet,Endothelial cell,18.955038,-48.475407
	droplet,Endothelial cell,8.597785,-43.240208
	droplet,B cell,49.02974,-40.252506
	droplet,Macrophages,-27.935474,5.3485684
	droplet,B cell,21.232199,-32.847378
	droplet,Endothelial cell,22.744675,-46.111603
	droplet,B cell,2.2100747,38.288265
	droplet,B cell,63.725037,-24.488188
	droplet,Macrophages,-13.869157,13.669798
	droplet,Endothelial cell,-4.436547,-59.303284
	droplet,Endothelial cell,18.121077,-45.98501
	droplet,Endothelial cell,-4.2311573,-58.225525
	droplet,Endothelial cell,-4.3488717,-55.878067
	droplet,B cell,33.837906,-34.080605
	droplet,Macrophages,-14.352431,14.058497
	droplet,Macrophages,-1.0075816,3.9566815
	droplet,B cell,18.58747,-12.746801
	droplet,Endothelial cell,14.16968,-43.803284
	droplet,Macrophages,-28.441475,14.83416
	droplet,B cell,21.041647,-34.041225
	droplet,Macrophages,-2.4223187,6.4639745
	droplet,B cell,30.540615,-8.602884
	droplet,B cell,44.61173,6.268228
	droplet,B cell,52.150505,-32.31187
	droplet,Macrophages,-19.781708,2.7275116
	droplet,B cell,16.383707,-3.688956
	droplet,B cell,50.76721,-11.745857
	droplet,Endothelial cell,7.320914,-60.137245
	droplet,B cell,42.411186,12.910521
	droplet,B cell,38.07946,-23.811563
	droplet,B cell,52.00893,-6.509727
	droplet,Macrophages,-8.372672,4.8840437
	droplet,B cell,43.3155,6.723165
	droplet,Endothelial cell,22.486591,-46.152756
	droplet,B cell,52.60427,-32.372932
	droplet,B cell,22.944557,-29.057621
	droplet,Endothelial cell,18.593723,-64.571236
	droplet,Endothelial cell,5.4344482,-71.36752
	droplet,Endothelial cell,4.998673,-42.78676
	droplet,B cell,32.78867,-13.123215
	droplet,B cell,17.749374,-5.933813
	droplet,Macrophages,-1.4101025,10.5073595
	droplet,B cell,26.417282,-1.0675838
	droplet,Macrophages,0.37846094,3.3614726
	droplet,Endothelial cell,8.99023,-47.5426
	droplet,B cell,38.23075,-24.364977
	droplet,B cell,49.18973,-17.79747
	droplet,B cell,24.313358,-32.62143
	droplet,Endothelial cell,-4.2270703,-58.21762
	droplet,B cell,23.166506,1.2623546
	droplet,Endothelial cell,18.432985,-47.417816
	droplet,Macrophages,-6.0392714,11.5343275
	droplet,Macrophages,-22.59893,16.262932
	droplet,B cell,14.297229,-1.1213217
	droplet,Endothelial cell,7.453834,-47.807144
	droplet,Macrophages,1.98158,47.14569
	droplet,Endothelial cell,-0.6308512,-47.693882
	droplet,Macrophages,-18.107061,9.586722
	droplet,Macrophages,-8.773478,4.596721
	droplet,Endothelial cell,22.790922,-49.69897
	droplet,Endothelial cell,12.932504,-49.944214
	droplet,Endothelial cell,-8.857039,-52.216534
	droplet,Macrophages,-28.492666,7.602932
	droplet,Macrophages,-6.0318074,11.450684
	droplet,B cell,41.45465,14.145505
	droplet,Macrophages,-12.796162,6.061406
	droplet,Endothelial cell,2.051882,-42.578762
	droplet,B cell,58.73915,-27.54756
	droplet,Endothelial cell,-2.143253,-46.962585
	droplet,Endothelial cell,-1.0674207,-47.671593
	droplet,B cell,20.792152,6.1615267
	droplet,Macrophages,-6.0357714,7.171903
	droplet,Macrophages,-10.42294,-0.5698954
	droplet,B cell,16.294287,-15.41685
	droplet,Endothelial cell,-9.767161,-60.87972
	droplet,B cell,27.914165,-17.333
	droplet,B cell,21.220833,-34.577835
	droplet,Endothelial cell,18.73682,-47.102654
	droplet,Endothelial cell,4.7467303,-48.532692
	droplet,B cell,1.5324998,40.18225
	droplet,Macrophages,-7.5654106,9.075895
	droplet,Endothelial cell,-8.347554,-54.78358
	droplet,B cell,28.110691,-13.045935
	droplet,Endothelial cell,15.439299,-52.606426
	droplet,Endothelial cell,5.223866,-50.551132
	droplet,Endothelial cell,21.690197,-45.69579
	droplet,B cell,37.528793,10.074853
	droplet,B cell,20.835876,5.385112
	droplet,Macrophages,-3.1930754,2.8999355
	droplet,B cell,17.100088,-8.665625
	droplet,B cell,14.724943,-16.526293
	droplet,B cell,-16.302893,-18.00969
	droplet,Macrophages,-3.2399795,10.210261
	droplet,Endothelial cell,3.6261482,-62.683033
	droplet,B cell,19.117102,-6.8345895
	droplet,B cell,44.877567,-22.367443
	droplet,Endothelial cell,14.018212,-45.570984
	droplet,B cell,59.040188,-26.820211
	droplet,B cell,11.662305,-2.9567192
	droplet,B cell,39.41694,-21.3252
	droplet,B cell,50.25344,-37.861435
	droplet,Macrophages,-0.025959613,3.5294194
	droplet,B cell,3.4030292,39.289368
	droplet,Endothelial cell,3.2378902,-43.174397
	droplet,Endothelial cell,16.751186,-51.24405
	droplet,Endothelial cell,6.1292915,-37.389366
	droplet,Macrophages,-17.998138,14.056703
	droplet,Macrophages,0.6544391,46.050465
	droplet,Macrophages,-0.15730654,3.743523
	droplet,Endothelial cell,-9.183084,-49.160656
	droplet,Endothelial cell,20.820162,-47.713154
	droplet,B cell,50.870213,-10.195611
	droplet,B cell,4.757928,39.075226
	droplet,Macrophages,-11.952942,6.6275024
	droplet,Macrophages,0.6399581,45.866306
	droplet,Endothelial cell,-5.031853,-60.902557
	droplet,B cell,42.81221,-21.169436
	droplet,Endothelial cell,12.064326,-56.198666
	droplet,Macrophages,0.621289,46.444233
	droplet,Endothelial cell,-1.7591536,-58.03508
	droplet,Endothelial cell,-3.3019245,-48.264606
	droplet,Endothelial cell,19.822212,-48.515823
	droplet,B cell,1.1600157,40.947975
	droplet,Macrophages,-6.177883,5.902676
	droplet,B cell,34.623848,-21.480316
	droplet,Endothelial cell,-8.808237,-55.108532
	droplet,Macrophages,-8.857574,10.88302
	droplet,Macrophages,-4.53068,9.812307
	droplet,B cell,44.595947,6.1642833
	droplet,B cell,1.8414531,40.18971
	droplet,Macrophages,-2.8358126,2.7535906
	droplet,B cell,16.411875,-3.7862282
	droplet,Macrophages,-0.21483646,6.704649
	droplet,Endothelial cell,3.908469,-52.00332
	droplet,Macrophages,-0.74277514,4.674876
	droplet,B cell,65.04951,-5.994282
	droplet,B cell,36.753475,-36.477337
	droplet,B cell,43.23942,6.3667645
	droplet,Macrophages,-23.037098,15.659225
	droplet,Endothelial cell,-0.9341362,-72.53615
	droplet,Endothelial cell,8.383247,-47.749702
	droplet,B cell,12.447344,-4.8089123
	droplet,Macrophages,-2.8690085,10.214829
	droplet,B cell,24.166477,-8.467783
	droplet,Macrophages,-9.65402,2.3769436
	droplet,B cell,47.46595,-40.41019
	droplet,Endothelial cell,4.8387914,-55.784225
	droplet,Endothelial cell,19.105637,-47.12558
	droplet,B cell,9.455963,-13.344093
	droplet,B cell,1.4457253,40.368866
	droplet,B cell,14.918557,-4.375346
	droplet,B cell,31.478813,-12.025027
	droplet,Macrophages,-3.6228502,2.5936325
	droplet,Endothelial cell,20.319635,-46.203423
	droplet,B cell,40.851295,-39.27998
	droplet,B cell,24.723122,-8.635383
	droplet,Macrophages,-6.0536394,11.383951
	droplet,B cell,24.506783,-21.599792
	droplet,Endothelial cell,6.67515,-58.258923
	droplet,Endothelial cell,15.228676,-44.410522
	droplet,B cell,25.205338,-34.02804
	droplet,Macrophages,0.13872528,53.415333
	droplet,Macrophages,-3.8211982,4.944647
	droplet,B cell,23.132238,-4.8459525
	droplet,B cell,22.49036,-12.797249
	droplet,Endothelial cell,7.299972,-48.066986
	droplet,Macrophages,-2.673419,10.488527
	droplet,Macrophages,-11.08272,13.781453
	droplet,Macrophages,-6.497701,10.325986
	droplet,B cell,-1.7506368,15.9246855
	droplet,Macrophages,-2.8651607,10.579382
	droplet,Endothelial cell,20.016205,-48.40675
	droplet,B cell,41.883137,5.5039487
	droplet,B cell,15.8456335,-4.969016
	droplet,B cell,27.695467,-13.180935
	droplet,Endothelial cell,-5.8920794,-60.208282
	droplet,B cell,54.117855,-34.19429
	droplet,B cell,20.438929,-21.597252
	droplet,B cell,54.894566,-19.591694
	droplet,Endothelial cell,6.3052864,-44.304405
	droplet,B cell,35.588955,-27.423422
	droplet,Endothelial cell,5.6460657,-51.55451
	droplet,B cell,65.764885,-30.662148
	droplet,Endothelial cell,9.267397,-67.455894
	droplet,Endothelial cell,2.6374092,-50.520206
	droplet,Endothelial cell,3.5460799,-42.973217
	droplet,Endothelial cell,7.7695665,-46.629936
	droplet,Macrophages,-13.608711,14.05558
	droplet,B cell,41.31186,-22.014442
	droplet,B cell,44.246494,13.963196
	droplet,Macrophages,-3.480983,2.7478933
	droplet,B cell,44.472313,-22.264698
	droplet,Macrophages,0.021641836,48.418545
	droplet,Endothelial cell,2.6475298,-68.16761
	droplet,Macrophages,-1.5152178,5.3405485
	droplet,B cell,14.023774,-2.5049498
	droplet,Macrophages,-22.757496,15.971496
	droplet,Endothelial cell,5.5572314,-70.57469
	droplet,B cell,36.09047,-38.58719
	droplet,B cell,12.069675,-15.84459
	droplet,Endothelial cell,17.399096,-45.325577
	droplet,B cell,54.990047,-35.19121
	droplet,Endothelial cell,1.7516702,-45.924603
	droplet,B cell,31.162123,-12.038716
	droplet,Endothelial cell,3.5387726,-42.896103
	droplet,B cell,-29.417355,56.87034
	droplet,B cell,32.740307,-14.069709
	droplet,B cell,1.6111275,41.609165
	droplet,B cell,13.0181,-13.095998
	droplet,B cell,32.062283,-42.479687
	droplet,B cell,-17.312647,-17.22178
	droplet,Macrophages,-8.300973,11.385693
	droplet,B cell,51.801018,-26.294203
	droplet,Endothelial cell,-0.27140367,-66.66098
	droplet,B cell,52.85891,-35.573227
	droplet,B cell,13.338886,-19.654299
	droplet,B cell,11.591709,-17.029884
	droplet,Endothelial cell,-3.4133291,-61.161037
	droplet,Endothelial cell,-6.0146217,-61.862617
	droplet,B cell,36.356617,-12.35364
	droplet,B cell,20.823368,5.3864713
	droplet,B cell,34.92229,-14.0472
	droplet,B cell,42.06377,13.459818
	droplet,Macrophages,-22.805426,15.72212
	droplet,Endothelial cell,18.574879,-49.93637
	droplet,Macrophages,-6.1547327,11.594691
	droplet,B cell,21.111603,-21.416046
	droplet,Macrophages,-12.234444,7.197842
	droplet,B cell,18.908052,-15.38988
	droplet,B cell,2.367444,38.062508
	droplet,Endothelial cell,2.353459,-42.66361
	droplet,Macrophages,-18.594154,5.754937
	droplet,Macrophages,-0.02866385,49.153385
	droplet,B cell,25.835915,-29.382425
	droplet,B cell,66.33929,17.363983
	droplet,Endothelial cell,20.009739,-47.64473
	droplet,Endothelial cell,-1.7709066,-46.69392
	droplet,B cell,35.113003,3.4188995
	droplet,B cell,1.090656,3.3441246
	droplet,Macrophages,0.96207047,46.383278
	droplet,B cell,12.138412,1.2881331
	droplet,Macrophages,-27.555769,11.953962
	droplet,B cell,26.640116,-8.267214
	droplet,Macrophages,-7.1450644,4.146954
	droplet,B cell,17.380857,-18.556856
	droplet,B cell,-3.1692913,3.5722122
	droplet,B cell,52.768948,-25.36954
	droplet,B cell,36.160683,-29.5771
	droplet,Macrophages,-3.2301316,5.0514383
	droplet,B cell,20.333105,-9.406212
	droplet,Macrophages,-14.460976,0.9506047
	droplet,Macrophages,-18.678478,8.561188
	droplet,Endothelial cell,2.184701,-45.235306
	droplet,Macrophages,-6.0590553,11.436029
	droplet,Endothelial cell,3.5260112,-72.09548
	droplet,Endothelial cell,2.5304058,-73.28922
	droplet,Macrophages,-3.235994,2.9227278
	droplet,B cell,38.651646,-35.424137
	droplet,B cell,17.16832,-15.683712
	droplet,Endothelial cell,1.6305735,-67.91524
	droplet,B cell,43.93483,7.668087
	droplet,B cell,20.508102,-6.7457724
	droplet,B cell,32.39804,-40.37814
	droplet,B cell,61.92818,-26.31547
	droplet,B cell,13.378468,-15.097393
	droplet,Endothelial cell,1.7144043,-61.409332
	droplet,Endothelial cell,6.207393,-65.74143
	droplet,Macrophages,-35.8841,11.263785
	droplet,Endothelial cell,-4.5262246,-54.419056
	droplet,B cell,41.28794,-38.104557
	droplet,B cell,24.920908,-20.553514
	droplet,Endothelial cell,-8.322681,-52.206352
	droplet,B cell,2.8960633,38.058033
	droplet,B cell,48.066757,-22.714022
	droplet,Macrophages,0.97620374,46.433514
	droplet,Macrophages,-8.1357355,5.438873
	droplet,Endothelial cell,3.318222,-43.167824
	droplet,B cell,42.245293,-43.1937
	droplet,B cell,43.471516,11.245818
	droplet,B cell,19.673277,-9.35903
	droplet,Macrophages,-12.65198,12.762006
	droplet,Macrophages,-21.473692,5.2579226
	droplet,Endothelial cell,20.901941,-50.26394
	droplet,B cell,1.2737315,40.674892
	droplet,Endothelial cell,21.455435,-46.439728
	droplet,Endothelial cell,-4.920694,-54.171185
	droplet,Macrophages,-22.65625,15.847975
	droplet,Macrophages,0.17786396,53.249905
	droplet,Endothelial cell,6.697204,-43.54978
	droplet,Macrophages,1.3597226,2.7866945
	droplet,Macrophages,-3.227849,10.606261
	droplet,B cell,38.176537,-24.688698
	droplet,B cell,50.629025,-35.845627
	droplet,B cell,34.969757,-24.16193
	droplet,Endothelial cell,5.5763245,-40.573273
	droplet,B cell,35.815613,-39.622047
	droplet,B cell,42.439842,-28.151934
	droplet,Endothelial cell,16.88699,-48.80223
	droplet,Endothelial cell,20.399136,-50.29377
	droplet,Endothelial cell,-0.5563109,-62.64994
	droplet,B cell,50.098976,5.111557
	droplet,Endothelial cell,-3.8041234,-43.889694
	droplet,B cell,2.5563984,38.29939
	droplet,Endothelial cell,-7.5538907,-45.892056
	droplet,B cell,46.315468,-9.859792
	droplet,Endothelial cell,4.8303304,-73.42122
	droplet,Endothelial cell,5.533301,-70.24248
	droplet,Endothelial cell,-0.8540025,-65.493
	droplet,B cell,68.56282,-7.575418
	droplet,B cell,63.882984,-4.024812
	droplet,Endothelial cell,-15.5772085,-60.229034
	droplet,Endothelial cell,10.814992,-66.62303
	droplet,Erythroblasts,16.062693,19.905546
	droplet,Endothelial cell,-0.5465043,-74.18831
	droplet,B cell,47.93658,-7.220808
	droplet,Endothelial cell,-0.2972732,-68.179375
	droplet,B cell,21.39676,5.186302
	droplet,B cell,24.612665,-2.4693139
	droplet,B cell,2.5890176,39.921894
	droplet,Endothelial cell,0.8707868,-64.10688
	droplet,Endothelial cell,-14.720707,-61.528046
	droplet,Endothelial cell,3.9817765,-71.03885
	droplet,Endothelial cell,-6.709047,-62.368767
	droplet,Endothelial cell,-6.978182,-63.85005
	droplet,B cell,54.068417,-26.197847
	droplet,Endothelial cell,4.0382576,-54.100773
	droplet,Endothelial cell,-0.78519654,-65.60179
	droplet,Endothelial cell,-6.459342,-63.950077
	droplet,B cell,54.322964,-22.350924
	droplet,B cell,44.56882,-27.919891
	droplet,Endothelial cell,3.652073,-58.701794
	droplet,Endothelial cell,4.3219824,-70.79903
	droplet,Endothelial cell,2.6649103,-69.652016
	droplet,Endothelial cell,-4.3808503,-62.20083
	droplet,B cell,14.502825,-16.760635
	droplet,Endothelial cell,2.6455193,-70.02199
	droplet,B cell,46.67086,-17.745085
	droplet,B cell,14.23835,-16.988035
	droplet,B cell,45.544937,-17.91261
	droplet,Endothelial cell,-0.35449123,-74.524574
	droplet,Endothelial cell,4.6510415,-69.20936
	droplet,Endothelial cell,6.588783,-38.36821
	droplet,Endothelial cell,1.9916528,-69.76831
	droplet,Endothelial cell,-0.69241333,-73.98412
	droplet,Endothelial cell,0.45832065,-68.19023
	droplet,Endothelial cell,0.29520804,-63.94459
	droplet,B cell,62.88459,-28.34493
	droplet,Endothelial cell,4.927616,-64.14642
	droplet,Endothelial cell,2.2439077,-72.71367
	droplet,Endothelial cell,0.053439826,-70.91247
	droplet,Endothelial cell,-0.6716392,-72.16074
	droplet,B cell,41.103218,-6.610689
	droplet,Endothelial cell,-6.677912,-63.821712
	droplet,Endothelial cell,-4.3672514,-59.117027
	droplet,Endothelial cell,1.4346766,-68.35006
	droplet,Endothelial cell,2.9279597,-64.80742
	droplet,B cell,56.095303,-5.3054147
	droplet,Endothelial cell,2.582698,-72.42373
	droplet,Endothelial cell,2.396365,-69.43111
	droplet,Endothelial cell,-7.7196455,-61.940914
	droplet,Endothelial cell,0.64142895,-71.38161
	droplet,B cell,34.311504,-17.772997
	droplet,B cell,27.3386,-9.886207
	droplet,B cell,2.283707,38.149914
	droplet,Endothelial cell,1.2699199,-71.34801
	droplet,B cell,50.037395,4.949626
	droplet,Endothelial cell,10.334267,-68.16405
	droplet,B cell,48.838024,9.05706
	droplet,B cell,58.179226,-5.2896404
	droplet,Endothelial cell,9.592971,-67.46673
	droplet,B cell,16.024143,-1.8582059
	droplet,Endothelial cell,4.2475166,-69.529945
	droplet,Endothelial cell,1.7827529,-70.82104
	droplet,B cell,3.1967018,38.096455
	droplet,Endothelial cell,0.6211082,-70.53412
	droplet,Endothelial cell,1.3417461,-69.97553
	droplet,B cell,20.407148,4.9483147
	droplet,Macrophages,-26.186043,5.3544893
	droplet,B cell,62.925587,26.105278
	droplet,Macrophages,-15.838812,6.131773
	droplet,Kidney collecting duct cell,32.033627,-55.81399
	droplet,Macrophages,-17.8131,6.5525537
	droplet,Macrophages,-24.874405,4.319977
	droplet,Kidney collecting duct cell,35.173088,-58.371033
	droplet,Macrophages,-15.573726,5.551896
	droplet,Kidney collecting duct cell,31.510738,-56.063297
	droplet,Macrophages,-14.528716,8.026635
	droplet,Kidney collecting duct cell,31.000381,-55.75108
	droplet,B cell,70.49542,27.489626
	droplet,B cell,69.87583,29.342339
	droplet,Kidney collecting duct cell,38.77504,-61.432236
	droplet,Kidney collecting duct cell,31.847723,-55.806046
	droplet,Macrophages,-15.751682,5.384801
	droplet,Kidney collecting duct cell,39.671158,-65.13969
	droplet,B cell,73.337,23.221996
	droplet,Macrophages,-16.57333,5.340273
	droplet,Kidney collecting duct cell,31.213335,-56.48156
	droplet,Macrophages,-18.421724,7.9802403
	droplet,Kidney collecting duct cell,30.921507,-54.388287
	droplet,Macrophages,-15.358822,6.0655317
	droplet,Macrophages,-15.010369,7.117348
	droplet,Macrophages,-16.052792,5.336589
	droplet,Macrophages,-18.654255,5.5598297
	droplet,Kidney collecting duct cell,36.84042,-60.654427
	droplet,Macrophages,-16.71562,0.42093846
	droplet,Macrophages,-14.683413,8.747834
	droplet,Macrophages,-20.897583,5.393369
	droplet,Macrophages,-18.068035,4.516876
	droplet,Macrophages,-15.011238,7.0200424
	droplet,Macrophages,-20.892603,6.546808
	droplet,Kidney collecting duct cell,40.125683,-69.19297
	droplet,Macrophages,-15.760538,6.286017
	droplet,Macrophages,-15.518963,8.042685
	droplet,B cell,69.80586,29.65367
	droplet,Kidney collecting duct cell,31.285866,-56.19498
	droplet,Kidney collecting duct cell,32.70236,-56.684727
	droplet,Macrophages,-15.575056,5.305506
	droplet,Macrophages,-20.72615,7.4700694
	droplet,Macrophages,-17.904255,6.60411
	droplet,Macrophages,-23.202229,4.1542253
	droplet,Kidney collecting duct cell,39.86022,-69.49247
	droplet,Kidney collecting duct cell,35.09025,-58.123436
	droplet,Macrophages,-16.191557,8.768724
	droplet,Macrophages,-17.569544,10.012621
	droplet,Kidney collecting duct cell,38.287376,-64.15778
	droplet,Macrophages,-15.150608,7.1212883
	droplet,Macrophages,-16.996328,5.632671
	droplet,Kidney collecting duct cell,33.635147,-56.97002
	droplet,Macrophages,-14.281588,3.9472902
	droplet,Macrophages,-18.589499,5.5828023
	droplet,B cell,71.65065,23.548363
	droplet,Macrophages,-16.278088,5.0086017
	droplet,Kidney collecting duct cell,39.006126,-69.04338
	droplet,Kidney collecting duct cell,38.351322,-60.690662
	droplet,Macrophages,-17.309778,9.224818
	droplet,Kidney collecting duct cell,38.192886,-60.50299
	droplet,Kidney collecting duct cell,38.895485,-62.2802
	droplet,Macrophages,-15.189562,7.860259
	droplet,Kidney collecting duct cell,39.56376,-64.78328
	droplet,Kidney collecting duct cell,37.828403,-64.71087
	droplet,Kidney collecting duct cell,37.496994,-65.19083
	droplet,Kidney collecting duct cell,30.947546,-55.8404
	droplet,Macrophages,-20.468872,2.3746693
	droplet,Macrophages,-16.519606,7.128924
	droplet,Macrophages,-23.169653,7.3740973
	droplet,Kidney collecting duct cell,36.44424,-59.301025
	droplet,B cell,69.915726,27.744555
	droplet,Macrophages,-15.596692,7.064959
	droplet,Kidney collecting duct cell,31.793432,-56.568623
	droplet,B cell,66.20499,17.769072
	droplet,Kidney collecting duct cell,33.857098,-57.138317
	droplet,Kidney collecting duct cell,38.05228,-60.410946
	droplet,Macrophages,-25.60281,5.057515
	droplet,Macrophages,-17.234789,4.3284974
	droplet,Macrophages,-16.708076,12.463288
	droplet,Macrophages,-15.376758,8.327681
	droplet,Kidney collecting duct cell,31.600986,-55.832153
	droplet,Macrophages,-15.422642,8.796044
	droplet,Kidney collecting duct cell,38.779213,-63.27602
	droplet,Kidney collecting duct cell,32.043964,-56.52794
	droplet,Macrophages,-15.025415,7.281063
	droplet,Macrophages,-22.308561,6.6862664
	droplet,Macrophages,-20.964136,4.6902175
	droplet,Macrophages,-15.022851,7.443374
	droplet,Kidney collecting duct cell,40.363415,-68.888885
	droplet,Macrophages,-16.594465,8.747178
	droplet,Macrophages,-19.218225,5.74559
	droplet,Kidney collecting duct cell,37.1828,-60.337727
	droplet,Kidney collecting duct cell,31.677801,-55.730408
	droplet,Kidney collecting duct cell,39.141663,-62.523533
	droplet,Macrophages,-14.980997,8.68895
	droplet,Macrophages,-10.010979,9.535829
	droplet,B cell,72.13897,25.123068
	droplet,Kidney collecting duct cell,31.448484,-56.184414
	droplet,B cell,69.53836,29.891678
	droplet,Macrophages,-19.457645,12.095074
	droplet,Macrophages,-19.625956,3.747606
	droplet,Macrophages,-24.502945,4.5018272
	droplet,Kidney collecting duct cell,38.913303,-69.35578
	droplet,Macrophages,-16.329372,7.276276
	droplet,Macrophages,-18.882885,4.8714666
	droplet,Macrophages,-18.464777,5.0133324
	droplet,Kidney collecting duct cell,34.72331,-58.051506
	droplet,Kidney collecting duct cell,38.60006,-61.173737
	droplet,Kidney collecting duct cell,39.31708,-69.921074
	droplet,Kidney collecting duct cell,31.440845,-56.480644
	droplet,Kidney collecting duct cell,31.170977,-56.399002
	droplet,Macrophages,-15.2844305,9.340544
	droplet,Macrophages,-15.728719,6.9453564
	droplet,Macrophages,-17.502468,9.5010395
	droplet,Kidney collecting duct cell,32.505478,-54.059734
	droplet,Macrophages,-21.103876,7.5542345
	droplet,Macrophages,-17.080942,8.09525
	droplet,Macrophages,-16.677067,8.472401
	droplet,Macrophages,-23.66253,4.1055264
	droplet,Macrophages,-16.729836,-1.7647151
	droplet,Kidney collecting duct cell,32.169754,-56.770206
	droplet,B cell,73.26772,23.306087
	droplet,Kidney collecting duct cell,38.61959,-69.21583
	droplet,B cell,66.12542,11.824953
	droplet,Kidney collecting duct cell,38.97313,-62.022205
	droplet,Macrophages,-15.286929,9.217503
	droplet,Macrophages,-18.610424,5.5213227
	droplet,Macrophages,-16.477903,8.004535
	droplet,Macrophages,-15.264165,7.3721037
	droplet,Macrophages,-15.514181,8.841903
	droplet,Macrophages,-19.446014,8.038012
	droplet,Kidney collecting duct cell,40.312443,-68.88994
	droplet,Macrophages,-27.302826,6.679524
	droplet,Kidney collecting duct cell,35.36506,-60.632668
	droplet,Macrophages,-16.479305,10.137126
	droplet,Macrophages,-1.3361434,10.571252
	droplet,Kidney collecting duct cell,30.85275,-54.35569
	droplet,Kidney collecting duct cell,37.256973,-63.734936
	droplet,Macrophages,-30.656616,-0.6282752
	droplet,Macrophages,-16.700129,9.125263
	droplet,Kidney collecting duct cell,34.835487,-58.0557
	droplet,Macrophages,-27.971882,8.749019
	droplet,B cell,67.369675,14.490217
	droplet,Kidney collecting duct cell,38.46449,-69.43526
	droplet,Macrophages,-17.203,6.0557184
	droplet,Macrophages,-15.549231,7.3567634
	droplet,Kidney collecting duct cell,39.88109,-68.53014
	droplet,B cell,73.343636,23.195127
	droplet,Macrophages,-24.506987,4.2758603
	droplet,Kidney collecting duct cell,34.560226,-57.925358
	droplet,Macrophages,-18.64383,8.109249
	droplet,Macrophages,-21.668364,6.8267455
	droplet,Kidney collecting duct cell,38.115833,-60.587067
	droplet,Macrophages,-18.843962,6.9026003
	droplet,Kidney collecting duct cell,38.803043,-62.21443
	droplet,Macrophages,-15.506979,9.612159
	droplet,Macrophages,-22.908485,7.5513945
	droplet,Macrophages,-27.973186,8.273329
	droplet,Kidney collecting duct cell,37.68742,-65.745514
	droplet,B cell,63.04664,-29.566402
	droplet,Macrophages,-15.530261,7.2559667
	droplet,Macrophages,-14.839963,7.0101666
	droplet,Macrophages,-15.378111,8.781973
	droplet,Macrophages,-17.359983,8.157113
	droplet,Kidney collecting duct cell,31.653902,-55.907757
	droplet,Macrophages,-25.106796,4.113577
	droplet,Macrophages,-19.590668,6.1114926
	droplet,B cell,72.94597,22.516464
	droplet,Macrophages,-16.470917,7.5735087
	droplet,Macrophages,-15.678044,8.250389
	droplet,Macrophages,-18.072578,7.499124
	droplet,Kidney collecting duct cell,31.695642,-55.994698
	droplet,Macrophages,-19.97226,4.5723453
	droplet,Macrophages,-16.013416,5.727524
	droplet,Macrophages,-31.318136,9.835244
	droplet,Kidney collecting duct cell,31.707214,-56.66923
	droplet,Macrophages,-19.21686,6.799001
	droplet,Kidney collecting duct cell,33.308804,-57.187973
	droplet,Macrophages,-16.49538,8.1422
	droplet,Macrophages,-17.894682,6.477554
	droplet,B cell,66.95545,10.637967
	droplet,Kidney collecting duct cell,31.329802,-56.021805
	droplet,Kidney collecting duct cell,38.636864,-61.965595
	droplet,Macrophages,-18.009403,7.7615275
	droplet,Macrophages,-17.204329,5.3608174
	droplet,Macrophages,-18.743212,7.4336324
	droplet,Macrophages,-17.35232,8.746092
	droplet,Macrophages,-24.50929,4.0158706
	droplet,Macrophages,-17.353241,7.8972106
	droplet,Kidney collecting duct cell,39.263027,-69.067696
	droplet,Macrophages,-15.328057,9.012789
	droplet,Kidney collecting duct cell,32.384583,-56.715748
	droplet,Macrophages,-16.786009,5.9833984
	droplet,Macrophages,-17.870817,7.4554834
	droplet,Macrophages,-18.080345,9.207977
	droplet,Kidney collecting duct cell,38.85974,-62.841022
	droplet,Kidney collecting duct cell,32.09963,-55.795708
	droplet,Macrophages,-18.893991,-0.10682046
	droplet,Macrophages,-21.235258,6.8218575
	droplet,Kidney collecting duct cell,38.925983,-64.528595
	droplet,Kidney collecting duct cell,37.76275,-64.523506
	droplet,Macrophages,-15.436144,9.43766
	droplet,Kidney collecting duct cell,32.556072,-56.436123
	droplet,Macrophages,-16.689451,11.643018
	droplet,Macrophages,-20.166363,6.3683224
	droplet,Kidney collecting duct cell,37.638725,-66.23714
	droplet,Kidney collecting duct cell,39.488293,-65.06094
	droplet,Kidney collecting duct cell,39.47597,-65.62504
	droplet,Macrophages,-17.852758,8.666726
	droplet,Macrophages,-15.899087,7.2902327
	droplet,Kidney collecting duct cell,34.054707,-60.432796
	droplet,Kidney collecting duct cell,31.671343,-56.692184
	droplet,Kidney collecting duct cell,35.56708,-58.45732
	droplet,Macrophages,-20.5583,5.189894
	droplet,Kidney collecting duct cell,32.98532,-57.133514
	droplet,Macrophages,-15.854454,8.57357
	droplet,B cell,73.61372,22.764875
	droplet,Macrophages,-26.905485,7.1068854
	droplet,Macrophages,-16.751413,8.723466
	droplet,Macrophages,-22.322445,8.268448
	droplet,Macrophages,-16.033539,7.5443106
	droplet,Macrophages,-21.965431,7.5404234
	droplet,Macrophages,-16.265331,7.3446965
	droplet,Kidney collecting duct cell,31.51545,-56.598576
	droplet,Macrophages,-20.313202,4.810738
	droplet,Kidney collecting duct cell,30.442438,-54.4499
	droplet,Macrophages,-18.543295,4.728851
	droplet,Kidney collecting duct cell,35.39262,-58.91144
	droplet,Macrophages,-17.74109,8.51167
	droplet,Macrophages,-17.203503,9.077081
	droplet,Macrophages,13.258247,-2.7997918
	droplet,Macrophages,-15.333975,8.993015
	droplet,B cell,67.86054,10.222067
	droplet,Macrophages,-30.822748,7.117504
	droplet,Macrophages,-20.166916,6.5719657
	droplet,Macrophages,-16.690392,5.671471
	droplet,Kidney collecting duct cell,39.136826,-69.39969
	droplet,Macrophages,-14.972943,8.864425
	droplet,Macrophages,-18.801758,6.6815467
	droplet,Macrophages,-19.332878,5.569939
	droplet,Macrophages,-22.482458,5.5764217
	droplet,Macrophages,-19.143213,5.578806
	droplet,Kidney collecting duct cell,37.222504,-60.704166
	droplet,Kidney collecting duct cell,39.730362,-64.681305
	droplet,Kidney collecting duct cell,40.175648,-69.02305
	droplet,Macrophages,-17.007198,8.136611
	droplet,Macrophages,-15.484537,8.191233
	droplet,Kidney collecting duct cell,37.562653,-60.736973
	droplet,Kidney collecting duct cell,39.557655,-65.22185
	droplet,Macrophages,-16.798372,5.4597497
	droplet,Kidney collecting duct cell,31.189186,-56.347916
	droplet,Macrophages,-15.472081,8.630001
	droplet,B cell,60.061512,25.912298
	droplet,Kidney collecting duct cell,35.67003,-58.547897
	droplet,Macrophages,-20.535122,6.464028
	droplet,B cell,63.55236,-27.643423
	droplet,Kidney collecting duct cell,31.077782,-54.31668
	droplet,Macrophages,-19.57502,5.9893155
	droplet,Macrophages,-16.385637,6.480774
	droplet,Macrophages,-15.046434,8.685676
	droplet,Macrophages,-17.08614,4.252161
	droplet,Macrophages,-18.229128,8.020072
	droplet,Macrophages,-15.189323,9.251162
	droplet,Kidney collecting duct cell,39.381203,-69.38478
	droplet,Kidney collecting duct cell,32.00001,-56.651775
	droplet,Macrophages,-25.188868,4.4236445
	droplet,Macrophages,-20.994843,6.807904
	droplet,Macrophages,-15.337275,9.594993
	droplet,Kidney collecting duct cell,33.129055,-57.020237
	droplet,Macrophages,-15.360463,8.785724
	droplet,Kidney collecting duct cell,39.7587,-69.41764
	droplet,Macrophages,-18.152393,6.6671433
	droplet,Kidney collecting duct cell,37.56626,-60.503487
	droplet,Macrophages,-16.48201,8.549701
	droplet,Macrophages,-16.243532,2.167628
	droplet,Macrophages,-6.839855,4.2270107
	droplet,Kidney collecting duct cell,39.739548,-69.431755
	droplet,Kidney collecting duct cell,32.031994,-55.89433
	droplet,Hepatocytes,51.838127,56.135887
	droplet,Hepatocytes,50.109077,51.80785
	droplet,Hepatocytes,47.855667,50.22105
	droplet,Hepatocytes,49.466507,52.214146
	droplet,Hepatocytes,49.148716,51.149536
	droplet,Hepatocytes,48.987938,50.71542
	droplet,Hepatocytes,49.678734,55.003235
	droplet,Hepatocytes,50.455616,51.133083
	droplet,Hepatocytes,50.909595,54.987118
	droplet,Hepatocytes,49.469093,55.159744
	droplet,Hepatocytes,48.3226,51.045593
	droplet,Hepatocytes,46.60016,55.6209
	droplet,Hepatocytes,48.317844,50.77969
	droplet,Hepatocytes,49.223606,51.788445
	droplet,Hepatocytes,50.27987,51.474236
	droplet,Hepatocytes,49.0812,50.979355
	droplet,Hepatocytes,50.917007,55.004543
	droplet,Hepatocytes,46.35958,56.3735
	droplet,Hepatocytes,50.13469,52.177914
	droplet,Hepatocytes,46.95704,55.446766
	droplet,Hepatocytes,50.12601,52.941822
	droplet,Hepatocytes,47.92559,55.316357
	droplet,Hepatocytes,46.345203,61.002647
	droplet,Hepatocytes,49.792873,55.155064
	droplet,Hepatocytes,49.073677,52.58053
	droplet,Hepatocytes,50.079548,54.313187
	droplet,Hepatocytes,50.08122,52.083942
	droplet,Hepatocytes,49.431164,51.93847
	droplet,Hepatocytes,48.820145,51.139145
	droplet,Hepatocytes,48.082542,52.995865
	droplet,Hepatocytes,50.762024,55.115288
	droplet,Hepatocytes,46.253025,61.043484
	droplet,Hepatocytes,50.03548,52.306923
	droplet,Hepatocytes,49.465977,51.436707
	droplet,Hepatocytes,50.22138,52.851295
	droplet,Hepatocytes,50.40061,54.688675
	droplet,Hepatocytes,19.765564,68.323845
	droplet,Hepatocytes,49.756756,51.944916
	droplet,Hepatocytes,49.802883,54.544678
	droplet,Hepatocytes,46.63902,60.590183
	droplet,Hepatocytes,51.241245,55.61335
	droplet,Hepatocytes,47.980053,57.44013
	droplet,Hepatocytes,48.393074,48.52275
	droplet,Hepatocytes,50.00363,52.270527
	droplet,Hepatocytes,49.97367,51.891247
	droplet,Hepatocytes,50.383114,51.43403
	droplet,Hepatocytes,50.484165,52.215782
	droplet,Hepatocytes,51.46173,55.63732
	droplet,Hepatocytes,50.164318,54.82163
	droplet,Hepatocytes,49.531483,51.97974
	droplet,Hepatocytes,47.452812,53.543987
	droplet,Hepatocytes,50.69235,54.55022
	droplet,Hepatocytes,50.04865,52.611324
	droplet,Hepatocytes,50.25591,51.605335
	droplet,Hepatocytes,50.33344,52.286583
	droplet,Hepatocytes,49.74607,55.484833
	droplet,Hepatocytes,48.99721,50.886196
	droplet,Hepatocytes,50.521587,51.772522
	droplet,Hepatocytes,50.370747,52.63931
	droplet,Hepatocytes,48.903084,49.498486
	droplet,Hepatocytes,49.792065,56.470993
	droplet,Hepatocytes,46.373177,60.556458
	droplet,Hepatocytes,49.31437,53.28749
	droplet,Hepatocytes,50.24835,52.40144
	droplet,Hepatocytes,46.17346,61.19882
	droplet,Hepatocytes,49.755333,55.53979
	droplet,Hepatocytes,50.013355,52.332363
	droplet,Hepatocytes,50.154285,51.950222
	droplet,Hepatocytes,50.349224,51.22292
	droplet,Hepatocytes,49.077927,50.710976
	droplet,Hepatocytes,49.492302,53.88364
	droplet,Hepatocytes,49.045403,53.274887
	droplet,Hepatocytes,50.461514,55.55103
	droplet,Hepatocytes,48.785866,53.21252
	droplet,Hepatocytes,46.01722,61.301044
	droplet,Hepatocytes,50.36005,54.34749
	droplet,Hepatocytes,49.058205,52.771496
	droplet,Hepatocytes,49.433445,51.452812
	droplet,Hepatocytes,50.103012,51.27991
	droplet,Hepatocytes,49.023457,51.06635
	droplet,Hepatocytes,50.277576,54.673267
	droplet,Hepatocytes,49.922794,55.786346
	droplet,Hepatocytes,49.9131,52.150055
	droplet,Hepatocytes,49.87854,52.546055
	droplet,Hepatocytes,49.203373,53.677505
	droplet,Hepatocytes,49.597305,52.173588
	droplet,Hepatocytes,49.96106,52.174454
	droplet,Hepatocytes,50.427887,54.573666
	droplet,Hepatocytes,50.35028,52.00027
	droplet,Hepatocytes,50.38283,52.73385
	droplet,Hepatocytes,46.79446,55.537376
	droplet,Hepatocytes,50.271076,53.26354
	droplet,Hepatocytes,46.374638,61.047203
	droplet,Hepatocytes,50.077667,52.148415
	droplet,Hepatocytes,48.270977,53.096004
	droplet,Hepatocytes,49.82245,55.54404
	droplet,Hepatocytes,49.477703,51.26062
	droplet,Hepatocytes,49.623756,55.20653
	droplet,Hepatocytes,46.69456,60.540897
	droplet,Hepatocytes,48.67134,51.37643
	droplet,Hepatocytes,48.271374,57.49819
	droplet,Hepatocytes,48.65848,49.070347
	droplet,Hepatocytes,50.24327,52.55541
	droplet,Hepatocytes,48.8675,50.03594
	droplet,Hepatocytes,47.74235,53.518192
	droplet,Hepatocytes,50.441578,52.091335
	droplet,Hepatocytes,49.124104,51.487427
	droplet,Hepatocytes,48.46862,51.090347
	droplet,Hepatocytes,49.850796,54.85581
	droplet,Hepatocytes,46.526016,60.703743
	droplet,Hepatocytes,49.548798,51.959568
	droplet,Hepatocytes,48.47812,51.923466
	droplet,Hepatocytes,50.253277,52.590576
	droplet,Hepatocytes,48.64557,49.53778
	droplet,Hepatocytes,50.224365,51.243145
	droplet,Hepatocytes,46.24765,57.09095
	droplet,Hepatocytes,50.418674,53.262516
	droplet,Hepatocytes,49.054478,53.69892
	droplet,Hepatocytes,49.955772,54.431686
	droplet,Hepatocytes,49.2335,53.62632
	droplet,Hepatocytes,50.04046,54.284237
	droplet,Hepatocytes,50.26119,52.41551
	droplet,Hepatocytes,46.40662,60.76797
	droplet,Hepatocytes,51.7117,55.750126
	droplet,Hepatocytes,48.188225,48.742817
	droplet,Hepatocytes,50.81393,54.90304
	droplet,Hepatocytes,50.250767,51.180622
	droplet,Hepatocytes,50.497383,54.644646
	droplet,Hepatocytes,47.59433,57.26362
	droplet,Hepatocytes,49.098164,51.433098
	droplet,Hepatocytes,51.14683,55.169426
	droplet,Hepatocytes,49.014202,51.01836
	droplet,Hepatocytes,50.374615,53.250183
	droplet,Hepatocytes,50.299778,53.029163
	droplet,Hepatocytes,49.394688,56.020203
	droplet,Hepatocytes,49.605736,51.436214
	droplet,Hepatocytes,50.818142,54.69905
	droplet,Hepatocytes,49.84047,51.627876
	droplet,Hepatocytes,48.78279,52.581326
	droplet,Hepatocytes,47.827564,48.912674
	droplet,Hepatocytes,49.18697,51.57818
	droplet,Hepatocytes,19.59154,68.209946
	droplet,Hepatocytes,48.275913,50.473335
	droplet,Hepatocytes,49.03896,51.529724
	droplet,Hepatocytes,50.89661,55.06753
	droplet,Hepatocytes,46.313477,60.978073
	droplet,Hepatocytes,46.330246,61.052338
	droplet,Hepatocytes,49.769646,52.276478
	droplet,Hepatocytes,49.153175,53.178684
	droplet,Hepatocytes,48.021366,48.944412
	droplet,Hepatocytes,50.02704,52.16849
	droplet,Hepatocytes,49.384125,51.267715
	droplet,Hepatocytes,50.889416,56.527237
	droplet,Hepatocytes,51.64788,55.664608
	droplet,Hepatocytes,46.51579,60.698997
	droplet,Hepatocytes,46.2796,61.08201
	droplet,Hepatocytes,47.88914,48.8623
	droplet,Hepatocytes,49.13546,51.60466
	droplet,Hepatocytes,49.100483,53.51432
	droplet,Hepatocytes,50.42043,51.93005
	droplet,Hepatocytes,53.198235,55.639133
	droplet,Hepatocytes,50.01105,52.32988
	droplet,Hepatocytes,49.783775,52.62297
	droplet,Hepatocytes,49.099506,51.146736
	droplet,Hepatocytes,48.35187,53.1632
	droplet,Hepatocytes,49.27334,56.013977
	droplet,Hepatocytes,48.894512,55.476276
	droplet,Hepatocytes,50.27082,54.719925
	droplet,Hepatocytes,49.847054,51.313316
	droplet,Hepatocytes,49.170307,51.05924
	droplet,Hepatocytes,50.144104,52.16265
	droplet,Hepatocytes,50.438053,51.979053
	droplet,Hepatocytes,49.86134,51.207287
	droplet,Hepatocytes,46.646557,60.57351
	droplet,Hepatocytes,50.314953,53.25095
	droplet,Hepatocytes,50.144054,51.324863
	droplet,Hepatocytes,49.98259,52.21929
	droplet,Hepatocytes,49.621162,55.443104
	droplet,Hepatocytes,49.74241,52.66754
	droplet,Hepatocytes,51.258736,55.169994
	droplet,Hepatocytes,46.522137,60.82911
	droplet,Hepatocytes,49.832245,52.22449
	droplet,Hepatocytes,50.157944,54.108974
	droplet,Hepatocytes,49.709602,52.307793
	droplet,Hepatocytes,50.29405,55.456066
	droplet,Hepatocytes,48.43274,52.964146
	droplet,Hepatocytes,46.605747,56.848587
	droplet,Hepatocytes,48.902752,53.048878
	droplet,Hepatocytes,48.870224,50.599464
	droplet,Hepatocytes,46.525337,60.772816
	droplet,Hepatocytes,51.18263,55.254215
	droplet,Hepatocytes,48.840862,53.31721
	droplet,Hepatocytes,45.74449,55.88745
	droplet,Hepatocytes,48.481262,53.157227
	droplet,Hepatocytes,50.914787,56.697166
	droplet,Hepatocytes,49.768566,55.247375
	droplet,Hepatocytes,46.491703,60.752216
	droplet,Hepatocytes,49.08875,50.75739
	droplet,Hepatocytes,49.059414,50.956226
	droplet,Hepatocytes,48.431282,51.489426
	droplet,Hepatocytes,49.9653,52.455925
	droplet,Hepatocytes,50.48767,54.24342
	droplet,Hepatocytes,51.44673,56.118786
	droplet,Hepatocytes,49.68169,54.86633
	droplet,Hepatocytes,50.95974,55.038006
	droplet,Hepatocytes,48.915398,53.196472
	droplet,Hepatocytes,50.12071,52.462154
	droplet,Hepatocytes,46.35385,61.002357
	droplet,Hepatocytes,48.246033,49.18779
	droplet,Hepatocytes,46.438587,60.911472
	droplet,Hepatocytes,49.80389,55.092396
	droplet,Hepatocytes,46.464928,60.83398
	droplet,Hepatocytes,49.05552,51.119354
	droplet,Hepatocytes,50.329502,52.01527
	droplet,Hepatocytes,51.29969,55.841743
	droplet,Hepatocytes,47.970284,48.9469
	droplet,Hepatocytes,50.33329,51.694675
	droplet,Hepatocytes,50.238342,52.723183
	droplet,Hepatocytes,47.387074,48.909718
	droplet,Hepatocytes,49.89369,51.241264
	droplet,Hepatocytes,50.099834,52.051765
	droplet,Hepatocytes,49.717342,52.50589
	droplet,Hepatocytes,50.216743,51.39831
	droplet,Hepatocytes,48.66037,51.36715
	droplet,Hepatocytes,50.36163,51.854465
	droplet,Hepatocytes,48.993893,51.079018
	droplet,Hepatocytes,46.318962,61.04724
	droplet,Hepatocytes,49.008698,51.43441
	droplet,Hepatocytes,50.37259,51.987812
	droplet,Hepatocytes,50.20012,52.95366
	droplet,Hepatocytes,49.0625,51.062817
	droplet,Hepatocytes,49.080906,51.07813
	droplet,Hepatocytes,50.15019,52.441956
	droplet,Hepatocytes,46.410183,60.919037
	droplet,Hepatocytes,50.738426,54.633938
	droplet,Hepatocytes,49.412025,51.272907
	droplet,Hepatocytes,50.365143,51.711823
	droplet,Hepatocytes,48.967854,53.06764
	droplet,Hepatocytes,50.23251,52.329853
	droplet,Hepatocytes,50.3499,54.64675
	droplet,Hepatocytes,50.570583,54.408936
	droplet,Hepatocytes,49.677876,51.19338
	droplet,Hepatocytes,49.864056,55.802277
	droplet,Hepatocytes,49.13811,53.78352
	droplet,Hepatocytes,51.75447,55.846462
	droplet,Hepatocytes,49.232697,51.2933
	droplet,Hepatocytes,49.802975,55.188705
	droplet,Hepatocytes,52.512535,55.433937
	droplet,Hepatocytes,50.673508,54.96151
	droplet,B cell,16.374966,0.7214588
	droplet,Hepatocytes,20.318293,67.95498
	droplet,B cell,18.172892,17.222214
	droplet,B cell,20.791327,5.0342073
	droplet,B cell,16.047354,-0.8222646
	droplet,Hepatocytes,47.431328,48.537663
	droplet,B cell,62.590965,-11.992169
	droplet,B cell,1.9746616,37.90367
	droplet,B cell,1.5537804,38.24041
	droplet,Hepatocytes,20.012434,68.99633
	droplet,B cell,15.8640585,-0.9737779
	droplet,Hepatocytes,20.244522,68.922005
	droplet,Hepatocytes,48.616413,49.77913
	droplet,B cell,1.5869268,38.193226
	droplet,Hepatocytes,20.292929,68.4017
	droplet,B cell,2.0817373,-1.7081009
	droplet,B cell,27.84297,-5.8781176
	droplet,B cell,16.436731,0.61184055
	droplet,Hepatocytes,20.46237,68.634415
	droplet,Hepatocytes,20.248611,70.87247
	droplet,B cell,16.337648,0.43619874
	droplet,Hepatocytes,19.9238,69.27095
	droplet,B cell,18.119125,17.325346
	droplet,B cell,15.336813,-0.40469775
	droplet,B cell,38.57764,10.524588
	droplet,Hepatocytes,20.697859,68.66905
	droplet,B cell,1.4370311,38.06157
	droplet,B cell,27.349962,-5.7351437
	droplet,Hepatocytes,20.240225,68.4488
	droplet,B cell,1.4292474,38.259354
	droplet,Hepatocytes,19.971182,68.30035
	droplet,Hepatocytes,17.7276,74.326126
	droplet,B cell,16.338013,0.48877943
	droplet,Hepatocytes,19.98792,68.583595
	droplet,Hepatocytes,19.982374,68.56848
	droplet,Hepatocytes,20.638777,67.79089
	droplet,Hepatocytes,19.76206,67.9963
	droplet,B cell,-27.422035,6.263086
	droplet,B cell,16.854502,1.1869766
	droplet,Hepatocytes,49.501568,56.17049
	droplet,B cell,16.44554,0.9099022
	droplet,B cell,1.5855778,38.204132
	droplet,B cell,27.977495,-17.330027
	droplet,B cell,50.09641,-29.488388
	droplet,B cell,29.845606,-6.4104958
	droplet,B cell,48.367374,-8.807944
	droplet,B cell,55.97782,-34.861015
	droplet,B cell,63.63702,-27.128805
	droplet,B cell,25.409025,-9.504634
	droplet,B cell,44.544273,-29.714256
	droplet,B cell,51.04391,-32.04562
	droplet,B cell,15.585763,-28.935074
	droplet,B cell,48.807472,-4.907981
	droplet,B cell,23.004507,-22.69195
	droplet,B cell,38.609974,7.184253
	droplet,B cell,41.03966,26.536367
	droplet,B cell,34.86121,-17.19157
	droplet,B cell,25.578999,-9.511644
	droplet,B cell,30.368898,-10.938291
	droplet,B cell,42.344296,6.0946884
	droplet,B cell,59.213493,-23.139118
	droplet,B cell,29.065548,-13.055262
	droplet,B cell,41.958145,-8.836785
	droplet,B cell,22.945847,-28.310606
	droplet,B cell,41.001736,-35.030483
	droplet,B cell,28.970772,-4.891627
	droplet,B cell,29.66911,-32.950516
	droplet,B cell,42.741787,-6.916947
	droplet,B cell,47.051193,9.338048
	droplet,B cell,40.024826,15.902121
	droplet,B cell,27.23012,-18.230516
	droplet,B cell,57.355427,-21.98215
	droplet,B cell,27.180227,-23.274275
	droplet,B cell,62.413967,-25.262829
	droplet,B cell,40.804783,-30.989046
	droplet,B cell,42.338882,16.689245
	droplet,B cell,24.726637,-15.457949
	droplet,B cell,41.770992,23.785776
	droplet,B cell,47.327866,5.335126
	droplet,T cell,-7.9141316,50.937695
	droplet,B cell,26.850914,-9.516725
	droplet,B cell,60.002846,-12.525226
	droplet,B cell,40.255547,10.872643
	droplet,B cell,41.545715,-26.946913
	droplet,B cell,55.20353,-15.687402
	droplet,B cell,25.164116,-36.402065
	droplet,Dendritic cell,-4.592632,4.748865
	droplet,B cell,49.33075,-38.258034
	droplet,B cell,34.050545,-19.400368
	droplet,B cell,29.288153,-5.194574
	droplet,B cell,53.847675,-18.22564
[truncated: 154,387 more rows]

## Sheet: Sheet B.xlsx
S2 Fig	tech,celltype,V1,V2
	CITE-seq,NK,-2.4051826,-74.62519
	CITE-seq,Naive CD4+ T,18.969418,25.17306
	CITE-seq,Effector CD4+ T,21.532324,-41.453278
	CITE-seq,Naive CD4+ T,35.230938,32.39449
	CITE-seq,Naive CD4+ T,28.33281,39.651924
	CITE-seq,B,-21.924608,87.32379
	CITE-seq,Effector CD8+ T,-40.86601,-49.899902
	CITE-seq,Naive CD4+ T,16.375795,42.846573
	CITE-seq,Effector CD4+ T,60.007263,-13.315814
	CITE-seq,Naive CD4+ T,8.244042,19.414669
	CITE-seq,NK,-16.704361,-70.99108
	CITE-seq,NK,-7.001409,-59.845016
	CITE-seq,Naive CD8+ T,-74.128716,-9.511262
	CITE-seq,Effector CD4+ T,30.472616,-40.57772
	CITE-seq,Naive CD4+ T,27.927193,34.507248
	CITE-seq,NK,-5.9880476,-88.25864
	CITE-seq,Effector CD4+ T,21.731714,-20.262556
	CITE-seq,Naive CD8+ T,-42.23251,4.340995
	CITE-seq,NK,9.726236,-73.36998
	CITE-seq,Naive CD4+ T,18.54841,20.56517
	CITE-seq,Effector CD4+ T,38.042572,-30.524014
	CITE-seq,Effector CD4+ T,41.211037,-52.39073
	CITE-seq,Monocytes,-60.026306,43.20366
	CITE-seq,Naive CD4+ T,34.607307,36.477283
	CITE-seq,Naive CD8+ T,-73.30993,-10.153198
	CITE-seq,Effector CD4+ T,61.88497,-10.138835
	CITE-seq,Naive CD8+ T,-47.937855,-8.326934
	CITE-seq,Naive CD4+ T,53.286053,34.05869
	CITE-seq,Effector CD8+ T,-33.751072,-46.408077
	CITE-seq,Naive CD4+ T,29.276064,11.032203
	CITE-seq,Effector CD4+ T,32.848755,-34.39358
	CITE-seq,Naive CD4+ T,-0.6538437,12.980009
	CITE-seq,Naive CD4+ T,33.302402,6.1281366
	CITE-seq,Monocytes,-67.2934,44.698723
	CITE-seq,Monocytes,-58.88106,41.799595
	CITE-seq,Monocytes,-57.23994,51.372787
	CITE-seq,Effector CD4+ T,36.371582,-35.26803
	CITE-seq,Naive CD4+ T,49.395023,21.41026
	CITE-seq,NK,-0.946608,-85.68413
	CITE-seq,Naive CD4+ T,21.497484,36.679787
	CITE-seq,Monocytes,-54.154037,45.229744
	CITE-seq,Naive CD8+ T,-7.698742,14.630756
	CITE-seq,Effector CD4+ T,45.633114,-49.79464
	CITE-seq,NK,-3.079311,-86.202965
	CITE-seq,Effector CD4+ T,24.295187,-10.5852995
	CITE-seq,Effector CD4+ T,40.490124,-21.171371
	CITE-seq,Naive CD8+ T,-42.65853,-3.7768192
	CITE-seq,Effector CD4+ T,53.142414,-42.53401
	CITE-seq,Naive CD4+ T,35.910336,25.335102
	CITE-seq,Naive CD4+ T,22.674543,8.655166
	CITE-seq,Effector CD4+ T,45.255775,-19.888035
	CITE-seq,Effector CD4+ T,27.05218,-30.420822
	CITE-seq,Effector CD4+ T,25.47961,-35.446953
	CITE-seq,Effector CD4+ T,7.5353394,-10.171239
	CITE-seq,Naive CD4+ T,37.956474,53.896584
	CITE-seq,Naive CD4+ T,13.664519,-1.4529552
	CITE-seq,Effector CD4+ T,35.406277,-25.625687
	CITE-seq,Effector CD4+ T,37.646896,-41.520035
	CITE-seq,Effector CD4+ T,51.247,-40.03484
	CITE-seq,Effector CD4+ T,61.37264,-7.5149517
	CITE-seq,Effector CD4+ T,53.947327,-24.94682
	CITE-seq,NK,-9.073033,-75.51243
	CITE-seq,Naive CD4+ T,38.767754,53.0418
	CITE-seq,Effector CD4+ T,48.076797,-38.94702
	CITE-seq,Effector CD8+ T,-40.258556,-38.770775
	CITE-seq,Effector CD4+ T,35.930725,-26.413267
	CITE-seq,Effector CD4+ T,53.05859,-47.60718
	CITE-seq,Naive CD4+ T,14.448043,26.2653
	CITE-seq,Naive CD4+ T,24.766003,12.525366
	CITE-seq,NK,-0.42937323,-69.763985
	CITE-seq,Effector CD4+ T,19.084557,-40.757545
	CITE-seq,Naive CD4+ T,29.059618,26.37564
	CITE-seq,Effector CD8+ T,-49.991013,-54.30169
	CITE-seq,Naive CD4+ T,47.83557,34.017006
	CITE-seq,Effector CD4+ T,35.034904,-51.487686
	CITE-seq,Monocytes,1.7291102,13.87334
	CITE-seq,Naive CD4+ T,17.174702,51.410713
	CITE-seq,B,-30.20394,84.18528
	CITE-seq,Monocytes,-55.10645,49.735863
	CITE-seq,Naive CD4+ T,9.711094,11.804081
	CITE-seq,Naive CD8+ T,-44.59145,-10.442386
	CITE-seq,Effector CD4+ T,40.399906,-9.049572
	CITE-seq,Naive CD4+ T,24.331474,40.384815
	CITE-seq,Effector CD4+ T,12.63333,-25.309776
	CITE-seq,Naive CD4+ T,21.427963,54.579987
	CITE-seq,NK,-12.28362,-67.60424
	CITE-seq,Naive CD4+ T,13.426335,32.15202
	CITE-seq,NK,-1.2573918,-69.20527
	CITE-seq,B,-28.220285,67.14345
	CITE-seq,NK,0.967753,-62.698418
	CITE-seq,Effector CD4+ T,50.615414,-44.851543
	CITE-seq,Effector CD4+ T,1.2727628,-8.804404
	CITE-seq,Effector CD4+ T,46.52896,-55.115593
	CITE-seq,Effector CD4+ T,60.20044,-41.18256
	CITE-seq,Effector CD4+ T,29.011106,-34.09632
	CITE-seq,NK,-8.360999,-60.889427
	CITE-seq,Effector CD4+ T,58.492657,-10.310169
	CITE-seq,Naive CD4+ T,43.11316,48.479973
	CITE-seq,Effector CD8+ T,-37.39377,-38.09283
	CITE-seq,Effector CD4+ T,39.82493,-19.07737
	CITE-seq,Naive CD8+ T,-66.03306,16.47731
	CITE-seq,NK,14.46538,-76.74707
	CITE-seq,Naive CD4+ T,17.702389,37.544537
	CITE-seq,Naive CD4+ T,49.131508,32.264275
	CITE-seq,Monocytes,-18.8059,36.482964
	CITE-seq,Naive CD4+ T,-45.95014,1.2572174
	CITE-seq,NK,-2.1661303,-86.11242
	CITE-seq,Naive CD4+ T,43.158733,36.1416
	CITE-seq,Naive CD4+ T,47.225246,27.55644
	CITE-seq,Naive CD8+ T,3.4724905,0.84098154
	CITE-seq,B,-12.333552,71.19928
	CITE-seq,Naive CD4+ T,22.638681,26.432657
	CITE-seq,Naive CD4+ T,33.0905,25.54746
	CITE-seq,Effector CD8+ T,-31.994732,-38.11987
	CITE-seq,B,-27.478071,75.43754
	CITE-seq,Effector CD4+ T,21.289705,-11.455971
	CITE-seq,Effector CD4+ T,38.739086,-28.443653
	CITE-seq,B,-11.751534,69.44609
	CITE-seq,Naive CD4+ T,24.877571,61.028152
	CITE-seq,NK,-2.7707236,-82.60302
	CITE-seq,Naive CD4+ T,37.13084,58.34816
	CITE-seq,Naive CD8+ T,-64.13447,-6.746684
	CITE-seq,Effector CD4+ T,52.80603,-5.814548
	CITE-seq,Effector CD4+ T,42.726173,-26.81387
	CITE-seq,B,-18.03787,83.44256
	CITE-seq,Effector CD4+ T,60.947243,-7.8644733
	CITE-seq,NK,6.390574,-67.35696
	CITE-seq,NK,-5.386366,-80.28216
	CITE-seq,Naive CD4+ T,41.44954,41.425415
	CITE-seq,Naive CD4+ T,32.191208,63.27016
	CITE-seq,Effector CD4+ T,37.218475,-29.884558
	CITE-seq,Effector CD8+ T,-32.922985,-44.585285
	CITE-seq,Naive CD4+ T,19.326687,42.33724
	CITE-seq,Naive CD4+ T,10.746948,40.62836
	CITE-seq,Effector CD8+ T,-42.70255,-39.59909
	CITE-seq,Naive CD8+ T,-56.295433,-3.4046216
	CITE-seq,Naive CD4+ T,17.358713,42.53085
	CITE-seq,Naive CD4+ T,7.4174576,40.730865
	CITE-seq,Effector CD4+ T,32.29296,-36.465084
	CITE-seq,Effector CD4+ T,43.99584,-19.993834
	CITE-seq,Effector CD8+ T,-57.33836,-50.516693
	CITE-seq,Naive CD4+ T,49.000126,50.787785
	CITE-seq,Effector CD4+ T,53.539536,-51.285103
	CITE-seq,Effector CD4+ T,40.904907,-26.124992
	CITE-seq,Effector CD4+ T,25.085611,-15.092242
	CITE-seq,Naive CD4+ T,21.204859,34.12084
	CITE-seq,Naive CD4+ T,14.492111,12.159422
	CITE-seq,Naive CD4+ T,5.375416,14.463018
	CITE-seq,NK,-2.821124,-54.5565
	CITE-seq,Naive CD4+ T,17.786715,43.51851
	CITE-seq,Monocytes,-23.170155,29.162235
	CITE-seq,Effector CD4+ T,56.205814,-41.38885
	CITE-seq,Naive CD4+ T,6.5069957,44.638885
	CITE-seq,Effector CD8+ T,-32.877605,-39.885765
	CITE-seq,Naive CD4+ T,45.827354,19.707355
	CITE-seq,Effector CD4+ T,-14.274112,27.81913
	CITE-seq,Naive CD4+ T,18.130217,30.222248
	CITE-seq,Naive CD8+ T,-65.745056,-15.039568
	CITE-seq,Naive CD4+ T,5.0315313,29.658371
	CITE-seq,Naive CD8+ T,-12.778392,14.657557
	CITE-seq,Effector CD4+ T,34.298985,-46.976765
	CITE-seq,Naive CD8+ T,-68.65316,-4.2958913
	CITE-seq,Naive CD4+ T,-2.072158,14.578949
	CITE-seq,Naive CD8+ T,-48.820084,11.732948
	CITE-seq,NK,-13.40819,-61.178467
	CITE-seq,Effector CD4+ T,58.65428,-8.576478
	CITE-seq,Effector CD4+ T,58.033226,-8.396645
	CITE-seq,Naive CD4+ T,31.185534,29.010143
	CITE-seq,Naive CD4+ T,8.603052,34.01829
	CITE-seq,Effector CD4+ T,25.345705,-32.72975
	CITE-seq,Effector CD4+ T,11.720681,-19.36598
	CITE-seq,NK,-3.6207945,-79.74695
	CITE-seq,Effector CD4+ T,52.659206,-45.97898
	CITE-seq,Naive CD4+ T,13.4516735,20.61235
	CITE-seq,B,-12.389868,79.31811
	CITE-seq,Effector CD8+ T,-54.166065,-42.644848
	CITE-seq,Naive CD8+ T,-42.447845,-8.147316
	CITE-seq,Naive CD4+ T,52.23661,25.693989
	CITE-seq,Naive CD8+ T,17.5953,10.544528
	CITE-seq,Effector CD4+ T,43.257423,-43.443443
	CITE-seq,Effector CD4+ T,49.740437,-41.76153
	CITE-seq,Naive CD4+ T,17.852404,9.699578
	CITE-seq,B,-23.11638,76.41846
	CITE-seq,Naive CD4+ T,20.909819,66.4801
	CITE-seq,Naive CD4+ T,10.312494,25.270214
	CITE-seq,Naive CD4+ T,39.591072,24.618515
	CITE-seq,Effector CD8+ T,6.326782,-39.65638
	CITE-seq,Naive CD4+ T,32.88889,40.89593
	CITE-seq,B,-21.02719,79.330956
	CITE-seq,Naive CD8+ T,-43.809723,-4.494557
	CITE-seq,Naive CD8+ T,-66.013306,16.585316
	CITE-seq,Naive CD4+ T,33.24507,28.961412
	CITE-seq,Effector CD4+ T,43.653698,-56.823036
	CITE-seq,Effector CD4+ T,23.821808,-36.8078
	CITE-seq,Effector CD4+ T,46.49058,-19.350958
	CITE-seq,NK,6.755735,-75.85583
	CITE-seq,B,-24.194988,75.60582
	CITE-seq,Naive CD8+ T,-57.751987,-1.3985574
	CITE-seq,Naive CD8+ T,-71.23237,-1.0482696
	CITE-seq,Naive CD8+ T,-44.78811,10.957282
	CITE-seq,Effector CD4+ T,33.818768,-19.705801
	CITE-seq,Effector CD4+ T,16.289902,-19.401049
	CITE-seq,B,-13.157279,83.85456
	CITE-seq,Effector CD4+ T,33.78753,-23.628296
	CITE-seq,Effector CD8+ T,-40.838177,-45.576607
	CITE-seq,Effector CD4+ T,43.390606,-47.545334
	CITE-seq,Effector CD4+ T,23.575274,-32.832455
	CITE-seq,NK,-1.7336516,-77.49128
	CITE-seq,Naive CD8+ T,-44.245125,-2.2920907
	CITE-seq,Effector CD8+ T,-54.536175,-46.726418
	CITE-seq,Naive CD8+ T,-61.024857,6.2755075
	CITE-seq,NK,3.1977518,-63.293926
	CITE-seq,B,-20.60596,80.430664
	CITE-seq,Naive CD4+ T,-8.398348,16.398176
	CITE-seq,Naive CD4+ T,33.84091,21.783384
	CITE-seq,Naive CD4+ T,23.697956,28.575466
	CITE-seq,NK,-8.629746,-78.4829
	CITE-seq,B,-20.771982,75.50648
	CITE-seq,Effector CD4+ T,58.60601,-40.930363
	CITE-seq,Effector CD8+ T,-52.484215,-49.26763
	CITE-seq,Effector CD8+ T,6.3365097,-24.754454
	CITE-seq,Effector CD4+ T,20.977732,-17.935373
	CITE-seq,Naive CD8+ T,-60.359867,-6.580305
	CITE-seq,Naive CD4+ T,40.1939,22.085398
	CITE-seq,NK,1.4470793,-77.77492
	CITE-seq,Effector CD8+ T,-38.98482,-48.30784
	CITE-seq,Naive CD4+ T,24.150702,40.333977
	CITE-seq,Naive CD8+ T,-49.68939,1.2130504
	CITE-seq,Naive CD8+ T,-62.533615,-8.09869
	CITE-seq,B,-25.885685,61.474197
	CITE-seq,Effector CD8+ T,-57.22369,-45.945835
	CITE-seq,Naive CD4+ T,33.94325,13.685576
	CITE-seq,Naive CD4+ T,14.525085,30.855726
	CITE-seq,Effector CD4+ T,35.221714,-23.093401
	CITE-seq,Effector CD4+ T,53.06509,-6.1156645
	CITE-seq,Effector CD8+ T,-49.24245,-49.145447
	CITE-seq,Effector CD8+ T,-42.280354,-40.85406
	CITE-seq,Naive CD8+ T,-54.94006,5.7085056
	CITE-seq,Effector CD4+ T,22.37362,-38.281364
	CITE-seq,Effector CD4+ T,-35.880703,1.7817473
	CITE-seq,Naive CD4+ T,48.33713,54.72995
	CITE-seq,Effector CD8+ T,-50.69762,-49.216442
	CITE-seq,Effector CD4+ T,21.4353,-26.114132
	CITE-seq,Effector CD4+ T,13.270554,-29.764929
	CITE-seq,Naive CD4+ T,39.54476,24.670296
	CITE-seq,Naive CD4+ T,42.73685,39.651634
	CITE-seq,Effector CD8+ T,-50.416523,-44.101734
	CITE-seq,Naive CD4+ T,32.688633,37.774563
	CITE-seq,Effector CD8+ T,-55.947414,-37.65853
	CITE-seq,Effector CD4+ T,41.443848,-29.170435
	CITE-seq,NK,11.847273,-69.65213
	CITE-seq,Monocytes,-60.10331,41.144196
	CITE-seq,Effector CD8+ T,-46.909634,-31.80918
	CITE-seq,Naive CD4+ T,9.350097,26.143831
	CITE-seq,Effector CD4+ T,14.571791,-15.606896
	CITE-seq,Effector CD4+ T,36.923676,-43.673203
	CITE-seq,Effector CD4+ T,26.316822,-13.926327
	CITE-seq,Naive CD4+ T,41.470676,50.75769
	CITE-seq,Naive CD8+ T,-42.827667,7.0195394
	CITE-seq,NK,-1.6470912,-79.726456
	CITE-seq,Naive CD4+ T,3.2081265,26.972744
	CITE-seq,Naive CD4+ T,45.93497,56.728767
	CITE-seq,B,-8.417999,74.99052
	CITE-seq,NK,-10.282046,-58.776245
	CITE-seq,Naive CD4+ T,43.04592,43.994656
	CITE-seq,Naive CD4+ T,45.91206,56.69001
	CITE-seq,Naive CD8+ T,-66.14294,2.7797258
	CITE-seq,Naive CD8+ T,-46.959396,-3.23261
	CITE-seq,B,-21.85755,79.9758
	CITE-seq,B,-21.134031,84.22641
	CITE-seq,Effector CD4+ T,53.11466,-51.46633
	CITE-seq,Naive CD8+ T,-71.74286,3.5057583
	CITE-seq,NK,-10.808175,-79.27288
	CITE-seq,Naive CD4+ T,26.331762,12.719408
	CITE-seq,Effector CD4+ T,33.801365,-23.08712
	CITE-seq,NK,-0.046543162,-66.92705
	CITE-seq,Effector CD4+ T,38.795155,-10.558629
	CITE-seq,B,-27.207067,80.72917
	CITE-seq,Naive CD4+ T,19.416513,46.19743
	CITE-seq,Naive CD4+ T,31.31803,39.549328
	CITE-seq,Naive CD8+ T,-53.053036,-9.288343
	CITE-seq,Naive CD4+ T,39.216614,64.56811
	CITE-seq,Effector CD4+ T,37.22774,-40.10671
	CITE-seq,Naive CD4+ T,30.510967,25.356339
	CITE-seq,Effector CD4+ T,6.7725034,-4.2281594
	CITE-seq,NK,5.1637864,-82.25373
	CITE-seq,NK,5.7290254,-76.64949
	CITE-seq,Effector CD4+ T,53.104694,-28.358614
	CITE-seq,Effector CD4+ T,38.242657,-55.156162
	CITE-seq,Effector CD8+ T,-45.70362,-51.913578
	CITE-seq,Naive CD4+ T,41.08108,55.443634
	CITE-seq,NK,-7.891578,-77.55617
	CITE-seq,NK,-10.49463,-76.13274
	CITE-seq,Naive CD8+ T,-53.594902,-3.2762294
	CITE-seq,Effector CD4+ T,34.022755,-28.136742
	CITE-seq,NK,-0.5251638,-60.6654
	CITE-seq,Naive CD4+ T,39.1484,51.615692
	CITE-seq,Effector CD8+ T,-21.988426,-37.20611
	CITE-seq,Effector CD4+ T,20.656641,-33.372143
	CITE-seq,NK,0.8074719,-83.539085
	CITE-seq,Naive CD8+ T,-72.463554,-7.4511952
	CITE-seq,NK,10.798338,-78.49864
	CITE-seq,Naive CD4+ T,36.039608,7.053924
	CITE-seq,Monocytes,-64.77238,43.4584
	CITE-seq,Effector CD4+ T,54.711685,-36.859306
	CITE-seq,Effector CD8+ T,-56.802856,-41.697678
	CITE-seq,Naive CD4+ T,0.57094795,48.549625
	CITE-seq,Naive CD8+ T,-56.187912,7.28443
	CITE-seq,Effector CD4+ T,35.23083,-37.266384
	CITE-seq,Naive CD4+ T,29.843338,7.474635
	CITE-seq,Effector CD4+ T,7.9593387,2.741997
	CITE-seq,Naive CD4+ T,16.009705,19.09788
	CITE-seq,Naive CD4+ T,-11.890786,31.17951
	CITE-seq,Naive CD4+ T,43.964417,30.410618
	CITE-seq,Effector CD8+ T,-38.8891,-33.73889
	CITE-seq,NK,-0.31575358,-73.95067
	CITE-seq,Naive CD8+ T,-0.64496434,6.3582683
	CITE-seq,Effector CD8+ T,-30.798538,-41.01395
	CITE-seq,Monocytes,-63.314793,43.91002
	CITE-seq,Naive CD8+ T,-67.56294,9.742802
	CITE-seq,Naive CD4+ T,51.180473,33.63954
	CITE-seq,Effector CD4+ T,55.606354,-29.445732
	CITE-seq,Naive CD4+ T,28.661646,41.820522
	CITE-seq,Naive CD8+ T,5.6988287,0.92607856
	CITE-seq,Monocytes,-59.837246,43.03441
	CITE-seq,Naive CD4+ T,-0.89845407,46.077095
	CITE-seq,Naive CD4+ T,11.478616,12.343929
	CITE-seq,Naive CD8+ T,-53.723793,2.1659043
	CITE-seq,Naive CD8+ T,2.1352737,8.746471
	CITE-seq,Naive CD4+ T,25.187346,62.78226
	CITE-seq,Naive CD4+ T,2.302726,48.501877
	CITE-seq,Naive CD4+ T,5.7170935,44.67202
	CITE-seq,Naive CD8+ T,-52.204895,-4.3320704
	CITE-seq,Naive CD4+ T,52.49992,40.323483
	CITE-seq,Effector CD4+ T,26.66824,-49.209335
	CITE-seq,Naive CD4+ T,12.514994,49.973545
	CITE-seq,Effector CD8+ T,-46.11851,-47.01598
	CITE-seq,B,-26.211475,67.10232
	CITE-seq,Effector CD8+ T,-55.810635,-43.693157
	CITE-seq,Effector CD4+ T,57.99496,-31.846508
	CITE-seq,Effector CD8+ T,-48.06223,-40.16193
	CITE-seq,Effector CD4+ T,60.95088,-6.5273
	CITE-seq,NK,8.727856,-76.461
	CITE-seq,Naive CD8+ T,-54.672726,9.278563
	CITE-seq,B,-26.578575,76.09462
	CITE-seq,NK,-17.512033,-68.310326
	CITE-seq,Naive CD8+ T,-68.561455,10.18738
	CITE-seq,NK,9.728092,-68.52261
	CITE-seq,Naive CD4+ T,31.451447,35.06018
	CITE-seq,NK,-8.689905,-85.14597
	CITE-seq,Effector CD4+ T,3.9021802,-38.056633
	CITE-seq,Naive CD4+ T,14.972002,42.906616
	CITE-seq,Monocytes,-55.109833,51.96178
	CITE-seq,NK,0.98478234,-76.15166
	CITE-seq,Effector CD4+ T,42.46787,-48.184895
	CITE-seq,NK,5.8564844,-69.04628
	CITE-seq,Naive CD4+ T,8.654445,37.960518
	CITE-seq,Naive CD8+ T,-70.30359,-3.4368203
	CITE-seq,Naive CD4+ T,16.692621,52.728127
	CITE-seq,Naive CD4+ T,10.247722,50.006184
	CITE-seq,B,-29.495619,82.80748
	CITE-seq,Naive CD8+ T,-67.484215,-6.564839
	CITE-seq,Naive CD4+ T,21.739088,58.16381
	CITE-seq,Naive CD4+ T,44.32396,51.60317
	CITE-seq,Naive CD4+ T,10.405971,5.682879
	CITE-seq,Naive CD8+ T,-33.090233,10.428726
	CITE-seq,Naive CD4+ T,17.275581,46.299316
	CITE-seq,B,-30.53483,79.63946
	CITE-seq,Naive CD8+ T,-45.476017,6.9933496
	CITE-seq,Naive CD8+ T,-53.75766,-2.022873
	CITE-seq,Effector CD4+ T,48.688194,-14.115847
	CITE-seq,Effector CD4+ T,17.608568,-22.79062
	CITE-seq,Naive CD8+ T,-41.9797,-0.6432759
	CITE-seq,NK,13.186422,-78.98946
	CITE-seq,Naive CD8+ T,-56.125885,-10.750295
	CITE-seq,Monocytes,41.307476,-14.34916
	CITE-seq,Monocytes,-58.651184,39.877483
	CITE-seq,Naive CD8+ T,-48.05295,9.403072
	CITE-seq,Naive CD4+ T,26.464117,43.041145
	CITE-seq,NK,-9.9088335,-68.97548
	CITE-seq,Naive CD8+ T,-71.937935,-8.182665
	CITE-seq,Naive CD4+ T,28.135975,24.86056
	CITE-seq,B,-17.100178,74.95113
	CITE-seq,Naive CD4+ T,46.28569,34.34406
	CITE-seq,Naive CD8+ T,-73.47396,6.4144177
	CITE-seq,Naive CD4+ T,18.809826,9.238244
	CITE-seq,NK,-23.954483,-72.91968
	CITE-seq,Naive CD4+ T,21.594936,30.066725
	CITE-seq,Naive CD8+ T,-4.4235125,16.085783
	CITE-seq,Effector CD4+ T,53.37319,-54.04597
	CITE-seq,Naive CD4+ T,-7.542771,11.173712
	CITE-seq,Naive CD8+ T,-46.238827,10.277171
	CITE-seq,B,-33.730404,80.65394
	CITE-seq,Effector CD4+ T,43.13551,-18.286175
	CITE-seq,Effector CD4+ T,54.44473,-40.263115
	CITE-seq,B,-28.752577,75.413414
	CITE-seq,Naive CD8+ T,-58.60996,-3.3638647
	CITE-seq,Effector CD4+ T,22.630716,-11.967028
	CITE-seq,Effector CD8+ T,-6.250606,-44.59122
	CITE-seq,Naive CD4+ T,39.242516,50.73163
	CITE-seq,Naive CD4+ T,2.8620646,26.545786
	CITE-seq,Effector CD4+ T,24.518978,-31.571959
	CITE-seq,Naive CD8+ T,-62.084263,16.896585
	CITE-seq,Effector CD8+ T,-59.329666,-42.744415
	CITE-seq,NK,-5.9740124,-71.08719
	CITE-seq,Naive CD4+ T,0.40335307,44.655598
	CITE-seq,Effector CD4+ T,62.63652,-6.0639033
	CITE-seq,B,-14.096617,74.17544
	CITE-seq,Effector CD4+ T,38.130127,-55.172966
	CITE-seq,NK,-16.984612,-69.61899
	CITE-seq,NK,-0.106665224,-76.40562
	CITE-seq,Naive CD8+ T,-65.2931,14.860149
	CITE-seq,Naive CD8+ T,-69.49941,8.001725
	CITE-seq,Naive CD4+ T,7.5541086,8.263068
	CITE-seq,Effector CD8+ T,-42.913406,-32.37619
	CITE-seq,Naive CD8+ T,-71.04702,-4.790577
	CITE-seq,NK,-7.262951,-85.03636
	CITE-seq,Naive CD4+ T,23.989944,14.656899
	CITE-seq,Naive CD4+ T,11.23871,19.348194
	CITE-seq,Effector CD4+ T,63.721363,-34.440754
	CITE-seq,Effector CD4+ T,39.875046,-30.125164
	CITE-seq,Naive CD4+ T,46.630432,51.193417
	CITE-seq,Naive CD4+ T,25.137579,22.46361
	CITE-seq,Naive CD8+ T,-31.641233,7.3821435
	CITE-seq,B,-17.199413,83.28129
	CITE-seq,Effector CD4+ T,43.29312,-54.14114
	CITE-seq,Effector CD8+ T,-54.002396,-54.785374
	CITE-seq,Effector CD8+ T,-40.529076,-47.20687
	CITE-seq,B,-24.796501,83.844666
	CITE-seq,Naive CD8+ T,-51.705402,11.488682
	CITE-seq,Effector CD4+ T,30.955675,-48.740288
	CITE-seq,Monocytes,59.703575,-3.5989914
	CITE-seq,Naive CD4+ T,5.0358768,36.168964
	CITE-seq,Naive CD4+ T,25.729519,29.292553
	CITE-seq,Naive CD4+ T,18.389374,39.33288
	CITE-seq,Naive CD4+ T,19.046011,25.19563
	CITE-seq,Naive CD4+ T,35.776264,65.371155
	CITE-seq,Naive CD4+ T,15.962387,23.675045
	CITE-seq,NK,-3.7171984,-64.63184
	CITE-seq,Effector CD4+ T,14.414663,-40.749245
	CITE-seq,Naive CD8+ T,-42.861137,0.6932329
	CITE-seq,Naive CD4+ T,16.610643,57.935474
	CITE-seq,Effector CD4+ T,20.499214,-43.14182
	CITE-seq,NK,-8.335641,-66.263954
	CITE-seq,Monocytes,-65.503716,43.55698
	CITE-seq,Monocytes,-61.73339,44.312305
	CITE-seq,Naive CD8+ T,-55.236343,-3.6668885
	CITE-seq,Naive CD4+ T,16.44453,17.570816
	CITE-seq,Naive CD4+ T,7.521921,14.108241
	CITE-seq,Effector CD4+ T,43.865135,-35.873226
	CITE-seq,Naive CD8+ T,-44.929398,13.211109
	CITE-seq,Effector CD4+ T,31.168179,-22.265238
	CITE-seq,Naive CD4+ T,47.506866,50.26496
	CITE-seq,Naive CD4+ T,30.379694,43.23923
	CITE-seq,Effector CD8+ T,-49.404873,-44.453575
	CITE-seq,Effector CD4+ T,37.046623,-19.672325
	CITE-seq,NK,4.9436812,-69.54119
	CITE-seq,Effector CD4+ T,63.382275,-34.306793
	CITE-seq,Naive CD4+ T,28.58081,9.173533
	CITE-seq,NK,-4.482065,-49.417927
	CITE-seq,Naive CD8+ T,-61.70906,-10.772588
	CITE-seq,Effector CD8+ T,-56.850796,-50.711697
	CITE-seq,Naive CD4+ T,37.15132,37.260994
	CITE-seq,Naive CD4+ T,14.642141,49.625263
	CITE-seq,NK,-2.89592,-59.569756
	CITE-seq,Effector CD8+ T,-42.152027,-34.07646
	CITE-seq,Effector CD8+ T,-58.070667,-48.414635
	CITE-seq,Effector CD4+ T,44.7653,-42.97865
	CITE-seq,Naive CD8+ T,-63.5944,-12.671364
	CITE-seq,Monocytes,-57.04212,52.499146
	CITE-seq,Effector CD4+ T,50.481197,-44.987873
	CITE-seq,Effector CD4+ T,58.99151,-13.208864
	CITE-seq,Effector CD4+ T,40.439392,-44.47575
	CITE-seq,Naive CD4+ T,8.943646,50.68932
	CITE-seq,Effector CD8+ T,-37.63891,-48.849644
	CITE-seq,Naive CD4+ T,29.668001,40.631737
	CITE-seq,Naive CD4+ T,24.222857,28.331394
	CITE-seq,Effector CD8+ T,-48.664867,-51.42806
	CITE-seq,Naive CD4+ T,15.702383,52.066326
	CITE-seq,NK,-0.93758136,-74.35689
	CITE-seq,Naive CD4+ T,22.855278,45.333714
	CITE-seq,Naive CD4+ T,27.865559,31.672516
	CITE-seq,Effector CD4+ T,15.932906,-27.436707
	CITE-seq,B,-17.235052,73.43639
	CITE-seq,Naive CD8+ T,-47.525696,1.0577189
	CITE-seq,Naive CD8+ T,-56.62149,-11.037028
	CITE-seq,Effector CD8+ T,-46.787373,-41.04629
	CITE-seq,NK,2.1360688,-62.693512
	CITE-seq,Effector CD4+ T,55.75197,-23.353987
	CITE-seq,Naive CD4+ T,12.405203,28.30511
	CITE-seq,Effector CD4+ T,38.200264,-15.79437
	CITE-seq,Naive CD4+ T,8.82195,44.540924
	CITE-seq,Naive CD8+ T,-69.20548,2.2768075
	CITE-seq,NK,-2.9023852,-70.14051
	CITE-seq,Naive CD4+ T,17.732035,12.2106085
	CITE-seq,Naive CD8+ T,-62.866188,5.572042
	CITE-seq,Effector CD4+ T,7.195542,-41.552452
	CITE-seq,Monocytes,-62.70394,46.598484
	CITE-seq,Naive CD4+ T,24.06451,65.57628
	CITE-seq,Naive CD8+ T,-59.88646,7.5904512
	CITE-seq,Effector CD8+ T,-49.013912,-54.55095
	CITE-seq,Effector CD4+ T,23.176458,-38.593452
	CITE-seq,Effector CD4+ T,26.817558,-24.23732
	CITE-seq,Effector CD4+ T,27.161234,-23.625275
	CITE-seq,B,-27.776815,81.9026
	CITE-seq,Naive CD4+ T,-5.1943884,16.723663
	CITE-seq,Effector CD4+ T,-40.195374,-9.789178
	CITE-seq,Naive CD4+ T,9.860822,15.404084
	CITE-seq,Naive CD4+ T,-5.23384,29.03135
	CITE-seq,Effector CD4+ T,20.01608,-34.034985
	CITE-seq,Naive CD4+ T,38.210587,42.01502
	CITE-seq,B,-12.142323,79.94801
	CITE-seq,Naive CD4+ T,15.794601,29.355377
	CITE-seq,Naive CD8+ T,-50.136242,13.673895
	CITE-seq,Naive CD4+ T,26.18852,26.132874
	CITE-seq,Effector CD4+ T,22.26968,-12.862405
	CITE-seq,Effector CD4+ T,61.23603,-7.84056
	CITE-seq,NK,-14.061499,-74.124344
	CITE-seq,Effector CD4+ T,27.7295,-26.818499
	CITE-seq,NK,-14.999661,-73.0582
	CITE-seq,Naive CD4+ T,3.159616,27.506903
	CITE-seq,NK,-10.92708,-66.19196
	CITE-seq,Naive CD4+ T,26.719887,8.294786
	CITE-seq,Naive CD4+ T,25.718966,29.979877
	CITE-seq,Effector CD4+ T,38.275707,-49.62243
	CITE-seq,Effector CD4+ T,46.147945,-52.262066
	CITE-seq,NK,-3.9543629,-76.74628
	CITE-seq,Naive CD4+ T,2.1503828,51.31739
	CITE-seq,Naive CD8+ T,-43.41155,2.429581
	CITE-seq,B,-12.829492,72.362
	CITE-seq,NK,-12.62427,-58.752586
	CITE-seq,Effector CD8+ T,-57.55302,-38.691257
	CITE-seq,NK,11.1198,-73.80194
	CITE-seq,Effector CD4+ T,44.573864,-53.6288
	CITE-seq,Naive CD4+ T,19.622482,25.634886
	CITE-seq,Monocytes,-59.21295,39.735332
	CITE-seq,Monocytes,-56.501163,42.036224
	CITE-seq,Naive CD4+ T,40.579098,43.195347
	CITE-seq,Effector CD4+ T,28.293264,-40.109222
	CITE-seq,Effector CD4+ T,50.97646,-52.14654
	CITE-seq,Effector CD4+ T,31.965672,-36.262897
	CITE-seq,B,-18.39568,75.38443
	CITE-seq,Naive CD8+ T,-67.83044,9.435275
	CITE-seq,Naive CD8+ T,-34.116894,6.9489202
	CITE-seq,Naive CD4+ T,12.560282,39.83054
	CITE-seq,Effector CD4+ T,54.98649,-48.399673
	CITE-seq,Effector CD8+ T,-32.251945,-38.091515
	CITE-seq,Effector CD8+ T,-46.68067,-48.103523
	CITE-seq,Effector CD4+ T,19.12488,-40.62944
	CITE-seq,Naive CD8+ T,-68.601006,-11.344814
	CITE-seq,Naive CD4+ T,23.968014,14.780474
	CITE-seq,Naive CD4+ T,40.620026,34.25591
	CITE-seq,Effector CD8+ T,-48.430893,-37.14825
	CITE-seq,Effector CD8+ T,-43.58841,-44.68951
	CITE-seq,Naive CD8+ T,-48.332817,5.564818
	CITE-seq,Effector CD4+ T,34.346672,-21.949087
	CITE-seq,Naive CD4+ T,32.38306,22.130308
	CITE-seq,Naive CD4+ T,-1.5570952,39.890934
	CITE-seq,NK,10.8480015,-75.66065
	CITE-seq,Naive CD8+ T,-72.39033,-0.9850016
	CITE-seq,Effector CD4+ T,57.726883,-23.465622
	CITE-seq,Naive CD4+ T,53.63147,34.108536
	CITE-seq,Effector CD4+ T,32.492813,-40.358124
	CITE-seq,Naive CD4+ T,1.199711,45.56494
	CITE-seq,Effector CD4+ T,16.883081,-25.01829
	CITE-seq,Naive CD4+ T,31.851347,25.037077
	CITE-seq,Naive CD8+ T,-43.163345,2.8934705
	CITE-seq,Naive CD8+ T,-70.34781,-5.1211405
	CITE-seq,Effector CD4+ T,6.9530725,-4.810102
	CITE-seq,Naive CD4+ T,20.481415,35.81197
	CITE-seq,Effector CD4+ T,25.606945,-18.802437
	CITE-seq,NK,-3.0645018,-83.99395
	CITE-seq,Effector CD4+ T,19.084099,-11.333953
	CITE-seq,Effector CD8+ T,-33.957916,-40.94041
	CITE-seq,Naive CD8+ T,-70.18234,1.9094859
	CITE-seq,Naive CD8+ T,-76.25694,-5.27709
	CITE-seq,NK,13.745281,-78.45503
	CITE-seq,Effector CD4+ T,46.698826,-14.192783
	CITE-seq,Naive CD8+ T,-23.924662,38.31429
	CITE-seq,Naive CD8+ T,-49.46453,5.090337
	CITE-seq,Naive CD8+ T,-55.60705,-5.01664
	CITE-seq,Effector CD8+ T,-38.85048,-45.123837
	CITE-seq,Naive CD4+ T,0.19246307,46.334667
	CITE-seq,Naive CD4+ T,19.682878,20.646729
	CITE-seq,Naive CD4+ T,31.086746,66.587
	CITE-seq,Effector CD4+ T,16.8445,-31.15092
	CITE-seq,Effector CD4+ T,14.077305,-11.780332
	CITE-seq,NK,-11.389433,-72.55897
	CITE-seq,Naive CD4+ T,23.671928,44.75369
	CITE-seq,Effector CD8+ T,-36.237316,-39.254814
	CITE-seq,Monocytes,-62.632725,44.701466
	CITE-seq,Effector CD8+ T,-57.30534,-44.632526
	CITE-seq,Naive CD4+ T,-7.118108,31.978998
	CITE-seq,Naive CD4+ T,42.741158,53.146534
	CITE-seq,NK,-10.345736,-75.627335
	CITE-seq,Effector CD8+ T,-59.04613,-42.540806
	CITE-seq,Naive CD4+ T,16.49691,32.25936
	CITE-seq,NK,-5.271041,-61.312416
	CITE-seq,Effector CD4+ T,22.362694,-16.939583
	CITE-seq,Naive CD4+ T,21.598783,62.461452
	CITE-seq,Naive CD8+ T,-73.14197,6.0656576
	CITE-seq,Effector CD4+ T,-1.7114365,-25.114037
	CITE-seq,Effector CD8+ T,-32.96668,-42.219437
	CITE-seq,Naive CD8+ T,-63.409386,16.7007
	CITE-seq,Effector CD8+ T,-43.24451,-46.815758
	CITE-seq,NK,-9.659752,-58.81816
	CITE-seq,Effector CD4+ T,21.487097,-15.11055
	CITE-seq,Effector CD4+ T,-28.289873,26.030928
	CITE-seq,Naive CD4+ T,13.948492,48.264008
	CITE-seq,Naive CD4+ T,1.2393914,11.566437
	CITE-seq,Effector CD4+ T,42.22862,-42.80913
	CITE-seq,NK,-7.6408024,-76.494774
	CITE-seq,Naive CD8+ T,-43.66958,8.581328
	CITE-seq,Effector CD4+ T,17.382212,-22.649145
	CITE-seq,Effector CD8+ T,-9.245151,-62.76573
	CITE-seq,NK,-8.812481,-70.208466
	CITE-seq,Effector CD4+ T,47.139122,-54.087605
	CITE-seq,NK,11.015276,-67.98665
	CITE-seq,Effector CD4+ T,52.025684,-6.3781066
	CITE-seq,NK,2.7765467,-81.511894
	CITE-seq,Naive CD4+ T,2.140369,44.094482
	CITE-seq,NK,-1.9922736,-79.97702
	CITE-seq,Effector CD4+ T,56.58931,-5.892558
	CITE-seq,Naive CD4+ T,40.181232,38.363483
	CITE-seq,Naive CD4+ T,10.361739,18.678635
	CITE-seq,Naive CD4+ T,8.837885,52.71706
	CITE-seq,Naive CD4+ T,4.0443616,20.489613
	CITE-seq,NK,-8.077384,-70.26904
	CITE-seq,Effector CD8+ T,-40.79057,-46.207394
	CITE-seq,NK,-9.867286,-81.76984
	CITE-seq,Effector CD4+ T,14.437671,-7.7278
	CITE-seq,Effector CD4+ T,15.568301,-28.571114
	CITE-seq,NK,-9.009397,-75.44966
	CITE-seq,NK,3.9396286,-64.71199
	CITE-seq,Naive CD8+ T,-59.531918,11.521241
	CITE-seq,Naive CD8+ T,-64.2509,1.4427646
	CITE-seq,Naive CD8+ T,-72.8013,-4.3594666
	CITE-seq,Naive CD8+ T,-55.331722,13.427273
	CITE-seq,Effector CD4+ T,41.00694,-8.482871
	CITE-seq,Naive CD8+ T,-49.030735,11.31894
	CITE-seq,Naive CD4+ T,44.826775,48.330685
	CITE-seq,NK,1.7709613,-87.2307
	CITE-seq,Naive CD8+ T,-59.14009,-2.3733382
	CITE-seq,NK,6.0794706,-62.75687
	CITE-seq,Naive CD4+ T,20.90322,27.123844
	CITE-seq,Naive CD8+ T,-69.4034,7.910524
	CITE-seq,NK,-6.3023195,-82.19694
	CITE-seq,Effector CD8+ T,-43.62989,-49.335155
	CITE-seq,Effector CD8+ T,-58.05086,-45.524937
	CITE-seq,Effector CD4+ T,42.741005,-33.48627
	CITE-seq,Naive CD4+ T,14.363893,47.614826
	CITE-seq,Effector CD4+ T,18.162409,-30.681572
	CITE-seq,Naive CD4+ T,0.00539365,40.517
	CITE-seq,Naive CD8+ T,-45.929893,1.6631188
	CITE-seq,Naive CD8+ T,-50.11645,-2.9595542
	CITE-seq,Effector CD8+ T,-46.456146,-37.462402
	CITE-seq,Effector CD4+ T,-4.580728,-31.440863
	CITE-seq,NK,13.255677,-79.24587
	CITE-seq,Effector CD4+ T,-5.0299764,-48.121086
	CITE-seq,B,-31.809843,81.59118
	CITE-seq,Effector CD8+ T,-50.24032,-55.314674
	CITE-seq,Monocytes,-22.297901,28.068863
	CITE-seq,Naive CD4+ T,20.20217,11.494209
	CITE-seq,Effector CD4+ T,5.946222,-42.59661
	CITE-seq,Naive CD4+ T,39.899055,22.678816
	CITE-seq,Naive CD8+ T,-48.67421,7.671275
	CITE-seq,NK,-7.815302,-72.598465
	CITE-seq,B,-30.875162,83.321266
	CITE-seq,Naive CD4+ T,45.549896,59.921856
	CITE-seq,Effector CD8+ T,-31.037548,-42.489033
	CITE-seq,Naive CD4+ T,18.842386,18.39077
	CITE-seq,Naive CD4+ T,31.060194,39.365448
	CITE-seq,Naive CD8+ T,-57.027626,0.33760652
	CITE-seq,Effector CD8+ T,-52.6953,-48.94482
	CITE-seq,Naive CD8+ T,-69.751434,0.63257223
	CITE-seq,NK,-11.082188,-70.88075
	CITE-seq,Naive CD4+ T,2.3110545,29.477068
	CITE-seq,Effector CD4+ T,48.30611,-43.155067
	CITE-seq,Naive CD8+ T,-62.697884,-4.451041
	CITE-seq,B,-15.330653,76.41089
	CITE-seq,NK,-18.51139,-80.568
	CITE-seq,Effector CD8+ T,-46.718723,-36.840675
	CITE-seq,Naive CD8+ T,-57.877426,-1.6556336
	CITE-seq,Naive CD8+ T,-55.69555,-0.33975196
	CITE-seq,Effector CD4+ T,26.997396,-7.3442435
	CITE-seq,Naive CD8+ T,-46.015022,0.20327237
	CITE-seq,Naive CD4+ T,33.456802,12.539009
	CITE-seq,Effector CD4+ T,34.74328,-24.622053
	CITE-seq,Monocytes,-58.524693,48.37781
	CITE-seq,B,-11.874939,74.397316
	CITE-seq,Naive CD4+ T,4.190576,22.133
	CITE-seq,Effector CD4+ T,35.981808,-26.101833
	CITE-seq,Naive CD4+ T,25.961288,22.41813
	CITE-seq,Effector CD4+ T,37.44488,-32.114784
	CITE-seq,Naive CD4+ T,5.0193405,30.48186
	CITE-seq,Naive CD8+ T,-75.466225,3.9763267
	CITE-seq,Naive CD4+ T,10.217773,25.305908
	CITE-seq,Naive CD8+ T,-68.94854,-7.670949
	CITE-seq,NK,5.0651126,-71.00087
	CITE-seq,Naive CD4+ T,9.320032,28.611427
	CITE-seq,Effector CD4+ T,-1.3342865,-53.548264
	CITE-seq,Naive CD4+ T,32.26129,13.281213
	CITE-seq,Naive CD4+ T,6.804754,33.227383
	CITE-seq,Effector CD4+ T,59.414215,-8.502395
	CITE-seq,Naive CD4+ T,31.525846,40.02162
	CITE-seq,Effector CD4+ T,43.12734,-45.05203
	CITE-seq,Effector CD4+ T,51.733936,-52.685143
	CITE-seq,Monocytes,-53.833797,45.3057
	CITE-seq,Monocytes,-64.8313,44.331417
	CITE-seq,Naive CD4+ T,35.965622,61.068893
	CITE-seq,B,-15.642604,86.02946
	CITE-seq,Effector CD4+ T,32.18283,-41.930172
	CITE-seq,NK,8.448344,-74.339424
	CITE-seq,Naive CD4+ T,5.487691,31.556456
	CITE-seq,Effector CD8+ T,-55.895943,-49.868256
	CITE-seq,NK,-16.506212,-78.52571
	CITE-seq,Naive CD4+ T,25.629223,31.173395
	CITE-seq,Effector CD4+ T,14.691633,-25.557848
	CITE-seq,NK,-18.213041,-80.01071
	CITE-seq,NK,-18.810959,-67.76363
	CITE-seq,Naive CD8+ T,-56.08446,-0.5927183
	CITE-seq,Naive CD4+ T,9.223248,27.585167
	CITE-seq,NK,-20.565514,-70.6753
	CITE-seq,NK,16.643322,-54.208424
	CITE-seq,NK,-6.3621106,-84.745155
	CITE-seq,Naive CD4+ T,33.750935,7.852708
	CITE-seq,Naive CD4+ T,21.935509,17.741512
	CITE-seq,Naive CD4+ T,21.253748,63.935066
	CITE-seq,Effector CD4+ T,3.4532378,17.42891
	CITE-seq,Effector CD4+ T,45.07979,-44.23523
	CITE-seq,Naive CD8+ T,-49.210278,11.436978
	CITE-seq,Naive CD8+ T,11.3518305,26.037315
	CITE-seq,Effector CD8+ T,-46.488422,-46.499096
	CITE-seq,Effector CD4+ T,58.660797,-8.290199
	CITE-seq,Naive CD8+ T,-45.591225,-2.8620582
	CITE-seq,Effector CD4+ T,20.751368,-9.248891
	CITE-seq,Naive CD4+ T,18.331041,37.752213
	CITE-seq,Effector CD8+ T,-55.856495,-44.85433
	CITE-seq,Naive CD4+ T,23.151098,9.41823
	CITE-seq,Monocytes,-58.074173,50.409744
	CITE-seq,Naive CD8+ T,10.937342,27.418207
	CITE-seq,B,-9.877104,23.672293
	CITE-seq,Effector CD8+ T,-55.009956,-42.119034
	CITE-seq,Naive CD8+ T,-56.37068,15.653756
	CITE-seq,Monocytes,-61.621593,46.897007
	CITE-seq,Effector CD4+ T,40.398384,-30.507187
	CITE-seq,Effector CD8+ T,-50.73448,-51.36341
	CITE-seq,Naive CD4+ T,23.074846,23.333439
	CITE-seq,Effector CD4+ T,19.578089,-20.729265
	CITE-seq,NK,-1.2630945,-73.53982
	CITE-seq,Naive CD4+ T,5.2388415,25.375502
	CITE-seq,NK,-16.932499,-68.290215
	CITE-seq,Effector CD8+ T,-33.214115,-47.059216
	CITE-seq,Effector CD8+ T,-32.390118,-38.060837
	CITE-seq,Naive CD4+ T,29.21138,31.48956
	CITE-seq,NK,-11.9691515,-59.451313
	CITE-seq,Effector CD4+ T,14.540899,-40.116352
	CITE-seq,Effector CD4+ T,43.992207,-26.052681
	CITE-seq,Naive CD4+ T,40.256855,30.745913
	CITE-seq,Naive CD8+ T,-55.63602,-0.832275
	CITE-seq,Naive CD4+ T,50.744457,32.52762
	CITE-seq,B,-12.026779,82.92436
	CITE-seq,NK,-13.12685,-58.94177
	CITE-seq,Naive CD4+ T,32.64918,37.0308
	CITE-seq,B,-24.511074,84.63624
	CITE-seq,NK,13.94803,-78.34723
	CITE-seq,Monocytes,-57.7838,50.766144
	CITE-seq,Effector CD8+ T,-47.68901,-46.99564
	CITE-seq,Effector CD4+ T,53.332066,-5.0017085
	CITE-seq,Effector CD4+ T,8.996467,-16.02182
	CITE-seq,Naive CD4+ T,10.913556,29.408724
	CITE-seq,Naive CD4+ T,0.94047016,45.91406
	CITE-seq,Effector CD4+ T,-35.147827,28.684856
	CITE-seq,NK,-8.918974,-75.084785
	CITE-seq,Naive CD8+ T,-45.614796,4.338747
	CITE-seq,Naive CD8+ T,-8.244957,18.817556
	CITE-seq,NK,-18.363829,-63.16326
	CITE-seq,Naive CD8+ T,-61.730026,11.689563
	CITE-seq,Naive CD4+ T,37.749863,52.188644
	CITE-seq,Monocytes,-58.030735,52.651917
	CITE-seq,Naive CD8+ T,-63.76842,14.3615675
	CITE-seq,Effector CD4+ T,49.89861,-37.658913
	CITE-seq,Naive CD4+ T,25.038866,23.96911
	CITE-seq,Naive CD8+ T,-35.6785,1.9256529
	CITE-seq,Naive CD8+ T,-42.983818,0.31709358
	CITE-seq,NK,-10.641785,-68.66182
	CITE-seq,Naive CD8+ T,-56.636974,3.2952313
	CITE-seq,Naive CD8+ T,-51.27839,2.2769928
	CITE-seq,NK,-0.20944181,-88.33157
	CITE-seq,Naive CD8+ T,-49.43673,-1.4689008
	CITE-seq,Effector CD4+ T,24.18032,-31.074001
	CITE-seq,Effector CD4+ T,50.33691,-45.100224
	CITE-seq,Naive CD4+ T,29.738617,14.9383335
	CITE-seq,Effector CD4+ T,53.363644,-47.08941
	CITE-seq,Effector CD4+ T,38.946148,-41.328537
	CITE-seq,Effector CD4+ T,38.39474,-28.565062
	CITE-seq,Effector CD4+ T,26.28834,-50.05531
	CITE-seq,Naive CD4+ T,24.336971,64.472305
	CITE-seq,Naive CD4+ T,43.6256,33.130615
	CITE-seq,NK,9.714412,-68.80095
	CITE-seq,Naive CD4+ T,32.978287,24.241335
	CITE-seq,Effector CD8+ T,-46.353058,-46.872154
	CITE-seq,Naive CD4+ T,1.1179367,11.5861
	CITE-seq,Effector CD4+ T,8.659307,-29.364853
	CITE-seq,B,-27.039724,74.22031
	CITE-seq,Naive CD4+ T,37.325134,28.610718
	CITE-seq,Monocytes,-64.97683,41.29781
	CITE-seq,Naive CD4+ T,6.764699,54.02176
	CITE-seq,Effector CD4+ T,44.938175,-11.545065
	CITE-seq,Effector CD4+ T,12.868426,-34.080055
	CITE-seq,Effector CD4+ T,37.825077,-55.745403
	CITE-seq,Naive CD4+ T,45.876976,46.516384
	CITE-seq,Naive CD4+ T,34.040325,52.336647
	CITE-seq,Naive CD4+ T,26.527422,41.707485
	CITE-seq,Monocytes,-58.761757,43.78905
	CITE-seq,Effector CD4+ T,53.248436,-51.14833
	CITE-seq,Naive CD4+ T,12.008939,14.210272
	CITE-seq,Monocytes,-64.644775,41.785492
	CITE-seq,NK,14.253605,-56.33651
	CITE-seq,NK,-15.446668,-74.047104
	CITE-seq,Naive CD4+ T,53.766617,34.212982
	CITE-seq,Effector CD4+ T,53.888752,-9.922561
	CITE-seq,Effector CD4+ T,10.977733,-23.038866
	CITE-seq,Effector CD8+ T,-33.343857,-36.391716
	CITE-seq,Naive CD8+ T,-65.681335,3.6862326
	CITE-seq,Naive CD8+ T,-46.20347,4.8721647
	CITE-seq,Naive CD4+ T,36.470833,11.3057165
	CITE-seq,B,-10.443245,79.98535
	CITE-seq,Naive CD4+ T,14.494012,16.063486
	CITE-seq,NK,-1.112153,-84.143906
	CITE-seq,Effector CD8+ T,-38.186584,-46.525803
	CITE-seq,Effector CD4+ T,52.76761,-42.165054
	CITE-seq,Naive CD4+ T,44.481373,34.99888
	CITE-seq,Effector CD8+ T,-34.241062,-44.811337
	CITE-seq,Naive CD8+ T,-61.078533,14.393889
	CITE-seq,B,-8.430381,73.889946
	CITE-seq,Naive CD4+ T,12.471039,37.801983
	CITE-seq,Effector CD4+ T,62.777943,-33.264736
	CITE-seq,Naive CD4+ T,2.6582055,3.3642502
	CITE-seq,Naive CD4+ T,48.903446,19.589083
	CITE-seq,Effector CD4+ T,28.747223,-29.261272
	CITE-seq,Naive CD8+ T,-42.387062,-3.938359
	CITE-seq,NK,-3.5324678,-70.44008
	CITE-seq,Effector CD4+ T,22.641396,5.2294607
	CITE-seq,Naive CD8+ T,-57.618576,-12.645973
	CITE-seq,Naive CD8+ T,-69.997185,0.47609717
	CITE-seq,Effector CD4+ T,35.51677,-47.08671
	CITE-seq,Naive CD4+ T,22.155088,13.124404
	CITE-seq,Naive CD8+ T,-0.9810509,10.114083
	CITE-seq,Naive CD4+ T,27.744564,64.37389
	CITE-seq,Naive CD4+ T,35.712025,61.784695
	CITE-seq,Naive CD4+ T,29.33733,23.721113
	CITE-seq,Naive CD8+ T,-47.50354,12.730761
	CITE-seq,Naive CD8+ T,-42.655903,3.0413465
	CITE-seq,Effector CD4+ T,53.38954,-54.0091
	CITE-seq,Effector CD4+ T,34.25132,-38.64635
	CITE-seq,Naive CD4+ T,22.512781,4.0180464
	CITE-seq,NK,9.716206,-68.72449
	CITE-seq,Effector CD8+ T,-40.335926,-47.92586
	CITE-seq,Effector CD4+ T,29.9648,-46.82518
	CITE-seq,Monocytes,-60.185596,41.453938
	CITE-seq,Effector CD8+ T,-42.049454,-39.634018
	CITE-seq,Effector CD4+ T,53.43425,-47.24096
	CITE-seq,Effector CD4+ T,25.810505,-24.28592
	CITE-seq,Effector CD4+ T,26.4659,-27.356964
	CITE-seq,Naive CD4+ T,48.22018,33.941017
	CITE-seq,Effector CD4+ T,-0.4700875,-22.357191
	CITE-seq,Naive CD4+ T,-16.246609,27.575182
	CITE-seq,Naive CD4+ T,11.176128,25.616308
	CITE-seq,Naive CD4+ T,14.541726,22.29466
	CITE-seq,Effector CD4+ T,48.951454,-30.26947
	CITE-seq,Monocytes,-53.377262,47.453907
	CITE-seq,Effector CD8+ T,-51.82537,-39.408936
	CITE-seq,Naive CD8+ T,-73.47804,-4.3241954
	CITE-seq,Monocytes,-58.93302,43.715607
	CITE-seq,Effector CD4+ T,36.189156,-19.828093
	CITE-seq,Naive CD8+ T,-59.6324,1.2136776
	CITE-seq,NK,-21.463879,-74.71029
	CITE-seq,Naive CD8+ T,-60.27414,12.830295
	CITE-seq,NK,-12.738904,-74.92834
	CITE-seq,Naive CD8+ T,-68.1328,9.541673
	CITE-seq,Effector CD8+ T,-43.73272,-37.01627
	CITE-seq,Naive CD4+ T,27.152512,35.229717
	CITE-seq,Effector CD4+ T,44.0021,-7.680494
	CITE-seq,Naive CD4+ T,13.806308,38.0814
	CITE-seq,Naive CD8+ T,-62.78357,-10.408215
	CITE-seq,Effector CD4+ T,32.020782,-22.95979
	CITE-seq,Naive CD4+ T,16.07304,57.61069
	CITE-seq,Effector CD4+ T,61.619686,-38.245655
	CITE-seq,B,-29.930529,76.67075
	CITE-seq,NK,10.64668,-75.32155
	CITE-seq,Naive CD4+ T,25.94342,44.413074
	CITE-seq,NK,-5.4737806,-78.06265
	CITE-seq,Naive CD4+ T,49.73729,39.694424
	CITE-seq,Effector CD8+ T,-37.371605,-41.6325
	CITE-seq,Naive CD4+ T,3.1941736,32.833996
	CITE-seq,Naive CD4+ T,28.39045,28.903332
	CITE-seq,Naive CD4+ T,-5.832238,31.71167
	CITE-seq,Naive CD4+ T,38.993477,32.71827
	CITE-seq,Effector CD4+ T,37.5995,-26.930902
	CITE-seq,NK,-10.16143,-83.03882
	CITE-seq,B,-33.23917,82.702385
	CITE-seq,Monocytes,-59.79004,39.839355
	CITE-seq,Effector CD4+ T,45.457146,-31.562138
	CITE-seq,Effector CD4+ T,47.826508,-16.660496
	CITE-seq,Effector CD4+ T,47.25969,-37.229668
	CITE-seq,B,-17.426722,81.70486
	CITE-seq,Effector CD4+ T,37.112938,-49.330975
	CITE-seq,Naive CD8+ T,-49.855293,0.9730081
	CITE-seq,Naive CD4+ T,27.390465,42.655792
	CITE-seq,Effector CD4+ T,22.9752,-47.330757
	CITE-seq,Naive CD4+ T,35.687523,49.47547
	CITE-seq,Naive CD8+ T,-75.149445,3.7480652
	CITE-seq,Effector CD8+ T,-48.4069,-39.171745
	CITE-seq,Naive CD4+ T,46.386875,58.834446
	CITE-seq,Naive CD4+ T,19.934513,61.14191
	CITE-seq,NK,12.75794,-79.49712
	CITE-seq,Naive CD4+ T,-4.5819263,34.24225
	CITE-seq,Naive CD4+ T,-0.8831962,21.152277
	CITE-seq,Naive CD4+ T,20.325035,25.370367
	CITE-seq,Naive CD4+ T,22.42357,40.835663
	CITE-seq,NK,6.7363763,-78.38328
	CITE-seq,Effector CD8+ T,-53.140198,-42.6449
	CITE-seq,Effector CD4+ T,3.1791842,-38.84129
	CITE-seq,Effector CD4+ T,18.271917,-28.45637
	CITE-seq,Naive CD4+ T,20.249008,37.364315
	CITE-seq,Naive CD8+ T,-72.915825,11.439881
	CITE-seq,Naive CD8+ T,-41.061504,10.448366
	CITE-seq,Naive CD4+ T,32.192028,11.580688
	CITE-seq,B,-30.807487,80.789474
	CITE-seq,Monocytes,-58.719112,43.93996
	CITE-seq,B,-11.672756,75.60485
	CITE-seq,Effector CD4+ T,56.5584,-10.1942425
	CITE-seq,Naive CD4+ T,41.94359,30.253633
	CITE-seq,Effector CD4+ T,20.98361,-27.755215
	CITE-seq,Naive CD4+ T,37.6732,60.64116
	CITE-seq,Naive CD4+ T,33.46758,48.616413
	CITE-seq,Effector CD4+ T,14.767657,-16.59569
	CITE-seq,Effector CD4+ T,55.648716,-54.192783
	CITE-seq,Effector CD4+ T,49.142467,-9.076176
	CITE-seq,Effector CD4+ T,19.591555,-27.661982
	CITE-seq,Naive CD8+ T,-68.099594,2.7189548
	CITE-seq,Effector CD4+ T,42.600903,-21.971989
	CITE-seq,NK,-10.421084,-79.20025
	CITE-seq,Effector CD8+ T,-14.337178,-57.3937
	CITE-seq,NK,-10.465247,-75.657936
	CITE-seq,NK,-19.11236,-77.726166
	CITE-seq,Monocytes,-57.629425,46.70118
	CITE-seq,Naive CD8+ T,-57.917553,1.5415933
	CITE-seq,Naive CD4+ T,34.79938,40.99707
	CITE-seq,NK,-12.702767,-63.790966
	CITE-seq,B,-9.552014,77.06312
	CITE-seq,Naive CD4+ T,1.4045966,50.813747
	CITE-seq,Naive CD4+ T,36.304188,31.19094
	CITE-seq,Effector CD4+ T,44.231552,-11.094742
	CITE-seq,Naive CD4+ T,18.608881,24.356403
	CITE-seq,Naive CD4+ T,6.3282566,35.761494
	CITE-seq,Effector CD4+ T,19.430145,-40.585995
	CITE-seq,Naive CD4+ T,37.199314,58.24702
	CITE-seq,Naive CD8+ T,-70.590385,11.37152
	CITE-seq,Naive CD4+ T,27.68118,36.79801
	CITE-seq,Naive CD4+ T,-3.5444326,39.79352
	CITE-seq,Naive CD4+ T,3.8709264,52.631374
	CITE-seq,Effector CD4+ T,30.409435,-47.53171
	CITE-seq,Effector CD4+ T,14.574634,-39.571503
	CITE-seq,Naive CD4+ T,32.45557,43.572544
	CITE-seq,Naive CD8+ T,-65.857735,-8.250855
	CITE-seq,Naive CD4+ T,35.648937,25.46199
	CITE-seq,Naive CD8+ T,-56.293926,7.2661014
	CITE-seq,Monocytes,-61.94979,46.81656
	CITE-seq,Naive CD4+ T,44.177055,33.84389
	CITE-seq,Naive CD4+ T,-0.22676867,46.80838
	CITE-seq,NK,-2.5971196,-61.461117
	CITE-seq,Effector CD8+ T,-45.751766,-35.654552
	CITE-seq,Naive CD4+ T,7.099569,50.58339
	CITE-seq,B,-18.695026,69.58771
	CITE-seq,Naive CD4+ T,32.777058,15.111531
	CITE-seq,NK,-10.164659,-84.91775
	CITE-seq,Naive CD4+ T,8.292277,47.65813
	CITE-seq,NK,-17.540285,-70.861046
	CITE-seq,B,-30.040918,79.47003
	CITE-seq,Effector CD8+ T,-38.15831,-35.286877
	CITE-seq,Naive CD8+ T,-63.653503,16.757328
	CITE-seq,Naive CD4+ T,42.69726,47.20959
	CITE-seq,Naive CD8+ T,-42.768215,10.454836
	CITE-seq,Naive CD4+ T,20.54142,65.1926
	CITE-seq,Naive CD8+ T,-45.927444,10.925529
	CITE-seq,Naive CD4+ T,30.710957,42.371
	CITE-seq,Naive CD4+ T,54.661736,37.98432
	CITE-seq,Naive CD4+ T,31.395502,33.033012
	CITE-seq,Effector CD8+ T,-37.914314,-43.400665
	CITE-seq,Naive CD4+ T,-5.4055815,11.983895
	CITE-seq,Effector CD4+ T,63.477333,-5.9630513
	CITE-seq,Naive CD8+ T,-76.35314,2.9997377
	CITE-seq,Naive CD4+ T,27.250832,25.589893
	CITE-seq,NK,-19.60759,-72.75144
	CITE-seq,Naive CD4+ T,40.4841,31.72284
	CITE-seq,Effector CD8+ T,-36.953144,-46.484962
	CITE-seq,Effector CD8+ T,-31.5295,-35.40256
	CITE-seq,Effector CD4+ T,17.714495,-41.501385
	CITE-seq,NK,8.409229,-74.14147
	CITE-seq,NK,-15.353073,-70.346405
	CITE-seq,NK,4.51686,-82.512436
	CITE-seq,NK,1.3030171,-83.69316
	CITE-seq,Naive CD4+ T,21.393518,28.174067
	CITE-seq,Naive CD4+ T,34.87662,59.403145
	CITE-seq,Naive CD4+ T,32.63476,15.44882
	CITE-seq,Naive CD4+ T,20.049982,26.387796
	CITE-seq,Effector CD4+ T,56.51034,-41.127674
	CITE-seq,Naive CD4+ T,46.166183,43.2957
	CITE-seq,Effector CD4+ T,33.892723,-30.224504
	CITE-seq,Naive CD4+ T,48.308624,21.197502
	CITE-seq,Effector CD4+ T,33.746235,-35.073658
	CITE-seq,Effector CD4+ T,9.9407215,-23.096422
	CITE-seq,Monocytes,-61.44811,43.483776
	CITE-seq,Effector CD8+ T,-39.126526,-41.12963
	CITE-seq,B,-33.405685,79.85548
	CITE-seq,Naive CD4+ T,31.985771,14.543944
	CITE-seq,Naive CD8+ T,-43.05446,3.4730873
	CITE-seq,B,-11.016081,70.58756
	CITE-seq,B,-22.617928,69.427315
	CITE-seq,Naive CD4+ T,36.69657,20.417763
	CITE-seq,Effector CD8+ T,-30.712254,-43.066742
	CITE-seq,Effector CD4+ T,44.095978,-12.740494
	CITE-seq,B,-16.881382,86.79392
	CITE-seq,Naive CD8+ T,-64.64326,-7.253867
	CITE-seq,Effector CD8+ T,-47.28348,-40.66737
	CITE-seq,Effector CD4+ T,18.906277,-35.538868
	CITE-seq,Naive CD4+ T,13.632447,31.15167
	CITE-seq,NK,7.516839,-71.248184
	CITE-seq,Naive CD4+ T,47.298897,27.441536
	CITE-seq,Naive CD4+ T,27.402683,15.033908
	CITE-seq,Effector CD4+ T,44.12278,-54.572624
	CITE-seq,Naive CD8+ T,-9.067342,18.49268
	CITE-seq,Monocytes,-55.874947,51.2095
	CITE-seq,Effector CD8+ T,-37.651894,-48.53049
	CITE-seq,Monocytes,-59.93768,49.024643
	CITE-seq,Naive CD4+ T,24.97427,48.411877
	CITE-seq,Effector CD4+ T,51.42173,-55.290535
	CITE-seq,Effector CD8+ T,-40.654987,-47.074978
	CITE-seq,Naive CD8+ T,8.0905075,-9.650028
	CITE-seq,Naive CD4+ T,35.8759,65.58985
	CITE-seq,Naive CD8+ T,3.9549356,-3.4668243
	CITE-seq,B,-23.494087,74.71488
	CITE-seq,Naive CD4+ T,14.718818,63.17657
	CITE-seq,Naive CD4+ T,37.58046,23.011406
	CITE-seq,B,-25.901627,76.73781
	CITE-seq,Naive CD8+ T,-39.357212,-5.6747694
	CITE-seq,Effector CD8+ T,-36.625084,-43.503975
	CITE-seq,B,-26.325624,77.971054
	CITE-seq,Naive CD4+ T,42.461327,38.24616
	CITE-seq,NK,-1.5240767,-68.39303
	CITE-seq,Naive CD8+ T,-4.4856625,5.1318126
	CITE-seq,Naive CD4+ T,37.429466,12.622772
	CITE-seq,Naive CD4+ T,25.146093,53.619583
	CITE-seq,Naive CD4+ T,30.110868,57.003643
	CITE-seq,Naive CD4+ T,4.5246763,48.67631
	CITE-seq,Naive CD8+ T,-57.637196,-0.74449587
	CITE-seq,Naive CD4+ T,30.194147,5.155487
	CITE-seq,NK,5.354845,-80.54565
	CITE-seq,NK,8.6312895,-81.35866
	CITE-seq,Naive CD4+ T,47.06212,35.48911
	CITE-seq,Naive CD8+ T,-65.18693,7.9295173
	CITE-seq,Naive CD4+ T,-1.0226732,3.230759
	CITE-seq,Naive CD4+ T,17.17932,8.308504
	CITE-seq,Effector CD8+ T,-33.697872,-38.001286
	CITE-seq,Effector CD8+ T,-42.570713,-40.567287
	CITE-seq,Effector CD4+ T,53.675907,-52.53837
	CITE-seq,Naive CD4+ T,16.826666,35.281097
	CITE-seq,Naive CD4+ T,31.84244,48.974144
	CITE-seq,Naive CD8+ T,-59.53429,-4.4165664
	CITE-seq,Naive CD8+ T,-76.171585,-5.102109
	CITE-seq,Effector CD8+ T,-48.939217,-38.020367
	CITE-seq,Naive CD4+ T,18.817457,52.037193
	CITE-seq,Effector CD4+ T,51.864067,-25.871836
	CITE-seq,Monocytes,-54.632893,45.536163
	CITE-seq,Effector CD4+ T,13.680352,-26.574436
	CITE-seq,Naive CD4+ T,-1.4501466,42.441177
	CITE-seq,Naive CD8+ T,-69.06522,5.181188
	CITE-seq,Effector CD4+ T,40.553257,-19.28088
	CITE-seq,Effector CD8+ T,-33.537735,-38.090702
	CITE-seq,Naive CD8+ T,-66.5726,12.285321
	CITE-seq,Naive CD8+ T,-47.996685,-11.876676
	CITE-seq,Effector CD8+ T,-30.165232,-42.67175
	CITE-seq,Effector CD4+ T,31.997025,-48.494976
	CITE-seq,NK,-15.658909,-65.26436
	CITE-seq,Effector CD8+ T,-59.011124,-39.985004
	CITE-seq,Effector CD8+ T,-54.525433,-43.489895
	CITE-seq,Naive CD4+ T,24.984697,65.48336
	CITE-seq,Effector CD8+ T,-59.26929,-46.775276
	CITE-seq,Effector CD4+ T,25.736052,-19.744114
	CITE-seq,Naive CD8+ T,-71.933464,-3.3636153
	CITE-seq,Effector CD8+ T,14.4449415,-28.513073
	CITE-seq,Effector CD8+ T,-31.906328,-40.169994
	CITE-seq,Effector CD8+ T,19.511652,-14.962417
	CITE-seq,Effector CD4+ T,12.420754,-19.832596
	CITE-seq,B,-17.088438,84.29359
	CITE-seq,Naive CD8+ T,-45.458668,8.069112
	CITE-seq,Naive CD4+ T,50.78767,37.89017
	CITE-seq,NK,-16.539059,-69.86907
	CITE-seq,Naive CD4+ T,50.288574,36.329105
	CITE-seq,Effector CD4+ T,32.663513,-42.517845
	CITE-seq,Effector CD8+ T,-45.59055,-41.357983
	CITE-seq,Effector CD4+ T,64.09797,-7.9025044
	CITE-seq,Naive CD8+ T,-62.75364,1.130305
	CITE-seq,Effector CD4+ T,55.644554,-23.204842
	CITE-seq,Naive CD4+ T,-6.9703345,30.348637
	CITE-seq,Effector CD4+ T,62.777023,-33.71864
	CITE-seq,Naive CD4+ T,-0.8254597,44.14459
	CITE-seq,Naive CD4+ T,41.335106,43.196457
	CITE-seq,Effector CD4+ T,47.04027,51.3465
	CITE-seq,Naive CD4+ T,3.8771684,26.745619
	CITE-seq,Monocytes,-65.80706,44.64571
	CITE-seq,Naive CD4+ T,10.569294,50.25824
	CITE-seq,Naive CD4+ T,45.2408,57.516453
	CITE-seq,NK,-14.075948,-63.320072
	CITE-seq,Naive CD4+ T,10.51691,7.800921
	CITE-seq,Effector CD4+ T,54.59531,-49.27473
	CITE-seq,Naive CD4+ T,32.66576,17.807322
	CITE-seq,Naive CD8+ T,6.4353333,29.287437
	CITE-seq,Naive CD8+ T,-59.621475,10.794011
	CITE-seq,Naive CD4+ T,47.278683,25.435503
	CITE-seq,NK,-3.4602427,-62.395657
	CITE-seq,Naive CD8+ T,-64.55326,9.947972
	CITE-seq,Effector CD4+ T,32.906887,-9.301738
	CITE-seq,Effector CD4+ T,19.67452,-22.32775
	CITE-seq,Naive CD4+ T,-1.6850992,47.41906
	CITE-seq,Effector CD4+ T,17.558968,-20.268486
	CITE-seq,Effector CD4+ T,22.255007,-9.585459
	CITE-seq,Naive CD4+ T,30.77772,43.368855
	CITE-seq,Naive CD8+ T,-56.432877,15.764326
	CITE-seq,NK,6.439427,-82.00091
	CITE-seq,Naive CD8+ T,-71.25094,-7.596504
	CITE-seq,Naive CD4+ T,43.64071,24.534624
	CITE-seq,Naive CD4+ T,34.010628,60.4158
	CITE-seq,Naive CD4+ T,2.761609,27.29697
	CITE-seq,Naive CD8+ T,-67.53495,6.698135
	CITE-seq,Effector CD8+ T,-51.610588,-51.03902
	CITE-seq,Naive CD4+ T,21.216799,14.775806
	CITE-seq,NK,10.357372,-73.05789
	CITE-seq,Effector CD4+ T,24.800749,-25.306028
	CITE-seq,Effector CD8+ T,-54.985767,-40.49514
	CITE-seq,Naive CD8+ T,-52.177696,-5.114877
	CITE-seq,NK,-1.3513489,-70.91118
	CITE-seq,NK,-9.046536,-84.04451
	CITE-seq,Naive CD4+ T,-3.5273492,46.13593
	CITE-seq,Naive CD4+ T,44.221527,26.028494
	CITE-seq,Naive CD4+ T,18.708122,46.597565
	CITE-seq,NK,9.925013,-74.72531
	CITE-seq,Effector CD4+ T,51.24157,-19.392443
	CITE-seq,B,-15.182306,84.437874
	CITE-seq,B,-16.33349,86.598785
	CITE-seq,Naive CD4+ T,-6.221905,30.346962
	CITE-seq,Naive CD8+ T,-45.637295,5.7281904
	CITE-seq,Naive CD4+ T,20.66768,65.55851
	CITE-seq,Naive CD4+ T,36.491566,15.027091
	CITE-seq,Effector CD4+ T,15.930978,-29.86122
	CITE-seq,Naive CD8+ T,-60.616055,10.776816
	CITE-seq,Naive CD4+ T,44.13235,11.9919405
	CITE-seq,Naive CD4+ T,58.194595,39.542046
	CITE-seq,Effector CD8+ T,-52.37467,-37.41722
	CITE-seq,Naive CD8+ T,-58.376232,-0.17500466
	CITE-seq,Effector CD4+ T,25.39697,-19.137228
	CITE-seq,Naive CD4+ T,16.816183,45.008816
	CITE-seq,Naive CD4+ T,42.809437,48.667233
	CITE-seq,Effector CD4+ T,29.270906,-7.455506
	CITE-seq,Effector CD4+ T,54.157673,-53.78364
	CITE-seq,Effector CD8+ T,-36.219707,-34.003098
	CITE-seq,Naive CD8+ T,-65.475685,11.95167
	CITE-seq,Effector CD4+ T,26.58462,-32.48499
	CITE-seq,Naive CD8+ T,-59.54897,0.8599831
	CITE-seq,Effector CD4+ T,41.37551,-17.321598
	CITE-seq,Effector CD4+ T,49.22036,-37.260117
	CITE-seq,Naive CD4+ T,22.09772,55.874
	CITE-seq,Naive CD4+ T,-41.61247,8.894599
	CITE-seq,Naive CD4+ T,7.118097,21.04719
	CITE-seq,Effector CD4+ T,13.275992,-24.916069
	CITE-seq,Naive CD4+ T,4.2095838,49.0836
	CITE-seq,Effector CD4+ T,33.157246,-17.615316
	CITE-seq,Naive CD4+ T,39.68377,30.519411
	CITE-seq,NK,-5.099936,-76.278496
	CITE-seq,Naive CD4+ T,29.040335,60.51795
	CITE-seq,Naive CD4+ T,25.448372,55.772255
	CITE-seq,Effector CD8+ T,-50.357586,-41.974457
	CITE-seq,B,-17.35572,69.67107
	CITE-seq,NK,-9.211402,-74.715096
	CITE-seq,Naive CD4+ T,47.7705,22.56323
	CITE-seq,Naive CD4+ T,22.76041,34.235584
	CITE-seq,Effector CD4+ T,17.303421,-16.87213
	CITE-seq,Effector CD4+ T,41.87277,-30.8731
	CITE-seq,Naive CD4+ T,6.306864,47.705997
	CITE-seq,Naive CD4+ T,18.76758,41.273785
	CITE-seq,Naive CD4+ T,15.806952,42.384995
	CITE-seq,Effector CD8+ T,-32.503567,-42.847206
	CITE-seq,NK,-1.7889613,-73.622025
	CITE-seq,Naive CD4+ T,24.419844,-2.3589067
	CITE-seq,Effector CD4+ T,33.45999,-30.551666
	CITE-seq,Naive CD4+ T,45.489536,38.25149
	CITE-seq,Naive CD4+ T,6.574493,48.081768
	CITE-seq,Effector CD4+ T,33.087387,-24.466526
	CITE-seq,Naive CD4+ T,17.730661,24.955791
	CITE-seq,NK,-23.975365,-72.92621
	CITE-seq,Effector CD4+ T,23.63007,-36.905167
	CITE-seq,B,-19.187737,71.81214
	CITE-seq,Effector CD4+ T,39.352833,-44.663162
	CITE-seq,Naive CD4+ T,32.757317,31.823875
	CITE-seq,Naive CD4+ T,26.77716,29.63172
	CITE-seq,Naive CD8+ T,-67.13071,2.987511
	CITE-seq,Effector CD4+ T,55.840954,-51.30502
	CITE-seq,Effector CD4+ T,40.47044,-53.326508
	CITE-seq,Effector CD8+ T,-54.968906,-38.706062
	CITE-seq,Effector CD4+ T,54.12306,-20.438612
	CITE-seq,B,-28.907646,83.67725
	CITE-seq,Effector CD8+ T,-35.014507,-47.418568
	CITE-seq,Naive CD4+ T,7.875983,4.1717653
	CITE-seq,Effector CD8+ T,-44.47021,-48.71568
	CITE-seq,Naive CD8+ T,-71.669334,-1.1142484
	CITE-seq,Effector CD4+ T,40.36799,-38.570465
	CITE-seq,Naive CD8+ T,-67.71638,5.245814
	CITE-seq,Monocytes,-59.20325,46.149776
	CITE-seq,Naive CD4+ T,18.710821,61.873104
	CITE-seq,NK,1.8192375,-82.36408
	CITE-seq,Effector CD4+ T,53.12503,-55.379402
	CITE-seq,Monocytes,-59.116444,46.005417
	CITE-seq,Naive CD8+ T,-64.09215,11.922375
	CITE-seq,Naive CD8+ T,-46.80571,-5.630892
	CITE-seq,Naive CD4+ T,27.042278,6.447494
	CITE-seq,Naive CD8+ T,-62.45943,11.532122
	CITE-seq,Naive CD4+ T,14.498734,21.10813
	CITE-seq,Naive CD4+ T,52.39987,39.478905
	CITE-seq,Effector CD4+ T,45.082397,-9.861191
	CITE-seq,Naive CD4+ T,45.513866,36.183933
	CITE-seq,Naive CD4+ T,8.114793,46.350166
	CITE-seq,NK,-8.220284,-66.25236
	CITE-seq,Naive CD4+ T,50.919003,43.71576
	CITE-seq,Effector CD8+ T,-50.37114,-46.328144
	CITE-seq,Naive CD4+ T,22.929249,5.416792
	CITE-seq,Naive CD4+ T,48.157856,49.37519
	CITE-seq,Naive CD8+ T,-56.01088,7.8922124
	CITE-seq,Naive CD8+ T,-56.45216,-0.60038143
	CITE-seq,Naive CD4+ T,6.525108,32.84045
	CITE-seq,Effector CD4+ T,33.085255,-24.569353
	CITE-seq,Effector CD8+ T,-48.948185,-37.80996
	CITE-seq,NK,-13.082829,-79.94008
	CITE-seq,NK,-18.1704,-69.97623
	CITE-seq,B,-26.729303,79.745026
	CITE-seq,NK,-8.713959,-78.82556
	CITE-seq,Naive CD4+ T,24.085695,47.159702
	CITE-seq,Effector CD4+ T,51.48658,-52.511543
	CITE-seq,Effector CD4+ T,23.626778,-47.947155
	CITE-seq,Effector CD8+ T,-54.717255,-49.390587
	CITE-seq,Naive CD8+ T,-25.283964,36.454243
	CITE-seq,NK,-13.462123,-64.12679
	CITE-seq,Naive CD4+ T,11.670931,30.254633
	CITE-seq,B,-23.723827,79.75986
	CITE-seq,Naive CD4+ T,27.320099,19.133884
	CITE-seq,Naive CD4+ T,21.666126,34.53843
	CITE-seq,Naive CD8+ T,-52.9322,3.2664323
	CITE-seq,NK,-7.8696933,-47.49259
	CITE-seq,Naive CD4+ T,-1.0391734,21.024666
	CITE-seq,Naive CD8+ T,-68.538185,1.0975564
	CITE-seq,Effector CD4+ T,-9.784192,-27.892096
	CITE-seq,Monocytes,-65.00434,41.21477
	CITE-seq,Effector CD4+ T,26.071825,-4.1846824
	CITE-seq,Effector CD4+ T,20.836252,-27.789818
	CITE-seq,Naive CD8+ T,-42.310776,-3.5940654
	CITE-seq,Naive CD4+ T,34.466965,59.974495
	CITE-seq,Naive CD4+ T,10.857085,15.379482
	CITE-seq,Monocytes,-64.446434,44.779114
	CITE-seq,Naive CD4+ T,35.617416,61.795162
	CITE-seq,B,-22.03247,77.06652
	CITE-seq,NK,-9.184007,-73.45835
	CITE-seq,Naive CD8+ T,-48.314507,7.096544
	CITE-seq,Naive CD8+ T,-73.686066,5.290798
	CITE-seq,Effector CD4+ T,55.07659,-41.37011
	CITE-seq,Naive CD4+ T,37.37239,11.040115
	CITE-seq,Monocytes,-63.002506,43.955715
	CITE-seq,Naive CD4+ T,-1.422411,41.514816
	CITE-seq,Effector CD4+ T,18.504515,-23.708773
	CITE-seq,Effector CD4+ T,58.821148,-13.145548
	CITE-seq,Effector CD4+ T,43.972954,-40.516006
	CITE-seq,Naive CD4+ T,10.491016,37.810863
	CITE-seq,Naive CD4+ T,39.375706,37.425735
	CITE-seq,Naive CD4+ T,13.846318,17.807318
	CITE-seq,NK,2.3557482,-76.938065
	CITE-seq,Naive CD8+ T,-63.011616,-3.2384794
	CITE-seq,Effector CD4+ T,13.651796,-26.70778
	CITE-seq,Naive CD8+ T,-62.946762,-4.5447617
	CITE-seq,Naive CD4+ T,15.259316,23.978027
	CITE-seq,Naive CD4+ T,51.792557,41.828743
	CITE-seq,Naive CD4+ T,11.889574,20.481966
	CITE-seq,B,-27.41421,74.498474
	CITE-seq,Effector CD8+ T,-49.1717,-51.969887
	CITE-seq,Effector CD4+ T,33.686905,-37.042038
	CITE-seq,NK,-9.886744,-79.14906
	CITE-seq,NK,-7.1073775,-78.26986
	CITE-seq,B,-28.51572,82.40544
	CITE-seq,Effector CD8+ T,-51.262844,-47.83603
	CITE-seq,NK,6.4420347,-65.64447
	CITE-seq,NK,-8.646218,-78.593216
	CITE-seq,Naive CD8+ T,-47.295918,7.3363385
	CITE-seq,Naive CD4+ T,34.460308,24.865696
	CITE-seq,Effector CD8+ T,-48.30467,-50.707653
	CITE-seq,Naive CD4+ T,23.244642,16.276388
	CITE-seq,Naive CD8+ T,-43.186165,9.109167
	CITE-seq,NK,-3.720688,-86.843506
	CITE-seq,Naive CD4+ T,38.642242,-14.17585
	CITE-seq,NK,-22.318508,-76.45096
	CITE-seq,Effector CD4+ T,18.952158,-34.395477
	CITE-seq,B,-11.847343,71.9202
	CITE-seq,Effector CD4+ T,22.208208,-13.297656
	CITE-seq,Naive CD4+ T,35.930603,31.025372
	CITE-seq,Effector CD4+ T,36.64371,-7.264026
	CITE-seq,Naive CD8+ T,-45.181107,7.5872965
	CITE-seq,Effector CD8+ T,-44.902504,-45.839996
	CITE-seq,Naive CD4+ T,16.236137,42.70698
	CITE-seq,Naive CD4+ T,-3.077566,14.087977
	CITE-seq,Effector CD4+ T,59.727394,-10.855923
	CITE-seq,Effector CD4+ T,27.706642,-11.035905
	CITE-seq,Naive CD8+ T,-9.177516,13.785907
	CITE-seq,Effector CD4+ T,40.83217,-50.176678
	CITE-seq,Naive CD8+ T,-3.5836158,19.646149
	CITE-seq,Naive CD4+ T,24.168339,34.74698
	CITE-seq,NK,10.291178,-75.77539
	CITE-seq,Effector CD8+ T,-51.749737,-43.874336
	CITE-seq,B,-27.622713,84.752686
	CITE-seq,Effector CD4+ T,22.0319,-35.88033
	CITE-seq,Effector CD8+ T,-38.043133,-32.519352
	CITE-seq,Effector CD8+ T,-48.953377,-44.69958
	CITE-seq,B,-32.45354,80.80707
	CITE-seq,Monocytes,-56.57404,49.216946
	CITE-seq,Naive CD8+ T,-50.992172,9.771895
	CITE-seq,NK,-11.949405,2.7728407
	CITE-seq,Effector CD8+ T,-48.841373,-40.74995
	CITE-seq,Naive CD4+ T,25.157745,31.242966
	CITE-seq,Naive CD4+ T,18.100346,30.244598
	CITE-seq,NK,-5.473973,-84.172134
	CITE-seq,Naive CD4+ T,54.836308,39.05089
	CITE-seq,NK,-4.7481675,-63.039368
	CITE-seq,NK,3.517608,-79.11045
	CITE-seq,Naive CD4+ T,26.306816,63.333916
	CITE-seq,Effector CD4+ T,48.689526,-50.930607
	CITE-seq,Naive CD4+ T,-12.111538,63.041454
	CITE-seq,Monocytes,-61.8772,41.515663
	CITE-seq,Naive CD4+ T,14.289177,29.90966
	CITE-seq,Naive CD8+ T,-67.957954,11.234644
	CITE-seq,Effector CD8+ T,-5.7948112,-48.488106
	CITE-seq,Effector CD4+ T,64.61388,-6.554304
	CITE-seq,Naive CD4+ T,8.826533,39.979473
	CITE-seq,Monocytes,-53.76352,45.094486
	CITE-seq,Naive CD8+ T,-70.516266,7.42408
	CITE-seq,Naive CD4+ T,47.234184,36.538918
	CITE-seq,Effector CD8+ T,-44.399906,-40.448082
	CITE-seq,Effector CD4+ T,42.75326,-13.293732
	CITE-seq,Effector CD8+ T,-54.010376,-54.457787
	CITE-seq,Effector CD4+ T,31.609095,-13.212593
	CITE-seq,B,-19.466627,76.649536
	CITE-seq,Naive CD4+ T,11.322104,27.848995
	CITE-seq,Naive CD4+ T,11.546769,27.890368
	CITE-seq,Naive CD8+ T,-49.84065,-3.0788856
	CITE-seq,Naive CD4+ T,5.355382,45.055237
	CITE-seq,NK,-7.050561,-68.43363
	CITE-seq,Naive CD8+ T,-47.477432,10.150974
	CITE-seq,Effector CD4+ T,28.006063,-17.010813
	CITE-seq,NK,-10.342906,-74.93632
	CITE-seq,Naive CD4+ T,35.08856,22.334103
	CITE-seq,B,-35.316425,82.79413
	CITE-seq,Effector CD8+ T,40.746483,-50.946297
	CITE-seq,Effector CD4+ T,31.282825,9.761227
	CITE-seq,NK,-7.076264,-82.10196
	CITE-seq,Naive CD4+ T,50.51848,46.34599
	CITE-seq,Effector CD4+ T,54.72955,-52.25182
	CITE-seq,Effector CD8+ T,-47.760586,-49.75338
	CITE-seq,Naive CD8+ T,-47.560852,-0.36200362
	CITE-seq,Naive CD4+ T,26.177128,57.38199
	CITE-seq,Effector CD4+ T,30.81977,-39.037273
	CITE-seq,NK,-46.226883,0.10423258
	CITE-seq,Naive CD4+ T,19.020569,18.491858
	CITE-seq,Naive CD4+ T,16.87104,16.353043
	CITE-seq,Effector CD8+ T,-38.670624,-47.65591
	CITE-seq,Effector CD4+ T,25.069687,-41.84101
	CITE-seq,Effector CD4+ T,20.857758,-18.617453
	CITE-seq,Naive CD4+ T,10.474628,50.249493
	CITE-seq,Effector CD8+ T,-58.373665,-49.686123
	CITE-seq,Monocytes,-61.107105,39.580326
	CITE-seq,Naive CD4+ T,50.37967,49.8777
	CITE-seq,Naive CD8+ T,-68.52078,-11.130258
	CITE-seq,B,-12.072713,70.41658
	CITE-seq,Effector CD4+ T,14.090193,-19.107212
	CITE-seq,NK,-9.045367,-88.41254
	CITE-seq,Effector CD8+ T,-56.61952,-38.34934
	CITE-seq,Naive CD4+ T,43.810776,59.4563
	CITE-seq,Effector CD4+ T,10.413857,0.06909154
	CITE-seq,Effector CD4+ T,32.880924,-34.41345
	CITE-seq,NK,-5.347856,-80.27771
	CITE-seq,Effector CD4+ T,39.04891,-35.567493
	CITE-seq,NK,-10.863747,-74.81561
	CITE-seq,Naive CD8+ T,-42.9104,10.346767
	CITE-seq,Effector CD4+ T,44.571297,-45.682228
	CITE-seq,Effector CD4+ T,23.841913,-34.46989
	CITE-seq,Naive CD8+ T,-42.499676,-8.0416565
	CITE-seq,Effector CD4+ T,44.059383,-7.4601517
	CITE-seq,Naive CD8+ T,-41.98515,-7.2635303
	CITE-seq,NK,-11.230954,-79.49756
	CITE-seq,Effector CD4+ T,-40.945362,35.83753
	CITE-seq,Naive CD4+ T,12.082729,46.482
	CITE-seq,Naive CD4+ T,7.762143,41.03403
	CITE-seq,Naive CD4+ T,15.481132,63.28253
	CITE-seq,Effector CD8+ T,-57.047737,-46.29367
	CITE-seq,Effector CD4+ T,19.46036,-20.285185
	CITE-seq,NK,3.7527225,-74.544075
	CITE-seq,Naive CD8+ T,-57.850185,-12.740562
	CITE-seq,Naive CD4+ T,32.843678,25.821825
	CITE-seq,Monocytes,-64.39627,42.0885
	CITE-seq,Naive CD4+ T,18.732132,25.704527
	CITE-seq,Naive CD4+ T,17.13126,41.33344
	CITE-seq,Naive CD4+ T,41.83582,35.00077
	CITE-seq,Monocytes,-57.346737,46.90619
	CITE-seq,Naive CD4+ T,-0.9790379,26.729082
	CITE-seq,Naive CD4+ T,41.237972,1.6935052
	CITE-seq,Naive CD4+ T,10.4066925,39.719784
	CITE-seq,Effector CD4+ T,39.258167,-36.371914
	CITE-seq,Naive CD4+ T,11.434953,8.8172455
	CITE-seq,Naive CD4+ T,51.07295,34.285122
	CITE-seq,Effector CD4+ T,29.53254,-40.558357
	CITE-seq,Effector CD4+ T,32.143124,-17.676071
	CITE-seq,Effector CD4+ T,53.316418,-42.74849
	CITE-seq,Naive CD4+ T,44.425453,46.548214
	CITE-seq,Effector CD4+ T,57.365555,-22.86138
	CITE-seq,Naive CD4+ T,11.3179035,29.72077
	CITE-seq,Naive CD4+ T,41.031315,41.974396
	CITE-seq,Effector CD4+ T,33.881203,-20.653875
	CITE-seq,Naive CD8+ T,-62.80056,5.340762
	CITE-seq,Naive CD4+ T,30.881207,37.870968
	CITE-seq,Naive CD4+ T,28.968658,35.842014
	CITE-seq,NK,-1.8087395,-81.042404
	CITE-seq,NK,-4.959185,-79.545975
	CITE-seq,Naive CD4+ T,31.375267,41.91378
	CITE-seq,Monocytes,-58.191696,38.59771
	CITE-seq,Naive CD4+ T,13.031492,41.844673
	CITE-seq,Naive CD4+ T,37.365704,31.329147
	CITE-seq,Effector CD4+ T,27.097786,-7.782245
	CITE-seq,Effector CD4+ T,58.555103,-28.336218
	CITE-seq,Effector CD8+ T,-34.348484,-35.503815
	CITE-seq,Naive CD4+ T,29.032757,18.879871
	CITE-seq,B,-21.47254,81.18894
	CITE-seq,Effector CD4+ T,56.518505,-29.716837
	CITE-seq,NK,6.679335,-69.891205
	CITE-seq,Effector CD8+ T,-30.702972,-43.28106
	CITE-seq,Effector CD4+ T,54.194347,-38.98168
	CITE-seq,Naive CD4+ T,50.931458,42.109894
	CITE-seq,Naive CD4+ T,37.378906,17.529854
	CITE-seq,Naive CD4+ T,-16.520521,1.4370517
	CITE-seq,B,-27.437288,74.76793
	CITE-seq,Naive CD4+ T,13.000047,23.475168
	CITE-seq,NK,4.802806,-82.602
	CITE-seq,B,-20.831112,83.36972
	CITE-seq,Effector CD8+ T,49.356987,-55.951515
	CITE-seq,Naive CD4+ T,10.342648,5.8284574
	CITE-seq,Naive CD8+ T,-63.048695,8.392815
	CITE-seq,Effector CD8+ T,-42.404434,-38.659954
	CITE-seq,Naive CD4+ T,3.596668,42.15607
	CITE-seq,Naive CD4+ T,9.076377,20.666553
	CITE-seq,Effector CD4+ T,10.790342,-18.252613
	CITE-seq,Naive CD4+ T,4.0825267,48.938416
	CITE-seq,Naive CD4+ T,30.109943,27.779177
	CITE-seq,Naive CD4+ T,35.477642,14.293471
	CITE-seq,Effector CD4+ T,38.095535,-15.379866
	CITE-seq,Naive CD4+ T,49.619957,45.449966
	CITE-seq,Naive CD4+ T,21.643394,60.50836
	CITE-seq,Naive CD4+ T,44.37663,49.191223
	CITE-seq,Naive CD4+ T,49.93659,47.233494
	CITE-seq,NK,5.005894,-64.95594
	CITE-seq,Effector CD4+ T,6.3004255,-39.42347
	CITE-seq,NK,-5.1478057,-69.54192
	CITE-seq,Monocytes,-59.49352,37.729523
	CITE-seq,Effector CD4+ T,45.92484,-11.535122
	CITE-seq,Naive CD4+ T,32.532074,38.12605
	CITE-seq,Naive CD8+ T,-7.712187,14.4166565
	CITE-seq,Effector CD4+ T,24.632435,-16.700626
	CITE-seq,Naive CD4+ T,23.764334,42.75045
	CITE-seq,Naive CD4+ T,35.241505,14.979935
	CITE-seq,NK,-18.058277,-58.0671
	CITE-seq,Effector CD4+ T,13.912264,-40.184002
	CITE-seq,Naive CD4+ T,30.041594,11.613972
	CITE-seq,Naive CD4+ T,24.048721,21.045519
	CITE-seq,Effector CD4+ T,57.294727,-43.65862
	CITE-seq,Naive CD4+ T,35.55382,30.409409
	CITE-seq,Effector CD8+ T,-14.481217,23.894691
	CITE-seq,Naive CD4+ T,40.06763,53.742924
	CITE-seq,Effector CD8+ T,-49.180428,-53.53045
	CITE-seq,Naive CD4+ T,2.3407192,3.2415845
	CITE-seq,Effector CD4+ T,33.513744,-7.1032434
	CITE-seq,Naive CD4+ T,41.06177,27.194407
	CITE-seq,Naive CD8+ T,-43.023663,0.5110072
	CITE-seq,Effector CD4+ T,14.643946,-40.609375
	CITE-seq,Naive CD4+ T,33.107426,48.607666
	CITE-seq,B,-20.293673,76.15236
	CITE-seq,Naive CD8+ T,-68.13818,12.162708
	CITE-seq,Effector CD4+ T,14.776843,-34.281345
	CITE-seq,Effector CD4+ T,59.596745,-3.6180716
	CITE-seq,Effector CD4+ T,31.039934,-48.778362
	CITE-seq,Naive CD8+ T,-57.477383,9.075516
	CITE-seq,Monocytes,-60.290806,42.64622
	CITE-seq,NK,-10.14162,-56.45545
	CITE-seq,Naive CD4+ T,-10.344025,30.392523
	CITE-seq,Effector CD8+ T,-55.565475,-47.02857
	CITE-seq,Effector CD8+ T,-47.091797,-53.40217
	CITE-seq,B,-17.284824,77.84315
	CITE-seq,Effector CD4+ T,31.118261,-38.148315
	CITE-seq,Naive CD4+ T,24.373093,13.370329
	CITE-seq,Effector CD8+ T,-38.252647,-48.630688
	CITE-seq,Effector CD4+ T,46.09743,-19.314627
	CITE-seq,Naive CD4+ T,31.22165,29.079565
	CITE-seq,Naive CD4+ T,32.13319,24.965279
	CITE-seq,Effector CD4+ T,11.776581,-23.28992
	CITE-seq,Naive CD4+ T,9.66752,42.822502
	CITE-seq,Naive CD4+ T,42.985947,39.003098
	CITE-seq,Effector CD4+ T,25.008978,-14.272093
	CITE-seq,Naive CD4+ T,21.50954,10.402877
	CITE-seq,B,-20.658657,83.10318
	CITE-seq,Effector CD4+ T,51.291557,-40.102455
	CITE-seq,Naive CD4+ T,4.559464,46.71056
	CITE-seq,Naive CD4+ T,16.454035,37.26597
	CITE-seq,Effector CD8+ T,-45.93513,-38.865967
	CITE-seq,Naive CD4+ T,49.185555,27.089045
	CITE-seq,Naive CD4+ T,40.700375,26.545925
	CITE-seq,NK,-15.593414,-62.127323
	CITE-seq,Effector CD4+ T,18.473204,-36.038578
	CITE-seq,Naive CD4+ T,4.4952397,31.601982
	CITE-seq,Monocytes,-64.43573,43.293304
	CITE-seq,Effector CD8+ T,-37.167995,-40.20031
	CITE-seq,NK,-46.029156,-11.9499
	CITE-seq,Naive CD8+ T,-53.742455,-3.4075766
	CITE-seq,Naive CD4+ T,3.6902313,25.49074
	CITE-seq,Naive CD4+ T,54.288113,40.327003
	CITE-seq,Naive CD4+ T,33.560776,22.983334
	CITE-seq,Naive CD4+ T,4.0648236,49.83663
	CITE-seq,NK,-12.659133,-69.03508
	CITE-seq,Naive CD4+ T,36.376446,52.460865
	CITE-seq,Naive CD4+ T,10.712352,38.224487
	CITE-seq,Effector CD4+ T,61.599953,-38.203163
	CITE-seq,Naive CD4+ T,52.63425,36.92601
	CITE-seq,Naive CD4+ T,29.713812,24.154291
	CITE-seq,Effector CD4+ T,18.405235,-33.61316
	CITE-seq,Naive CD4+ T,7.4815874,32.54357
	CITE-seq,Naive CD4+ T,50.936684,43.731064
	CITE-seq,Naive CD4+ T,-8.070738,28.32734
	CITE-seq,Naive CD4+ T,48.507534,35.193325
	CITE-seq,Naive CD4+ T,30.353048,42.44186
	CITE-seq,Naive CD8+ T,-61.64869,-5.0853453
	CITE-seq,Effector CD8+ T,-30.781992,-37.595375
	CITE-seq,Naive CD8+ T,-50.061897,-4.5268126
	CITE-seq,Effector CD8+ T,-1.184867,3.129211
	CITE-seq,Naive CD4+ T,17.168411,51.28767
	CITE-seq,B,-28.085638,81.91059
	CITE-seq,NK,-0.4570183,-89.472824
	CITE-seq,NK,-12.988503,-54.821133
	CITE-seq,Effector CD4+ T,41.475655,-29.225502
	CITE-seq,NK,-3.5883076,-68.79883
	CITE-seq,Naive CD4+ T,53.12976,39.930298
	CITE-seq,Naive CD4+ T,15.213896,54.568043
	CITE-seq,Effector CD4+ T,60.529247,-31.31252
	CITE-seq,Naive CD4+ T,52.735355,37.83467
	CITE-seq,NK,7.8972483,-75.33177
	CITE-seq,Naive CD4+ T,7.137083,13.306899
	CITE-seq,Effector CD4+ T,30.794737,-19.421787
	CITE-seq,Effector CD4+ T,32.696693,-19.022692
	CITE-seq,Effector CD4+ T,50.860672,-23.77732
	CITE-seq,Naive CD4+ T,47.057278,39.122265
	CITE-seq,Monocytes,-59.623123,38.47061
	CITE-seq,Naive CD4+ T,41.746914,44.98411
	CITE-seq,NK,-6.0193624,-74.20842
	CITE-seq,Naive CD8+ T,-66.01174,16.335583
	CITE-seq,B,-19.879261,71.81547
	CITE-seq,Effector CD4+ T,22.276514,-21.775337
	CITE-seq,Naive CD4+ T,16.375164,29.175522
	CITE-seq,Naive CD4+ T,43.26626,58.770283
	CITE-seq,Effector CD8+ T,-38.10301,-37.30206
	CITE-seq,NK,-7.3727484,-78.69528
	CITE-seq,Naive CD4+ T,28.55879,27.594995
	CITE-seq,Effector CD4+ T,45.28088,-45.135418
	CITE-seq,Naive CD4+ T,42.45751,27.75167
	CITE-seq,Naive CD4+ T,39.22253,26.363813
	CITE-seq,Monocytes,-54.193,50.411415
	CITE-seq,Naive CD4+ T,31.99056,-0.7308994
	CITE-seq,Effector CD4+ T,31.981161,-23.731293
	CITE-seq,NK,2.8910985,-58.599415
	CITE-seq,Effector CD4+ T,52.71755,-16.352268
	CITE-seq,Effector CD8+ T,-42.440628,-31.586903
	CITE-seq,NK,7.2744603,-75.88754
	CITE-seq,B,-31.87046,84.74152
	CITE-seq,Effector CD4+ T,58.985165,-39.16588
	CITE-seq,NK,-17.999636,-78.31087
	CITE-seq,Naive CD4+ T,3.403392,47.576035
	CITE-seq,B,-10.755315,73.84015
	CITE-seq,Naive CD4+ T,7.6971316,40.984703
	CITE-seq,Naive CD4+ T,15.679905,29.334099
	CITE-seq,Naive CD8+ T,-67.89402,2.4634902
	CITE-seq,Naive CD4+ T,5.2941513,31.48391
	CITE-seq,Naive CD4+ T,-4.6145434,34.232296
	CITE-seq,Naive CD4+ T,43.041748,61.40498
	CITE-seq,B,-14.682543,76.96456
	CITE-seq,Effector CD4+ T,56.477814,-41.78969
	CITE-seq,Naive CD4+ T,47.058876,30.340374
	CITE-seq,Effector CD8+ T,-42.670956,-34.304245
	CITE-seq,Naive CD8+ T,-68.186935,1.415315
	CITE-seq,Naive CD4+ T,10.154619,42.32238
	CITE-seq,Naive CD8+ T,-62.835148,0.34451014
	CITE-seq,Monocytes,-67.27656,44.749355
	CITE-seq,Effector CD4+ T,20.883562,-33.076458
	CITE-seq,Naive CD4+ T,0.97744256,31.233023
	CITE-seq,NK,-1.048733,-87.40808
	CITE-seq,Effector CD8+ T,-57.886684,-46.65704
	CITE-seq,Effector CD4+ T,37.69582,-30.529263
	CITE-seq,Naive CD4+ T,15.87116,31.450567
	CITE-seq,Naive CD8+ T,-67.17451,-0.034155067
	CITE-seq,Naive CD4+ T,27.427729,23.242315
	CITE-seq,Effector CD4+ T,6.0511503,-30.509933
	CITE-seq,Effector CD4+ T,62.868977,-5.271571
	CITE-seq,Effector CD4+ T,64.76558,-8.458734
	CITE-seq,B,-25.987286,61.14955
	CITE-seq,Naive CD4+ T,19.298965,15.744906
	CITE-seq,Naive CD8+ T,-54.132122,6.255382
	CITE-seq,Effector CD4+ T,63.305317,-6.984191
	CITE-seq,Naive CD8+ T,-62.707638,-7.8499417
	CITE-seq,Effector CD4+ T,17.546215,-20.202948
	CITE-seq,Naive CD4+ T,5.155718,26.308426
	CITE-seq,Naive CD4+ T,17.664934,11.925535
	CITE-seq,Naive CD4+ T,16.203213,38.99289
	CITE-seq,Naive CD4+ T,46.509716,20.726236
	CITE-seq,Effector CD4+ T,17.07396,-27.030376
	CITE-seq,NK,-10.265747,-73.36755
	CITE-seq,Naive CD4+ T,4.5673695,45.352398
	CITE-seq,NK,-6.7217,-64.506035
	CITE-seq,Effector CD4+ T,-31.719345,11.369312
	CITE-seq,Effector CD4+ T,27.576029,-10.459207
	CITE-seq,Effector CD4+ T,31.179907,-46.963585
	CITE-seq,Effector CD4+ T,24.299757,-32.90968
	CITE-seq,B,-10.354249,75.546234
	CITE-seq,NK,-14.622898,-67.1209
	CITE-seq,Naive CD4+ T,25.766325,20.844652
	CITE-seq,Effector CD4+ T,12.917638,-34.279324
	CITE-seq,Naive CD8+ T,-59.52776,7.633717
	CITE-seq,Effector CD4+ T,14.06935,-26.96318
	CITE-seq,Monocytes,-64.33585,40.621468
	CITE-seq,Effector CD8+ T,-51.851654,-44.120045
	CITE-seq,Naive CD8+ T,-54.212418,7.6144667
	CITE-seq,Naive CD4+ T,32.140137,17.760286
	CITE-seq,Naive CD8+ T,-61.200882,10.198565
	CITE-seq,Effector CD4+ T,26.066734,-17.49534
	CITE-seq,Naive CD8+ T,-51.66035,8.536547
	CITE-seq,Effector CD8+ T,-35.234425,-47.43361
	CITE-seq,Naive CD8+ T,-65.76635,9.535059
	CITE-seq,B,-19.708794,75.249
	CITE-seq,NK,-9.166249,-82.62456
	CITE-seq,Effector CD8+ T,-47.407547,-36.208565
	CITE-seq,B,-16.325861,82.76445
	CITE-seq,Effector CD4+ T,22.194206,-32.25405
	CITE-seq,B,-13.854151,78.333916
	CITE-seq,Naive CD8+ T,-47.526806,8.9268
	CITE-seq,Naive CD4+ T,15.330055,44.77307
	CITE-seq,Effector CD4+ T,23.717571,-18.676619
	CITE-seq,Effector CD4+ T,52.368877,-42.120117
	CITE-seq,Naive CD4+ T,28.359945,16.664831
	CITE-seq,Naive CD4+ T,6.1982083,21.137926
	CITE-seq,B,-28.678099,83.990135
	CITE-seq,Effector CD4+ T,7.3194118,-42.288635
	CITE-seq,B,-14.391759,66.428375
	CITE-seq,Naive CD4+ T,1.5663333,39.927685
	CITE-seq,Naive CD4+ T,13.471533,52.693005
	CITE-seq,NK,-10.122179,-64.39348
	CITE-seq,Naive CD8+ T,-42.138607,11.266592
	CITE-seq,Naive CD8+ T,-58.508846,-6.795308
	CITE-seq,Naive CD4+ T,34.246048,53.171734
	CITE-seq,NK,-20.273409,-70.226906
	CITE-seq,Effector CD4+ T,47.614765,-53.993595
	CITE-seq,Effector CD8+ T,-49.874165,-55.676968
	CITE-seq,Naive CD4+ T,37.49225,41.61531
	CITE-seq,Naive CD4+ T,11.433268,39.137367
	CITE-seq,Naive CD8+ T,-69.35597,8.825007
	CITE-seq,Effector CD4+ T,47.94346,-38.564606
	CITE-seq,Naive CD4+ T,32.136063,63.75213
	CITE-seq,Naive CD8+ T,-67.597565,4.460285
	CITE-seq,NK,-5.5615606,-64.99108
	CITE-seq,Naive CD8+ T,-53.896317,8.355286
	CITE-seq,Naive CD4+ T,35.609447,56.383766
	CITE-seq,Naive CD8+ T,-68.13558,-10.776362
	CITE-seq,Naive CD8+ T,-46.625458,-12.268955
	CITE-seq,Naive CD4+ T,35.64728,39.90889
	CITE-seq,NK,-9.465456,-63.2315
	CITE-seq,Naive CD4+ T,45.08066,19.585932
	CITE-seq,Naive CD8+ T,-42.83335,5.139237
	CITE-seq,Naive CD4+ T,23.111752,5.2843866
	CITE-seq,Naive CD4+ T,-46.838566,4.1890535
	CITE-seq,Effector CD4+ T,49.846024,-38.07191
	CITE-seq,NK,2.652771,-65.02609
	CITE-seq,Naive CD4+ T,40.577026,40.96673
	CITE-seq,Naive CD4+ T,3.4692059,47.677567
	CITE-seq,Naive CD4+ T,3.2698019,33.968555
	CITE-seq,Naive CD4+ T,7.6801796,42.259556
	CITE-seq,Naive CD4+ T,28.55427,62.399963
	CITE-seq,NK,3.4904695,-74.46179
	CITE-seq,Effector CD4+ T,29.037016,-14.422734
	CITE-seq,Effector CD8+ T,-56.01357,-46.943516
	CITE-seq,B,-18.323742,74.55375
	CITE-seq,Naive CD4+ T,50.505608,33.18471
	CITE-seq,Naive CD4+ T,12.194628,44.1094
	CITE-seq,Naive CD8+ T,-58.15593,5.904388
	CITE-seq,Effector CD8+ T,-49.688145,-36.14989
	CITE-seq,Naive CD8+ T,-60.272198,-11.372921
	CITE-seq,Effector CD4+ T,14.302384,-12.810857
	CITE-seq,Effector CD4+ T,53.317024,-35.504116
	CITE-seq,NK,-1.5062371,-74.13918
	CITE-seq,Effector CD4+ T,25.118177,-42.083595
	CITE-seq,Naive CD8+ T,-61.992702,2.6893697
	CITE-seq,Naive CD4+ T,18.547518,63.956394
	CITE-seq,B,-21.875614,87.22522
	CITE-seq,NK,14.115571,-78.416626
	CITE-seq,Effector CD4+ T,5.4637804,-23.178173
	CITE-seq,Effector CD4+ T,18.505552,-35.377003
	CITE-seq,Naive CD4+ T,20.43396,51.958645
	CITE-seq,Effector CD4+ T,63.685143,-8.3065815
	CITE-seq,Naive CD4+ T,5.257845,29.810093
	CITE-seq,NK,-19.207928,-74.500496
	CITE-seq,Naive CD8+ T,-48.487648,-5.969506
	CITE-seq,Naive CD4+ T,5.1533213,26.858494
	CITE-seq,Naive CD8+ T,-42.23134,9.706334
	CITE-seq,Naive CD4+ T,48.23464,48.864193
	CITE-seq,Naive CD8+ T,-43.468002,-7.7538834
	CITE-seq,NK,-7.5425243,-80.29437
	CITE-seq,Effector CD4+ T,32.05182,-18.182968
	CITE-seq,Naive CD4+ T,14.297836,35.933937
	CITE-seq,Effector CD4+ T,33.991947,-19.85886
	CITE-seq,Effector CD4+ T,43.51344,-46.860527
	CITE-seq,Effector CD4+ T,49.044437,-46.077354
	CITE-seq,Effector CD4+ T,47.06584,-11.612804
	CITE-seq,Effector CD8+ T,-59.093346,-40.00902
	CITE-seq,Naive CD4+ T,24.983261,19.448849
	CITE-seq,Effector CD4+ T,22.27833,-9.633432
	CITE-seq,Effector CD4+ T,45.532154,-49.77819
	CITE-seq,NK,-48.320156,-50.925304
	CITE-seq,B,-18.700813,74.37255
	CITE-seq,B,-22.100489,83.46042
	CITE-seq,Naive CD4+ T,47.361103,59.966206
	CITE-seq,Naive CD4+ T,-16.712322,33.817158
	CITE-seq,Effector CD4+ T,29.593945,-36.07012
	CITE-seq,Naive CD4+ T,34.423973,65.07632
	CITE-seq,Effector CD4+ T,48.3348,-16.537292
	CITE-seq,Naive CD4+ T,28.655005,26.361687
	CITE-seq,Effector CD4+ T,32.839725,-21.631514
	CITE-seq,B,-13.983217,80.0825
	CITE-seq,Effector CD4+ T,34.699192,-25.191929
	CITE-seq,Monocytes,-60.539738,41.1732
	CITE-seq,Naive CD8+ T,-69.25374,7.206761
	CITE-seq,Effector CD4+ T,25.134697,-38.883827
	CITE-seq,Effector CD4+ T,0.6740722,-16.912554
	CITE-seq,Effector CD4+ T,26.30151,-18.552887
	CITE-seq,Naive CD4+ T,-3.0284302,39.541267
	CITE-seq,Effector CD4+ T,25.82017,-29.288336
	CITE-seq,NK,-8.827291,-62.207546
	CITE-seq,Naive CD8+ T,-47.85089,-2.18351
	CITE-seq,Effector CD8+ T,-48.395966,-39.384777
	CITE-seq,Effector CD4+ T,32.122066,-19.407888
	CITE-seq,Effector CD4+ T,63.369602,-34.20206
	CITE-seq,Effector CD8+ T,-54.848682,-52.865314
	CITE-seq,Naive CD4+ T,46.91527,25.076025
	CITE-seq,Naive CD4+ T,32.912243,63.957928
	CITE-seq,Naive CD4+ T,26.439932,7.258438
	CITE-seq,Effector CD4+ T,-5.781419,-46.735992
	CITE-seq,Effector CD4+ T,30.662537,-20.90764
	CITE-seq,Naive CD4+ T,42.698555,31.28749
	CITE-seq,Effector CD8+ T,-38.68863,-45.47794
	CITE-seq,NK,-13.53168,-73.05412
	CITE-seq,Effector CD4+ T,25.10753,-19.395355
	CITE-seq,Naive CD4+ T,-53.299698,-0.33080354
	CITE-seq,B,-25.174944,83.38413
	CITE-seq,Monocytes,-58.0973,50.037846
	CITE-seq,Monocytes,-64.47125,42.199215
	CITE-seq,Effector CD8+ T,-52.872032,-47.051205
	CITE-seq,Naive CD4+ T,-5.4525104,28.832573
	CITE-seq,NK,-9.180439,-76.632095
	CITE-seq,Naive CD4+ T,13.163259,22.043207
	CITE-seq,Effector CD4+ T,61.49729,-8.087114
	CITE-seq,Naive CD4+ T,27.365482,42.600082
	CITE-seq,NK,-16.20367,-79.54579
	CITE-seq,Naive CD4+ T,14.907798,28.626938
	CITE-seq,B,-28.648237,78.5398
	CITE-seq,Naive CD4+ T,34.338707,68.63914
	CITE-seq,Effector CD4+ T,6.0121202,-18.852123
	CITE-seq,Naive CD4+ T,6.6180816,29.1449
	CITE-seq,Effector CD4+ T,-9.479916,65.15903
	CITE-seq,B,-16.285862,76.81459
	CITE-seq,Naive CD8+ T,-50.70242,7.4727983
	CITE-seq,Effector CD4+ T,27.818068,-8.672234
	CITE-seq,B,-9.974321,70.326645
	CITE-seq,Effector CD4+ T,40.184788,-19.165218
	CITE-seq,Effector CD4+ T,49.39712,-55.12335
	CITE-seq,Naive CD4+ T,30.638842,65.66007
	CITE-seq,Effector CD4+ T,51.134434,-39.893047
	CITE-seq,Naive CD4+ T,8.711612,45.33826
	CITE-seq,Naive CD8+ T,-42.779408,-3.6289916
	CITE-seq,NK,-15.128979,-79.66734
	CITE-seq,Naive CD4+ T,-35.07849,4.2669487
	CITE-seq,Naive CD4+ T,37.184494,64.0364
	CITE-seq,Naive CD4+ T,46.150764,30.42105
	CITE-seq,Effector CD4+ T,19.724722,-20.519213
	CITE-seq,Effector CD8+ T,-40.53679,-50.796814
	CITE-seq,Naive CD4+ T,9.381305,50.498856
	CITE-seq,Effector CD4+ T,45.51514,-44.634583
	CITE-seq,Effector CD8+ T,-52.472126,-46.9151
	CITE-seq,Naive CD8+ T,-45.60729,5.131839
	CITE-seq,Naive CD8+ T,-9.112297,12.900017
	CITE-seq,Naive CD4+ T,37.26188,31.136024
	CITE-seq,Effector CD4+ T,16.215555,-44.39686
	CITE-seq,Naive CD4+ T,26.477085,21.1788
	CITE-seq,Monocytes,-63.046444,44.82675
	CITE-seq,Naive CD4+ T,25.086987,60.59611
	CITE-seq,Naive CD8+ T,-63.620037,-3.1060119
	CITE-seq,Naive CD4+ T,2.081832,48.527744
	CITE-seq,NK,-4.520506,-74.603676
	CITE-seq,Monocytes,-58.091827,49.020947
	CITE-seq,Effector CD4+ T,58.192753,-47.851612
	CITE-seq,Naive CD4+ T,50.773098,30.59268
	CITE-seq,Effector CD4+ T,-1.8776897,-23.770761
	CITE-seq,Effector CD4+ T,43.675655,-35.896004
	CITE-seq,Effector CD4+ T,11.818768,-39.52057
	CITE-seq,Naive CD8+ T,-55.423695,-3.1324751
	CITE-seq,NK,-6.724423,-89.13636
	CITE-seq,Effector CD4+ T,48.199615,-31.246063
	CITE-seq,Effector CD4+ T,45.45973,-37.281044
	CITE-seq,Naive CD4+ T,38.38819,40.218433
	CITE-seq,Naive CD4+ T,-2.3687675,23.727646
	CITE-seq,Naive CD4+ T,28.31701,50.174656
	CITE-seq,Effector CD4+ T,-53.388195,-13.549509
	CITE-seq,Naive CD4+ T,23.299353,64.097565
	CITE-seq,Naive CD8+ T,-54.25263,8.573305
	CITE-seq,NK,-0.16958049,-82.96296
	CITE-seq,Effector CD4+ T,24.431744,-32.713737
	CITE-seq,Effector CD4+ T,45.352085,-26.738522
	CITE-seq,Naive CD4+ T,35.060814,22.490364
	CITE-seq,Effector CD4+ T,47.276806,-18.326406
	CITE-seq,Naive CD8+ T,-48.994892,4.1797934
	CITE-seq,Effector CD4+ T,22.74163,-29.271517
	CITE-seq,Naive CD8+ T,3.9080787,3.0784385
	CITE-seq,Naive CD4+ T,26.532152,33.060875
	CITE-seq,Naive CD8+ T,-76.95408,-3.0459619
	CITE-seq,NK,0.2825236,-83.376625
	CITE-seq,Effector CD4+ T,13.785362,-38.0977
	CITE-seq,Naive CD8+ T,-64.92463,12.212132
	CITE-seq,Effector CD4+ T,45.469112,-22.215437
	CITE-seq,Naive CD4+ T,24.921799,65.306755
	CITE-seq,Effector CD8+ T,-47.41308,-40.20814
	CITE-seq,Effector CD4+ T,36.862152,-18.145725
	CITE-seq,Naive CD4+ T,8.708327,37.86692
	CITE-seq,Naive CD8+ T,-54.534992,3.648661
	CITE-seq,Naive CD4+ T,9.049677,57.894485
	CITE-seq,Naive CD4+ T,38.24061,31.482706
	CITE-seq,B,-31.33082,82.94923
	CITE-seq,Effector CD4+ T,26.94193,-30.267557
	CITE-seq,Naive CD4+ T,7.504239,8.774587
	CITE-seq,Naive CD4+ T,30.052986,47.483498
	CITE-seq,Effector CD8+ T,-49.474396,-39.346474
	CITE-seq,B,-22.640793,83.046616
	CITE-seq,Naive CD4+ T,14.702839,36.61967
	CITE-seq,Naive CD4+ T,42.98494,29.064928
	CITE-seq,Naive CD4+ T,14.857495,27.689148
	CITE-seq,Naive CD8+ T,-12.658805,13.973938
	CITE-seq,B,-30.935925,83.258965
	CITE-seq,Effector CD4+ T,48.449074,-55.07543
	CITE-seq,Monocytes,-61.693798,46.346016
	CITE-seq,NK,-13.032512,-63.971214
	CITE-seq,Monocytes,-54.110832,50.645065
	CITE-seq,Naive CD4+ T,13.973578,35.190636
	CITE-seq,Effector CD8+ T,-11.064412,-55.442272
	CITE-seq,Naive CD8+ T,-67.825775,-3.0091782
	CITE-seq,Naive CD4+ T,34.16826,32.239464
	CITE-seq,Effector CD4+ T,-2.7880213,-21.511862
	CITE-seq,Effector CD4+ T,16.35102,-29.03656
	CITE-seq,NK,-2.468128,-80.93532
	CITE-seq,Naive CD8+ T,7.544237,23.407335
	CITE-seq,Naive CD4+ T,49.484295,50.65104
	CITE-seq,Effector CD4+ T,50.880684,-54.38975
	CITE-seq,Naive CD4+ T,39.424217,11.325973
	CITE-seq,Effector CD8+ T,-56.188698,-36.74332
	CITE-seq,Naive CD4+ T,30.707487,31.977732
	CITE-seq,Effector CD4+ T,53.329636,-53.99431
	CITE-seq,Effector CD8+ T,-28.733616,-44.677883
	CITE-seq,NK,-17.05845,-78.33168
	CITE-seq,Naive CD8+ T,-2.7801125,20.148125
	CITE-seq,Naive CD4+ T,37.489338,24.905704
	CITE-seq,Naive CD4+ T,22.648958,11.364351
	CITE-seq,Effector CD8+ T,-48.12889,-41.40408
	CITE-seq,Naive CD4+ T,13.777698,31.204744
	CITE-seq,Effector CD8+ T,-40.16987,-45.625015
	CITE-seq,Naive CD4+ T,33.93377,50.207817
	CITE-seq,NK,-20.779676,-71.73424
	CITE-seq,B,-13.53155,80.47166
	CITE-seq,Naive CD8+ T,-76.32513,2.9900053
	CITE-seq,NK,-18.604244,-80.65147
	CITE-seq,Naive CD8+ T,-57.801945,5.957856
	CITE-seq,B,-22.127035,77.6568
	CITE-seq,Effector CD4+ T,30.56065,-37.310143
	CITE-seq,Naive CD8+ T,-38.968967,-1.4513164
	CITE-seq,Effector CD8+ T,-58.783367,-42.439564
	CITE-seq,NK,-4.432489,-66.400635
	CITE-seq,Naive CD4+ T,23.412823,44.7545
	CITE-seq,Naive CD4+ T,38.606255,19.596708
	CITE-seq,B,-14.188484,76.1865
	CITE-seq,Effector CD4+ T,27.004795,-35.444874
	CITE-seq,Effector CD4+ T,49.059853,-43.45484
	CITE-seq,B,-19.874176,76.3261
	CITE-seq,Naive CD8+ T,-48.575176,-1.9192545
	CITE-seq,Effector CD4+ T,13.436533,-15.704928
	CITE-seq,Effector CD4+ T,26.764666,-15.641396
	CITE-seq,Naive CD4+ T,18.100002,18.692123
	CITE-seq,Effector CD4+ T,39.112347,-37.736305
	CITE-seq,Effector CD4+ T,18.453402,-21.564255
	CITE-seq,NK,-6.5761857,-83.79798
	CITE-seq,Effector CD8+ T,-52.62564,-51.233116
	CITE-seq,Naive CD4+ T,35.86238,28.365952
	CITE-seq,Effector CD8+ T,-40.494873,-52.497025
	CITE-seq,Effector CD4+ T,26.968016,-18.732271
	CITE-seq,Naive CD4+ T,46.17002,58.4933
	CITE-seq,Effector CD4+ T,63.984074,-4.668497
	CITE-seq,Naive CD4+ T,32.70399,24.819838
	CITE-seq,Naive CD8+ T,-3.2980244,-21.856016
	CITE-seq,Naive CD8+ T,-59.969353,2.8758936
	CITE-seq,NK,4.762036,-82.63115
	CITE-seq,Naive CD8+ T,-74.41906,0.9224555
	CITE-seq,Naive CD4+ T,17.657402,39.504166
	CITE-seq,Effector CD4+ T,26.845997,-38.21749
	CITE-seq,Effector CD4+ T,15.450535,-25.395924
	CITE-seq,Naive CD8+ T,-49.59065,5.084897
	CITE-seq,Effector CD4+ T,31.755037,-29.198235
	CITE-seq,Naive CD8+ T,-70.37639,-6.0223455
	CITE-seq,Naive CD4+ T,42.86409,29.193556
	CITE-seq,Naive CD4+ T,53.94071,30.169806
	CITE-seq,Effector CD8+ T,-40.907948,-46.16087
	CITE-seq,Naive CD4+ T,44.466175,27.981657
	CITE-seq,Naive CD4+ T,44.072124,61.68925
	CITE-seq,Naive CD8+ T,-67.60338,5.4715176
	CITE-seq,Monocytes,-61.688225,45.101772
	CITE-seq,Effector CD8+ T,-44.939117,-44.830166
	CITE-seq,NK,-8.080928,-83.981865
	CITE-seq,Naive CD8+ T,-45.455482,5.4081464
	CITE-seq,Effector CD4+ T,36.133507,-11.698536
	CITE-seq,Naive CD8+ T,-44.655853,13.054947
	CITE-seq,Effector CD4+ T,-39.805798,1.4859135
	CITE-seq,Naive CD4+ T,19.89726,48.302948
	CITE-seq,Effector CD8+ T,-38.009,-53.106457
	CITE-seq,B,-7.6220264,70.50243
	CITE-seq,Effector CD4+ T,61.07498,-33.051254
	CITE-seq,Naive CD8+ T,-50.934475,-1.1545206
	CITE-seq,Effector CD4+ T,40.62602,-21.51786
	CITE-seq,Naive CD8+ T,-70.99358,-7.541908
	CITE-seq,B,-18.946775,70.34711
	CITE-seq,Effector CD4+ T,24.75702,-13.36591
	CITE-seq,Effector CD4+ T,42.823967,-47.91047
	CITE-seq,NK,-16.473372,-66.69876
	CITE-seq,Naive CD4+ T,30.373806,41.00406
	CITE-seq,Naive CD4+ T,41.81341,14.8978815
	CITE-seq,Effector CD8+ T,-16.669106,22.26927
	CITE-seq,B,-23.204975,81.61211
	CITE-seq,Effector CD8+ T,-45.30284,-37.221573
	CITE-seq,Naive CD4+ T,-8.179964,27.456612
	CITE-seq,Naive CD4+ T,1.0729017,41.944565
	CITE-seq,Effector CD4+ T,17.109978,-29.26113
	CITE-seq,Effector CD8+ T,49.22749,-56.56124
	CITE-seq,NK,2.1616242,-82.53982
	CITE-seq,Effector CD4+ T,37.900337,-22.53787
	CITE-seq,Effector CD4+ T,64.41687,-7.0511565
	CITE-seq,Naive CD4+ T,21.962894,24.413244
	CITE-seq,Naive CD4+ T,42.0202,58.946007
	CITE-seq,Monocytes,-65.96532,42.681705
	CITE-seq,Naive CD4+ T,12.756906,3.8199334
	CITE-seq,Naive CD8+ T,-47.00993,-12.066677
	CITE-seq,Naive CD4+ T,29.032162,31.159113
	CITE-seq,Naive CD4+ T,21.904562,20.47556
	CITE-seq,Effector CD4+ T,39.412144,-46.562943
	CITE-seq,Naive CD4+ T,29.791265,60.96409
	CITE-seq,Monocytes,-60.34634,45.782097
	CITE-seq,Effector CD8+ T,-42.554996,-39.96018
	CITE-seq,Effector CD8+ T,17.211681,-42.14825
	CITE-seq,Naive CD4+ T,16.930473,21.99367
	CITE-seq,Monocytes,-63.59461,43.755665
	CITE-seq,Monocytes,-58.22194,46.170105
	CITE-seq,Effector CD8+ T,-55.757763,-54.114502
	CITE-seq,Effector CD8+ T,-46.680374,-39.592022
	CITE-seq,NK,-6.867627,-75.7342
	CITE-seq,Naive CD4+ T,42.59399,39.918934
	CITE-seq,NK,3.773414,-74.19262
	CITE-seq,Naive CD4+ T,3.3336613,11.030892
	CITE-seq,Effector CD4+ T,62.228725,-27.962831
	CITE-seq,Naive CD4+ T,45.38037,39.643665
	CITE-seq,Naive CD8+ T,-59.08588,-6.2105303
	CITE-seq,Monocytes,-54.891098,47.38828
	CITE-seq,Naive CD4+ T,3.2524498,0.54628366
	CITE-seq,Naive CD8+ T,-73.080574,-4.9963207
[truncated: 7,147 more rows]

## Sheet: Sheet C.xlsx
S3 Fig	Running Time (logged seconds)					Memory (MBs)
Cell Number	5000	10000	20000	50000	100000	5000	10000	20000	50000	100000
Seurat	55	105	258	∞	∞	2586	3449	4966	∞	∞
Conos	53	93	178	226	610	2533	3886	6789	∞	∞
scJoint	63	105	187	309	1094	468	468	468	666	666
GLUE	2831	3895	4583	10096	40001	2930	2930	2930	17222	30937
scTGCN	75	126	199	316	755	486	486	589	589	589

## Sheet: Sheet D.xlsx
S4 Fig	tSNE1,tSNE2,data,predicted,celltype,tech
	58.956177,-64.84127,scRNA-seq,Mesenchymal cell ,Mesenchymal cell ,atlas_rna_dropseq
	60.41407,-61.88192,scRNA-seq,Mesenchymal cell ,Mesenchymal cell ,atlas_rna_dropseq
	60.029453,-65.33415,scRNA-seq,Mesenchymal cell ,Mesenchymal cell ,atlas_rna_dropseq
	-70.40334,-36.96253,scRNA-seq,Bladder cell,Bladder cell,atlas_rna_dropseq
	58.1404,-62.045715,scRNA-seq,Mesenchymal cell ,Mesenchymal cell ,atlas_rna_dropseq
	5.466162,-21.663813,scRNA-seq,Endothelial cell ,Endothelial cell ,atlas_rna_dropseq
	-76.66823,-33.55326,scRNA-seq,Basal cell of urothelium,Basal cell of urothelium,atlas_rna_dropseq
	54.273922,-62.430786,scRNA-seq,Mesenchymal cell ,Mesenchymal cell ,atlas_rna_dropseq
	-69.21639,-35.84501,scRNA-seq,Bladder cell,Bladder cell,atlas_rna_dropseq
	-70.79782,-38.556385,scRNA-seq,Bladder cell,Bladder cell,atlas_rna_dropseq
	-72.87121,-37.848007,scRNA-seq,Bladder cell,Bladder cell,atlas_rna_dropseq
	57.978107,-65.18992,scRNA-seq,Mesenchymal cell ,Mesenchymal cell ,atlas_rna_dropseq
	55.81163,-64.09434,scRNA-seq,Mesenchymal cell ,Mesenchymal cell ,atlas_rna_dropseq
	56.985992,-63.90798,scRNA-seq,Mesenchymal cell ,Mesenchymal cell ,atlas_rna_dropseq
	55.56049,-64.875725,scRNA-seq,Mesenchymal cell ,Mesenchymal cell ,atlas_rna_dropseq
	55.717453,-62.452957,scRNA-seq,Mesenchymal cell ,Mesenchymal cell ,atlas_rna_dropseq
	-70.70976,-38.224155,scRNA-seq,Bladder cell,Bladder cell,atlas_rna_dropseq
	57.663635,-61.948326,scRNA-seq,Mesenchymal cell ,Mesenchymal cell ,atlas_rna_dropseq
	57.640385,-61.65918,scRNA-seq,Mesenchymal cell ,Mesenchymal cell ,atlas_rna_dropseq
	-70.39907,-37.127136,scRNA-seq,Bladder cell,Bladder cell,atlas_rna_dropseq
	53.531715,-67.80104,scRNA-seq,Mesenchymal cell ,Mesenchymal cell ,atlas_rna_dropseq
	54.845013,-63.89069,scRNA-seq,Mesenchymal cell ,Mesenchymal cell ,atlas_rna_dropseq
	54.10331,-68.42758,scRNA-seq,Mesenchymal cell ,Mesenchymal cell ,atlas_rna_dropseq
	59.6117,-65.0584,scRNA-seq,Mesenchymal cell ,Mesenchymal cell ,atlas_rna_dropseq
	-70.66095,-37.080097,scRNA-seq,Bladder cell,Bladder cell,atlas_rna_dropseq
	54.250023,-68.67947,scRNA-seq,Mesenchymal cell ,Mesenchymal cell ,atlas_rna_dropseq
	53.593216,-66.84641,scRNA-seq,Mesenchymal cell ,Mesenchymal cell ,atlas_rna_dropseq
	-75.6178,-32.022694,scRNA-seq,Basal cell of urothelium,Basal cell of urothelium,atlas_rna_dropseq
	56.78308,-66.87,scRNA-seq,Mesenchymal cell ,Mesenchymal cell ,atlas_rna_dropseq
	55.894302,-61.76013,scRNA-seq,Mesenchymal cell ,Mesenchymal cell ,atlas_rna_dropseq
	-70.82061,-38.098732,scRNA-seq,Bladder cell,Bladder cell,atlas_rna_dropseq
	60.765194,-65.61728,scRNA-seq,Mesenchymal cell ,Mesenchymal cell ,atlas_rna_dropseq
	56.47301,-65.20759,scRNA-seq,Mesenchymal cell ,Mesenchymal cell ,atlas_rna_dropseq
	55.98169,-61.680946,scRNA-seq,Mesenchymal cell ,Mesenchymal cell ,atlas_rna_dropseq
	58.65568,-64.656525,scRNA-seq,Mesenchymal cell ,Mesenchymal cell ,atlas_rna_dropseq
	-70.82854,-38.23321,scRNA-seq,Bladder cell,Bladder cell,atlas_rna_dropseq
	-70.57693,-38.13674,scRNA-seq,Bladder cell,Bladder cell,atlas_rna_dropseq
	-70.92183,-37.051655,scRNA-seq,Bladder cell,Bladder cell,atlas_rna_dropseq
	-70.16399,-37.146297,scRNA-seq,Bladder cell,Bladder cell,atlas_rna_dropseq
	-72.89059,-37.49154,scRNA-seq,Bladder cell,Bladder cell,atlas_rna_dropseq
	57.11162,-63.171314,scRNA-seq,Mesenchymal cell ,Mesenchymal cell ,atlas_rna_dropseq
	56.820263,-61.564213,scRNA-seq,Mesenchymal cell ,Mesenchymal cell ,atlas_rna_dropseq
	56.277275,-65.330414,scRNA-seq,Mesenchymal cell ,Mesenchymal cell ,atlas_rna_dropseq
	-26.065123,74.99816,scRNA-seq,Bladder cell,Bladder cell,atlas_rna_dropseq
	58.629993,-64.56827,scRNA-seq,Mesenchymal cell ,Mesenchymal cell ,atlas_rna_dropseq
	57.032585,-62.257378,scRNA-seq,Mesenchymal cell ,Mesenchymal cell ,atlas_rna_dropseq
	54.75437,-62.928627,scRNA-seq,Mesenchymal cell ,Mesenchymal cell ,atlas_rna_dropseq
	56.233578,-62.137318,scRNA-seq,Mesenchymal cell ,Mesenchymal cell ,atlas_rna_dropseq
	-69.84747,-31.84989,scRNA-seq,Bladder cell,Bladder cell,atlas_rna_dropseq
	56.675514,-61.863346,scRNA-seq,Mesenchymal cell ,Mesenchymal cell ,atlas_rna_dropseq
	-74.72455,-35.122734,scRNA-seq,Bladder cell,Bladder cell,atlas_rna_dropseq
	41.624336,61.34193,scRNA-seq,Leukocyte ,Leukocyte ,atlas_rna_dropseq
	54.843807,-62.45069,scRNA-seq,Mesenchymal cell ,Mesenchymal cell ,atlas_rna_dropseq
	58.36108,-63.06616,scRNA-seq,Mesenchymal cell ,Mesenchymal cell ,atlas_rna_dropseq
	57.901115,-61.68253,scRNA-seq,Mesenchymal cell ,Mesenchymal cell ,atlas_rna_dropseq
	-72.44698,-37.80498,scRNA-seq,Bladder cell,Bladder cell,atlas_rna_dropseq
	-71.84627,-36.462284,scRNA-seq,Bladder cell,Bladder cell,atlas_rna_dropseq
	-77.93063,-32.459488,scRNA-seq,Basal cell of urothelium,Basal cell of urothelium,atlas_rna_dropseq
	56.316956,-63.496563,scRNA-seq,Mesenchymal cell ,Mesenchymal cell ,atlas_rna_dropseq
	-70.83098,-37.380753,scRNA-seq,Bladder cell,Bladder cell,atlas_rna_dropseq
	60.23656,-61.72428,scRNA-seq,Mesenchymal cell ,Mesenchymal cell ,atlas_rna_dropseq
	-76.152985,-32.964294,scRNA-seq,Basal cell of urothelium,Basal cell of urothelium,atlas_rna_dropseq
	55.782337,-62.514988,scRNA-seq,Mesenchymal cell ,Mesenchymal cell ,atlas_rna_dropseq
	-76.96906,-32.431736,scRNA-seq,Basal cell of urothelium,Basal cell of urothelium,atlas_rna_dropseq
	-70.028564,-37.72629,scRNA-seq,Bladder cell,Bladder cell,atlas_rna_dropseq
	57.054974,-62.437515,scRNA-seq,Mesenchymal cell ,Mesenchymal cell ,atlas_rna_dropseq
	56.71225,-68.72367,scRNA-seq,Bladder cell,Bladder cell,atlas_rna_dropseq
	55.39905,-67.87227,scRNA-seq,Mesenchymal cell ,Mesenchymal cell ,atlas_rna_dropseq
	58.351166,-63.21957,scRNA-seq,Mesenchymal cell ,Mesenchymal cell ,atlas_rna_dropseq
	55.013226,-66.26339,scRNA-seq,Mesenchymal cell ,Mesenchymal cell ,atlas_rna_dropseq
	61.288307,-63.941128,scRNA-seq,Mesenchymal cell ,Mesenchymal cell ,atlas_rna_dropseq
	54.976437,-63.431725,scRNA-seq,Mesenchymal cell ,Mesenchymal cell ,atlas_rna_dropseq
	-70.84048,-38.210632,scRNA-seq,Bladder cell,Bladder cell,atlas_rna_dropseq
	-72.24866,-35.044952,scRNA-seq,Bladder cell,Bladder cell,atlas_rna_dropseq
	-72.60364,-36.116837,scRNA-seq,Bladder cell,Bladder cell,atlas_rna_dropseq
	-71.36656,-36.937878,scRNA-seq,Bladder cell,Bladder cell,atlas_rna_dropseq
	-70.58821,-37.850464,scRNA-seq,Bladder cell,Bladder cell,atlas_rna_dropseq
	57.754433,-64.613106,scRNA-seq,Mesenchymal cell ,Mesenchymal cell ,atlas_rna_dropseq
	-76.73199,-30.556168,scRNA-seq,Basal cell of urothelium,Basal cell of urothelium,atlas_rna_dropseq
	-70.318855,-37.644665,scRNA-seq,Bladder cell,Bladder cell,atlas_rna_dropseq
	57.09099,-61.731956,scRNA-seq,Bladder cell,Bladder cell,atlas_rna_dropseq
	-69.92598,-37.581306,scRNA-seq,Bladder cell,Bladder cell,atlas_rna_dropseq
	56.50404,-61.177753,scRNA-seq,Mesenchymal cell ,Mesenchymal cell ,atlas_rna_dropseq
	56.394794,-68.516716,scRNA-seq,Bladder cell,Bladder cell,atlas_rna_dropseq
	58.42275,-64.44868,scRNA-seq,Mesenchymal cell ,Mesenchymal cell ,atlas_rna_dropseq
	54.442715,-62.951405,scRNA-seq,Mesenchymal cell ,Mesenchymal cell ,atlas_rna_dropseq
	56.098217,-62.10375,scRNA-seq,Mesenchymal cell ,Mesenchymal cell ,atlas_rna_dropseq
	-70.27503,-37.689796,scRNA-seq,Bladder cell,Bladder cell,atlas_rna_dropseq
	55.23709,-68.369484,scRNA-seq,Bladder cell,Bladder cell,atlas_rna_dropseq
	55.816135,-62.257618,scRNA-seq,Mesenchymal cell ,Mesenchymal cell ,atlas_rna_dropseq
	-70.29007,-37.792706,scRNA-seq,Bladder cell,Bladder cell,atlas_rna_dropseq
	-70.30256,-37.83106,scRNA-seq,Bladder cell,Bladder cell,atlas_rna_dropseq
	34.86102,-50.948933,scRNA-seq,Leukocyte ,Leukocyte ,atlas_rna_dropseq
	56.89658,-61.62741,scRNA-seq,Mesenchymal cell ,Mesenchymal cell ,atlas_rna_dropseq
	58.59267,-64.57018,scRNA-seq,Mesenchymal cell ,Mesenchymal cell ,atlas_rna_dropseq
	-77.390526,-33.63662,scRNA-seq,Basal cell of urothelium,Basal cell of urothelium,atlas_rna_dropseq
	56.66509,-62.141693,scRNA-seq,Mesenchymal cell ,Mesenchymal cell ,atlas_rna_dropseq
	54.362385,-65.15019,scRNA-seq,Mesenchymal cell ,Mesenchymal cell ,atlas_rna_dropseq
	57.45802,-64.721146,scRNA-seq,Mesenchymal cell ,Mesenchymal cell ,atlas_rna_dropseq
	59.527153,-62.714622,scRNA-seq,Mesenchymal cell ,Mesenchymal cell ,atlas_rna_dropseq
	-70.52867,-38.336445,scRNA-seq,Bladder cell,Bladder cell,atlas_rna_dropseq
	58.24213,-62.019623,scRNA-seq,Mesenchymal cell ,Mesenchymal cell ,atlas_rna_dropseq
	56.327305,-65.00737,scRNA-seq,Mesenchymal cell ,Mesenchymal cell ,atlas_rna_dropseq
	-76.18031,-34.55825,scRNA-seq,Bladder cell,Bladder cell,atlas_rna_dropseq
	58.292732,-61.73846,scRNA-seq,Mesenchymal cell ,Mesenchymal cell ,atlas_rna_dropseq
	-70.85636,-37.394043,scRNA-seq,Bladder cell,Bladder cell,atlas_rna_dropseq
	58.406296,-61.373177,scRNA-seq,Mesenchymal cell ,Mesenchymal cell ,atlas_rna_dropseq
	54.948418,-62.69309,scRNA-seq,Mesenchymal cell ,Mesenchymal cell ,atlas_rna_dropseq
	55.311466,-62.36133,scRNA-seq,Mesenchymal cell ,Mesenchymal cell ,atlas_rna_dropseq
	55.66554,-62.040733,scRNA-seq,Mesenchymal cell ,Mesenchymal cell ,atlas_rna_dropseq
	54.085953,-65.22306,scRNA-seq,Mesenchymal cell ,Mesenchymal cell ,atlas_rna_dropseq
	56.01304,-61.630623,scRNA-seq,Mesenchymal cell ,Mesenchymal cell ,atlas_rna_dropseq
	59.86088,-62.69854,scRNA-seq,Mesenchymal cell ,Mesenchymal cell ,atlas_rna_dropseq
	55.858627,-62.242496,scRNA-seq,Mesenchymal cell ,Mesenchymal cell ,atlas_rna_dropseq
	56.63666,-68.79853,scRNA-seq,Bladder cell,Bladder cell,atlas_rna_dropseq
	-77.925446,-32.38813,scRNA-seq,Basal cell of urothelium,Basal cell of urothelium,atlas_rna_dropseq
	-70.12466,-37.857124,scRNA-seq,Bladder cell,Bladder cell,atlas_rna_dropseq
	5.949989,-21.068169,scRNA-seq,Endothelial cell ,Endothelial cell ,atlas_rna_dropseq
	-70.47199,-38.15832,scRNA-seq,Bladder cell,Bladder cell,atlas_rna_dropseq
	-71.66023,-35.49378,scRNA-seq,Bladder cell,Bladder cell,atlas_rna_dropseq
	-70.270966,-37.739132,scRNA-seq,Bladder cell,Bladder cell,atlas_rna_dropseq
	-76.923004,-32.701313,scRNA-seq,Basal cell of urothelium,Basal cell of urothelium,atlas_rna_dropseq
	-72.7752,-37.222088,scRNA-seq,Bladder cell,Bladder cell,atlas_rna_dropseq
	57.80636,-62.098606,scRNA-seq,Mesenchymal cell ,Mesenchymal cell ,atlas_rna_dropseq
	56.147972,-61.88952,scRNA-seq,Mesenchymal cell ,Mesenchymal cell ,atlas_rna_dropseq
	56.679188,-62.240543,scRNA-seq,Mesenchymal cell ,Mesenchymal cell ,atlas_rna_dropseq
	-73.24653,-34.812843,scRNA-seq,Bladder cell,Bladder cell,atlas_rna_dropseq
	57.789032,-64.22519,scRNA-seq,Mesenchymal cell ,Mesenchymal cell ,atlas_rna_dropseq
	-70.45213,-38.236683,scRNA-seq,Bladder cell,Bladder cell,atlas_rna_dropseq
	55.86077,-61.99769,scRNA-seq,Mesenchymal cell ,Mesenchymal cell ,atlas_rna_dropseq
	-70.32239,-38.03271,scRNA-seq,Bladder cell,Bladder cell,atlas_rna_dropseq
	61.17145,-63.44384,scRNA-seq,Mesenchymal cell ,Mesenchymal cell ,atlas_rna_dropseq
	56.42068,-67.254906,scRNA-seq,Mesenchymal cell ,Mesenchymal cell ,atlas_rna_dropseq
	36.950905,64.16808,scRNA-seq,Leukocyte ,Leukocyte ,atlas_rna_dropseq
	-70.458725,-38.368675,scRNA-seq,Bladder cell,Bladder cell,atlas_rna_dropseq
	54.725876,-62.708458,scRNA-seq,Mesenchymal cell ,Mesenchymal cell ,atlas_rna_dropseq
	-73.90007,-36.672623,scRNA-seq,Bladder cell,Bladder cell,atlas_rna_dropseq
	-77.35876,-32.626514,scRNA-seq,Basal cell of urothelium,Basal cell of urothelium,atlas_rna_dropseq
	55.701946,-63.967087,scRNA-seq,Mesenchymal cell ,Mesenchymal cell ,atlas_rna_dropseq
	59.289925,-62.632057,scRNA-seq,Mesenchymal cell ,Mesenchymal cell ,atlas_rna_dropseq
	60.32735,-63.59455,scRNA-seq,Mesenchymal cell ,Mesenchymal cell ,atlas_rna_dropseq
	5.9415226,-21.189796,scRNA-seq,Endothelial cell ,Endothelial cell ,atlas_rna_dropseq
	-74.76884,-34.785545,scRNA-seq,Bladder cell,Bladder cell,atlas_rna_dropseq
	-70.40367,-38.08307,scRNA-seq,Bladder cell,Bladder cell,atlas_rna_dropseq
	55.37619,-62.688316,scRNA-seq,Mesenchymal cell ,Mesenchymal cell ,atlas_rna_dropseq
	-70.40577,-38.050777,scRNA-seq,Bladder cell,Bladder cell,atlas_rna_dropseq
	-70.03636,-37.674778,scRNA-seq,Bladder cell,Bladder cell,atlas_rna_dropseq
	-70.63096,-37.767803,scRNA-seq,Bladder cell,Bladder cell,atlas_rna_dropseq
	54.07988,-68.800606,scRNA-seq,Bladder cell,Bladder cell,atlas_rna_dropseq
	-72.45303,-37.007633,scRNA-seq,Bladder cell,Bladder cell,atlas_rna_dropseq
	-69.77944,-34.72803,scRNA-seq,Bladder cell,Bladder cell,atlas_rna_dropseq
	-73.28273,-36.37221,scRNA-seq,Bladder cell,Bladder cell,atlas_rna_dropseq
	56.72931,-63.624332,scRNA-seq,Mesenchymal cell ,Mesenchymal cell ,atlas_rna_dropseq
	-74.30234,-35.64791,scRNA-seq,Bladder cell,Bladder cell,atlas_rna_dropseq
	-71.35392,-34.087368,scRNA-seq,Bladder cell,Bladder cell,atlas_rna_dropseq
	55.2002,-65.93759,scRNA-seq,Mesenchymal cell ,Mesenchymal cell ,atlas_rna_dropseq
	-69.26338,-34.098022,scRNA-seq,Bladder cell,Bladder cell,atlas_rna_dropseq
	55.892925,-64.11929,scRNA-seq,Mesenchymal cell ,Mesenchymal cell ,atlas_rna_dropseq
	-69.48401,-35.416595,scRNA-seq,Bladder cell,Bladder cell,atlas_rna_dropseq
	54.69147,-66.48558,scRNA-seq,Mesenchymal cell ,Mesenchymal cell ,atlas_rna_dropseq
	54.187065,-64.68691,scRNA-seq,Mesenchymal cell ,Mesenchymal cell ,atlas_rna_dropseq
	-70.15339,-35.624226,scRNA-seq,Bladder cell,Bladder cell,atlas_rna_dropseq
	-71.4377,-34.66243,scRNA-seq,Bladder cell,Bladder cell,atlas_rna_dropseq
	53.961563,-67.986015,scRNA-seq,Mesenchymal cell ,Mesenchymal cell ,atlas_rna_dropseq
	-77.2477,-31.934683,scRNA-seq,Basal cell of urothelium,Basal cell of urothelium,atlas_rna_dropseq
	55.8702,-62.897095,scRNA-seq,Mesenchymal cell ,Mesenchymal cell ,atlas_rna_dropseq
	-73.18636,-34.882446,scRNA-seq,Bladder cell,Bladder cell,atlas_rna_dropseq
	54.616108,-62.117977,scRNA-seq,Mesenchymal cell ,Mesenchymal cell ,atlas_rna_dropseq
	57.018,-61.840046,scRNA-seq,Mesenchymal cell ,Mesenchymal cell ,atlas_rna_dropseq
	54.648212,-63.983337,scRNA-seq,Mesenchymal cell ,Mesenchymal cell ,atlas_rna_dropseq
	55.521156,-63.74525,scRNA-seq,Mesenchymal cell ,Mesenchymal cell ,atlas_rna_dropseq
	-70.5053,-35.660152,scRNA-seq,Bladder cell,Bladder cell,atlas_rna_dropseq
	55.964973,-66.25216,scRNA-seq,Mesenchymal cell ,Mesenchymal cell ,atlas_rna_dropseq
	-69.78416,-36.53957,scRNA-seq,Bladder cell,Bladder cell,atlas_rna_dropseq
	58.174217,-62.02384,scRNA-seq,Mesenchymal cell ,Mesenchymal cell ,atlas_rna_dropseq
	-74.86914,-33.87618,scRNA-seq,Bladder cell,Bladder cell,atlas_rna_dropseq
	-70.171745,-36.40308,scRNA-seq,Bladder cell,Bladder cell,atlas_rna_dropseq
	-68.80378,-33.263405,scRNA-seq,Bladder cell,Bladder cell,atlas_rna_dropseq
	57.054287,-64.08417,scRNA-seq,Mesenchymal cell ,Mesenchymal cell ,atlas_rna_dropseq
	53.93531,-63.77385,scRNA-seq,Mesenchymal cell ,Mesenchymal cell ,atlas_rna_dropseq
	55.83728,-65.46764,scRNA-seq,Mesenchymal cell ,Mesenchymal cell ,atlas_rna_dropseq
	-75.99481,-32.253815,scRNA-seq,Basal cell of urothelium,Basal cell of urothelium,atlas_rna_dropseq
	54.57944,-60.250973,scRNA-seq,Endothelial cell ,Endothelial cell ,atlas_rna_dropseq
	-74.549774,-34.006252,scRNA-seq,Bladder cell,Bladder cell,atlas_rna_dropseq
	61.208004,-64.61372,scRNA-seq,Mesenchymal cell ,Mesenchymal cell ,atlas_rna_dropseq
	56.505173,-62.059498,scRNA-seq,Mesenchymal cell ,Mesenchymal cell ,atlas_rna_dropseq
	53.580463,-68.25688,scRNA-seq,Mesenchymal cell ,Mesenchymal cell ,atlas_rna_dropseq
	-69.049644,-33.980995,scRNA-seq,Bladder cell,Bladder cell,atlas_rna_dropseq
	56.52357,-68.88399,scRNA-seq,Basal cell of urothelium,Basal cell of urothelium,atlas_rna_dropseq
	-76.79557,-33.16957,scRNA-seq,Basal cell of urothelium,Basal cell of urothelium,atlas_rna_dropseq
	55.42944,-62.265812,scRNA-seq,Mesenchymal cell ,Mesenchymal cell ,atlas_rna_dropseq
	-75.35835,-34.860252,scRNA-seq,Bladder cell,Bladder cell,atlas_rna_dropseq
	55.869133,-65.42487,scRNA-seq,Mesenchymal cell ,Mesenchymal cell ,atlas_rna_dropseq
	54.949825,-63.744297,scRNA-seq,Mesenchymal cell ,Mesenchymal cell ,atlas_rna_dropseq
	-76.8367,-32.406944,scRNA-seq,Basal cell of urothelium,Basal cell of urothelium,atlas_rna_dropseq
	-76.01528,-32.299244,scRNA-seq,Basal cell of urothelium,Basal cell of urothelium,atlas_rna_dropseq
	58.84496,-64.22918,scRNA-seq,Mesenchymal cell ,Mesenchymal cell ,atlas_rna_dropseq
	54.60329,-65.79973,scRNA-seq,Mesenchymal cell ,Mesenchymal cell ,atlas_rna_dropseq
	55.73945,-61.717495,scRNA-seq,Basal cell of urothelium,Basal cell of urothelium,atlas_rna_dropseq
	-70.143906,-34.645885,scRNA-seq,Bladder cell,Bladder cell,atlas_rna_dropseq
	57.749355,-61.972584,scRNA-seq,Mesenchymal cell ,Mesenchymal cell ,atlas_rna_dropseq
	56.493896,-63.178356,scRNA-seq,Mesenchymal cell ,Mesenchymal cell ,atlas_rna_dropseq
	-69.77331,-35.54907,scRNA-seq,Bladder cell,Bladder cell,atlas_rna_dropseq
	-69.029526,-35.453,scRNA-seq,Bladder cell,Bladder cell,atlas_rna_dropseq
	54.755276,-66.23864,scRNA-seq,Mesenchymal cell ,Mesenchymal cell ,atlas_rna_dropseq
	58.53742,-62.81374,scRNA-seq,Mesenchymal cell ,Mesenchymal cell ,atlas_rna_dropseq
	-70.32084,-35.537777,scRNA-seq,Bladder cell,Bladder cell,atlas_rna_dropseq
	-71.9707,-34.9151,scRNA-seq,Bladder cell,Bladder cell,atlas_rna_dropseq
	-72.73759,-36.57699,scRNA-seq,Bladder cell,Bladder cell,atlas_rna_dropseq
	34.686676,-50.865902,scRNA-seq,Leukocyte ,Leukocyte ,atlas_rna_dropseq
	-75.206955,-33.567173,scRNA-seq,Basal cell of urothelium,Basal cell of urothelium,atlas_rna_dropseq
	-76.09537,-31.00006,scRNA-seq,Basal cell of urothelium,Basal cell of urothelium,atlas_rna_dropseq
	-73.1925,-31.503843,scRNA-seq,Bladder cell,Bladder cell,atlas_rna_dropseq
	-70.19123,-36.14303,scRNA-seq,Bladder cell,Bladder cell,atlas_rna_dropseq
	54.852943,-63.66935,scRNA-seq,Mesenchymal cell ,Mesenchymal cell ,atlas_rna_dropseq
	-73.81385,-36.344124,scRNA-seq,Bladder cell,Bladder cell,atlas_rna_dropseq
	54.138565,-67.709694,scRNA-seq,Mesenchymal cell ,Mesenchymal cell ,atlas_rna_dropseq
	53.911705,-67.00416,scRNA-seq,Mesenchymal cell ,Mesenchymal cell ,atlas_rna_dropseq
	54.86831,-63.99829,scRNA-seq,Mesenchymal cell ,Mesenchymal cell ,atlas_rna_dropseq
	56.71549,-65.22668,scRNA-seq,Mesenchymal cell ,Mesenchymal cell ,atlas_rna_dropseq
	-73.16609,-34.715927,scRNA-seq,Bladder cell,Bladder cell,atlas_rna_dropseq
	57.89715,-63.705967,scRNA-seq,Mesenchymal cell ,Mesenchymal cell ,atlas_rna_dropseq
	54.33645,-65.71348,scRNA-seq,Mesenchymal cell ,Mesenchymal cell ,atlas_rna_dropseq
	53.36702,-67.79316,scRNA-seq,Mesenchymal cell ,Mesenchymal cell ,atlas_rna_dropseq
	54.20369,-65.063385,scRNA-seq,Mesenchymal cell ,Mesenchymal cell ,atlas_rna_dropseq
	56.49956,-64.068825,scRNA-seq,Mesenchymal cell ,Mesenchymal cell ,atlas_rna_dropseq
	53.66447,-64.45622,scRNA-seq,Mesenchymal cell ,Mesenchymal cell ,atlas_rna_dropseq
	56.904697,-62.87238,scRNA-seq,Mesenchymal cell ,Mesenchymal cell ,atlas_rna_dropseq
	56.424976,-67.73571,scRNA-seq,Mesenchymal cell ,Mesenchymal cell ,atlas_rna_dropseq
	53.824703,-67.511826,scRNA-seq,Mesenchymal cell ,Mesenchymal cell ,atlas_rna_dropseq
	-70.011444,-36.083588,scRNA-seq,Bladder cell,Bladder cell,atlas_rna_dropseq
	-76.39791,-32.93456,scRNA-seq,Basal cell of urothelium,Basal cell of urothelium,atlas_rna_dropseq
	-77.49813,-32.117702,scRNA-seq,Basal cell of urothelium,Basal cell of urothelium,atlas_rna_dropseq
	-72.76197,-34.27689,scRNA-seq,Bladder cell,Bladder cell,atlas_rna_dropseq
	58.239532,-62.608887,scRNA-seq,Mesenchymal cell ,Mesenchymal cell ,atlas_rna_dropseq
	53.513706,-66.16169,scRNA-seq,Mesenchymal cell ,Mesenchymal cell ,atlas_rna_dropseq
	-76.78387,-34.765457,scRNA-seq,Bladder cell,Bladder cell,atlas_rna_dropseq
	-74.26301,-35.84762,scRNA-seq,Bladder cell,Bladder cell,atlas_rna_dropseq
	-70.90318,-34.241955,scRNA-seq,Bladder cell,Bladder cell,atlas_rna_dropseq
	55.657124,-67.052505,scRNA-seq,Mesenchymal cell ,Mesenchymal cell ,atlas_rna_dropseq
	-74.04487,-34.103714,scRNA-seq,Bladder cell,Bladder cell,atlas_rna_dropseq
	-69.43981,-36.122116,scRNA-seq,Bladder cell,Bladder cell,atlas_rna_dropseq
	53.659184,-67.02017,scRNA-seq,Mesenchymal cell ,Mesenchymal cell ,atlas_rna_dropseq
	5.381853,-20.73445,scRNA-seq,Endothelial cell ,Endothelial cell ,atlas_rna_dropseq
	-73.82303,-33.535378,scRNA-seq,Bladder cell,Bladder cell,atlas_rna_dropseq
	56.639156,-65.60608,scRNA-seq,Mesenchymal cell ,Mesenchymal cell ,atlas_rna_dropseq
	54.837685,-64.43862,scRNA-seq,Mesenchymal cell ,Mesenchymal cell ,atlas_rna_dropseq
	53.77463,-66.84909,scRNA-seq,Mesenchymal cell ,Mesenchymal cell ,atlas_rna_dropseq
	-69.81045,-33.30656,scRNA-seq,Bladder cell,Bladder cell,atlas_rna_dropseq
	-76.42408,-32.52542,scRNA-seq,Basal cell of urothelium,Basal cell of urothelium,atlas_rna_dropseq
	57.281532,-65.985085,scRNA-seq,Mesenchymal cell ,Mesenchymal cell ,atlas_rna_dropseq
	-71.62326,-35.9034,scRNA-seq,Bladder cell,Bladder cell,atlas_rna_dropseq
	55.183506,-67.44235,scRNA-seq,Mesenchymal cell ,Mesenchymal cell ,atlas_rna_dropseq
	-72.972046,-37.934956,scRNA-seq,Bladder cell,Bladder cell,atlas_rna_dropseq
	56.884426,-62.646984,scRNA-seq,Mesenchymal cell ,Mesenchymal cell ,atlas_rna_dropseq
	53.783886,-68.20622,scRNA-seq,Mesenchymal cell ,Mesenchymal cell ,atlas_rna_dropseq
	58.237823,-66.48111,scRNA-seq,Mesenchymal cell ,Mesenchymal cell ,atlas_rna_dropseq
	-71.70826,-32.06837,scRNA-seq,Bladder cell,Bladder cell,atlas_rna_dropseq
	-73.917656,-35.716854,scRNA-seq,Bladder cell,Bladder cell,atlas_rna_dropseq
	-75.6004,-31.456766,scRNA-seq,Basal cell of urothelium,Basal cell of urothelium,atlas_rna_dropseq
	-74.36657,-34.19472,scRNA-seq,Bladder cell,Bladder cell,atlas_rna_dropseq
	-69.95652,-33.25711,scRNA-seq,Bladder cell,Bladder cell,atlas_rna_dropseq
	54.155968,-67.226074,scRNA-seq,Mesenchymal cell ,Mesenchymal cell ,atlas_rna_dropseq
	-77.63086,-32.186005,scRNA-seq,Bladder cell,Bladder cell,atlas_rna_dropseq
	54.719482,-60.701447,scRNA-seq,Mesenchymal cell ,Mesenchymal cell ,atlas_rna_dropseq
	-74.063484,-33.614918,scRNA-seq,Bladder cell,Bladder cell,atlas_rna_dropseq
	53.700394,-65.1664,scRNA-seq,Mesenchymal cell ,Mesenchymal cell ,atlas_rna_dropseq
	54.635246,-66.792595,scRNA-seq,Mesenchymal cell ,Mesenchymal cell ,atlas_rna_dropseq
	56.11485,-65.28285,scRNA-seq,Mesenchymal cell ,Mesenchymal cell ,atlas_rna_dropseq
	58.44259,-62.702835,scRNA-seq,Mesenchymal cell ,Mesenchymal cell ,atlas_rna_dropseq
	56.44539,-63.80904,scRNA-seq,Mesenchymal cell ,Mesenchymal cell ,atlas_rna_dropseq
	-74.173676,-36.768394,scRNA-seq,Bladder cell,Bladder cell,atlas_rna_dropseq
	-74.758545,-35.782333,scRNA-seq,Bladder cell,Bladder cell,atlas_rna_dropseq
	54.068977,-64.62145,scRNA-seq,Mesenchymal cell ,Mesenchymal cell ,atlas_rna_dropseq
	-77.36286,-31.629314,scRNA-seq,Basal cell of urothelium,Basal cell of urothelium,atlas_rna_dropseq
	-75.66593,-35.71948,scRNA-seq,Bladder cell,Bladder cell,atlas_rna_dropseq
	61.36997,-64.18264,scRNA-seq,Mesenchymal cell ,Mesenchymal cell ,atlas_rna_dropseq
	59.60327,-62.012394,scRNA-seq,Mesenchymal cell ,Mesenchymal cell ,atlas_rna_dropseq
	53.677307,-67.386894,scRNA-seq,Mesenchymal cell ,Mesenchymal cell ,atlas_rna_dropseq
	5.889706,-20.804543,scRNA-seq,Endothelial cell ,Endothelial cell ,atlas_rna_dropseq
	34.93289,-50.83422,scRNA-seq,Leukocyte ,Leukocyte ,atlas_rna_dropseq
	54.52347,-66.40197,scRNA-seq,Mesenchymal cell ,Mesenchymal cell ,atlas_rna_dropseq
	-74.50354,-36.033096,scRNA-seq,Bladder cell,Bladder cell,atlas_rna_dropseq
	58.798153,-64.48808,scRNA-seq,Mesenchymal cell ,Mesenchymal cell ,atlas_rna_dropseq
	-76.16083,-32.098095,scRNA-seq,Basal cell of urothelium,Basal cell of urothelium,atlas_rna_dropseq
	-71.10177,-32.814182,scRNA-seq,Bladder cell,Bladder cell,atlas_rna_dropseq
	54.895405,-65.01607,scRNA-seq,Mesenchymal cell ,Mesenchymal cell ,atlas_rna_dropseq
	54.100906,-65.61969,scRNA-seq,Mesenchymal cell ,Mesenchymal cell ,atlas_rna_dropseq
	53.90438,-68.01343,scRNA-seq,Mesenchymal cell ,Mesenchymal cell ,atlas_rna_dropseq
	-74.259834,-33.9829,scRNA-seq,Bladder cell,Bladder cell,atlas_rna_dropseq
	-71.25653,-33.3047,scRNA-seq,Bladder cell,Bladder cell,atlas_rna_dropseq
	-74.67615,-32.85108,scRNA-seq,Bladder cell,Bladder cell,atlas_rna_dropseq
	-70.63851,-32.25672,scRNA-seq,Bladder cell,Bladder cell,atlas_rna_dropseq
	59.489956,-64.285,scRNA-seq,Mesenchymal cell ,Mesenchymal cell ,atlas_rna_dropseq
	-70.5401,-36.660824,scRNA-seq,Bladder cell,Bladder cell,atlas_rna_dropseq
	56.753254,-62.469765,scRNA-seq,Mesenchymal cell ,Mesenchymal cell ,atlas_rna_dropseq
	56.928387,-62.885323,scRNA-seq,Mesenchymal cell ,Mesenchymal cell ,atlas_rna_dropseq
	53.837234,-63.01137,scRNA-seq,Mesenchymal cell ,Mesenchymal cell ,atlas_rna_dropseq
	56.58547,-63.026573,scRNA-seq,Mesenchymal cell ,Mesenchymal cell ,atlas_rna_dropseq
	-70.1185,-35.917416,scRNA-seq,Bladder cell,Bladder cell,atlas_rna_dropseq
	-73.98427,-35.70277,scRNA-seq,Bladder cell,Bladder cell,atlas_rna_dropseq
	55.31014,-63.99565,scRNA-seq,Mesenchymal cell ,Mesenchymal cell ,atlas_rna_dropseq
	60.118324,-63.00975,scRNA-seq,Mesenchymal cell ,Mesenchymal cell ,atlas_rna_dropseq
	54.89279,-66.33337,scRNA-seq,Mesenchymal cell ,Mesenchymal cell ,atlas_rna_dropseq
	55.32805,-64.3673,scRNA-seq,Mesenchymal cell ,Mesenchymal cell ,atlas_rna_dropseq
	-73.26054,-32.32727,scRNA-seq,Bladder cell,Bladder cell,atlas_rna_dropseq
	-77.668655,-32.67118,scRNA-seq,Basal cell of urothelium,Basal cell of urothelium,atlas_rna_dropseq
	53.79405,-67.36755,scRNA-seq,Mesenchymal cell ,Mesenchymal cell ,atlas_rna_dropseq
	-77.65592,-32.533447,scRNA-seq,Basal cell of urothelium,Basal cell of urothelium,atlas_rna_dropseq
	-75.34093,-33.787003,scRNA-seq,Bladder cell,Bladder cell,atlas_rna_dropseq
	53.557835,-67.2458,scRNA-seq,Mesenchymal cell ,Mesenchymal cell ,atlas_rna_dropseq
	54.466896,-65.066414,scRNA-seq,Mesenchymal cell ,Mesenchymal cell ,atlas_rna_dropseq
	-75.46555,-34.644955,scRNA-seq,Bladder cell,Bladder cell,atlas_rna_dropseq
	-73.52336,-34.590096,scRNA-seq,Bladder cell,Bladder cell,atlas_rna_dropseq
	-73.81114,-34.754158,scRNA-seq,Bladder cell,Bladder cell,atlas_rna_dropseq
	53.700783,-68.01214,scRNA-seq,Mesenchymal cell ,Mesenchymal cell ,atlas_rna_dropseq
	-73.01541,-35.970943,scRNA-seq,Bladder cell,Bladder cell,atlas_rna_dropseq
	55.73026,-63.740555,scRNA-seq,Mesenchymal cell ,Mesenchymal cell ,atlas_rna_dropseq
	-73.343025,-35.6545,scRNA-seq,Bladder cell,Bladder cell,atlas_rna_dropseq
	54.649303,-60.274647,scRNA-seq,Endothelial cell ,Endothelial cell ,atlas_rna_dropseq
	-75.18337,-35.721676,scRNA-seq,Bladder cell,Bladder cell,atlas_rna_dropseq
	56.23787,-66.84031,scRNA-seq,Mesenchymal cell ,Mesenchymal cell ,atlas_rna_dropseq
	55.027275,-63.334354,scRNA-seq,Mesenchymal cell ,Mesenchymal cell ,atlas_rna_dropseq
	54.08587,-65.28937,scRNA-seq,Mesenchymal cell ,Mesenchymal cell ,atlas_rna_dropseq
	54.91253,-67.67321,scRNA-seq,Mesenchymal cell ,Mesenchymal cell ,atlas_rna_dropseq
	57.682186,-67.653755,scRNA-seq,Mesenchymal cell ,Mesenchymal cell ,atlas_rna_dropseq
	56.5211,-65.413895,scRNA-seq,Mesenchymal cell ,Mesenchymal cell ,atlas_rna_dropseq
	-76.40826,-32.851112,scRNA-seq,Basal cell of urothelium,Basal cell of urothelium,atlas_rna_dropseq
	56.18114,-61.582287,scRNA-seq,Mesenchymal cell ,Mesenchymal cell ,atlas_rna_dropseq
	58.61007,-65.298836,scRNA-seq,Mesenchymal cell ,Mesenchymal cell ,atlas_rna_dropseq
	-71.39424,-33.18793,scRNA-seq,Bladder cell,Bladder cell,atlas_rna_dropseq
	-74.35853,-35.560825,scRNA-seq,Bladder cell,Bladder cell,atlas_rna_dropseq
	55.066727,-67.017525,scRNA-seq,Mesenchymal cell ,Mesenchymal cell ,atlas_rna_dropseq
	-69.750015,-34.352306,scRNA-seq,Bladder cell,Bladder cell,atlas_rna_dropseq
	-71.12399,-36.72499,scRNA-seq,Bladder cell,Bladder cell,atlas_rna_dropseq
	56.60828,-64.91906,scRNA-seq,Mesenchymal cell ,Mesenchymal cell ,atlas_rna_dropseq
	56.516888,-64.446144,scRNA-seq,Mesenchymal cell ,Mesenchymal cell ,atlas_rna_dropseq
	-72.51797,-35.35295,scRNA-seq,Bladder cell,Bladder cell,atlas_rna_dropseq
	53.914326,-65.86287,scRNA-seq,Mesenchymal cell ,Mesenchymal cell ,atlas_rna_dropseq
	8.662147,-15.704216,scRNA-seq,Endothelial cell ,Endothelial cell ,atlas_rna_dropseq
	58.060246,-65.28936,scRNA-seq,Mesenchymal cell ,Mesenchymal cell ,atlas_rna_dropseq
	53.750538,-63.836765,scRNA-seq,Mesenchymal cell ,Mesenchymal cell ,atlas_rna_dropseq
	56.327965,-65.11123,scRNA-seq,Mesenchymal cell ,Mesenchymal cell ,atlas_rna_dropseq
	-71.84919,-33.397522,scRNA-seq,Bladder cell,Bladder cell,atlas_rna_dropseq
	-69.48958,-34.233658,scRNA-seq,Bladder cell,Bladder cell,atlas_rna_dropseq
	-71.99864,-32.065384,scRNA-seq,Bladder cell,Bladder cell,atlas_rna_dropseq
	-70.34314,-39.18841,scRNA-seq,Mesenchymal cell ,Mesenchymal cell ,atlas_rna_dropseq
	53.519554,-67.53135,scRNA-seq,Mesenchymal cell ,Mesenchymal cell ,atlas_rna_dropseq
	-76.80224,-34.02778,scRNA-seq,Bladder cell,Bladder cell,atlas_rna_dropseq
	5.0826902,-22.033854,scRNA-seq,Endothelial cell ,Endothelial cell ,atlas_rna_dropseq
	54.914085,-63.412167,scRNA-seq,Mesenchymal cell ,Mesenchymal cell ,atlas_rna_dropseq
	-77.32721,-33.46123,scRNA-seq,Basal cell of urothelium,Basal cell of urothelium,atlas_rna_dropseq
	55.339092,-66.33543,scRNA-seq,Mesenchymal cell ,Mesenchymal cell ,atlas_rna_dropseq
	56.531563,-69.11896,scRNA-seq,Bladder cell,Bladder cell,atlas_rna_dropseq
	-75.93522,-35.880676,scRNA-seq,Bladder cell,Bladder cell,atlas_rna_dropseq
	-76.33921,-33.520382,scRNA-seq,Bladder cell,Bladder cell,atlas_rna_dropseq
	59.29998,-62.80237,scRNA-seq,Mesenchymal cell ,Mesenchymal cell ,atlas_rna_dropseq
	-73.21828,-34.14168,scRNA-seq,Bladder cell,Bladder cell,atlas_rna_dropseq
	-73.29594,-33.41855,scRNA-seq,Bladder cell,Bladder cell,atlas_rna_dropseq
	56.64515,-61.803837,scRNA-seq,Mesenchymal cell ,Mesenchymal cell ,atlas_rna_dropseq
	-75.85486,-33.346416,scRNA-seq,Bladder cell,Bladder cell,atlas_rna_dropseq
	54.71076,-64.49052,scRNA-seq,Basal cell of urothelium,Basal cell of urothelium,atlas_rna_dropseq
	56.38469,-63.946224,scRNA-seq,Mesenchymal cell ,Mesenchymal cell ,atlas_rna_dropseq
	-74.70887,-33.42055,scRNA-seq,Bladder cell,Bladder cell,atlas_rna_dropseq
	40.78719,61.28196,scRNA-seq,Leukocyte ,Leukocyte ,atlas_rna_dropseq
	-74.204155,-35.44829,scRNA-seq,Bladder cell,Bladder cell,atlas_rna_dropseq
	53.69087,-67.82383,scRNA-seq,Mesenchymal cell ,Mesenchymal cell ,atlas_rna_dropseq
	-70.17409,-32.597393,scRNA-seq,Bladder cell,Bladder cell,atlas_rna_dropseq
	42.716213,60.709267,scRNA-seq,Leukocyte ,Leukocyte ,atlas_rna_dropseq
	8.620788,-15.748148,scRNA-seq,Endothelial cell ,Endothelial cell ,atlas_rna_dropseq
	55.139225,-67.35739,scRNA-seq,Mesenchymal cell ,Mesenchymal cell ,atlas_rna_dropseq
	-75.979195,-34.316696,scRNA-seq,Bladder cell,Bladder cell,atlas_rna_dropseq
	52.722076,-65.306625,scRNA-seq,Mesenchymal cell ,Mesenchymal cell ,atlas_rna_dropseq
	53.88806,-63.900547,scRNA-seq,Mesenchymal cell ,Mesenchymal cell ,atlas_rna_dropseq
	-74.37944,-32.65139,scRNA-seq,Basal cell of urothelium,Basal cell of urothelium,atlas_rna_dropseq
	-77.50685,-32.92196,scRNA-seq,Basal cell of urothelium,Basal cell of urothelium,atlas_rna_dropseq
	54.24552,-64.614746,scRNA-seq,Mesenchymal cell ,Mesenchymal cell ,atlas_rna_dropseq
	-70.084785,-33.318134,scRNA-seq,Bladder cell,Bladder cell,atlas_rna_dropseq
	-70.16445,-36.53015,scRNA-seq,Bladder cell,Bladder cell,atlas_rna_dropseq
	34.76458,-50.98724,scRNA-seq,Leukocyte ,Leukocyte ,atlas_rna_dropseq
	-71.67867,-35.997837,scRNA-seq,Bladder cell,Bladder cell,atlas_rna_dropseq
	53.954994,-64.67834,scRNA-seq,Mesenchymal cell ,Mesenchymal cell ,atlas_rna_dropseq
	-74.17313,-35.93775,scRNA-seq,Bladder cell,Bladder cell,atlas_rna_dropseq
	-72.79482,-36.08188,scRNA-seq,Bladder cell,Bladder cell,atlas_rna_dropseq
	-77.97105,-32.897297,scRNA-seq,Basal cell of urothelium,Basal cell of urothelium,atlas_rna_dropseq
	54.616577,-60.29015,scRNA-seq,Endothelial cell ,Endothelial cell ,atlas_rna_dropseq
	57.123352,-62.311573,scRNA-seq,Mesenchymal cell ,Mesenchymal cell ,atlas_rna_dropseq
	-76.38834,-32.596283,scRNA-seq,Basal cell of urothelium,Basal cell of urothelium,atlas_rna_dropseq
	-74.88442,-34.865273,scRNA-seq,Bladder cell,Bladder cell,atlas_rna_dropseq
	57.832882,-63.876778,scRNA-seq,Mesenchymal cell ,Mesenchymal cell ,atlas_rna_dropseq
	1.1828724,64.55471,scRNA-seq,Endothelial cell ,Endothelial cell ,atlas_rna_dropseq
	53.759262,-66.97284,scRNA-seq,Mesenchymal cell ,Mesenchymal cell ,atlas_rna_dropseq
	-70.71548,-34.074413,scRNA-seq,Bladder cell,Bladder cell,atlas_rna_dropseq
	54.419014,-65.66034,scRNA-seq,Mesenchymal cell ,Mesenchymal cell ,atlas_rna_dropseq
	57.456528,-62.255737,scRNA-seq,Mesenchymal cell ,Mesenchymal cell ,atlas_rna_dropseq
	-76.122505,-30.797508,scRNA-seq,Basal cell of urothelium,Basal cell of urothelium,atlas_rna_dropseq
	5.795997,-20.928549,scRNA-seq,Endothelial cell ,Endothelial cell ,atlas_rna_dropseq
	54.25298,-66.64862,scRNA-seq,Mesenchymal cell ,Mesenchymal cell ,atlas_rna_dropseq
	53.44541,-66.01479,scRNA-seq,Basal cell of urothelium,Basal cell of urothelium,atlas_rna_dropseq
	-74.15013,-35.37353,scRNA-seq,Bladder cell,Bladder cell,atlas_rna_dropseq
	-76.349525,-32.057316,scRNA-seq,Basal cell of urothelium,Basal cell of urothelium,atlas_rna_dropseq
	-75.008224,-34.42341,scRNA-seq,Bladder cell,Bladder cell,atlas_rna_dropseq
	56.74469,-67.09385,scRNA-seq,Mesenchymal cell ,Mesenchymal cell ,atlas_rna_dropseq
	54.590866,-66.13761,scRNA-seq,Mesenchymal cell ,Mesenchymal cell ,atlas_rna_dropseq
	-73.074394,-35.30791,scRNA-seq,Bladder cell,Bladder cell,atlas_rna_dropseq
	56.643147,-63.153908,scRNA-seq,Mesenchymal cell ,Mesenchymal cell ,atlas_rna_dropseq
	-71.79651,-35.726093,scRNA-seq,Bladder cell,Bladder cell,atlas_rna_dropseq
	-70.36465,-35.2072,scRNA-seq,Bladder cell,Bladder cell,atlas_rna_dropseq
	-75.62278,-34.79905,scRNA-seq,Bladder cell,Bladder cell,atlas_rna_dropseq
	53.93483,-66.91977,scRNA-seq,Mesenchymal cell ,Mesenchymal cell ,atlas_rna_dropseq
	-77.05318,-33.097473,scRNA-seq,Basal cell of urothelium,Basal cell of urothelium,atlas_rna_dropseq
	-77.65025,-31.98703,scRNA-seq,Basal cell of urothelium,Basal cell of urothelium,atlas_rna_dropseq
	-69.62047,-35.427883,scRNA-seq,Bladder cell,Bladder cell,atlas_rna_dropseq
	58.839188,-64.27756,scRNA-seq,Mesenchymal cell ,Mesenchymal cell ,atlas_rna_dropseq
	55.348625,-63.266582,scRNA-seq,Mesenchymal cell ,Mesenchymal cell ,atlas_rna_dropseq
	53.674683,-67.90406,scRNA-seq,Mesenchymal cell ,Mesenchymal cell ,atlas_rna_dropseq
	-74.48689,-33.523,scRNA-seq,Bladder cell,Bladder cell,atlas_rna_dropseq
	55.83249,-63.053272,scRNA-seq,Mesenchymal cell ,Mesenchymal cell ,atlas_rna_dropseq
	-76.98246,-31.604416,scRNA-seq,Basal cell of urothelium,Basal cell of urothelium,atlas_rna_dropseq
	-74.64601,-36.11854,scRNA-seq,Bladder cell,Bladder cell,atlas_rna_dropseq
	-74.75768,-34.055264,scRNA-seq,Bladder cell,Bladder cell,atlas_rna_dropseq
	55.859653,-65.70426,scRNA-seq,Mesenchymal cell ,Mesenchymal cell ,atlas_rna_dropseq
	58.872448,-63.47518,scRNA-seq,Mesenchymal cell ,Mesenchymal cell ,atlas_rna_dropseq
	55.826195,-65.32788,scRNA-seq,Mesenchymal cell ,Mesenchymal cell ,atlas_rna_dropseq
	55.304794,-64.223976,scRNA-seq,Mesenchymal cell ,Mesenchymal cell ,atlas_rna_dropseq
	54.46102,-67.312126,scRNA-seq,Mesenchymal cell ,Mesenchymal cell ,atlas_rna_dropseq
	-74.65244,-36.86432,scRNA-seq,Bladder cell,Bladder cell,atlas_rna_dropseq
	55.907917,-65.92932,scRNA-seq,Mesenchymal cell ,Mesenchymal cell ,atlas_rna_dropseq
	56.65987,-64.4089,scRNA-seq,Mesenchymal cell ,Mesenchymal cell ,atlas_rna_dropseq
	-70.28813,-35.07472,scRNA-seq,Bladder cell,Bladder cell,atlas_rna_dropseq
	53.112904,-65.87276,scRNA-seq,Mesenchymal cell ,Mesenchymal cell ,atlas_rna_dropseq
	-73.82788,-36.65823,scRNA-seq,Bladder cell,Bladder cell,atlas_rna_dropseq
	-71.660194,-33.407314,scRNA-seq,Bladder cell,Bladder cell,atlas_rna_dropseq
	-73.36236,-35.96244,scRNA-seq,Bladder cell,Bladder cell,atlas_rna_dropseq
	55.476936,-64.1236,scRNA-seq,Mesenchymal cell ,Mesenchymal cell ,atlas_rna_dropseq
	57.260567,-67.21776,scRNA-seq,Mesenchymal cell ,Mesenchymal cell ,atlas_rna_dropseq
	-76.76009,-32.522724,scRNA-seq,Basal cell of urothelium,Basal cell of urothelium,atlas_rna_dropseq
	-70.16737,-33.618614,scRNA-seq,Bladder cell,Bladder cell,atlas_rna_dropseq
	-70.43425,-38.986034,scRNA-seq,Bladder cell,Bladder cell,atlas_rna_dropseq
	53.38515,-66.69066,scRNA-seq,Mesenchymal cell ,Mesenchymal cell ,atlas_rna_dropseq
	41.08733,61.40337,scRNA-seq,Leukocyte ,Leukocyte ,atlas_rna_dropseq
	53.947937,-68.26141,scRNA-seq,Mesenchymal cell ,Mesenchymal cell ,atlas_rna_dropseq
	-70.371956,-39.148914,scRNA-seq,Mesenchymal cell ,Mesenchymal cell ,atlas_rna_dropseq
	49.16302,-19.891535,scRNA-seq,Bladder cell,Bladder cell,atlas_rna_dropseq
	-71.714066,-36.168587,scRNA-seq,Bladder cell,Bladder cell,atlas_rna_dropseq
	57.025005,-67.056435,scRNA-seq,Mesenchymal cell ,Mesenchymal cell ,atlas_rna_dropseq
	-77.36185,-33.35479,scRNA-seq,Basal cell of urothelium,Basal cell of urothelium,atlas_rna_dropseq
	-73.89357,-33.252518,scRNA-seq,Bladder cell,Bladder cell,atlas_rna_dropseq
	55.96466,-62.35337,scRNA-seq,Mesenchymal cell ,Mesenchymal cell ,atlas_rna_dropseq
	61.01638,-64.26297,scRNA-seq,Mesenchymal cell ,Mesenchymal cell ,atlas_rna_dropseq
	-73.11919,-37.96954,scRNA-seq,Bladder cell,Bladder cell,atlas_rna_dropseq
	-69.60137,-34.34811,scRNA-seq,Bladder cell,Bladder cell,atlas_rna_dropseq
	-73.49854,-32.02287,scRNA-seq,Bladder cell,Bladder cell,atlas_rna_dropseq
	60.780186,-65.7704,scRNA-seq,Mesenchymal cell ,Mesenchymal cell ,atlas_rna_dropseq
	58.878605,-63.614902,scRNA-seq,Mesenchymal cell ,Mesenchymal cell ,atlas_rna_dropseq
	55.131405,-65.137856,scRNA-seq,Mesenchymal cell ,Mesenchymal cell ,atlas_rna_dropseq
	-75.51107,-37.013462,scRNA-seq,Bladder cell,Bladder cell,atlas_rna_dropseq
	57.718914,-67.081085,scRNA-seq,Mesenchymal cell ,Mesenchymal cell ,atlas_rna_dropseq
	55.850365,-63.030888,scRNA-seq,Mesenchymal cell ,Mesenchymal cell ,atlas_rna_dropseq
	-71.48889,-36.827026,scRNA-seq,Bladder cell,Bladder cell,atlas_rna_dropseq
	-77.49876,-32.906162,scRNA-seq,Basal cell of urothelium,Basal cell of urothelium,atlas_rna_dropseq
	57.5423,-61.86804,scRNA-seq,Mesenchymal cell ,Mesenchymal cell ,atlas_rna_dropseq
	-73.67117,-34.886925,scRNA-seq,Bladder cell,Bladder cell,atlas_rna_dropseq
	-72.8062,-38.075405,scRNA-seq,Bladder cell,Bladder cell,atlas_rna_dropseq
	-70.274765,-35.468487,scRNA-seq,Bladder cell,Bladder cell,atlas_rna_dropseq
	-76.925705,-32.409344,scRNA-seq,Basal cell of urothelium,Basal cell of urothelium,atlas_rna_dropseq
	55.88643,-63.498817,scRNA-seq,Mesenchymal cell ,Mesenchymal cell ,atlas_rna_dropseq
	56.332497,-66.10218,scRNA-seq,Mesenchymal cell ,Mesenchymal cell ,atlas_rna_dropseq
	-74.105156,-33.731026,scRNA-seq,Bladder cell,Bladder cell,atlas_rna_dropseq
	4.04681,-22.51149,scRNA-seq,Endothelial cell ,Endothelial cell ,atlas_rna_dropseq
	-73.170616,-35.235043,scRNA-seq,Bladder cell,Bladder cell,atlas_rna_dropseq
	-69.84627,-34.026684,scRNA-seq,Bladder cell,Bladder cell,atlas_rna_dropseq
	-73.329315,-37.458347,scRNA-seq,Bladder cell,Bladder cell,atlas_rna_dropseq
	-74.18567,-36.953403,scRNA-seq,Bladder cell,Bladder cell,atlas_rna_dropseq
	-72.82798,-35.46878,scRNA-seq,Bladder cell,Bladder cell,atlas_rna_dropseq
	-72.90157,-35.213837,scRNA-seq,Bladder cell,Bladder cell,atlas_rna_dropseq
	55.024376,-65.80251,scRNA-seq,Mesenchymal cell ,Mesenchymal cell ,atlas_rna_dropseq
	53.62435,-67.669205,scRNA-seq,Mesenchymal cell ,Mesenchymal cell ,atlas_rna_dropseq
	-72.39319,-35.085136,scRNA-seq,Bladder cell,Bladder cell,atlas_rna_dropseq
	54.981876,-64.60162,scRNA-seq,Mesenchymal cell ,Mesenchymal cell ,atlas_rna_dropseq
	-69.23531,-35.510002,scRNA-seq,Bladder cell,Bladder cell,atlas_rna_dropseq
	55.73904,-66.16985,scRNA-seq,Mesenchymal cell ,Mesenchymal cell ,atlas_rna_dropseq
	57.899178,-65.11686,scRNA-seq,Mesenchymal cell ,Mesenchymal cell ,atlas_rna_dropseq
	57.901695,-64.586426,scRNA-seq,Mesenchymal cell ,Mesenchymal cell ,atlas_rna_dropseq
	-71.292885,-34.69744,scRNA-seq,Bladder cell,Bladder cell,atlas_rna_dropseq
	-77.273,-31.261467,scRNA-seq,Basal cell of urothelium,Basal cell of urothelium,atlas_rna_dropseq
	54.07135,-67.79598,scRNA-seq,Mesenchymal cell ,Mesenchymal cell ,atlas_rna_dropseq
	55.235405,-65.780334,scRNA-seq,Mesenchymal cell ,Mesenchymal cell ,atlas_rna_dropseq
	57.114902,-63.358032,scRNA-seq,Mesenchymal cell ,Mesenchymal cell ,atlas_rna_dropseq
	-70.64509,-35.152428,scRNA-seq,Bladder cell,Bladder cell,atlas_rna_dropseq
	53.786995,-63.84887,scRNA-seq,Mesenchymal cell ,Mesenchymal cell ,atlas_rna_dropseq
	57.29625,-65.370926,scRNA-seq,Mesenchymal cell ,Mesenchymal cell ,atlas_rna_dropseq
	-70.012024,-35.08521,scRNA-seq,Bladder cell,Bladder cell,atlas_rna_dropseq
	57.72489,-66.04504,scRNA-seq,Mesenchymal cell ,Mesenchymal cell ,atlas_rna_dropseq
	-72.19905,-35.39573,scRNA-seq,Bladder cell,Bladder cell,atlas_rna_dropseq
	-76.06157,-32.15291,scRNA-seq,Basal cell of urothelium,Basal cell of urothelium,atlas_rna_dropseq
	-72.12737,-33.399307,scRNA-seq,Bladder cell,Bladder cell,atlas_rna_dropseq
	56.34382,-64.07947,scRNA-seq,Mesenchymal cell ,Mesenchymal cell ,atlas_rna_dropseq
	58.283653,-63.751884,scRNA-seq,Mesenchymal cell ,Mesenchymal cell ,atlas_rna_dropseq
	55.302654,-64.052,scRNA-seq,Mesenchymal cell ,Mesenchymal cell ,atlas_rna_dropseq
	56.818047,-62.069736,scRNA-seq,Mesenchymal cell ,Mesenchymal cell ,atlas_rna_dropseq
	-77.29541,-33.857025,scRNA-seq,Basal cell of urothelium,Basal cell of urothelium,atlas_rna_dropseq
	56.50182,-63.64455,scRNA-seq,Mesenchymal cell ,Mesenchymal cell ,atlas_rna_dropseq
	57.932014,-63.739906,scRNA-seq,Mesenchymal cell ,Mesenchymal cell ,atlas_rna_dropseq
	56.132294,-62.879078,scRNA-seq,Mesenchymal cell ,Mesenchymal cell ,atlas_rna_dropseq
	-71.098434,-36.152653,scRNA-seq,Bladder cell,Bladder cell,atlas_rna_dropseq
	-74.07603,-36.714382,scRNA-seq,Bladder cell,Bladder cell,atlas_rna_dropseq
	56.118134,-64.764565,scRNA-seq,Mesenchymal cell ,Mesenchymal cell ,atlas_rna_dropseq
	-72.72229,-34.945683,scRNA-seq,Bladder cell,Bladder cell,atlas_rna_dropseq
	-76.57431,-33.536816,scRNA-seq,Basal cell of urothelium,Basal cell of urothelium,atlas_rna_dropseq
	-72.03065,-34.877075,scRNA-seq,Bladder cell,Bladder cell,atlas_rna_dropseq
	-74.01184,-34.269825,scRNA-seq,Bladder cell,Bladder cell,atlas_rna_dropseq
	57.048588,-65.52688,scRNA-seq,Mesenchymal cell ,Mesenchymal cell ,atlas_rna_dropseq
	56.49676,-63.6798,scRNA-seq,Mesenchymal cell ,Mesenchymal cell ,atlas_rna_dropseq
	56.664318,-63.066174,scRNA-seq,Mesenchymal cell ,Mesenchymal cell ,atlas_rna_dropseq
	-69.96069,-34.795216,scRNA-seq,Bladder cell,Bladder cell,atlas_rna_dropseq
	56.22254,-66.85156,scRNA-seq,Mesenchymal cell ,Mesenchymal cell ,atlas_rna_dropseq
	58.567913,-63.61988,scRNA-seq,Mesenchymal cell ,Mesenchymal cell ,atlas_rna_dropseq
	56.099194,-67.261024,scRNA-seq,Mesenchymal cell ,Mesenchymal cell ,atlas_rna_dropseq
	-77.197754,-33.292957,scRNA-seq,Basal cell of urothelium,Basal cell of urothelium,atlas_rna_dropseq
	-69.64332,-34.29676,scRNA-seq,Bladder cell,Bladder cell,atlas_rna_dropseq
	-74.10846,-33.61851,scRNA-seq,Bladder cell,Bladder cell,atlas_rna_dropseq
	-72.201584,-31.764029,scRNA-seq,Bladder cell,Bladder cell,atlas_rna_dropseq
	57.44804,-65.00533,scRNA-seq,Mesenchymal cell ,Mesenchymal cell ,atlas_rna_dropseq
	-77.32769,-33.607834,scRNA-seq,Basal cell of urothelium,Basal cell of urothelium,atlas_rna_dropseq
	-74.620735,-35.541622,scRNA-seq,Bladder cell,Bladder cell,atlas_rna_dropseq
	-70.237595,-35.14569,scRNA-seq,Bladder cell,Bladder cell,atlas_rna_dropseq
	-74.62985,-34.843246,scRNA-seq,Bladder cell,Bladder cell,atlas_rna_dropseq
	52.695526,-65.028305,scRNA-seq,Mesenchymal cell ,Mesenchymal cell ,atlas_rna_dropseq
	-73.524055,-34.32145,scRNA-seq,Bladder cell,Bladder cell,atlas_rna_dropseq
	-71.274315,-36.706524,scRNA-seq,Bladder cell,Bladder cell,atlas_rna_dropseq
	-71.61379,-31.095026,scRNA-seq,Bladder cell,Bladder cell,atlas_rna_dropseq
	41.049114,61.461018,scRNA-seq,Leukocyte ,Leukocyte ,atlas_rna_dropseq
	-68.87802,-35.368088,scRNA-seq,Bladder cell,Bladder cell,atlas_rna_dropseq
	57.278458,-63.091393,scRNA-seq,Mesenchymal cell ,Mesenchymal cell ,atlas_rna_dropseq
	-73.376625,-37.668896,scRNA-seq,Bladder cell,Bladder cell,atlas_rna_dropseq
	58.06218,-66.97015,scRNA-seq,Mesenchymal cell ,Mesenchymal cell ,atlas_rna_dropseq
	56.425114,-66.69808,scRNA-seq,Mesenchymal cell ,Mesenchymal cell ,atlas_rna_dropseq
	59.057384,-62.33553,scRNA-seq,Mesenchymal cell ,Mesenchymal cell ,atlas_rna_dropseq
	-73.8018,-35.854218,scRNA-seq,Bladder cell,Bladder cell,atlas_rna_dropseq
	-76.66352,-31.451847,scRNA-seq,Basal cell of urothelium,Basal cell of urothelium,atlas_rna_dropseq
	-74.90029,-35.782864,scRNA-seq,Bladder cell,Bladder cell,atlas_rna_dropseq
	-76.89421,-32.83479,scRNA-seq,Basal cell of urothelium,Basal cell of urothelium,atlas_rna_dropseq
	55.343037,-63.666695,scRNA-seq,Mesenchymal cell ,Mesenchymal cell ,atlas_rna_dropseq
	57.003696,-63.37974,scRNA-seq,Mesenchymal cell ,Mesenchymal cell ,atlas_rna_dropseq
	-70.4186,-33.88934,scRNA-seq,Bladder cell,Bladder cell,atlas_rna_dropseq
	-75.372406,-34.14742,scRNA-seq,Bladder cell,Bladder cell,atlas_rna_dropseq
	-77.322624,-32.15797,scRNA-seq,Basal cell of urothelium,Basal cell of urothelium,atlas_rna_dropseq
	-73.25561,-35.971096,scRNA-seq,Bladder cell,Bladder cell,atlas_rna_dropseq
	-74.54286,-33.478565,scRNA-seq,Bladder cell,Bladder cell,atlas_rna_dropseq
	4.802054,-17.198217,scRNA-seq,Endothelial cell ,Endothelial cell ,atlas_rna_dropseq
	54.31644,-67.51512,scRNA-seq,Mesenchymal cell ,Mesenchymal cell ,atlas_rna_dropseq
	5.6557255,-20.730968,scRNA-seq,Endothelial cell ,Endothelial cell ,atlas_rna_dropseq
	55.919975,-61.97474,scRNA-seq,Mesenchymal cell ,Mesenchymal cell ,atlas_rna_dropseq
	-76.18126,-34.643032,scRNA-seq,Bladder cell,Bladder cell,atlas_rna_dropseq
	-74.79548,-33.68187,scRNA-seq,Bladder cell,Bladder cell,atlas_rna_dropseq
	-71.01575,-34.71602,scRNA-seq,Bladder cell,Bladder cell,atlas_rna_dropseq
	54.54182,-67.58173,scRNA-seq,Mesenchymal cell ,Mesenchymal cell ,atlas_rna_dropseq
	-72.24497,-34.981068,scRNA-seq,Bladder cell,Bladder cell,atlas_rna_dropseq
	58.734577,-63.10569,scRNA-seq,Mesenchymal cell ,Mesenchymal cell ,atlas_rna_dropseq
	-73.612366,-34.135216,scRNA-seq,Bladder cell,Bladder cell,atlas_rna_dropseq
	-76.79464,-32.433575,scRNA-seq,Basal cell of urothelium,Basal cell of urothelium,atlas_rna_dropseq
	55.93728,-64.13307,scRNA-seq,Mesenchymal cell ,Mesenchymal cell ,atlas_rna_dropseq
	55.01672,-67.44111,scRNA-seq,Mesenchymal cell ,Mesenchymal cell ,atlas_rna_dropseq
	-69.54814,-34.85747,scRNA-seq,Bladder cell,Bladder cell,atlas_rna_dropseq
	54.884384,-63.14237,scRNA-seq,Mesenchymal cell ,Mesenchymal cell ,atlas_rna_dropseq
	56.65419,-61.34621,scRNA-seq,Mesenchymal cell ,Mesenchymal cell ,atlas_rna_dropseq
	53.8173,-68.25066,scRNA-seq,Mesenchymal cell ,Mesenchymal cell ,atlas_rna_dropseq
	53.567486,-67.99838,scRNA-seq,Mesenchymal cell ,Mesenchymal cell ,atlas_rna_dropseq
	57.86613,-64.13597,scRNA-seq,Mesenchymal cell ,Mesenchymal cell ,atlas_rna_dropseq
	-71.939896,-36.630543,scRNA-seq,Bladder cell,Bladder cell,atlas_rna_dropseq
	-74.202736,-34.839806,scRNA-seq,Bladder cell,Bladder cell,atlas_rna_dropseq
	54.890297,-67.53232,scRNA-seq,Mesenchymal cell ,Mesenchymal cell ,atlas_rna_dropseq
	-73.95725,-37.449055,scRNA-seq,Bladder cell,Bladder cell,atlas_rna_dropseq
	57.08636,-66.68297,scRNA-seq,Mesenchymal cell ,Mesenchymal cell ,atlas_rna_dropseq
	53.58546,-65.90404,scRNA-seq,Mesenchymal cell ,Mesenchymal cell ,atlas_rna_dropseq
	35.097046,-51.23348,scRNA-seq,Leukocyte ,Leukocyte ,atlas_rna_dropseq
	-73.29792,-33.339806,scRNA-seq,Bladder cell,Bladder cell,atlas_rna_dropseq
	57.331337,-63.168415,scRNA-seq,Mesenchymal cell ,Mesenchymal cell ,atlas_rna_dropseq
	56.319084,-63.831413,scRNA-seq,Mesenchymal cell ,Mesenchymal cell ,atlas_rna_dropseq
	-72.920105,-33.176247,scRNA-seq,Bladder cell,Bladder cell,atlas_rna_dropseq
	58.174007,-63.5719,scRNA-seq,Mesenchymal cell ,Mesenchymal cell ,atlas_rna_dropseq
	-77.783745,-31.968683,scRNA-seq,Basal cell of urothelium,Basal cell of urothelium,atlas_rna_dropseq
	58.87024,-63.043045,scRNA-seq,Mesenchymal cell ,Mesenchymal cell ,atlas_rna_dropseq
	56.247955,-66.13063,scRNA-seq,Mesenchymal cell ,Mesenchymal cell ,atlas_rna_dropseq
	-74.12569,-37.19662,scRNA-seq,Bladder cell,Bladder cell,atlas_rna_dropseq
	-73.97231,-33.355152,scRNA-seq,Bladder cell,Bladder cell,atlas_rna_dropseq
	55.956463,-65.180115,scRNA-seq,Mesenchymal cell ,Mesenchymal cell ,atlas_rna_dropseq
	55.683075,-62.66577,scRNA-seq,Mesenchymal cell ,Mesenchymal cell ,atlas_rna_dropseq
	-72.05063,-36.17825,scRNA-seq,Bladder cell,Bladder cell,atlas_rna_dropseq
	-74.62844,-32.688114,scRNA-seq,Bladder cell,Bladder cell,atlas_rna_dropseq
	-70.11251,-33.298992,scRNA-seq,Bladder cell,Bladder cell,atlas_rna_dropseq
	55.715694,-62.50547,scRNA-seq,Mesenchymal cell ,Mesenchymal cell ,atlas_rna_dropseq
	-77.069405,-31.210115,scRNA-seq,Basal cell of urothelium,Basal cell of urothelium,atlas_rna_dropseq
	-70.5872,-35.457497,scRNA-seq,Bladder cell,Bladder cell,atlas_rna_dropseq
	35.15117,-51.20785,scRNA-seq,Leukocyte ,Leukocyte ,atlas_rna_dropseq
	55.371387,-63.71995,scRNA-seq,Mesenchymal cell ,Mesenchymal cell ,atlas_rna_dropseq
	55.084274,-63.637215,scRNA-seq,Mesenchymal cell ,Mesenchymal cell ,atlas_rna_dropseq
	54.08746,-64.86585,scRNA-seq,Mesenchymal cell ,Mesenchymal cell ,atlas_rna_dropseq
	-69.20654,-35.576237,scRNA-seq,Bladder cell,Bladder cell,atlas_rna_dropseq
	53.822357,-62.898544,scRNA-seq,Mesenchymal cell ,Mesenchymal cell ,atlas_rna_dropseq
	61.87338,-66.33918,scRNA-seq,Mesenchymal cell ,Mesenchymal cell ,atlas_rna_dropseq
	55.674915,-63.212093,scRNA-seq,Mesenchymal cell ,Mesenchymal cell ,atlas_rna_dropseq
	-72.74705,-33.93936,scRNA-seq,Bladder cell,Bladder cell,atlas_rna_dropseq
	-77.08021,-32.91702,scRNA-seq,Basal cell of urothelium,Basal cell of urothelium,atlas_rna_dropseq
	-75.02096,-35.64326,scRNA-seq,Bladder cell,Bladder cell,atlas_rna_dropseq
	54.629093,-65.05367,scRNA-seq,Mesenchymal cell ,Mesenchymal cell ,atlas_rna_dropseq
	-70.07379,-36.143215,scRNA-seq,Bladder cell,Bladder cell,atlas_rna_dropseq
	57.357513,-65.78362,scRNA-seq,Mesenchymal cell ,Mesenchymal cell ,atlas_rna_dropseq
	53.90604,-67.607086,scRNA-seq,Mesenchymal cell ,Mesenchymal cell ,atlas_rna_dropseq
	-72.88429,-36.015938,scRNA-seq,Bladder cell,Bladder cell,atlas_rna_dropseq
	52.900352,-66.168976,scRNA-seq,Mesenchymal cell ,Mesenchymal cell ,atlas_rna_dropseq
	57.481186,-64.30758,scRNA-seq,Mesenchymal cell ,Mesenchymal cell ,atlas_rna_dropseq
	53.76289,-68.19037,scRNA-seq,Mesenchymal cell ,Mesenchymal cell ,atlas_rna_dropseq
	58.40214,-64.96843,scRNA-seq,Mesenchymal cell ,Mesenchymal cell ,atlas_rna_dropseq
	54.89784,-62.975163,scRNA-seq,Mesenchymal cell ,Mesenchymal cell ,atlas_rna_dropseq
	55.668182,-62.4626,scRNA-seq,Mesenchymal cell ,Mesenchymal cell ,atlas_rna_dropseq
	54.686916,-67.46736,scRNA-seq,Mesenchymal cell ,Mesenchymal cell ,atlas_rna_dropseq
	-71.47497,-33.022297,scRNA-seq,Bladder cell,Bladder cell,atlas_rna_dropseq
	56.79548,-65.601135,scRNA-seq,Mesenchymal cell ,Mesenchymal cell ,atlas_rna_dropseq
	56.91521,-64.99808,scRNA-seq,Mesenchymal cell ,Mesenchymal cell ,atlas_rna_dropseq
	54.621216,-63.343163,scRNA-seq,Mesenchymal cell ,Mesenchymal cell ,atlas_rna_dropseq
	-73.16802,-33.77393,scRNA-seq,Bladder cell,Bladder cell,atlas_rna_dropseq
	-69.80882,-33.885338,scRNA-seq,Bladder cell,Bladder cell,atlas_rna_dropseq
	56.449375,-67.22814,scRNA-seq,Mesenchymal cell ,Mesenchymal cell ,atlas_rna_dropseq
	57.05584,-64.2755,scRNA-seq,Mesenchymal cell ,Mesenchymal cell ,atlas_rna_dropseq
	-75.9413,-30.750725,scRNA-seq,Basal cell of urothelium,Basal cell of urothelium,atlas_rna_dropseq
	54.453968,-64.21196,scRNA-seq,Mesenchymal cell ,Mesenchymal cell ,atlas_rna_dropseq
	58.184887,-63.976803,scRNA-seq,Mesenchymal cell ,Mesenchymal cell ,atlas_rna_dropseq
	-72.19803,-34.33603,scRNA-seq,Bladder cell,Bladder cell,atlas_rna_dropseq
	56.404793,-63.57785,scRNA-seq,Mesenchymal cell ,Mesenchymal cell ,atlas_rna_dropseq
	-72.743355,-34.044514,scRNA-seq,Bladder cell,Bladder cell,atlas_rna_dropseq
	-70.43089,-33.937225,scRNA-seq,Bladder cell,Bladder cell,atlas_rna_dropseq
	54.66106,-67.7322,scRNA-seq,Mesenchymal cell ,Mesenchymal cell ,atlas_rna_dropseq
	-77.19341,-32.122223,scRNA-seq,Basal cell of urothelium,Basal cell of urothelium,atlas_rna_dropseq
	-69.92401,-35.7805,scRNA-seq,Bladder cell,Bladder cell,atlas_rna_dropseq
	-70.295555,-39.325275,scRNA-seq,Mesenchymal cell ,Mesenchymal cell ,atlas_rna_dropseq
	58.57811,-63.51006,scRNA-seq,Mesenchymal cell ,Mesenchymal cell ,atlas_rna_dropseq
	56.12123,-65.13084,scRNA-seq,Mesenchymal cell ,Mesenchymal cell ,atlas_rna_dropseq
	-74.17381,-36.43515,scRNA-seq,Bladder cell,Bladder cell,atlas_rna_dropseq
	58.46646,-66.79162,scRNA-seq,Mesenchymal cell ,Mesenchymal cell ,atlas_rna_dropseq
	-76.973656,-33.305862,scRNA-seq,Basal cell of urothelium,Basal cell of urothelium,atlas_rna_dropseq
	-69.99619,-35.532063,scRNA-seq,Bladder cell,Bladder cell,atlas_rna_dropseq
	55.601673,-65.80497,scRNA-seq,Mesenchymal cell ,Mesenchymal cell ,atlas_rna_dropseq
	57.157482,-66.6927,scRNA-seq,Mesenchymal cell ,Mesenchymal cell ,atlas_rna_dropseq
	-72.931366,-33.337746,scRNA-seq,Bladder cell,Bladder cell,atlas_rna_dropseq
	54.95668,-66.666756,scRNA-seq,Mesenchymal cell ,Mesenchymal cell ,atlas_rna_dropseq
	-73.25285,-33.951294,scRNA-seq,Bladder cell,Bladder cell,atlas_rna_dropseq
	56.024105,-67.629234,scRNA-seq,Mesenchymal cell ,Mesenchymal cell ,atlas_rna_dropseq
	8.634267,-15.631593,scRNA-seq,Endothelial cell ,Endothelial cell ,atlas_rna_dropseq
	60.837784,-65.5327,scRNA-seq,Mesenchymal cell ,Mesenchymal cell ,atlas_rna_dropseq
	-73.54752,-34.04651,scRNA-seq,Bladder cell,Bladder cell,atlas_rna_dropseq
	-72.423325,-36.108704,scRNA-seq,Bladder cell,Bladder cell,atlas_rna_dropseq
	53.898056,-65.10666,scRNA-seq,Mesenchymal cell ,Mesenchymal cell ,atlas_rna_dropseq
	-70.76328,-32.464806,scRNA-seq,Bladder cell,Bladder cell,atlas_rna_dropseq
	54.601448,-65.1527,scRNA-seq,Mesenchymal cell ,Mesenchymal cell ,atlas_rna_dropseq
	55.733124,-66.45137,scRNA-seq,Mesenchymal cell ,Mesenchymal cell ,atlas_rna_dropseq
	-70.20762,-34.35902,scRNA-seq,Bladder cell,Bladder cell,atlas_rna_dropseq
	-73.17294,-34.857616,scRNA-seq,Bladder cell,Bladder cell,atlas_rna_dropseq
	-76.73992,-33.09927,scRNA-seq,Basal cell of urothelium,Basal cell of urothelium,atlas_rna_dropseq
	-76.28031,-31.678194,scRNA-seq,Basal cell of urothelium,Basal cell of urothelium,atlas_rna_dropseq
	-74.76934,-36.95808,scRNA-seq,Bladder cell,Bladder cell,atlas_rna_dropseq
	56.998127,-64.62642,scRNA-seq,Mesenchymal cell ,Mesenchymal cell ,atlas_rna_dropseq
	-77.17138,-33.053516,scRNA-seq,Basal cell of urothelium,Basal cell of urothelium,atlas_rna_dropseq
	58.7788,-61.445816,scRNA-seq,Mesenchymal cell ,Mesenchymal cell ,atlas_rna_dropseq
	54.88112,-65.23687,scRNA-seq,Mesenchymal cell ,Mesenchymal cell ,atlas_rna_dropseq
	-72.79671,-34.529537,scRNA-seq,Bladder cell,Bladder cell,atlas_rna_dropseq
	58.62904,-65.35551,scRNA-seq,Mesenchymal cell ,Mesenchymal cell ,atlas_rna_dropseq
	-70.231155,-35.19056,scRNA-seq,Bladder cell,Bladder cell,atlas_rna_dropseq
	54.58317,-66.06441,scRNA-seq,Mesenchymal cell ,Mesenchymal cell ,atlas_rna_dropseq
	-71.930756,-35.95148,scRNA-seq,Bladder cell,Bladder cell,atlas_rna_dropseq
	-76.24359,-31.763529,scRNA-seq,Basal cell of urothelium,Basal cell of urothelium,atlas_rna_dropseq
	-71.951645,-33.03674,scRNA-seq,Bladder cell,Bladder cell,atlas_rna_dropseq
	1.7054801,66.30308,scRNA-seq,Endothelial cell ,Endothelial cell ,atlas_rna_dropseq
	-68.67977,-34.944736,scRNA-seq,Bladder cell,Bladder cell,atlas_rna_dropseq
	55.193604,-67.533005,scRNA-seq,Mesenchymal cell ,Mesenchymal cell ,atlas_rna_dropseq
	-74.69888,-33.96592,scRNA-seq,Bladder cell,Bladder cell,atlas_rna_dropseq
	55.232136,-66.81536,scRNA-seq,Mesenchymal cell ,Mesenchymal cell ,atlas_rna_dropseq
	-74.10605,-35.460857,scRNA-seq,Bladder cell,Bladder cell,atlas_rna_dropseq
	-72.08076,-35.619236,scRNA-seq,Bladder cell,Bladder cell,atlas_rna_dropseq
	-74.28112,-36.132294,scRNA-seq,Bladder cell,Bladder cell,atlas_rna_dropseq
	56.48978,-62.017605,scRNA-seq,Mesenchymal cell ,Mesenchymal cell ,atlas_rna_dropseq
	55.25357,-63.80194,scRNA-seq,Mesenchymal cell ,Mesenchymal cell ,atlas_rna_dropseq
	54.960594,-67.379585,scRNA-seq,Mesenchymal cell ,Mesenchymal cell ,atlas_rna_dropseq
	53.816135,-63.42795,scRNA-seq,Mesenchymal cell ,Mesenchymal cell ,atlas_rna_dropseq
	54.665554,-67.37072,scRNA-seq,Mesenchymal cell ,Mesenchymal cell ,atlas_rna_dropseq
	-73.86354,-36.038925,scRNA-seq,Bladder cell,Bladder cell,atlas_rna_dropseq
	-77.39631,-32.893417,scRNA-seq,Basal cell of urothelium,Basal cell of urothelium,atlas_rna_dropseq
	-76.95594,-33.220703,scRNA-seq,Basal cell of urothelium,Basal cell of urothelium,atlas_rna_dropseq
	-77.75772,-32.515022,scRNA-seq,Basal cell of urothelium,Basal cell of urothelium,atlas_rna_dropseq
	54.993553,-63.018944,scRNA-seq,Mesenchymal cell ,Mesenchymal cell ,atlas_rna_dropseq
	54.134304,-67.106,scRNA-seq,Mesenchymal cell ,Mesenchymal cell ,atlas_rna_dropseq
	-70.530716,-35.861206,scRNA-seq,Bladder cell,Bladder cell,atlas_rna_dropseq
	56.595722,-63.97675,scRNA-seq,Mesenchymal cell ,Mesenchymal cell ,atlas_rna_dropseq
	56.28612,-62.460365,scRNA-seq,Mesenchymal cell ,Mesenchymal cell ,atlas_rna_dropseq
	-74.4881,-33.79044,scRNA-seq,Bladder cell,Bladder cell,atlas_rna_dropseq
	58.171898,-63.9351,scRNA-seq,Mesenchymal cell ,Mesenchymal cell ,atlas_rna_dropseq
	-72.03383,-36.04581,scRNA-seq,Bladder cell,Bladder cell,atlas_rna_dropseq
	-76.1997,-32.92213,scRNA-seq,Basal cell of urothelium,Basal cell of urothelium,atlas_rna_dropseq
	-74.04867,-36.140057,scRNA-seq,Bladder cell,Bladder cell,atlas_rna_dropseq
	54.15993,-64.6127,scRNA-seq,Mesenchymal cell ,Mesenchymal cell ,atlas_rna_dropseq
	-73.67052,-36.39355,scRNA-seq,Bladder cell,Bladder cell,atlas_rna_dropseq
	56.869007,-63.11281,scRNA-seq,Mesenchymal cell ,Mesenchymal cell ,atlas_rna_dropseq
	-74.062706,-33.371815,scRNA-seq,Bladder cell,Bladder cell,atlas_rna_dropseq
	41.05425,61.44178,scRNA-seq,Leukocyte ,Leukocyte ,atlas_rna_dropseq
	-69.52531,-34.80966,scRNA-seq,Bladder cell,Bladder cell,atlas_rna_dropseq
	55.87482,-64.171364,scRNA-seq,Mesenchymal cell ,Mesenchymal cell ,atlas_rna_dropseq
	-77.80939,-32.639038,scRNA-seq,Basal cell of urothelium,Basal cell of urothelium,atlas_rna_dropseq
	-73.03044,-35.859703,scRNA-seq,Bladder cell,Bladder cell,atlas_rna_dropseq
	-72.92497,-35.545273,scRNA-seq,Bladder cell,Bladder cell,atlas_rna_dropseq
	53.334015,-67.40751,scRNA-seq,Mesenchymal cell ,Mesenchymal cell ,atlas_rna_dropseq
	58.477993,-63.12923,scRNA-seq,Mesenchymal cell ,Mesenchymal cell ,atlas_rna_dropseq
	55.50108,-63.303654,scRNA-seq,Mesenchymal cell ,Mesenchymal cell ,atlas_rna_dropseq
	-74.67006,-33.927006,scRNA-seq,Bladder cell,Bladder cell,atlas_rna_dropseq
	-72.21789,-31.828362,scRNA-seq,Bladder cell,Bladder cell,atlas_rna_dropseq
	59.155506,-62.527756,scRNA-seq,Mesenchymal cell ,Mesenchymal cell ,atlas_rna_dropseq
	-76.45791,-33.629227,scRNA-seq,Basal cell of urothelium,Basal cell of urothelium,atlas_rna_dropseq
	58.178894,-62.33123,scRNA-seq,Mesenchymal cell ,Mesenchymal cell ,atlas_rna_dropseq
	-70.9007,-37.720192,scRNA-seq,Bladder cell,Bladder cell,atlas_rna_dropseq
	56.485893,-66.65979,scRNA-seq,Mesenchymal cell ,Mesenchymal cell ,atlas_rna_dropseq
	57.96156,-64.62768,scRNA-seq,Mesenchymal cell ,Mesenchymal cell ,atlas_rna_dropseq
	-74.08943,-35.717102,scRNA-seq,Bladder cell,Bladder cell,atlas_rna_dropseq
	57.380035,-65.18623,scRNA-seq,Mesenchymal cell ,Mesenchymal cell ,atlas_rna_dropseq
	-72.51552,-37.0659,scRNA-seq,Bladder cell,Bladder cell,atlas_rna_dropseq
	-74.07331,-36.527863,scRNA-seq,Bladder cell,Bladder cell,atlas_rna_dropseq
	56.955315,-63.755062,scRNA-seq,Mesenchymal cell ,Mesenchymal cell ,atlas_rna_dropseq
	54.210964,-67.25114,scRNA-seq,Mesenchymal cell ,Mesenchymal cell ,atlas_rna_dropseq
	-77.15717,-33.670467,scRNA-seq,Basal cell of urothelium,Basal cell of urothelium,atlas_rna_dropseq
	55.033264,-67.54923,scRNA-seq,Mesenchymal cell ,Mesenchymal cell ,atlas_rna_dropseq
	-76.753265,-32.090714,scRNA-seq,Basal cell of urothelium,Basal cell of urothelium,atlas_rna_dropseq
	53.309097,-66.608185,scRNA-seq,Mesenchymal cell ,Mesenchymal cell ,atlas_rna_dropseq
	-74.40251,-36.06779,scRNA-seq,Bladder cell,Bladder cell,atlas_rna_dropseq
	53.77416,-65.8798,scRNA-seq,Mesenchymal cell ,Mesenchymal cell ,atlas_rna_dropseq
	56.81804,-65.964905,scRNA-seq,Mesenchymal cell ,Mesenchymal cell ,atlas_rna_dropseq
	54.564137,-60.196598,scRNA-seq,Endothelial cell ,Endothelial cell ,atlas_rna_dropseq
	54.874702,-64.03658,scRNA-seq,Mesenchymal cell ,Mesenchymal cell ,atlas_rna_dropseq
	57.769615,-64.02882,scRNA-seq,Mesenchymal cell ,Mesenchymal cell ,atlas_rna_dropseq
	54.193398,-66.53674,scRNA-seq,Mesenchymal cell ,Mesenchymal cell ,atlas_rna_dropseq
	-71.382675,-35.05543,scRNA-seq,Bladder cell,Bladder cell,atlas_rna_dropseq
	53.721703,-68.142265,scRNA-seq,Mesenchymal cell ,Mesenchymal cell ,atlas_rna_dropseq
	54.48565,-64.841286,scRNA-seq,Mesenchymal cell ,Mesenchymal cell ,atlas_rna_dropseq
	57.38322,-65.345314,scRNA-seq,Mesenchymal cell ,Mesenchymal cell ,atlas_rna_dropseq
	-76.20709,-31.044998,scRNA-seq,Basal cell of urothelium,Basal cell of urothelium,atlas_rna_dropseq
	-74.84081,-35.305256,scRNA-seq,Bladder cell,Bladder cell,atlas_rna_dropseq
	55.427834,-66.59154,scRNA-seq,Mesenchymal cell ,Mesenchymal cell ,atlas_rna_dropseq
	57.1823,-63.59471,scRNA-seq,Mesenchymal cell ,Mesenchymal cell ,atlas_rna_dropseq
	-70.94337,-33.76893,scRNA-seq,Bladder cell,Bladder cell,atlas_rna_dropseq
	-72.92722,-33.232193,scRNA-seq,Bladder cell,Bladder cell,atlas_rna_dropseq
	-75.58274,-35.17926,scRNA-seq,Bladder cell,Bladder cell,atlas_rna_dropseq
	-76.56855,-31.96372,scRNA-seq,Basal cell of urothelium,Basal cell of urothelium,atlas_rna_dropseq
	57.305256,-67.21787,scRNA-seq,Mesenchymal cell ,Mesenchymal cell ,atlas_rna_dropseq
	54.57795,-60.254814,scRNA-seq,Endothelial cell ,Endothelial cell ,atlas_rna_dropseq
	53.177063,-64.71441,scRNA-seq,Mesenchymal cell ,Mesenchymal cell ,atlas_rna_dropseq
	-70.62783,-32.65902,scRNA-seq,Bladder cell,Bladder cell,atlas_rna_dropseq
	-76.569534,-34.446148,scRNA-seq,Basal cell of urothelium,Basal cell of urothelium,atlas_rna_dropseq
	54.84701,-65.00337,scRNA-seq,Mesenchymal cell ,Mesenchymal cell ,atlas_rna_dropseq
	-74.10098,-35.407803,scRNA-seq,Bladder cell,Bladder cell,atlas_rna_dropseq
	-73.685646,-36.451817,scRNA-seq,Bladder cell,Bladder cell,atlas_rna_dropseq
	56.461372,-63.05737,scRNA-seq,Mesenchymal cell ,Mesenchymal cell ,atlas_rna_dropseq
	56.00886,-62.78455,scRNA-seq,Mesenchymal cell ,Mesenchymal cell ,atlas_rna_dropseq
	58.48307,-64.625114,scRNA-seq,Mesenchymal cell ,Mesenchymal cell ,atlas_rna_dropseq
	54.577026,-63.879723,scRNA-seq,Mesenchymal cell ,Mesenchymal cell ,atlas_rna_dropseq
	-70.56014,-38.91929,scRNA-seq,Bladder cell,Bladder cell,atlas_rna_dropseq
	-73.28329,-35.043385,scRNA-seq,Bladder cell,Bladder cell,atlas_rna_dropseq
	-76.14007,-31.781797,scRNA-seq,Basal cell of urothelium,Basal cell of urothelium,atlas_rna_dropseq
	8.579836,-15.830406,scRNA-seq,Endothelial cell ,Endothelial cell ,atlas_rna_dropseq
	54.381516,-66.06169,scRNA-seq,Mesenchymal cell ,Mesenchymal cell ,atlas_rna_dropseq
	-73.038155,-37.907173,scRNA-seq,Bladder cell,Bladder cell,atlas_rna_dropseq
	-77.645615,-32.639763,scRNA-seq,Basal cell of urothelium,Basal cell of urothelium,atlas_rna_dropseq
	-76.6421,-32.54021,scRNA-seq,Basal cell of urothelium,Basal cell of urothelium,atlas_rna_dropseq
	5.7876377,-21.132328,scRNA-seq,Endothelial cell ,Endothelial cell ,atlas_rna_dropseq
	56.754124,-66.665695,scRNA-seq,Mesenchymal cell ,Mesenchymal cell ,atlas_rna_dropseq
	-72.80451,-35.380035,scRNA-seq,Bladder cell,Bladder cell,atlas_rna_dropseq
	57.48777,-67.040504,scRNA-seq,Mesenchymal cell ,Mesenchymal cell ,atlas_rna_dropseq
	-70.10083,-34.388237,scRNA-seq,Bladder cell,Bladder cell,atlas_rna_dropseq
	-71.73795,-35.099773,scRNA-seq,Bladder cell,Bladder cell,atlas_rna_dropseq
	-74.87706,-34.657578,scRNA-seq,Bladder cell,Bladder cell,atlas_rna_dropseq
	56.506973,-62.163246,scRNA-seq,Mesenchymal cell ,Mesenchymal cell ,atlas_rna_dropseq
	-68.92037,-33.994743,scRNA-seq,Bladder cell,Bladder cell,atlas_rna_dropseq
	57.260803,-62.280083,scRNA-seq,Mesenchymal cell ,Mesenchymal cell ,atlas_rna_dropseq
	56.146652,-67.974075,scRNA-seq,Mesenchymal cell ,Mesenchymal cell ,atlas_rna_dropseq
	-77.75156,-31.79611,scRNA-seq,Basal cell of urothelium,Basal cell of urothelium,atlas_rna_dropseq
	-70.399284,-39.01205,scRNA-seq,Bladder cell,Bladder cell,atlas_rna_dropseq
	56.632706,-65.801346,scRNA-seq,Mesenchymal cell ,Mesenchymal cell ,atlas_rna_dropseq
	52.64412,-64.99084,scRNA-seq,Mesenchymal cell ,Mesenchymal cell ,atlas_rna_dropseq
	56.750153,-66.96883,scRNA-seq,Mesenchymal cell ,Mesenchymal cell ,atlas_rna_dropseq
	55.608566,-63.09883,scRNA-seq,Mesenchymal cell ,Mesenchymal cell ,atlas_rna_dropseq
	58.13112,-62.5381,scRNA-seq,Mesenchymal cell ,Mesenchymal cell ,atlas_rna_dropseq
	58.49689,-63.775272,scRNA-seq,Mesenchymal cell ,Mesenchymal cell ,atlas_rna_dropseq
	-74.201935,-36.545677,scRNA-seq,Bladder cell,Bladder cell,atlas_rna_dropseq
	-76.966484,-32.71135,scRNA-seq,Basal cell of urothelium,Basal cell of urothelium,atlas_rna_dropseq
	42.42253,60.69004,scRNA-seq,Leukocyte ,Leukocyte ,atlas_rna_dropseq
	54.475044,-67.91636,scRNA-seq,Mesenchymal cell ,Mesenchymal cell ,atlas_rna_dropseq
	56.60791,-66.50184,scRNA-seq,Mesenchymal cell ,Mesenchymal cell ,atlas_rna_dropseq
	-70.34886,-39.197212,scRNA-seq,Bladder cell,Bladder cell,atlas_rna_dropseq
	-72.36028,-35.493656,scRNA-seq,Bladder cell,Bladder cell,atlas_rna_dropseq
	-77.48627,-33.408504,scRNA-seq,Basal cell of urothelium,Basal cell of urothelium,atlas_rna_dropseq
	57.462803,-65.28703,scRNA-seq,Mesenchymal cell ,Mesenchymal cell ,atlas_rna_dropseq
	-73.42897,-32.8917,scRNA-seq,Bladder cell,Bladder cell,atlas_rna_dropseq
	55.25731,-66.79661,scRNA-seq,Mesenchymal cell ,Mesenchymal cell ,atlas_rna_dropseq
	-72.65728,-36.0844,scRNA-seq,Bladder cell,Bladder cell,atlas_rna_dropseq
	54.332756,-66.61286,scRNA-seq,Mesenchymal cell ,Mesenchymal cell ,atlas_rna_dropseq
	53.75035,-63.698006,scRNA-seq,Mesenchymal cell ,Mesenchymal cell ,atlas_rna_dropseq
	53.971077,-65.187035,scRNA-seq,Mesenchymal cell ,Mesenchymal cell ,atlas_rna_dropseq
	-74.053246,-36.633827,scRNA-seq,Bladder cell,Bladder cell,atlas_rna_dropseq
	56.61455,-66.42819,scRNA-seq,Mesenchymal cell ,Mesenchymal cell ,atlas_rna_dropseq
	-73.26906,-33.91153,scRNA-seq,Bladder cell,Bladder cell,atlas_rna_dropseq
	-75.04575,-34.821815,scRNA-seq,Bladder cell,Bladder cell,atlas_rna_dropseq
	56.509354,-62.342976,scRNA-seq,Mesenchymal cell ,Mesenchymal cell ,atlas_rna_dropseq
	-73.44926,-35.062786,scRNA-seq,Bladder cell,Bladder cell,atlas_rna_dropseq
	55.10042,-67.77689,scRNA-seq,Mesenchymal cell ,Mesenchymal cell ,atlas_rna_dropseq
	57.65851,-63.92839,scRNA-seq,Mesenchymal cell ,Mesenchymal cell ,atlas_rna_dropseq
	-72.794876,-35.298428,scRNA-seq,Basal cell of urothelium,Basal cell of urothelium,atlas_rna_dropseq
	-72.759445,-33.31722,scRNA-seq,Bladder cell,Bladder cell,atlas_rna_dropseq
	-74.68643,-34.853455,scRNA-seq,Bladder cell,Bladder cell,atlas_rna_dropseq
	53.488632,-65.21598,scRNA-seq,Mesenchymal cell ,Mesenchymal cell ,atlas_rna_dropseq
	-70.48289,-36.20466,scRNA-seq,Bladder cell,Bladder cell,atlas_rna_dropseq
	-72.47393,-34.300213,scRNA-seq,Bladder cell,Bladder cell,atlas_rna_dropseq
	-76.47663,-31.85391,scRNA-seq,Basal cell of urothelium,Basal cell of urothelium,atlas_rna_dropseq
	-71.5846,-36.204407,scRNA-seq,Bladder cell,Bladder cell,atlas_rna_dropseq
	-76.79285,-33.36877,scRNA-seq,Basal cell of urothelium,Basal cell of urothelium,atlas_rna_dropseq
	-75.32852,-34.007126,scRNA-seq,Bladder cell,Bladder cell,atlas_rna_dropseq
	57.113792,-62.062305,scRNA-seq,Mesenchymal cell ,Mesenchymal cell ,atlas_rna_dropseq
	55.382763,-64.20813,scRNA-seq,Mesenchymal cell ,Mesenchymal cell ,atlas_rna_dropseq
	58.077126,-64.126854,scRNA-seq,Mesenchymal cell ,Mesenchymal cell ,atlas_rna_dropseq
	58.09212,-62.209972,scRNA-seq,Mesenchymal cell ,Mesenchymal cell ,atlas_rna_dropseq
	-72.98217,-36.00832,scRNA-seq,Bladder cell,Bladder cell,atlas_rna_dropseq
	61.434284,-66.38758,scRNA-seq,Mesenchymal cell ,Mesenchymal cell ,atlas_rna_dropseq
	-69.55623,-32.558586,scRNA-seq,Bladder cell,Bladder cell,atlas_rna_dropseq
	53.945225,-64.13309,scRNA-seq,Mesenchymal cell ,Mesenchymal cell ,atlas_rna_dropseq
	-70.04995,-33.73692,scRNA-seq,Bladder cell,Bladder cell,atlas_rna_dropseq
	58.225086,-67.536804,scRNA-seq,Mesenchymal cell ,Mesenchymal cell ,atlas_rna_dropseq
	41.175583,61.399094,scRNA-seq,Leukocyte ,Leukocyte ,atlas_rna_dropseq
	56.188248,-64.743416,scRNA-seq,Mesenchymal cell ,Mesenchymal cell ,atlas_rna_dropseq
	53.922974,-68.05336,scRNA-seq,Mesenchymal cell ,Mesenchymal cell ,atlas_rna_dropseq
	59.235126,-62.475464,scRNA-seq,Mesenchymal cell ,Mesenchymal cell ,atlas_rna_dropseq
	-77.56498,-32.09552,scRNA-seq,Basal cell of urothelium,Basal cell of urothelium,atlas_rna_dropseq
	54.13471,-67.55453,scRNA-seq,Mesenchymal cell ,Mesenchymal cell ,atlas_rna_dropseq
	-73.096214,-35.678062,scRNA-seq,Bladder cell,Bladder cell,atlas_rna_dropseq
	-76.520325,-32.89638,scRNA-seq,Basal cell of urothelium,Basal cell of urothelium,atlas_rna_dropseq
	-74.56421,-34.910576,scRNA-seq,Bladder cell,Bladder cell,atlas_rna_dropseq
	-73.81213,-36.19439,scRNA-seq,Bladder cell,Bladder cell,atlas_rna_dropseq
	-74.11199,-36.87776,scRNA-seq,Bladder cell,Bladder cell,atlas_rna_dropseq
	-76.40863,-31.22004,scRNA-seq,Basal cell of urothelium,Basal cell of urothelium,atlas_rna_dropseq
	55.27528,-63.798794,scRNA-seq,Mesenchymal cell ,Mesenchymal cell ,atlas_rna_dropseq
	54.75987,-64.58415,scRNA-seq,Mesenchymal cell ,Mesenchymal cell ,atlas_rna_dropseq
	-74.81529,-34.54892,scRNA-seq,Bladder cell,Bladder cell,atlas_rna_dropseq
	54.072716,-68.27898,scRNA-seq,Mesenchymal cell ,Mesenchymal cell ,atlas_rna_dropseq
	54.401558,-65.92609,scRNA-seq,Mesenchymal cell ,Mesenchymal cell ,atlas_rna_dropseq
	57.04218,-64.49137,scRNA-seq,Mesenchymal cell ,Mesenchymal cell ,atlas_rna_dropseq
	-76.14676,-31.365835,scRNA-seq,Basal cell of urothelium,Basal cell of urothelium,atlas_rna_dropseq
	54.409744,-66.45903,scRNA-seq,Mesenchymal cell ,Mesenchymal cell ,atlas_rna_dropseq
	-68.8392,-35.03877,scRNA-seq,Bladder cell,Bladder cell,atlas_rna_dropseq
	-76.08162,-32.63668,scRNA-seq,Bladder cell,Bladder cell,atlas_rna_dropseq
	-69.35986,-34.98084,scRNA-seq,Bladder cell,Bladder cell,atlas_rna_dropseq
	41.132996,61.45438,scRNA-seq,Leukocyte ,Leukocyte ,atlas_rna_dropseq
	-70.32632,-35.098232,scRNA-seq,Bladder cell,Bladder cell,atlas_rna_dropseq
	-76.51371,-32.258686,scRNA-seq,Basal cell of urothelium,Basal cell of urothelium,atlas_rna_dropseq
	-74.6791,-34.68692,scRNA-seq,Bladder cell,Bladder cell,atlas_rna_dropseq
	-73.2321,-34.3597,scRNA-seq,Bladder cell,Bladder cell,atlas_rna_dropseq
	-72.53028,-36.949345,scRNA-seq,Bladder cell,Bladder cell,atlas_rna_dropseq
	-77.25655,-33.185772,scRNA-seq,Basal cell of urothelium,Basal cell of urothelium,atlas_rna_dropseq
	56.611023,-67.307816,scRNA-seq,Mesenchymal cell ,Mesenchymal cell ,atlas_rna_dropseq
	59.55341,-66.4962,scRNA-seq,Mesenchymal cell ,Mesenchymal cell ,atlas_rna_dropseq
	-75.90856,-34.08671,scRNA-seq,Bladder cell,Bladder cell,atlas_rna_dropseq
	56.901833,-63.523285,scRNA-seq,Mesenchymal cell ,Mesenchymal cell ,atlas_rna_dropseq
	-72.771194,-35.522346,scRNA-seq,Bladder cell,Bladder cell,atlas_rna_dropseq
	-75.192474,-31.216896,scRNA-seq,Bladder cell,Bladder cell,atlas_rna_dropseq
	58.80702,-67.691795,scRNA-seq,Mesenchymal cell ,Mesenchymal cell ,atlas_rna_dropseq
	56.354443,-64.697464,scRNA-seq,Mesenchymal cell ,Mesenchymal cell ,atlas_rna_dropseq
	-76.87527,-32.885986,scRNA-seq,Basal cell of urothelium,Basal cell of urothelium,atlas_rna_dropseq
	-75.72871,-36.14227,scRNA-seq,Bladder cell,Bladder cell,atlas_rna_dropseq
	56.41468,-61.52143,scRNA-seq,Bladder cell,Bladder cell,atlas_rna_dropseq
	5.714205,-20.696674,scRNA-seq,Endothelial cell ,Endothelial cell ,atlas_rna_dropseq
	53.642982,-67.970116,scRNA-seq,Mesenchymal cell ,Mesenchymal cell ,atlas_rna_dropseq
	53.97607,-68.2972,scRNA-seq,Bladder cell,Bladder cell,atlas_rna_dropseq
	55.6311,-64.06126,scRNA-seq,Mesenchymal cell ,Mesenchymal cell ,atlas_rna_dropseq
	54.626232,-64.69484,scRNA-seq,Mesenchymal cell ,Mesenchymal cell ,atlas_rna_dropseq
	-71.38797,-34.879612,scRNA-seq,Bladder cell,Bladder cell,atlas_rna_dropseq
	53.539963,-67.76357,scRNA-seq,Mesenchymal cell ,Mesenchymal cell ,atlas_rna_dropseq
	-74.32488,-32.42611,scRNA-seq,Basal cell of urothelium,Basal cell of urothelium,atlas_rna_dropseq
	55.329144,-66.95988,scRNA-seq,Mesenchymal cell ,Mesenchymal cell ,atlas_rna_dropseq
	56.412533,-65.97296,scRNA-seq,Mesenchymal cell ,Mesenchymal cell ,atlas_rna_dropseq
	53.51007,-63.871773,scRNA-seq,Mesenchymal cell ,Mesenchymal cell ,atlas_rna_dropseq
	57.00776,-64.81502,scRNA-seq,Mesenchymal cell ,Mesenchymal cell ,atlas_rna_dropseq
	-70.36822,-39.174744,scRNA-seq,Bladder cell,Bladder cell,atlas_rna_dropseq
	57.21621,-63.977528,scRNA-seq,Mesenchymal cell ,Mesenchymal cell ,atlas_rna_dropseq
	-71.581314,-36.200443,scRNA-seq,Bladder cell,Bladder cell,atlas_rna_dropseq
	35.058056,-51.15237,scRNA-seq,Leukocyte ,Leukocyte ,atlas_rna_dropseq
	-73.7503,-33.509983,scRNA-seq,Bladder cell,Bladder cell,atlas_rna_dropseq
	53.8844,-65.29304,scRNA-seq,Mesenchymal cell ,Mesenchymal cell ,atlas_rna_dropseq
	55.030895,-66.41518,scRNA-seq,Mesenchymal cell ,Mesenchymal cell ,atlas_rna_dropseq
	58.21503,-65.43369,scRNA-seq,Mesenchymal cell ,Mesenchymal cell ,atlas_rna_dropseq
	56.386005,-67.57987,scRNA-seq,Mesenchymal cell ,Mesenchymal cell ,atlas_rna_dropseq
	-73.89786,-33.83207,scRNA-seq,Bladder cell,Bladder cell,atlas_rna_dropseq
	-73.44605,-37.1511,scRNA-seq,Bladder cell,Bladder cell,atlas_rna_dropseq
	58.768345,-65.05141,scRNA-seq,Mesenchymal cell ,Mesenchymal cell ,atlas_rna_dropseq
	57.78192,-63.49322,scRNA-seq,Mesenchymal cell ,Mesenchymal cell ,atlas_rna_dropseq
	-77.33016,-33.919464,scRNA-seq,Bladder cell,Bladder cell,atlas_rna_dropseq
	-77.76804,-33.120895,scRNA-seq,Basal cell of urothelium,Basal cell of urothelium,atlas_rna_dropseq
	-77.53622,-32.676117,scRNA-seq,Basal cell of urothelium,Basal cell of urothelium,atlas_rna_dropseq
	54.13359,-68.52208,scRNA-seq,Mesenchymal cell ,Mesenchymal cell ,atlas_rna_dropseq
	-72.94461,-34.400967,scRNA-seq,Bladder cell,Bladder cell,atlas_rna_dropseq
	-73.553215,-33.783813,scRNA-seq,Bladder cell,Bladder cell,atlas_rna_dropseq
	53.712677,-66.699196,scRNA-seq,Mesenchymal cell ,Mesenchymal cell ,atlas_rna_dropseq
	55.482998,-63.454445,scRNA-seq,Mesenchymal cell ,Mesenchymal cell ,atlas_rna_dropseq
	33.09581,-50.655033,scRNA-seq,Leukocyte ,Leukocyte ,atlas_rna_dropseq
	56.834473,-65.100174,scRNA-seq,Mesenchymal cell ,Mesenchymal cell ,atlas_rna_dropseq
	34.9768,-51.139133,scRNA-seq,Leukocyte ,Leukocyte ,atlas_rna_dropseq
	56.481773,-67.37885,scRNA-seq,Mesenchymal cell ,Mesenchymal cell ,atlas_rna_dropseq
	-77.6058,-32.968456,scRNA-seq,Basal cell of urothelium,Basal cell of urothelium,atlas_rna_dropseq
	-72.60437,-37.50284,scRNA-seq,Bladder cell,Bladder cell,atlas_rna_dropseq
	-76.684525,-32.62963,scRNA-seq,Basal cell of urothelium,Basal cell of urothelium,atlas_rna_dropseq
	-72.592155,-35.941624,scRNA-seq,Bladder cell,Bladder cell,atlas_rna_dropseq
	58.966717,-62.58108,scRNA-seq,Mesenchymal cell ,Mesenchymal cell ,atlas_rna_dropseq
	54.394085,-66.78794,scRNA-seq,Mesenchymal cell ,Mesenchymal cell ,atlas_rna_dropseq
	-74.00483,-35.42116,scRNA-seq,Bladder cell,Bladder cell,atlas_rna_dropseq
	53.726177,-66.06784,scRNA-seq,Mesenchymal cell ,Mesenchymal cell ,atlas_rna_dropseq
	-69.82797,-32.60643,scRNA-seq,Bladder cell,Bladder cell,atlas_rna_dropseq
	-73.381035,-35.492752,scRNA-seq,Bladder cell,Bladder cell,atlas_rna_dropseq
	-76.83134,-32.859818,scRNA-seq,Basal cell of urothelium,Basal cell of urothelium,atlas_rna_dropseq
	56.24633,-66.91763,scRNA-seq,Mesenchymal cell ,Mesenchymal cell ,atlas_rna_dropseq
	-73.402596,-37.602955,scRNA-seq,Bladder cell,Bladder cell,atlas_rna_dropseq
	-72.03918,-31.613785,scRNA-seq,Bladder cell,Bladder cell,atlas_rna_dropseq
	53.163864,-65.634796,scRNA-seq,Mesenchymal cell ,Mesenchymal cell ,atlas_rna_dropseq
	-73.58689,-33.021023,scRNA-seq,Bladder cell,Bladder cell,atlas_rna_dropseq
	55.25106,-66.01119,scRNA-seq,Mesenchymal cell ,Mesenchymal cell ,atlas_rna_dropseq
	53.33807,-67.68892,scRNA-seq,Mesenchymal cell ,Mesenchymal cell ,atlas_rna_dropseq
	-70.16753,-35.191113,scRNA-seq,Bladder cell,Bladder cell,atlas_rna_dropseq
	54.98523,-65.839096,scRNA-seq,Mesenchymal cell ,Mesenchymal cell ,atlas_rna_dropseq
	54.689167,-65.45419,scRNA-seq,Mesenchymal cell ,Mesenchymal cell ,atlas_rna_dropseq
	53.9611,-68.18171,scRNA-seq,Mesenchymal cell ,Mesenchymal cell ,atlas_rna_dropseq
	56.951775,-65.21281,scRNA-seq,Mesenchymal cell ,Mesenchymal cell ,atlas_rna_dropseq
	-72.82431,-33.043797,scRNA-seq,Basal cell of urothelium,Basal cell of urothelium,atlas_rna_dropseq
	53.91135,-68.324165,scRNA-seq,Mesenchymal cell ,Mesenchymal cell ,atlas_rna_dropseq
	53.96614,-65.82663,scRNA-seq,Mesenchymal cell ,Mesenchymal cell ,atlas_rna_dropseq
	-76.08199,-32.38598,scRNA-seq,Basal cell of urothelium,Basal cell of urothelium,atlas_rna_dropseq
	53.336357,-64.40338,scRNA-seq,Mesenchymal cell ,Mesenchymal cell ,atlas_rna_dropseq
	55.444263,-65.687325,scRNA-seq,Mesenchymal cell ,Mesenchymal cell ,atlas_rna_dropseq
	-69.84,-35.986317,scRNA-seq,Bladder cell,Bladder cell,atlas_rna_dropseq
	52.925903,-65.511925,scRNA-seq,Mesenchymal cell ,Mesenchymal cell ,atlas_rna_dropseq
	-74.97657,-35.314003,scRNA-seq,Bladder cell,Bladder cell,atlas_rna_dropseq
	-68.90406,-34.004566,scRNA-seq,Bladder cell,Bladder cell,atlas_rna_dropseq
	-73.08792,-33.59116,scRNA-seq,Bladder cell,Bladder cell,atlas_rna_dropseq
	-70.63109,-34.154884,scRNA-seq,Bladder cell,Bladder cell,atlas_rna_dropseq
	54.343933,-66.27688,scRNA-seq,Mesenchymal cell ,Mesenchymal cell ,atlas_rna_dropseq
	-77.26721,-32.581154,scRNA-seq,Basal cell of urothelium,Basal cell of urothelium,atlas_rna_dropseq
	55.363434,-66.742134,scRNA-seq,Mesenchymal cell ,Mesenchymal cell ,atlas_rna_dropseq
	-74.71403,-36.756874,scRNA-seq,Bladder cell,Bladder cell,atlas_rna_dropseq
	-70.23734,-32.705048,scRNA-seq,Bladder cell,Bladder cell,atlas_rna_dropseq
	-74.55328,-33.063667,scRNA-seq,Bladder cell,Bladder cell,atlas_rna_dropseq
	-70.23821,-35.01379,scRNA-seq,Bladder cell,Bladder cell,atlas_rna_dropseq
	-72.09199,-33.19932,scRNA-seq,Bladder cell,Bladder cell,atlas_rna_dropseq
	-76.26389,-32.07961,scRNA-seq,Basal cell of urothelium,Basal cell of urothelium,atlas_rna_dropseq
	-78.01687,-32.702213,scRNA-seq,Basal cell of urothelium,Basal cell of urothelium,atlas_rna_dropseq
	-73.30509,-35.293633,scRNA-seq,Bladder cell,Bladder cell,atlas_rna_dropseq
	56.091396,-62.39673,scRNA-seq,Mesenchymal cell ,Mesenchymal cell ,atlas_rna_dropseq
	53.482876,-66.19774,scRNA-seq,Mesenchymal cell ,Mesenchymal cell ,atlas_rna_dropseq
	-73.148796,-31.87767,scRNA-seq,Bladder cell,Bladder cell,atlas_rna_dropseq
	58.045662,-64.78422,scRNA-seq,Mesenchymal cell ,Mesenchymal cell ,atlas_rna_dropseq
	56.94122,-64.71449,scRNA-seq,Mesenchymal cell ,Mesenchymal cell ,atlas_rna_dropseq
	-75.08352,-34.564907,scRNA-seq,Bladder cell,Bladder cell,atlas_rna_dropseq
	57.0551,-64.48185,scRNA-seq,Mesenchymal cell ,Mesenchymal cell ,atlas_rna_dropseq
	-74.604164,-34.344128,scRNA-seq,Bladder cell,Bladder cell,atlas_rna_dropseq
	5.8336396,-21.026447,scRNA-seq,Endothelial cell ,Endothelial cell ,atlas_rna_dropseq
	-72.28165,-33.229492,scRNA-seq,Bladder cell,Bladder cell,atlas_rna_dropseq
	-73.72739,-34.426304,scRNA-seq,Bladder cell,Bladder cell,atlas_rna_dropseq
	-71.914894,-34.39179,scRNA-seq,Bladder cell,Bladder cell,atlas_rna_dropseq
	-76.107414,-35.899445,scRNA-seq,Bladder cell,Bladder cell,atlas_rna_dropseq
	-77.663475,-32.816315,scRNA-seq,Basal cell of urothelium,Basal cell of urothelium,atlas_rna_dropseq
	-76.39198,-34.910244,scRNA-seq,Bladder cell,Bladder cell,atlas_rna_dropseq
	54.51342,-65.20722,scRNA-seq,Mesenchymal cell ,Mesenchymal cell ,atlas_rna_dropseq
	-70.18981,-35.079403,scRNA-seq,Bladder cell,Bladder cell,atlas_rna_dropseq
	-71.12761,-35.884167,scRNA-seq,Bladder cell,Bladder cell,atlas_rna_dropseq
	58.152542,-63.02105,scRNA-seq,Mesenchymal cell ,Mesenchymal cell ,atlas_rna_dropseq
	56.57996,-63.059372,scRNA-seq,Mesenchymal cell ,Mesenchymal cell ,atlas_rna_dropseq
	56.627293,-64.13324,scRNA-seq,Mesenchymal cell ,Mesenchymal cell ,atlas_rna_dropseq
	-76.922226,-33.9777,scRNA-seq,Basal cell of urothelium,Basal cell of urothelium,atlas_rna_dropseq
	-76.48878,-32.1132,scRNA-seq,Basal cell of urothelium,Basal cell of urothelium,atlas_rna_dropseq
	53.828384,-65.42067,scRNA-seq,Mesenchymal cell ,Mesenchymal cell ,atlas_rna_dropseq
	53.288544,-66.38869,scRNA-seq,Mesenchymal cell ,Mesenchymal cell ,atlas_rna_dropseq
	-76.1844,-32.21268,scRNA-seq,Basal cell of urothelium,Basal cell of urothelium,atlas_rna_dropseq
	55.770084,-63.89803,scRNA-seq,Mesenchymal cell ,Mesenchymal cell ,atlas_rna_dropseq
	-74.13003,-35.727814,scRNA-seq,Bladder cell,Bladder cell,atlas_rna_dropseq
	54.404808,-64.06077,scRNA-seq,Mesenchymal cell ,Mesenchymal cell ,atlas_rna_dropseq
	53.899677,-67.32621,scRNA-seq,Mesenchymal cell ,Mesenchymal cell ,atlas_rna_dropseq
	-69.76596,-33.46129,scRNA-seq,Bladder cell,Bladder cell,atlas_rna_dropseq
	56.896927,-66.39178,scRNA-seq,Mesenchymal cell ,Mesenchymal cell ,atlas_rna_dropseq
	-72.99192,-36.236244,scRNA-seq,Bladder cell,Bladder cell,atlas_rna_dropseq
	56.618095,-66.110886,scRNA-seq,Mesenchymal cell ,Mesenchymal cell ,atlas_rna_dropseq
	62.06979,-65.79306,scRNA-seq,Mesenchymal cell ,Mesenchymal cell ,atlas_rna_dropseq
	-77.59836,-32.514523,scRNA-seq,Basal cell of urothelium,Basal cell of urothelium,atlas_rna_dropseq
	53.236794,-65.32845,scRNA-seq,Mesenchymal cell ,Mesenchymal cell ,atlas_rna_dropseq
	58.60821,-62.00867,scRNA-seq,Mesenchymal cell ,Mesenchymal cell ,atlas_rna_dropseq
	-72.10529,-33.132076,scRNA-seq,Bladder cell,Bladder cell,atlas_rna_dropseq
	60.268898,-61.779408,scRNA-seq,Mesenchymal cell ,Mesenchymal cell ,atlas_rna_dropseq
	-72.64408,-33.539894,scRNA-seq,Bladder cell,Bladder cell,atlas_rna_dropseq
	-76.25134,-30.619783,scRNA-seq,Basal cell of urothelium,Basal cell of urothelium,atlas_rna_dropseq
	53.90035,-63.845474,scRNA-seq,Mesenchymal cell ,Mesenchymal cell ,atlas_rna_dropseq
	-75.818245,-34.971493,scRNA-seq,Bladder cell,Bladder cell,atlas_rna_dropseq
	55.910233,-63.25506,scRNA-seq,Mesenchymal cell ,Mesenchymal cell ,atlas_rna_dropseq
	-75.26126,-32.933857,scRNA-seq,Basal cell of urothelium,Basal cell of urothelium,atlas_rna_dropseq
	53.764275,-67.07222,scRNA-seq,Mesenchymal cell ,Mesenchymal cell ,atlas_rna_dropseq
	57.149883,-66.532295,scRNA-seq,Mesenchymal cell ,Mesenchymal cell ,atlas_rna_dropseq
	60.14826,-65.73431,scRNA-seq,Mesenchymal cell ,Mesenchymal cell ,atlas_rna_dropseq
	54.770107,-67.44553,scRNA-seq,Mesenchymal cell ,Mesenchymal cell ,atlas_rna_dropseq
	-70.22702,-36.413662,scRNA-seq,Bladder cell,Bladder cell,atlas_rna_dropseq
	57.2195,-63.03056,scRNA-seq,Mesenchymal cell ,Mesenchymal cell ,atlas_rna_dropseq
	57.441643,-62.907898,scRNA-seq,Mesenchymal cell ,Mesenchymal cell ,atlas_rna_dropseq
	57.898426,-63.035725,scRNA-seq,Mesenchymal cell ,Mesenchymal cell ,atlas_rna_dropseq
	54.779575,-64.53242,scRNA-seq,Mesenchymal cell ,Mesenchymal cell ,atlas_rna_dropseq
	-76.44047,-35.113182,scRNA-seq,Bladder cell,Bladder cell,atlas_rna_dropseq
	-70.336334,-39.18713,scRNA-seq,Bladder cell,Bladder cell,atlas_rna_dropseq
	-77.1207,-32.66885,scRNA-seq,Basal cell of urothelium,Basal cell of urothelium,atlas_rna_dropseq
	-71.27098,-34.825825,scRNA-seq,Bladder cell,Bladder cell,atlas_rna_dropseq
	-76.94778,-32.904427,scRNA-seq,Basal cell of urothelium,Basal cell of urothelium,atlas_rna_dropseq
	57.637806,-65.95169,scRNA-seq,Mesenchymal cell ,Mesenchymal cell ,atlas_rna_dropseq
	57.0396,-61.651577,scRNA-seq,Mesenchymal cell ,Mesenchymal cell ,atlas_rna_dropseq
	55.224533,-63.487114,scRNA-seq,Mesenchymal cell ,Mesenchymal cell ,atlas_rna_dropseq
	41.079685,61.412212,scRNA-seq,Leukocyte ,Leukocyte ,atlas_rna_dropseq
	-75.686966,-35.16245,scRNA-seq,Bladder cell,Bladder cell,atlas_rna_dropseq
	54.62433,-60.26073,scRNA-seq,Endothelial cell ,Endothelial cell ,atlas_rna_dropseq
	57.295654,-62.146996,scRNA-seq,Mesenchymal cell ,Mesenchymal cell ,atlas_rna_dropseq
	-74.196175,-34.278908,scRNA-seq,Bladder cell,Bladder cell,atlas_rna_dropseq
	55.270172,-63.714012,scRNA-seq,Mesenchymal cell ,Mesenchymal cell ,atlas_rna_dropseq
	-73.02811,-35.7043,scRNA-seq,Bladder cell,Bladder cell,atlas_rna_dropseq
	-73.81887,-34.338192,scRNA-seq,Bladder cell,Bladder cell,atlas_rna_dropseq
	55.492542,-63.470722,scRNA-seq,Mesenchymal cell ,Mesenchymal cell ,atlas_rna_dropseq
	8.666183,-15.642596,scRNA-seq,Endothelial cell ,Endothelial cell ,atlas_rna_dropseq
	-73.805145,-32.27607,scRNA-seq,Bladder cell,Bladder cell,atlas_rna_dropseq
	56.570484,-64.01254,scRNA-seq,Mesenchymal cell ,Mesenchymal cell ,atlas_rna_dropseq
	-77.86043,-31.968868,scRNA-seq,Basal cell of urothelium,Basal cell of urothelium,atlas_rna_dropseq
	56.62728,-62.556736,scRNA-seq,Mesenchymal cell ,Mesenchymal cell ,atlas_rna_dropseq
	54.319656,-67.69597,scRNA-seq,Mesenchymal cell ,Mesenchymal cell ,atlas_rna_dropseq
	-74.94255,-34.786503,scRNA-seq,Bladder cell,Bladder cell,atlas_rna_dropseq
	55.789627,-63.621487,scRNA-seq,Mesenchymal cell ,Mesenchymal cell ,atlas_rna_dropseq
	55.431786,-65.93279,scRNA-seq,Mesenchymal cell ,Mesenchymal cell ,atlas_rna_dropseq
	-75.90809,-31.522127,scRNA-seq,Basal cell of urothelium,Basal cell of urothelium,atlas_rna_dropseq
	57.783184,-61.87773,scRNA-seq,Mesenchymal cell ,Mesenchymal cell ,atlas_rna_dropseq
	53.30565,-67.38567,scRNA-seq,Mesenchymal cell ,Mesenchymal cell ,atlas_rna_dropseq
	-74.76505,-35.551,scRNA-seq,Bladder cell,Bladder cell,atlas_rna_dropseq
	-74.059746,-33.98705,scRNA-seq,Bladder cell,Bladder cell,atlas_rna_dropseq
	-76.37983,-34.74296,scRNA-seq,Bladder cell,Bladder cell,atlas_rna_dropseq
	57.03713,-63.776653,scRNA-seq,Mesenchymal cell ,Mesenchymal cell ,atlas_rna_dropseq
	58.904102,-66.851585,scRNA-seq,Mesenchymal cell ,Mesenchymal cell ,atlas_rna_dropseq
	55.24404,-66.022545,scRNA-seq,Mesenchymal cell ,Mesenchymal cell ,atlas_rna_dropseq
	-69.13876,-34.82219,scRNA-seq,Bladder cell,Bladder cell,atlas_rna_dropseq
	-73.313,-35.325413,scRNA-seq,Bladder cell,Bladder cell,atlas_rna_dropseq
	53.95009,-68.05911,scRNA-seq,Mesenchymal cell ,Mesenchymal cell ,atlas_rna_dropseq
	53.958687,-68.41746,scRNA-seq,Mesenchymal cell ,Mesenchymal cell ,atlas_rna_dropseq
	53.481277,-66.70345,scRNA-seq,Mesenchymal cell ,Mesenchymal cell ,atlas_rna_dropseq
	-74.53452,-35.422066,scRNA-seq,Bladder cell,Bladder cell,atlas_rna_dropseq
	54.721897,-68.24324,scRNA-seq,Mesenchymal cell ,Mesenchymal cell ,atlas_rna_dropseq
	-71.91349,-35.344143,scRNA-seq,Bladder cell,Bladder cell,atlas_rna_dropseq
	-73.11729,-36.234898,scRNA-seq,Bladder cell,Bladder cell,atlas_rna_dropseq
	-75.02162,-32.412575,scRNA-seq,Bladder cell,Bladder cell,atlas_rna_dropseq
	-74.92455,-36.96346,scRNA-seq,Bladder cell,Bladder cell,atlas_rna_dropseq
	56.629135,-66.21906,scRNA-seq,Mesenchymal cell ,Mesenchymal cell ,atlas_rna_dropseq
	-76.5009,-35.03302,scRNA-seq,Bladder cell,Bladder cell,atlas_rna_dropseq
	-70.28658,-34.424534,scRNA-seq,Bladder cell,Bladder cell,atlas_rna_dropseq
	56.61149,-66.081024,scRNA-seq,Mesenchymal cell ,Mesenchymal cell ,atlas_rna_dropseq
	57.341892,-63.700966,scRNA-seq,Mesenchymal cell ,Mesenchymal cell ,atlas_rna_dropseq
	-74.117035,-35.13264,scRNA-seq,Bladder cell,Bladder cell,atlas_rna_dropseq
	-72.95277,-32.29581,scRNA-seq,Bladder cell,Bladder cell,atlas_rna_dropseq
	53.760265,-67.90109,scRNA-seq,Mesenchymal cell ,Mesenchymal cell ,atlas_rna_dropseq
	57.04098,-66.85486,scRNA-seq,Mesenchymal cell ,Mesenchymal cell ,atlas_rna_dropseq
	53.078056,-66.79689,scRNA-seq,Mesenchymal cell ,Mesenchymal cell ,atlas_rna_dropseq
	-75.28446,-33.761433,scRNA-seq,Bladder cell,Bladder cell,atlas_rna_dropseq
	-70.724724,-36.244972,scRNA-seq,Bladder cell,Bladder cell,atlas_rna_dropseq
	54.349197,-66.72907,scRNA-seq,Mesenchymal cell ,Mesenchymal cell ,atlas_rna_dropseq
	58.919136,-67.483536,scRNA-seq,Mesenchymal cell ,Mesenchymal cell ,atlas_rna_dropseq
	-73.72473,-35.541454,scRNA-seq,Bladder cell,Bladder cell,atlas_rna_dropseq
	57.059357,-65.96537,scRNA-seq,Mesenchymal cell ,Mesenchymal cell ,atlas_rna_dropseq
	53.75241,-67.26336,scRNA-seq,Mesenchymal cell ,Mesenchymal cell ,atlas_rna_dropseq
	-72.6706,-33.517117,scRNA-seq,Bladder cell,Bladder cell,atlas_rna_dropseq
	59.31084,-63.52313,scRNA-seq,Mesenchymal cell ,Mesenchymal cell ,atlas_rna_dropseq
	-76.0908,-32.266834,scRNA-seq,Basal cell of urothelium,Basal cell of urothelium,atlas_rna_dropseq
	57.57018,-65.35252,scRNA-seq,Mesenchymal cell ,Mesenchymal cell ,atlas_rna_dropseq
	-74.58668,-34.062195,scRNA-seq,Bladder cell,Bladder cell,atlas_rna_dropseq
	56.42591,-66.0876,scRNA-seq,Mesenchymal cell ,Mesenchymal cell ,atlas_rna_dropseq
	53.39439,-67.14475,scRNA-seq,Mesenchymal cell ,Mesenchymal cell ,atlas_rna_dropseq
	55.04316,-65.88732,scRNA-seq,Mesenchymal cell ,Mesenchymal cell ,atlas_rna_dropseq
	56.53465,-66.149315,scRNA-seq,Mesenchymal cell ,Mesenchymal cell ,atlas_rna_dropseq
	-74.93472,-34.68604,scRNA-seq,Bladder cell,Bladder cell,atlas_rna_dropseq
	-76.183044,-31.975851,scRNA-seq,Basal cell of urothelium,Basal cell of urothelium,atlas_rna_dropseq
	55.580166,-62.887722,scRNA-seq,Mesenchymal cell ,Mesenchymal cell ,atlas_rna_dropseq
	56.562607,-65.35156,scRNA-seq,Mesenchymal cell ,Mesenchymal cell ,atlas_rna_dropseq
	-73.98804,-33.238846,scRNA-seq,Bladder cell,Bladder cell,atlas_rna_dropseq
	55.6072,-66.43245,scRNA-seq,Mesenchymal cell ,Mesenchymal cell ,atlas_rna_dropseq
	-76.47348,-32.582108,scRNA-seq,Basal cell of urothelium,Basal cell of urothelium,atlas_rna_dropseq
	58.841255,-64.212425,scRNA-seq,Mesenchymal cell ,Mesenchymal cell ,atlas_rna_dropseq
	54.087246,-68.056725,scRNA-seq,Mesenchymal cell ,Mesenchymal cell ,atlas_rna_dropseq
	54.932438,-65.127174,scRNA-seq,Mesenchymal cell ,Mesenchymal cell ,atlas_rna_dropseq
	55.184,-64.54872,scRNA-seq,Mesenchymal cell ,Mesenchymal cell ,atlas_rna_dropseq
	-72.86054,-33.917736,scRNA-seq,Bladder cell,Bladder cell,atlas_rna_dropseq
	-72.83931,-31.753513,scRNA-seq,Bladder cell,Bladder cell,atlas_rna_dropseq
	54.43304,-66.11019,scRNA-seq,Mesenchymal cell ,Mesenchymal cell ,atlas_rna_dropseq
	55.104836,-64.71846,scRNA-seq,Mesenchymal cell ,Mesenchymal cell ,atlas_rna_dropseq
	56.489517,-69.08215,scRNA-seq,Bladder cell,Bladder cell,atlas_rna_dropseq
	-71.25494,-32.73939,scRNA-seq,Bladder cell,Bladder cell,atlas_rna_dropseq
	-71.44161,-31.330597,scRNA-seq,Bladder cell,Bladder cell,atlas_rna_dropseq
	-77.8708,-32.009727,scRNA-seq,Basal cell of urothelium,Basal cell of urothelium,atlas_rna_dropseq
	55.21128,-67.03865,scRNA-seq,Mesenchymal cell ,Mesenchymal cell ,atlas_rna_dropseq
	-75.13022,-35.337185,scRNA-seq,Bladder cell,Bladder cell,atlas_rna_dropseq
	59.48196,-64.63733,scRNA-seq,Mesenchymal cell ,Mesenchymal cell ,atlas_rna_dropseq
	54.538486,-66.006805,scRNA-seq,Mesenchymal cell ,Mesenchymal cell ,atlas_rna_dropseq
	56.15507,-64.329994,scRNA-seq,Mesenchymal cell ,Mesenchymal cell ,atlas_rna_dropseq
	57.79747,-66.06949,scRNA-seq,Mesenchymal cell ,Mesenchymal cell ,atlas_rna_dropseq
	55.981457,-61.397774,scRNA-seq,Mesenchymal cell ,Mesenchymal cell ,atlas_rna_dropseq
	58.47054,-63.36792,scRNA-seq,Mesenchymal cell ,Mesenchymal cell ,atlas_rna_dropseq
	59.231552,-66.76655,scRNA-seq,Mesenchymal cell ,Mesenchymal cell ,atlas_rna_dropseq
	-72.45254,-36.51424,scRNA-seq,Bladder cell,Bladder cell,atlas_rna_dropseq
	55.013996,-63.282322,scRNA-seq,Mesenchymal cell ,Mesenchymal cell ,atlas_rna_dropseq
	56.101627,-69.02124,scRNA-seq,Bladder cell,Bladder cell,atlas_rna_dropseq
	-74.33337,-35.27861,scRNA-seq,Bladder cell,Bladder cell,atlas_rna_dropseq
	55.021175,-65.95859,scRNA-seq,Mesenchymal cell ,Mesenchymal cell ,atlas_rna_dropseq
	57.55018,-66.397415,scRNA-seq,Mesenchymal cell ,Mesenchymal cell ,atlas_rna_dropseq
	56.11382,-64.06666,scRNA-seq,Mesenchymal cell ,Mesenchymal cell ,atlas_rna_dropseq
	-72.61101,-35.651295,scRNA-seq,Basal cell of urothelium,Basal cell of urothelium,atlas_rna_dropseq
	56.34437,-65.38251,scRNA-seq,Mesenchymal cell ,Mesenchymal cell ,atlas_rna_dropseq
	54.013596,-68.21565,scRNA-seq,Mesenchymal cell ,Mesenchymal cell ,atlas_rna_dropseq
	55.946407,-63.763557,scRNA-seq,Mesenchymal cell ,Mesenchymal cell ,atlas_rna_dropseq
	-73.10648,-35.47351,scRNA-seq,Bladder cell,Bladder cell,atlas_rna_dropseq
	40.913815,61.572987,scRNA-seq,Leukocyte ,Leukocyte ,atlas_rna_dropseq
	-69.124466,-35.575848,scRNA-seq,Bladder cell,Bladder cell,atlas_rna_dropseq
	-76.55794,-31.94308,scRNA-seq,Basal cell of urothelium,Basal cell of urothelium,atlas_rna_dropseq
	-72.13318,-35.93315,scRNA-seq,Bladder cell,Bladder cell,atlas_rna_dropseq
	55.692654,-63.611526,scRNA-seq,Mesenchymal cell ,Mesenchymal cell ,atlas_rna_dropseq
	56.253487,-61.973053,scRNA-seq,Mesenchymal cell ,Mesenchymal cell ,atlas_rna_dropseq
	57.394657,-61.43525,scRNA-seq,Mesenchymal cell ,Mesenchymal cell ,atlas_rna_dropseq
	55.655773,-63.897644,scRNA-seq,Mesenchymal cell ,Mesenchymal cell ,atlas_rna_dropseq
	-73.2112,-36.88995,scRNA-seq,Bladder cell,Bladder cell,atlas_rna_dropseq
	54.514828,-67.978714,scRNA-seq,Mesenchymal cell ,Mesenchymal cell ,atlas_rna_dropseq
	56.031452,-65.48947,scRNA-seq,Mesenchymal cell ,Mesenchymal cell ,atlas_rna_dropseq
	55.481617,-66.59187,scRNA-seq,Mesenchymal cell ,Mesenchymal cell ,atlas_rna_dropseq
	54.67558,-64.44334,scRNA-seq,Mesenchymal cell ,Mesenchymal cell ,atlas_rna_dropseq
	54.05452,-67.93535,scRNA-seq,Mesenchymal cell ,Mesenchymal cell ,atlas_rna_dropseq
	-76.28714,-35.78115,scRNA-seq,Bladder cell,Bladder cell,atlas_rna_dropseq
	-73.63649,-32.852654,scRNA-seq,Bladder cell,Bladder cell,atlas_rna_dropseq
	-75.325356,-31.480742,scRNA-seq,Basal cell of urothelium,Basal cell of urothelium,atlas_rna_dropseq
	55.895836,-61.964146,scRNA-seq,Mesenchymal cell ,Mesenchymal cell ,atlas_rna_dropseq
	56.957794,-62.795937,scRNA-seq,Mesenchymal cell ,Mesenchymal cell ,atlas_rna_dropseq
	56.597267,-65.494125,scRNA-seq,Mesenchymal cell ,Mesenchymal cell ,atlas_rna_dropseq
	53.34866,-66.6957,scRNA-seq,Mesenchymal cell ,Mesenchymal cell ,atlas_rna_dropseq
	-68.79815,-35.67509,scRNA-seq,Bladder cell,Bladder cell,atlas_rna_dropseq
	-73.37205,-32.891262,scRNA-seq,Bladder cell,Bladder cell,atlas_rna_dropseq
	-74.20943,-34.968193,scRNA-seq,Bladder cell,Bladder cell,atlas_rna_dropseq
	-72.465004,-35.05987,scRNA-seq,Bladder cell,Bladder cell,atlas_rna_dropseq
	54.615726,-65.907005,scRNA-seq,Mesenchymal cell ,Mesenchymal cell ,atlas_rna_dropseq
	56.9218,-65.21859,scRNA-seq,Mesenchymal cell ,Mesenchymal cell ,atlas_rna_dropseq
	53.535088,-67.783585,scRNA-seq,Mesenchymal cell ,Mesenchymal cell ,atlas_rna_dropseq
	-76.97739,-32.95824,scRNA-seq,Basal cell of urothelium,Basal cell of urothelium,atlas_rna_dropseq
	-68.51986,-34.822205,scRNA-seq,Bladder cell,Bladder cell,atlas_rna_dropseq
	8.659931,-15.719627,scRNA-seq,Endothelial cell ,Endothelial cell ,atlas_rna_dropseq
	-70.071846,-36.54035,scRNA-seq,Bladder cell,Bladder cell,atlas_rna_dropseq
	-73.36999,-35.344418,scRNA-seq,Bladder cell,Bladder cell,atlas_rna_dropseq
	-76.359474,-32.264236,scRNA-seq,Basal cell of urothelium,Basal cell of urothelium,atlas_rna_dropseq
	55.228504,-67.4269,scRNA-seq,Mesenchymal cell ,Mesenchymal cell ,atlas_rna_dropseq
	-77.18801,-33.07678,scRNA-seq,Basal cell of urothelium,Basal cell of urothelium,atlas_rna_dropseq
	-73.15925,-35.297146,scRNA-seq,Bladder cell,Bladder cell,atlas_rna_dropseq
	56.607708,-63.061794,scRNA-seq,Mesenchymal cell ,Mesenchymal cell ,atlas_rna_dropseq
	53.69669,-67.7782,scRNA-seq,Mesenchymal cell ,Mesenchymal cell ,atlas_rna_dropseq
	56.83126,-63.331337,scRNA-seq,Mesenchymal cell ,Mesenchymal cell ,atlas_rna_dropseq
	55.26075,-63.1514,scRNA-seq,Mesenchymal cell ,Mesenchymal cell ,atlas_rna_dropseq
	54.66952,-66.38744,scRNA-seq,Mesenchymal cell ,Mesenchymal cell ,atlas_rna_dropseq
	57.626663,-65.98363,scRNA-seq,Mesenchymal cell ,Mesenchymal cell ,atlas_rna_dropseq
	-72.661194,-33.771854,scRNA-seq,Bladder cell,Bladder cell,atlas_rna_dropseq
	57.620667,-62.42094,scRNA-seq,Mesenchymal cell ,Mesenchymal cell ,atlas_rna_dropseq
	55.29321,-65.26585,scRNA-seq,Mesenchymal cell ,Mesenchymal cell ,atlas_rna_dropseq
	57.226295,-61.343174,scRNA-seq,Mesenchymal cell ,Mesenchymal cell ,atlas_rna_dropseq
	56.358875,-62.27011,scRNA-seq,Mesenchymal cell ,Mesenchymal cell ,atlas_rna_dropseq
	-72.03251,-33.45197,scRNA-seq,Bladder cell,Bladder cell,atlas_rna_dropseq
	-75.59694,-30.587109,scRNA-seq,Basal cell of urothelium,Basal cell of urothelium,atlas_rna_dropseq
	-74.36639,-35.401337,scRNA-seq,Bladder cell,Bladder cell,atlas_rna_dropseq
	-70.13796,-35.547363,scRNA-seq,Bladder cell,Bladder cell,atlas_rna_dropseq
	-71.115395,-36.67835,scRNA-seq,Bladder cell,Bladder cell,atlas_rna_dropseq
	-76.18271,-31.386576,scRNA-seq,Basal cell of urothelium,Basal cell of urothelium,atlas_rna_dropseq
	-69.97711,-34.825455,scRNA-seq,Bladder cell,Bladder cell,atlas_rna_dropseq
	59.797417,-64.23132,scRNA-seq,Mesenchymal cell ,Mesenchymal cell ,atlas_rna_dropseq
	-75.38807,-33.679413,scRNA-seq,Basal cell of urothelium,Basal cell of urothelium,atlas_rna_dropseq
	-77.113754,-31.325306,scRNA-seq,Basal cell of urothelium,Basal cell of urothelium,atlas_rna_dropseq
	-69.91111,-35.137325,scRNA-seq,Bladder cell,Bladder cell,atlas_rna_dropseq
	56.322536,-64.62525,scRNA-seq,Mesenchymal cell ,Mesenchymal cell ,atlas_rna_dropseq
	56.962738,-67.938736,scRNA-seq,Mesenchymal cell ,Mesenchymal cell ,atlas_rna_dropseq
	5.747083,-20.821602,scRNA-seq,Endothelial cell ,Endothelial cell ,atlas_rna_dropseq
	-74.56452,-34.255768,scRNA-seq,Bladder cell,Bladder cell,atlas_rna_dropseq
	-77.05556,-32.675274,scRNA-seq,Basal cell of urothelium,Basal cell of urothelium,atlas_rna_dropseq
	-77.14627,-32.47543,scRNA-seq,Basal cell of urothelium,Basal cell of urothelium,atlas_rna_dropseq
	57.2439,-64.88834,scRNA-seq,Mesenchymal cell ,Mesenchymal cell ,atlas_rna_dropseq
	42.77536,60.625156,scRNA-seq,Leukocyte ,Leukocyte ,atlas_rna_dropseq
	55.178856,-62.401493,scRNA-seq,Mesenchymal cell ,Mesenchymal cell ,atlas_rna_dropseq
	-71.45855,-34.787388,scRNA-seq,Bladder cell,Bladder cell,atlas_rna_dropseq
	-71.84524,-34.655342,scRNA-seq,Bladder cell,Bladder cell,atlas_rna_dropseq
	58.92979,-61.30835,scRNA-seq,Mesenchymal cell ,Mesenchymal cell ,atlas_rna_dropseq
	54.62235,-66.73143,scRNA-seq,Mesenchymal cell ,Mesenchymal cell ,atlas_rna_dropseq
	-75.55996,-34.484135,scRNA-seq,Bladder cell,Bladder cell,atlas_rna_dropseq
	54.72647,-68.593,scRNA-seq,Mesenchymal cell ,Mesenchymal cell ,atlas_rna_dropseq
	-74.95134,-34.061558,scRNA-seq,Bladder cell,Bladder cell,atlas_rna_dropseq
	-75.15058,-31.15297,scRNA-seq,Basal cell of urothelium,Basal cell of urothelium,atlas_rna_dropseq
	-73.58579,-33.908737,scRNA-seq,Bladder cell,Bladder cell,atlas_rna_dropseq
	-76.40814,-32.03395,scRNA-seq,Basal cell of urothelium,Basal cell of urothelium,atlas_rna_dropseq
	54.351883,-67.43675,scRNA-seq,Mesenchymal cell ,Mesenchymal cell ,atlas_rna_dropseq
	60.441795,-63.020733,scRNA-seq,Mesenchymal cell ,Mesenchymal cell ,atlas_rna_dropseq
	55.66133,-67.86677,scRNA-seq,Mesenchymal cell ,Mesenchymal cell ,atlas_rna_dropseq
	-73.50282,-33.42532,scRNA-seq,Bladder cell,Bladder cell,atlas_rna_dropseq
	54.541805,-66.21431,scRNA-seq,Mesenchymal cell ,Mesenchymal cell ,atlas_rna_dropseq
	54.97775,-63.758987,scRNA-seq,Mesenchymal cell ,Mesenchymal cell ,atlas_rna_dropseq
	-74.4904,-35.968533,scRNA-seq,Bladder cell,Bladder cell,atlas_rna_dropseq
	55.036175,-64.19398,scRNA-seq,Mesenchymal cell ,Mesenchymal cell ,atlas_rna_dropseq
	53.862743,-67.927666,scRNA-seq,Mesenchymal cell ,Mesenchymal cell ,atlas_rna_dropseq
	-77.32778,-32.43445,scRNA-seq,Basal cell of urothelium,Basal cell of urothelium,atlas_rna_dropseq
	-73.0059,-34.216496,scRNA-seq,Bladder cell,Bladder cell,atlas_rna_dropseq
	56.779778,-62.71106,scRNA-seq,Mesenchymal cell ,Mesenchymal cell ,atlas_rna_dropseq
	55.891167,-67.66081,scRNA-seq,Mesenchymal cell ,Mesenchymal cell ,atlas_rna_dropseq
	56.917274,-62.24784,scRNA-seq,Mesenchymal cell ,Mesenchymal cell ,atlas_rna_dropseq
	54.06127,-66.671844,scRNA-seq,Bladder cell,Bladder cell,atlas_rna_dropseq
	-68.989136,-35.77248,scRNA-seq,Bladder cell,Bladder cell,atlas_rna_dropseq
	-69.99198,-34.8881,scRNA-seq,Bladder cell,Bladder cell,atlas_rna_dropseq
	-76.21803,-34.958324,scRNA-seq,Bladder cell,Bladder cell,atlas_rna_dropseq
	56.774403,-67.59712,scRNA-seq,Mesenchymal cell ,Mesenchymal cell ,atlas_rna_dropseq
	1.232068,77.73571,scRNA-seq,Endothelial cell ,Endothelial cell ,atlas_rna_dropseq
	-76.39698,-31.601566,scRNA-seq,Basal cell of urothelium,Basal cell of urothelium,atlas_rna_dropseq
	-75.27119,-36.701992,scRNA-seq,Bladder cell,Bladder cell,atlas_rna_dropseq
	53.30936,-67.30761,scRNA-seq,Mesenchymal cell ,Mesenchymal cell ,atlas_rna_dropseq
	59.645267,-64.19918,scRNA-seq,Mesenchymal cell ,Mesenchymal cell ,atlas_rna_dropseq
	60.062145,-63.97133,scRNA-seq,Mesenchymal cell ,Mesenchymal cell ,atlas_rna_dropseq
	-76.54146,-32.86112,scRNA-seq,Basal cell of urothelium,Basal cell of urothelium,atlas_rna_dropseq
	53.58083,-65.82013,scRNA-seq,Mesenchymal cell ,Mesenchymal cell ,atlas_rna_dropseq
	57.44631,-65.73744,scRNA-seq,Mesenchymal cell ,Mesenchymal cell ,atlas_rna_dropseq
	59.857964,-64.462906,scRNA-seq,Mesenchymal cell ,Mesenchymal cell ,atlas_rna_dropseq
	42.9031,60.74117,scRNA-seq,Leukocyte ,Leukocyte ,atlas_rna_dropseq
	-70.541626,-34.66687,scRNA-seq,Bladder cell,Bladder cell,atlas_rna_dropseq
	55.763073,-63.857624,scRNA-seq,Mesenchymal cell ,Mesenchymal cell ,atlas_rna_dropseq
	-72.98382,-34.15146,scRNA-seq,Bladder cell,Bladder cell,atlas_rna_dropseq
	57.0792,-62.511284,scRNA-seq,Mesenchymal cell ,Mesenchymal cell ,atlas_rna_dropseq
	-75.365685,-32.575436,scRNA-seq,Bladder cell,Bladder cell,atlas_rna_dropseq
	55.61797,-63.380306,scRNA-seq,Mesenchymal cell ,Mesenchymal cell ,atlas_rna_dropseq
	-69.04027,-34.696968,scRNA-seq,Bladder cell,Bladder cell,atlas_rna_dropseq
	-72.636536,-34.03805,scRNA-seq,Bladder cell,Bladder cell,atlas_rna_dropseq
	-73.582794,-35.07031,scRNA-seq,Bladder cell,Bladder cell,atlas_rna_dropseq
	54.85444,-64.935074,scRNA-seq,Mesenchymal cell ,Mesenchymal cell ,atlas_rna_dropseq
	-73.35556,-34.57184,scRNA-seq,Bladder cell,Bladder cell,atlas_rna_dropseq
	56.568832,-63.683083,scRNA-seq,Mesenchymal cell ,Mesenchymal cell ,atlas_rna_dropseq
	-69.29973,-35.31248,scRNA-seq,Bladder cell,Bladder cell,atlas_rna_dropseq
	-73.11413,-35.657303,scRNA-seq,Bladder cell,Bladder cell,atlas_rna_dropseq
	-74.55821,-36.182095,scRNA-seq,Bladder cell,Bladder cell,atlas_rna_dropseq
	56.039783,-62.681953,scRNA-seq,Mesenchymal cell ,Mesenchymal cell ,atlas_rna_dropseq
	-72.06524,-34.728874,scRNA-seq,Bladder cell,Bladder cell,atlas_rna_dropseq
	-75.24624,-33.077732,scRNA-seq,Basal cell of urothelium,Basal cell of urothelium,atlas_rna_dropseq
	57.30434,-62.962273,scRNA-seq,Mesenchymal cell ,Mesenchymal cell ,atlas_rna_dropseq
	57.01495,-63.396397,scRNA-seq,Mesenchymal cell ,Mesenchymal cell ,atlas_rna_dropseq
	54.290398,-64.08013,scRNA-seq,Mesenchymal cell ,Mesenchymal cell ,atlas_rna_dropseq
	-74.52765,-32.59871,scRNA-seq,Bladder cell,Bladder cell,atlas_rna_dropseq
	8.653525,-15.716851,scRNA-seq,Endothelial cell ,Endothelial cell ,atlas_rna_dropseq
	-69.523636,-32.576324,scRNA-seq,Bladder cell,Bladder cell,atlas_rna_dropseq
	-73.44628,-33.955273,scRNA-seq,Bladder cell,Bladder cell,atlas_rna_dropseq
	-73.05598,-33.621613,scRNA-seq,Bladder cell,Bladder cell,atlas_rna_dropseq
	-73.24282,-35.290268,scRNA-seq,Bladder cell,Bladder cell,atlas_rna_dropseq
	57.64234,-62.48142,scRNA-seq,Mesenchymal cell ,Mesenchymal cell ,atlas_rna_dropseq
	-73.72478,-33.981518,scRNA-seq,Bladder cell,Bladder cell,atlas_rna_dropseq
	54.862263,-67.3304,scRNA-seq,Mesenchymal cell ,Mesenchymal cell ,atlas_rna_dropseq
	-75.04523,-36.724,scRNA-seq,Bladder cell,Bladder cell,atlas_rna_dropseq
	-73.58473,-33.37146,scRNA-seq,Bladder cell,Bladder cell,atlas_rna_dropseq
	54.17976,-67.77685,scRNA-seq,Mesenchymal cell ,Mesenchymal cell ,atlas_rna_dropseq
	-69.09766,-35.384,scRNA-seq,Bladder cell,Bladder cell,atlas_rna_dropseq
	54.463306,-64.79453,scRNA-seq,Mesenchymal cell ,Mesenchymal cell ,atlas_rna_dropseq
	-70.22125,-34.35238,scRNA-seq,Bladder cell,Bladder cell,atlas_rna_dropseq
	53.742496,-65.92473,scRNA-seq,Mesenchymal cell ,Mesenchymal cell ,atlas_rna_dropseq
	56.20486,-67.8269,scRNA-seq,Mesenchymal cell ,Mesenchymal cell ,atlas_rna_dropseq
	-76.21546,-32.68018,scRNA-seq,Basal cell of urothelium,Basal cell of urothelium,atlas_rna_dropseq
	-77.1954,-33.10179,scRNA-seq,Basal cell of urothelium,Basal cell of urothelium,atlas_rna_dropseq
	-72.038055,-35.35597,scRNA-seq,Bladder cell,Bladder cell,atlas_rna_dropseq
	-70.18822,-34.39405,scRNA-seq,Bladder cell,Bladder cell,atlas_rna_dropseq
	54.211433,-65.89495,scRNA-seq,Mesenchymal cell ,Mesenchymal cell ,atlas_rna_dropseq
	-72.95301,-32.520958,scRNA-seq,Bladder cell,Bladder cell,atlas_rna_dropseq
	-72.43227,-36.16343,scRNA-seq,Bladder cell,Bladder cell,atlas_rna_dropseq
	56.761566,-66.94895,scRNA-seq,Mesenchymal cell ,Mesenchymal cell ,atlas_rna_dropseq
	53.470413,-64.695244,scRNA-seq,Mesenchymal cell ,Mesenchymal cell ,atlas_rna_dropseq
	-71.055046,-35.460327,scRNA-seq,Bladder cell,Bladder cell,atlas_rna_dropseq
	58.860012,-61.739304,scRNA-seq,Mesenchymal cell ,Mesenchymal cell ,atlas_rna_dropseq
	54.960648,-66.921776,scRNA-seq,Mesenchymal cell ,Mesenchymal cell ,atlas_rna_dropseq
	-74.82022,-34.301884,scRNA-seq,Bladder cell,Bladder cell,atlas_rna_dropseq
	57.359264,-62.67483,scRNA-seq,Mesenchymal cell ,Mesenchymal cell ,atlas_rna_dropseq
	-73.34931,-34.59408,scRNA-seq,Bladder cell,Bladder cell,atlas_rna_dropseq
	55.700184,-64.953804,scRNA-seq,Mesenchymal cell ,Mesenchymal cell ,atlas_rna_dropseq
	-75.47155,-34.299084,scRNA-seq,Bladder cell,Bladder cell,atlas_rna_dropseq
	-76.72005,-32.517994,scRNA-seq,Basal cell of urothelium,Basal cell of urothelium,atlas_rna_dropseq
	-75.95285,-35.887478,scRNA-seq,Bladder cell,Bladder cell,atlas_rna_dropseq
	-76.23852,-30.84181,scRNA-seq,Basal cell of urothelium,Basal cell of urothelium,atlas_rna_dropseq
	53.838474,-65.066864,scRNA-seq,Mesenchymal cell ,Mesenchymal cell ,atlas_rna_dropseq
	-72.0163,-36.158947,scRNA-seq,Bladder cell,Bladder cell,atlas_rna_dropseq
	-76.02034,-33.40895,scRNA-seq,Basal cell of urothelium,Basal cell of urothelium,atlas_rna_dropseq
	58.443626,-66.55082,scRNA-seq,Mesenchymal cell ,Mesenchymal cell ,atlas_rna_dropseq
	-77.37494,-31.735903,scRNA-seq,Basal cell of urothelium,Basal cell of urothelium,atlas_rna_dropseq
	60.418602,-65.63853,scRNA-seq,Mesenchymal cell ,Mesenchymal cell ,atlas_rna_dropseq
	56.863808,-64.21182,scRNA-seq,Mesenchymal cell ,Mesenchymal cell ,atlas_rna_dropseq
	57.684254,-64.83485,scRNA-seq,Mesenchymal cell ,Mesenchymal cell ,atlas_rna_dropseq
	5.6527996,-21.04245,scRNA-seq,Endothelial cell ,Endothelial cell ,atlas_rna_dropseq
	54.82188,-67.84451,scRNA-seq,Mesenchymal cell ,Mesenchymal cell ,atlas_rna_dropseq
	57.541706,-61.85245,scRNA-seq,Mesenchymal cell ,Mesenchymal cell ,atlas_rna_dropseq
	57.446667,-65.71892,scRNA-seq,Mesenchymal cell ,Mesenchymal cell ,atlas_rna_dropseq
	57.51238,-64.107834,scRNA-seq,Mesenchymal cell ,Mesenchymal cell ,atlas_rna_dropseq
	-73.87338,-34.06783,scRNA-seq,Bladder cell,Bladder cell,atlas_rna_dropseq
	-72.58401,-32.317398,scRNA-seq,Bladder cell,Bladder cell,atlas_rna_dropseq
	4.8891,-22.026686,scRNA-seq,Endothelial cell ,Endothelial cell ,atlas_rna_dropseq
	-74.35375,-33.116314,scRNA-seq,Bladder cell,Bladder cell,atlas_rna_dropseq
	-70.04124,-33.671875,scRNA-seq,Bladder cell,Bladder cell,atlas_rna_dropseq
	55.58387,-67.21451,scRNA-seq,Mesenchymal cell ,Mesenchymal cell ,atlas_rna_dropseq
	55.941284,-65.6656,scRNA-seq,Mesenchymal cell ,Mesenchymal cell ,atlas_rna_dropseq
	-74.82031,-34.915367,scRNA-seq,Bladder cell,Bladder cell,atlas_rna_dropseq
	55.760166,-66.011734,scRNA-seq,Mesenchymal cell ,Mesenchymal cell ,atlas_rna_dropseq
	-77.04105,-31.879446,scRNA-seq,Basal cell of urothelium,Basal cell of urothelium,atlas_rna_dropseq
	56.449284,-64.90945,scRNA-seq,Mesenchymal cell ,Mesenchymal cell ,atlas_rna_dropseq
	-74.64694,-35.422413,scRNA-seq,Bladder cell,Bladder cell,atlas_rna_dropseq
	55.299885,-66.14681,scRNA-seq,Mesenchymal cell ,Mesenchymal cell ,atlas_rna_dropseq
	41.010193,61.48616,scRNA-seq,Leukocyte ,Leukocyte ,atlas_rna_dropseq
	-74.47323,-36.16275,scRNA-seq,Bladder cell,Bladder cell,atlas_rna_dropseq
	56.38995,-63.253548,scRNA-seq,Mesenchymal cell ,Mesenchymal cell ,atlas_rna_dropseq
	54.183773,-67.87314,scRNA-seq,Mesenchymal cell ,Mesenchymal cell ,atlas_rna_dropseq
	53.826077,-63.985687,scRNA-seq,Mesenchymal cell ,Mesenchymal cell ,atlas_rna_dropseq
	54.485737,-66.39167,scRNA-seq,Mesenchymal cell ,Mesenchymal cell ,atlas_rna_dropseq
	56.540512,-64.1519,scRNA-seq,Mesenchymal cell ,Mesenchymal cell ,atlas_rna_dropseq
	54.71332,-67.664825,scRNA-seq,Mesenchymal cell ,Mesenchymal cell ,atlas_rna_dropseq
	53.96725,-65.010376,scRNA-seq,Mesenchymal cell ,Mesenchymal cell ,atlas_rna_dropseq
	59.478985,-64.18804,scRNA-seq,Mesenchymal cell ,Mesenchymal cell ,atlas_rna_dropseq
	55.435024,-65.40538,scRNA-seq,Mesenchymal cell ,Mesenchymal cell ,atlas_rna_dropseq
	-75.3303,-33.01788,scRNA-seq,Bladder cell,Bladder cell,atlas_rna_dropseq
	54.64013,-60.25988,scRNA-seq,Endothelial cell ,Endothelial cell ,atlas_rna_dropseq
	5.4876437,-21.137262,scRNA-seq,Endothelial cell ,Endothelial cell ,atlas_rna_dropseq
	56.71023,-65.77531,scRNA-seq,Mesenchymal cell ,Mesenchymal cell ,atlas_rna_dropseq
	56.0526,-66.179596,scRNA-seq,Mesenchymal cell ,Mesenchymal cell ,atlas_rna_dropseq
	-77.30616,-33.9751,scRNA-seq,Bladder cell,Bladder cell,atlas_rna_dropseq
	-74.41641,-34.67225,scRNA-seq,Bladder cell,Bladder cell,atlas_rna_dropseq
	58.213974,-64.63949,scRNA-seq,Mesenchymal cell ,Mesenchymal cell ,atlas_rna_dropseq
	-75.46602,-35.565304,scRNA-seq,Bladder cell,Bladder cell,atlas_rna_dropseq
	-76.86605,-33.77481,scRNA-seq,Basal cell of urothelium,Basal cell of urothelium,atlas_rna_dropseq
	-70.43477,-34.96869,scRNA-seq,Bladder cell,Bladder cell,atlas_rna_dropseq
	53.69898,-66.794716,scRNA-seq,Mesenchymal cell ,Mesenchymal cell ,atlas_rna_dropseq
	55.46008,-63.624855,scRNA-seq,Mesenchymal cell ,Mesenchymal cell ,atlas_rna_dropseq
	54.061924,-68.46589,scRNA-seq,Mesenchymal cell ,Mesenchymal cell ,atlas_rna_dropseq
	-75.82394,-32.891495,scRNA-seq,Bladder cell,Bladder cell,atlas_rna_dropseq
	58.926147,-64.280754,scRNA-seq,Mesenchymal cell ,Mesenchymal cell ,atlas_rna_dropseq
	-70.82183,-35.339706,scRNA-seq,Bladder cell,Bladder cell,atlas_rna_dropseq
	-70.37665,-34.923355,scRNA-seq,Bladder cell,Bladder cell,atlas_rna_dropseq
	-77.13918,-32.97613,scRNA-seq,Basal cell of urothelium,Basal cell of urothelium,atlas_rna_dropseq
	-73.55815,-37.532074,scRNA-seq,Bladder cell,Bladder cell,atlas_rna_dropseq
	-77.02122,-34.17642,scRNA-seq,Bladder cell,Bladder cell,atlas_rna_dropseq
	-75.63937,-35.213863,scRNA-seq,Bladder cell,Bladder cell,atlas_rna_dropseq
	-75.93655,-32.77443,scRNA-seq,Basal cell of urothelium,Basal cell of urothelium,atlas_rna_dropseq
	-77.15205,-33.14942,scRNA-seq,Basal cell of urothelium,Basal cell of urothelium,atlas_rna_dropseq
	-71.14563,-35.2119,scRNA-seq,Bladder cell,Bladder cell,atlas_rna_dropseq
	-73.201775,-35.128735,scRNA-seq,Bladder cell,Bladder cell,atlas_rna_dropseq
	54.97959,-67.02302,scRNA-seq,Mesenchymal cell ,Mesenchymal cell ,atlas_rna_dropseq
	-26.214579,74.95805,scRNA-seq,Bladder cell,Bladder cell,atlas_rna_dropseq
	55.90509,-62.74415,scRNA-seq,Mesenchymal cell ,Mesenchymal cell ,atlas_rna_dropseq
	-69.54979,-35.512226,scRNA-seq,Bladder cell,Bladder cell,atlas_rna_dropseq
	53.630703,-68.27738,scRNA-seq,Mesenchymal cell ,Mesenchymal cell ,atlas_rna_dropseq
	58.59088,-61.534824,scRNA-seq,Mesenchymal cell ,Mesenchymal cell ,atlas_rna_dropseq
	-70.34098,-35.723423,scRNA-seq,Bladder cell,Bladder cell,atlas_rna_dropseq
	-73.099045,-34.462975,scRNA-seq,Bladder cell,Bladder cell,atlas_rna_dropseq
	-69.706985,-34.040775,scRNA-seq,Bladder cell,Bladder cell,atlas_rna_dropseq
	-72.83326,-35.978504,scRNA-seq,Bladder cell,Bladder cell,atlas_rna_dropseq
	54.664352,-66.86325,scRNA-seq,Mesenchymal cell ,Mesenchymal cell ,atlas_rna_dropseq
	54.70856,-66.30346,scRNA-seq,Mesenchymal cell ,Mesenchymal cell ,atlas_rna_dropseq
	-76.067245,-34.149773,scRNA-seq,Bladder cell,Bladder cell,atlas_rna_dropseq
	57.02245,-65.252945,scRNA-seq,Mesenchymal cell ,Mesenchymal cell ,atlas_rna_dropseq
	54.248657,-67.148,scRNA-seq,Mesenchymal cell ,Mesenchymal cell ,atlas_rna_dropseq
	-69.27751,-35.62959,scRNA-seq,Bladder cell,Bladder cell,atlas_rna_dropseq
	-74.12922,-35.44815,scRNA-seq,Bladder cell,Bladder cell,atlas_rna_dropseq
	-73.98402,-36.7297,scRNA-seq,Bladder cell,Bladder cell,atlas_rna_dropseq
	58.921543,-63.595886,scRNA-seq,Mesenchymal cell ,Mesenchymal cell ,atlas_rna_dropseq
	56.634384,-64.810196,scRNA-seq,Mesenchymal cell ,Mesenchymal cell ,atlas_rna_dropseq
	53.97522,-67.08626,scRNA-seq,Mesenchymal cell ,Mesenchymal cell ,atlas_rna_dropseq
	-70.36056,-33.263702,scRNA-seq,Bladder cell,Bladder cell,atlas_rna_dropseq
	56.14108,-61.909576,scRNA-seq,Mesenchymal cell ,Mesenchymal cell ,atlas_rna_dropseq
	59.246647,-62.222378,scRNA-seq,Mesenchymal cell ,Mesenchymal cell ,atlas_rna_dropseq
	-72.95589,-37.702934,scRNA-seq,Bladder cell,Bladder cell,atlas_rna_dropseq
	-71.85648,-31.424803,scRNA-seq,Bladder cell,Bladder cell,atlas_rna_dropseq
	58.70312,-66.59324,scRNA-seq,Mesenchymal cell ,Mesenchymal cell ,atlas_rna_dropseq
	-76.6369,-32.567677,scRNA-seq,Basal cell of urothelium,Basal cell of urothelium,atlas_rna_dropseq
	56.85399,-65.40849,scRNA-seq,Mesenchymal cell ,Mesenchymal cell ,atlas_rna_dropseq
	53.987305,-65.271736,scRNA-seq,Mesenchymal cell ,Mesenchymal cell ,atlas_rna_dropseq
	56.51923,-69.140305,scRNA-seq,Bladder cell,Bladder cell,atlas_rna_dropseq
	56.881268,-65.59173,scRNA-seq,Mesenchymal cell ,Mesenchymal cell ,atlas_rna_dropseq
	55.91771,-62.260418,scRNA-seq,Mesenchymal cell ,Mesenchymal cell ,atlas_rna_dropseq
	57.456985,-63.561737,scRNA-seq,Mesenchymal cell ,Mesenchymal cell ,atlas_rna_dropseq
	-72.66073,-37.451138,scRNA-seq,Bladder cell,Bladder cell,atlas_rna_dropseq
	-75.99114,-33.600525,scRNA-seq,Bladder cell,Bladder cell,atlas_rna_dropseq
	53.698322,-66.40723,scRNA-seq,Mesenchymal cell ,Mesenchymal cell ,atlas_rna_dropseq
	55.02015,-66.99536,scRNA-seq,Mesenchymal cell ,Mesenchymal cell ,atlas_rna_dropseq
	56.84203,-64.26659,scRNA-seq,Mesenchymal cell ,Mesenchymal cell ,atlas_rna_dropseq
	-74.625984,-35.255363,scRNA-seq,Bladder cell,Bladder cell,atlas_rna_dropseq
	-70.50118,-36.820576,scRNA-seq,Bladder cell,Bladder cell,atlas_rna_dropseq
	53.04203,-65.25014,scRNA-seq,Mesenchymal cell ,Mesenchymal cell ,atlas_rna_dropseq
	-75.05736,-34.86078,scRNA-seq,Bladder cell,Bladder cell,atlas_rna_dropseq
	-73.68734,-36.38551,scRNA-seq,Bladder cell,Bladder cell,atlas_rna_dropseq
	53.24992,-67.34484,scRNA-seq,Mesenchymal cell ,Mesenchymal cell ,atlas_rna_dropseq
	-74.19008,-36.058804,scRNA-seq,Bladder cell,Bladder cell,atlas_rna_dropseq
	54.81573,-65.83472,scRNA-seq,Mesenchymal cell ,Mesenchymal cell ,atlas_rna_dropseq
	55.368973,-65.08378,scRNA-seq,Mesenchymal cell ,Mesenchymal cell ,atlas_rna_dropseq
	-77.25246,-32.875595,scRNA-seq,Basal cell of urothelium,Basal cell of urothelium,atlas_rna_dropseq
	53.134888,-66.767395,scRNA-seq,Mesenchymal cell ,Mesenchymal cell ,atlas_rna_dropseq
	53.737297,-64.20305,scRNA-seq,Mesenchymal cell ,Mesenchymal cell ,atlas_rna_dropseq
	56.591576,-63.264664,scRNA-seq,Mesenchymal cell ,Mesenchymal cell ,atlas_rna_dropseq
	58.919056,-63.425697,scRNA-seq,Mesenchymal cell ,Mesenchymal cell ,atlas_rna_dropseq
	-73.705086,-34.41414,scRNA-seq,Bladder cell,Bladder cell,atlas_rna_dropseq
	-71.39598,-36.003735,scRNA-seq,Bladder cell,Bladder cell,atlas_rna_dropseq
	61.858524,-64.50608,scRNA-seq,Mesenchymal cell ,Mesenchymal cell ,atlas_rna_dropseq
	-74.3999,-36.01402,scRNA-seq,Bladder cell,Bladder cell,atlas_rna_dropseq
	54.83642,-68.148026,scRNA-seq,Mesenchymal cell ,Mesenchymal cell ,atlas_rna_dropseq
	-75.25141,-35.442085,scRNA-seq,Bladder cell,Bladder cell,atlas_rna_dropseq
	55.54282,-64.289856,scRNA-seq,Mesenchymal cell ,Mesenchymal cell ,atlas_rna_dropseq
	-73.66235,-34.29167,scRNA-seq,Bladder cell,Bladder cell,atlas_rna_dropseq
	-76.94167,-33.813034,scRNA-seq,Basal cell of urothelium,Basal cell of urothelium,atlas_rna_dropseq
	-73.5611,-32.184635,scRNA-seq,Basal cell of urothelium,Basal cell of urothelium,atlas_rna_dropseq
	-76.900475,-34.815243,scRNA-seq,Basal cell of urothelium,Basal cell of urothelium,atlas_rna_dropseq
	-75.71562,-33.997547,scRNA-seq,Basal cell of urothelium,Basal cell of urothelium,atlas_rna_dropseq
	-69.38069,-35.265903,scRNA-seq,Bladder cell,Bladder cell,atlas_rna_dropseq
	57.813988,-63.939823,scRNA-seq,Mesenchymal cell ,Mesenchymal cell ,atlas_rna_dropseq
	-72.21637,-36.28254,scRNA-seq,Bladder cell,Bladder cell,atlas_rna_dropseq
	-69.25955,-35.773693,scRNA-seq,Bladder cell,Bladder cell,atlas_rna_dropseq
	-69.30703,-35.238983,scRNA-seq,Bladder cell,Bladder cell,atlas_rna_dropseq
	53.6129,-66.642685,scRNA-seq,Mesenchymal cell ,Mesenchymal cell ,atlas_rna_dropseq
	-71.3079,-34.43738,scRNA-seq,Bladder cell,Bladder cell,atlas_rna_dropseq
	55.537605,-66.39566,scRNA-seq,Mesenchymal cell ,Mesenchymal cell ,atlas_rna_dropseq
	-76.10288,-34.004387,scRNA-seq,Bladder cell,Bladder cell,atlas_rna_dropseq
	58.417183,-62.643204,scRNA-seq,Mesenchymal cell ,Mesenchymal cell ,atlas_rna_dropseq
	-75.23794,-33.849438,scRNA-seq,Bladder cell,Bladder cell,atlas_rna_dropseq
	54.014023,-68.082726,scRNA-seq,Mesenchymal cell ,Mesenchymal cell ,atlas_rna_dropseq
	-77.29035,-33.026825,scRNA-seq,Basal cell of urothelium,Basal cell of urothelium,atlas_rna_dropseq
	-76.73391,-33.01774,scRNA-seq,Basal cell of urothelium,Basal cell of urothelium,atlas_rna_dropseq
	35.426304,-51.534096,scRNA-seq,Leukocyte ,Leukocyte ,atlas_rna_dropseq
	54.685253,-65.530495,scRNA-seq,Mesenchymal cell ,Mesenchymal cell ,atlas_rna_dropseq
	-74.049614,-36.86404,scRNA-seq,Bladder cell,Bladder cell,atlas_rna_dropseq
	-72.58031,-37.46377,scRNA-seq,Bladder cell,Bladder cell,atlas_rna_dropseq
	-73.261925,-34.887604,scRNA-seq,Bladder cell,Bladder cell,atlas_rna_dropseq
	57.079636,-63.216625,scRNA-seq,Mesenchymal cell ,Mesenchymal cell ,atlas_rna_dropseq
	56.204197,-63.642635,scRNA-seq,Mesenchymal cell ,Mesenchymal cell ,atlas_rna_dropseq
	-72.36204,-35.42567,scRNA-seq,Bladder cell,Bladder cell,atlas_rna_dropseq
	56.190487,-62.543,scRNA-seq,Mesenchymal cell ,Mesenchymal cell ,atlas_rna_dropseq
	-77.4033,-31.976322,scRNA-seq,Basal cell of urothelium,Basal cell of urothelium,atlas_rna_dropseq
	-69.58615,-34.881878,scRNA-seq,Bladder cell,Bladder cell,atlas_rna_dropseq
	57.20784,-64.35084,scRNA-seq,Mesenchymal cell ,Mesenchymal cell ,atlas_rna_dropseq
	-77.20491,-33.09117,scRNA-seq,Basal cell of urothelium,Basal cell of urothelium,atlas_rna_dropseq
	-72.381065,-32.674843,scRNA-seq,Bladder cell,Bladder cell,atlas_rna_dropseq
	53.549583,-66.26867,scRNA-seq,Mesenchymal cell ,Mesenchymal cell ,atlas_rna_dropseq
	-71.98973,-34.272793,scRNA-seq,Bladder cell,Bladder cell,atlas_rna_dropseq
	55.726276,-64.18622,scRNA-seq,Mesenchymal cell ,Mesenchymal cell ,atlas_rna_dropseq
	56.021217,-66.71254,scRNA-seq,Mesenchymal cell ,Mesenchymal cell ,atlas_rna_dropseq
	41.083073,61.346558,scRNA-seq,Leukocyte ,Leukocyte ,atlas_rna_dropseq
	-68.555084,-33.981525,scRNA-seq,Bladder cell,Bladder cell,atlas_rna_dropseq
	-73.269615,-34.492626,scRNA-seq,Bladder cell,Bladder cell,atlas_rna_dropseq
	57.62219,-65.68918,scRNA-seq,Mesenchymal cell ,Mesenchymal cell ,atlas_rna_dropseq
	-70.10798,-35.17199,scRNA-seq,Bladder cell,Bladder cell,atlas_rna_dropseq
	53.5721,-66.744865,scRNA-seq,Mesenchymal cell ,Mesenchymal cell ,atlas_rna_dropseq
	-70.11902,-35.183083,scRNA-seq,Bladder cell,Bladder cell,atlas_rna_dropseq
	-76.20034,-33.81404,scRNA-seq,Basal cell of urothelium,Basal cell of urothelium,atlas_rna_dropseq
	-73.49966,-36.903244,scRNA-seq,Bladder cell,Bladder cell,atlas_rna_dropseq
	57.906662,-62.53167,scRNA-seq,Mesenchymal cell ,Mesenchymal cell ,atlas_rna_dropseq
	11.026434,-22.111946,scRNA-seq,Endothelial cell ,Endothelial cell ,atlas_rna_dropseq
	-77.13174,-33.21545,scRNA-seq,Basal cell of urothelium,Basal cell of urothelium,atlas_rna_dropseq
	56.678856,-65.81431,scRNA-seq,Mesenchymal cell ,Mesenchymal cell ,atlas_rna_dropseq
	56.83493,-64.69277,scRNA-seq,Mesenchymal cell ,Mesenchymal cell ,atlas_rna_dropseq
	-70.61003,-32.656876,scRNA-seq,Bladder cell,Bladder cell,atlas_rna_dropseq
	58.414566,-67.171844,scRNA-seq,Mesenchymal cell ,Mesenchymal cell ,atlas_rna_dropseq
	55.38526,-65.2603,scRNA-seq,Mesenchymal cell ,Mesenchymal cell ,atlas_rna_dropseq
	55.726532,-63.53418,scRNA-seq,Mesenchymal cell ,Mesenchymal cell ,atlas_rna_dropseq
	-73.714165,-35.201363,scRNA-seq,Bladder cell,Bladder cell,atlas_rna_dropseq
	-71.89866,-32.48036,scRNA-seq,Bladder cell,Bladder cell,atlas_rna_dropseq
	57.844902,-61.207623,scRNA-seq,Basal cell of urothelium,Basal cell of urothelium,atlas_rna_dropseq
	-70.444786,-34.87757,scRNA-seq,Bladder cell,Bladder cell,atlas_rna_dropseq
	53.71601,-68.11173,scRNA-seq,Mesenchymal cell ,Mesenchymal cell ,atlas_rna_dropseq
	56.375763,-62.532112,scRNA-seq,Mesenchymal cell ,Mesenchymal cell ,atlas_rna_dropseq
	0.6638657,77.93394,scRNA-seq,Bladder cell,Bladder cell,atlas_rna_dropseq
	57.89064,-64.372734,scRNA-seq,Mesenchymal cell ,Mesenchymal cell ,atlas_rna_dropseq
	-69.266266,-34.837387,scRNA-seq,Bladder cell,Bladder cell,atlas_rna_dropseq
	53.630054,-66.51389,scRNA-seq,Mesenchymal cell ,Mesenchymal cell ,atlas_rna_dropseq
	53.993668,-67.825516,scRNA-seq,Mesenchymal cell ,Mesenchymal cell ,atlas_rna_dropseq
	-74.494286,-32.735218,scRNA-seq,Bladder cell,Bladder cell,atlas_rna_dropseq
	57.508858,-64.9764,scRNA-seq,Mesenchymal cell ,Mesenchymal cell ,atlas_rna_dropseq
	56.950317,-63.448044,scRNA-seq,Mesenchymal cell ,Mesenchymal cell ,atlas_rna_dropseq
	-69.29064,-34.528778,scRNA-seq,Bladder cell,Bladder cell,atlas_rna_dropseq
	54.815548,-65.44864,scRNA-seq,Mesenchymal cell ,Mesenchymal cell ,atlas_rna_dropseq
	52.954494,-67.15996,scRNA-seq,Mesenchymal cell ,Mesenchymal cell ,atlas_rna_dropseq
	54.05765,-68.05163,scRNA-seq,Mesenchymal cell ,Mesenchymal cell ,atlas_rna_dropseq
	8.685328,-15.6860485,scRNA-seq,Endothelial cell ,Endothelial cell ,atlas_rna_dropseq
	-73.29276,-32.31463,scRNA-seq,Bladder cell,Bladder cell,atlas_rna_dropseq
	55.599934,-63.49834,scRNA-seq,Mesenchymal cell ,Mesenchymal cell ,atlas_rna_dropseq
	-70.00057,-34.084995,scRNA-seq,Bladder cell,Bladder cell,atlas_rna_dropseq
	-73.0744,-33.683174,scRNA-seq,Basal cell of urothelium,Basal cell of urothelium,atlas_rna_dropseq
	58.329273,-65.28473,scRNA-seq,Mesenchymal cell ,Mesenchymal cell ,atlas_rna_dropseq
	-75.448204,-34.029835,scRNA-seq,Bladder cell,Bladder cell,atlas_rna_dropseq
	55.49738,-62.23752,scRNA-seq,Mesenchymal cell ,Mesenchymal cell ,atlas_rna_dropseq
	-76.62221,-34.771988,scRNA-seq,Bladder cell,Bladder cell,atlas_rna_dropseq
	5.79004,-21.154388,scRNA-seq,Endothelial cell ,Endothelial cell ,atlas_rna_dropseq
	55.43612,-65.00768,scRNA-seq,Mesenchymal cell ,Mesenchymal cell ,atlas_rna_dropseq
	-73.69545,-34.30349,scRNA-seq,Bladder cell,Bladder cell,atlas_rna_dropseq
	-76.18712,-32.165913,scRNA-seq,Basal cell of urothelium,Basal cell of urothelium,atlas_rna_dropseq
	35.02511,-51.486244,scRNA-seq,Leukocyte ,Leukocyte ,atlas_rna_dropseq
	57.558964,-63.969025,scRNA-seq,Mesenchymal cell ,Mesenchymal cell ,atlas_rna_dropseq
	56.723637,-65.637955,scRNA-seq,Mesenchymal cell ,Mesenchymal cell ,atlas_rna_dropseq
	58.555923,-63.194027,scRNA-seq,Mesenchymal cell ,Mesenchymal cell ,atlas_rna_dropseq
	-68.842224,-33.452766,scRNA-seq,Bladder cell,Bladder cell,atlas_rna_dropseq
	-73.397316,-36.675625,scRNA-seq,Bladder cell,Bladder cell,atlas_rna_dropseq
	-74.09032,-34.18067,scRNA-seq,Bladder cell,Bladder cell,atlas_rna_dropseq
	54.301487,-64.52685,scRNA-seq,Mesenchymal cell ,Mesenchymal cell ,atlas_rna_dropseq
	55.414238,-67.17667,scRNA-seq,Mesenchymal cell ,Mesenchymal cell ,atlas_rna_dropseq
	56.990017,-63.01879,scRNA-seq,Mesenchymal cell ,Mesenchymal cell ,atlas_rna_dropseq
	-73.667076,-31.758654,scRNA-seq,Basal cell of urothelium,Basal cell of urothelium,atlas_rna_dropseq
	-74.894295,-35.62407,scRNA-seq,Bladder cell,Bladder cell,atlas_rna_dropseq
	53.977398,-65.414,scRNA-seq,Mesenchymal cell ,Mesenchymal cell ,atlas_rna_dropseq
	57.793797,-67.36199,scRNA-seq,Mesenchymal cell ,Mesenchymal cell ,atlas_rna_dropseq
	-77.37497,-32.45046,scRNA-seq,Basal cell of urothelium,Basal cell of urothelium,atlas_rna_dropseq
	-76.06055,-32.908607,scRNA-seq,Bladder cell,Bladder cell,atlas_rna_dropseq
	53.095135,-66.55911,scRNA-seq,Mesenchymal cell ,Mesenchymal cell ,atlas_rna_dropseq
	-75.53403,-31.348759,scRNA-seq,Basal cell of urothelium,Basal cell of urothelium,atlas_rna_dropseq
	54.359936,-63.833107,scRNA-seq,Mesenchymal cell ,Mesenchymal cell ,atlas_rna_dropseq
	-75.837265,-32.392227,scRNA-seq,Basal cell of urothelium,Basal cell of urothelium,atlas_rna_dropseq
	42.454063,60.629646,scRNA-seq,Leukocyte ,Leukocyte ,atlas_rna_dropseq
	58.044525,-63.02943,scRNA-seq,Mesenchymal cell ,Mesenchymal cell ,atlas_rna_dropseq
	-77.37845,-33.03875,scRNA-seq,Bladder cell,Bladder cell,atlas_rna_dropseq
	-71.127754,-4.9289,scRNA-seq,Bladder cell,Bladder cell,atlas_rna_dropseq
	-74.432465,-35.919594,scRNA-seq,Bladder cell,Bladder cell,atlas_rna_dropseq
	54.975655,-63.372673,scRNA-seq,Mesenchymal cell ,Mesenchymal cell ,atlas_rna_dropseq
	53.779938,-67.72335,scRNA-seq,Mesenchymal cell ,Mesenchymal cell ,atlas_rna_dropseq
	-76.522766,-32.38465,scRNA-seq,Basal cell of urothelium,Basal cell of urothelium,atlas_rna_dropseq
	-70.342285,-36.401146,scRNA-seq,Bladder cell,Bladder cell,atlas_rna_dropseq
	55.71647,-63.70755,scRNA-seq,Mesenchymal cell ,Mesenchymal cell ,atlas_rna_dropseq
	-71.545525,-35.25016,scRNA-seq,Bladder cell,Bladder cell,atlas_rna_dropseq
	-69.46536,-35.926556,scRNA-seq,Bladder cell,Bladder cell,atlas_rna_dropseq
	-70.11555,-34.928524,scRNA-seq,Bladder cell,Bladder cell,atlas_rna_dropseq
	56.38003,-62.295834,scRNA-seq,Mesenchymal cell ,Mesenchymal cell ,atlas_rna_dropseq
	56.55823,-62.608936,scRNA-seq,Mesenchymal cell ,Mesenchymal cell ,atlas_rna_dropseq
	55.63787,-63.84583,scRNA-seq,Mesenchymal cell ,Mesenchymal cell ,atlas_rna_dropseq
	-72.96261,-34.178513,scRNA-seq,Bladder cell,Bladder cell,atlas_rna_dropseq
	54.54939,-68.13876,scRNA-seq,Mesenchymal cell ,Mesenchymal cell ,atlas_rna_dropseq
	55.67905,-64.41206,scRNA-seq,Mesenchymal cell ,Mesenchymal cell ,atlas_rna_dropseq
	-70.43475,-38.965427,scRNA-seq,Bladder cell,Bladder cell,atlas_rna_dropseq
	58.883606,-64.25759,scRNA-seq,Mesenchymal cell ,Mesenchymal cell ,atlas_rna_dropseq
	55.068714,-63.38863,scRNA-seq,Mesenchymal cell ,Mesenchymal cell ,atlas_rna_dropseq
	-77.88134,-32.971832,scRNA-seq,Basal cell of urothelium,Basal cell of urothelium,atlas_rna_dropseq
	-77.04179,-33.76212,scRNA-seq,Basal cell of urothelium,Basal cell of urothelium,atlas_rna_dropseq
	56.112633,-66.45199,scRNA-seq,Mesenchymal cell ,Mesenchymal cell ,atlas_rna_dropseq
	55.906883,-65.44811,scRNA-seq,Mesenchymal cell ,Mesenchymal cell ,atlas_rna_dropseq
	-75.45888,-35.652973,scRNA-seq,Bladder cell,Bladder cell,atlas_rna_dropseq
	-69.82385,-36.38406,scRNA-seq,Bladder cell,Bladder cell,atlas_rna_dropseq
	-74.15323,-35.58564,scRNA-seq,Bladder cell,Bladder cell,atlas_rna_dropseq
	58.559433,-63.692146,scRNA-seq,Mesenchymal cell ,Mesenchymal cell ,atlas_rna_dropseq
	54.152214,-64.851006,scRNA-seq,Basal cell of urothelium,Basal cell of urothelium,atlas_rna_dropseq
	-73.713234,-33.606663,scRNA-seq,Bladder cell,Bladder cell,atlas_rna_dropseq
	61.083385,-63.78497,scRNA-seq,Mesenchymal cell ,Mesenchymal cell ,atlas_rna_dropseq
	-75.519905,-32.402645,scRNA-seq,Basal cell of urothelium,Basal cell of urothelium,atlas_rna_dropseq
	-74.76469,-35.215714,scRNA-seq,Bladder cell,Bladder cell,atlas_rna_dropseq
	-73.32318,-37.65623,scRNA-seq,Bladder cell,Bladder cell,atlas_rna_dropseq
	-72.83875,-34.230946,scRNA-seq,Bladder cell,Bladder cell,atlas_rna_dropseq
	55.250153,-65.63633,scRNA-seq,Mesenchymal cell ,Mesenchymal cell ,atlas_rna_dropseq
	-73.15861,-34.362736,scRNA-seq,Bladder cell,Bladder cell,atlas_rna_dropseq
	-77.353065,-33.87314,scRNA-seq,Basal cell of urothelium,Basal cell of urothelium,atlas_rna_dropseq
	5.8041315,-21.03883,scRNA-seq,Endothelial cell ,Endothelial cell ,atlas_rna_dropseq
	53.14662,-67.67507,scRNA-seq,Mesenchymal cell ,Mesenchymal cell ,atlas_rna_dropseq
	-73.18746,-31.919477,scRNA-seq,Bladder cell,Bladder cell,atlas_rna_dropseq
	-76.139496,-33.480053,scRNA-seq,Bladder cell,Bladder cell,atlas_rna_dropseq
	-76.041885,-34.441807,scRNA-seq,Bladder cell,Bladder cell,atlas_rna_dropseq
	5.6597977,-19.126158,scRNA-seq,Endothelial cell ,Endothelial cell ,atlas_rna_dropseq
	54.850113,-63.931793,scRNA-seq,Mesenchymal cell ,Mesenchymal cell ,atlas_rna_dropseq
	-71.969215,-33.412903,scRNA-seq,Bladder cell,Bladder cell,atlas_rna_dropseq
	-70.9281,-36.481438,scRNA-seq,Bladder cell,Bladder cell,atlas_rna_dropseq
	-69.444145,-33.93724,scRNA-seq,Bladder cell,Bladder cell,atlas_rna_dropseq
	-70.660255,-34.937912,scRNA-seq,Bladder cell,Bladder cell,atlas_rna_dropseq
	55.25057,-64.335754,scRNA-seq,Mesenchymal cell ,Mesenchymal cell ,atlas_rna_dropseq
	54.391773,-63.228176,scRNA-seq,Mesenchymal cell ,Mesenchymal cell ,atlas_rna_dropseq
	56.43503,-64.50389,scRNA-seq,Mesenchymal cell ,Mesenchymal cell ,atlas_rna_dropseq
	55.746933,-64.66881,scRNA-seq,Mesenchymal cell ,Mesenchymal cell ,atlas_rna_dropseq
	-75.15328,-31.56713,scRNA-seq,Basal cell of urothelium,Basal cell of urothelium,atlas_rna_dropseq
	-76.88731,-32.250683,scRNA-seq,Basal cell of urothelium,Basal cell of urothelium,atlas_rna_dropseq
	-73.71645,-34.88376,scRNA-seq,Bladder cell,Bladder cell,atlas_rna_dropseq
	-73.39576,-34.99433,scRNA-seq,Bladder cell,Bladder cell,atlas_rna_dropseq
	58.581673,-67.51869,scRNA-seq,Mesenchymal cell ,Mesenchymal cell ,atlas_rna_dropseq
	-72.379944,-37.82214,scRNA-seq,Bladder cell,Bladder cell,atlas_rna_dropseq
	56.07706,-64.12637,scRNA-seq,Mesenchymal cell ,Mesenchymal cell ,atlas_rna_dropseq
	-73.29262,-34.79966,scRNA-seq,Bladder cell,Bladder cell,atlas_rna_dropseq
	-72.30319,-34.088295,scRNA-seq,Bladder cell,Bladder cell,atlas_rna_dropseq
	-73.62766,-32.976124,scRNA-seq,Bladder cell,Bladder cell,atlas_rna_dropseq
	4.8868327,-22.24569,scRNA-seq,Endothelial cell ,Endothelial cell ,atlas_rna_dropseq
	58.159782,-63.81724,scRNA-seq,Mesenchymal cell ,Mesenchymal cell ,atlas_rna_dropseq
	55.43257,-61.855682,scRNA-seq,Mesenchymal cell ,Mesenchymal cell ,atlas_rna_dropseq
	56.94877,-64.76262,scRNA-seq,Mesenchymal cell ,Mesenchymal cell ,atlas_rna_dropseq
	58.453674,-64.97299,scRNA-seq,Mesenchymal cell ,Mesenchymal cell ,atlas_rna_dropseq
	56.042973,-64.42244,scRNA-seq,Mesenchymal cell ,Mesenchymal cell ,atlas_rna_dropseq
	-74.5493,-34.438442,scRNA-seq,Bladder cell,Bladder cell,atlas_rna_dropseq
	-71.75606,-33.405006,scRNA-seq,Bladder cell,Bladder cell,atlas_rna_dropseq
	-69.49439,-34.074318,scRNA-seq,Bladder cell,Bladder cell,atlas_rna_dropseq
	-70.1753,-34.113113,scRNA-seq,Bladder cell,Bladder cell,atlas_rna_dropseq
	-73.81708,-33.51364,scRNA-seq,Bladder cell,Bladder cell,atlas_rna_dropseq
	-75.12277,-32.398323,scRNA-seq,Bladder cell,Bladder cell,atlas_rna_dropseq
	58.493683,-64.0633,scRNA-seq,Mesenchymal cell ,Mesenchymal cell ,atlas_rna_dropseq
	-73.60498,-33.34556,scRNA-seq,Bladder cell,Bladder cell,atlas_rna_dropseq
	-72.10748,-36.28224,scRNA-seq,Bladder cell,Bladder cell,atlas_rna_dropseq
	-73.45981,-33.46406,scRNA-seq,Bladder cell,Bladder cell,atlas_rna_dropseq
	54.598274,-67.230705,scRNA-seq,Mesenchymal cell ,Mesenchymal cell ,atlas_rna_dropseq
	-76.26148,-32.29188,scRNA-seq,Basal cell of urothelium,Basal cell of urothelium,atlas_rna_dropseq
	-75.25271,-31.977661,scRNA-seq,Basal cell of urothelium,Basal cell of urothelium,atlas_rna_dropseq
	56.29913,-62.298878,scRNA-seq,Mesenchymal cell ,Mesenchymal cell ,atlas_rna_dropseq
	60.162857,-63.03088,scRNA-seq,Mesenchymal cell ,Mesenchymal cell ,atlas_rna_dropseq
	61.585102,-66.31922,scRNA-seq,Mesenchymal cell ,Mesenchymal cell ,atlas_rna_dropseq
	57.96504,-61.885433,scRNA-seq,Mesenchymal cell ,Mesenchymal cell ,atlas_rna_dropseq
	-76.6345,-34.402412,scRNA-seq,Bladder cell,Bladder cell,atlas_rna_dropseq
	-76.170494,-31.842176,scRNA-seq,Basal cell of urothelium,Basal cell of urothelium,atlas_rna_dropseq
	8.629927,-15.760722,scRNA-seq,Endothelial cell ,Endothelial cell ,atlas_rna_dropseq
	53.598347,-66.99124,scRNA-seq,Mesenchymal cell ,Mesenchymal cell ,atlas_rna_dropseq
	53.165016,-67.18953,scRNA-seq,Mesenchymal cell ,Mesenchymal cell ,atlas_rna_dropseq
	56.881756,-66.76973,scRNA-seq,Mesenchymal cell ,Mesenchymal cell ,atlas_rna_dropseq
	58.058784,-63.128365,scRNA-seq,Mesenchymal cell ,Mesenchymal cell ,atlas_rna_dropseq
	56.81357,-63.37762,scRNA-seq,Mesenchymal cell ,Mesenchymal cell ,atlas_rna_dropseq
	-73.40033,-33.31314,scRNA-seq,Bladder cell,Bladder cell,atlas_rna_dropseq
	55.176888,-65.733864,scRNA-seq,Mesenchymal cell ,Mesenchymal cell ,atlas_rna_dropseq
	57.308598,-62.258213,scRNA-seq,Mesenchymal cell ,Mesenchymal cell ,atlas_rna_dropseq
	-76.504234,-32.58766,scRNA-seq,Basal cell of urothelium,Basal cell of urothelium,atlas_rna_dropseq
	55.258278,-65.65324,scRNA-seq,Mesenchymal cell ,Mesenchymal cell ,atlas_rna_dropseq
	-71.463615,-33.98486,scRNA-seq,Bladder cell,Bladder cell,atlas_rna_dropseq
	-75.37012,-35.39071,scRNA-seq,Basal cell of urothelium,Basal cell of urothelium,atlas_rna_dropseq
	56.13667,-63.994442,scRNA-seq,Mesenchymal cell ,Mesenchymal cell ,atlas_rna_dropseq
	-74.59117,-35.04983,scRNA-seq,Bladder cell,Bladder cell,atlas_rna_dropseq
	53.45916,-63.356853,scRNA-seq,Mesenchymal cell ,Mesenchymal cell ,atlas_rna_dropseq
	56.04682,-61.805206,scRNA-seq,Mesenchymal cell ,Mesenchymal cell ,atlas_rna_dropseq
	56.275723,-66.758415,scRNA-seq,Mesenchymal cell ,Mesenchymal cell ,atlas_rna_dropseq
	53.495613,-67.69011,scRNA-seq,Mesenchymal cell ,Mesenchymal cell ,atlas_rna_dropseq
	-74.94639,-35.825058,scRNA-seq,Bladder cell,Bladder cell,atlas_rna_dropseq
	-70.32937,-32.71216,scRNA-seq,Bladder cell,Bladder cell,atlas_rna_dropseq
	56.474743,-62.232197,scRNA-seq,Mesenchymal cell ,Mesenchymal cell ,atlas_rna_dropseq
	-74.996284,-34.673992,scRNA-seq,Bladder cell,Bladder cell,atlas_rna_dropseq
	-72.94972,-32.22243,scRNA-seq,Bladder cell,Bladder cell,atlas_rna_dropseq
	-73.95076,-35.515182,scRNA-seq,Bladder cell,Bladder cell,atlas_rna_dropseq
	-71.575165,-35.576553,scRNA-seq,Bladder cell,Bladder cell,atlas_rna_dropseq
	-77.878815,-33.027645,scRNA-seq,Basal cell of urothelium,Basal cell of urothelium,atlas_rna_dropseq
	-70.24601,-36.516422,scRNA-seq,Bladder cell,Bladder cell,atlas_rna_dropseq
	-77.1625,-33.166378,scRNA-seq,Basal cell of urothelium,Basal cell of urothelium,atlas_rna_dropseq
	5.002488,-21.969776,scRNA-seq,Endothelial cell ,Endothelial cell ,atlas_rna_dropseq
	-69.00376,-34.979977,scRNA-seq,Bladder cell,Bladder cell,atlas_rna_dropseq
	58.644424,-63.53451,scRNA-seq,Mesenchymal cell ,Mesenchymal cell ,atlas_rna_dropseq
	-76.56107,-32.75817,scRNA-seq,Basal cell of urothelium,Basal cell of urothelium,atlas_rna_dropseq
	53.16771,-67.36106,scRNA-seq,Mesenchymal cell ,Mesenchymal cell ,atlas_rna_dropseq
	-76.31768,-32.538975,scRNA-seq,Basal cell of urothelium,Basal cell of urothelium,atlas_rna_dropseq
	53.439625,-66.59258,scRNA-seq,Mesenchymal cell ,Mesenchymal cell ,atlas_rna_dropseq
	58.22533,-65.13497,scRNA-seq,Mesenchymal cell ,Mesenchymal cell ,atlas_rna_dropseq
	53.57346,-65.944405,scRNA-seq,Mesenchymal cell ,Mesenchymal cell ,atlas_rna_dropseq
	57.96379,-62.13911,scRNA-seq,Mesenchymal cell ,Mesenchymal cell ,atlas_rna_dropseq
	54.660545,-65.02927,scRNA-seq,Mesenchymal cell ,Mesenchymal cell ,atlas_rna_dropseq
	-77.90335,-32.477127,scRNA-seq,Basal cell of urothelium,Basal cell of urothelium,atlas_rna_dropseq
	-73.32782,-33.18478,scRNA-seq,Bladder cell,Bladder cell,atlas_rna_dropseq
	55.267845,-65.45784,scRNA-seq,Mesenchymal cell ,Mesenchymal cell ,atlas_rna_dropseq
	-71.90028,-31.740952,scRNA-seq,Bladder cell,Bladder cell,atlas_rna_dropseq
	-74.3249,-32.564766,scRNA-seq,Bladder cell,Bladder cell,atlas_rna_dropseq
	55.887592,-64.642494,scRNA-seq,Mesenchymal cell ,Mesenchymal cell ,atlas_rna_dropseq
	53.681026,-68.27932,scRNA-seq,Mesenchymal cell ,Mesenchymal cell ,atlas_rna_dropseq
	53.6374,-67.95574,scRNA-seq,Mesenchymal cell ,Mesenchymal cell ,atlas_rna_dropseq
	-75.75474,-34.571896,scRNA-seq,Bladder cell,Bladder cell,atlas_rna_dropseq
	59.357243,-65.35571,scRNA-seq,Mesenchymal cell ,Mesenchymal cell ,atlas_rna_dropseq
	54.124466,-67.237656,scRNA-seq,Mesenchymal cell ,Mesenchymal cell ,atlas_rna_dropseq
	-75.96408,-30.964357,scRNA-seq,Basal cell of urothelium,Basal cell of urothelium,atlas_rna_dropseq
	-75.39398,-36.591904,scRNA-seq,Bladder cell,Bladder cell,atlas_rna_dropseq
	-73.98601,-34.280434,scRNA-seq,Bladder cell,Bladder cell,atlas_rna_dropseq
	53.517017,-66.61728,scRNA-seq,Mesenchymal cell ,Mesenchymal cell ,atlas_rna_dropseq
	-73.45959,-35.111877,scRNA-seq,Bladder cell,Bladder cell,atlas_rna_dropseq
	-72.99678,-34.632896,scRNA-seq,Bladder cell,Bladder cell,atlas_rna_dropseq
	5.0531178,-22.116701,scRNA-seq,Endothelial cell ,Endothelial cell ,atlas_rna_dropseq
	-75.633995,-35.686386,scRNA-seq,Bladder cell,Bladder cell,atlas_rna_dropseq
	56.02687,-68.002495,scRNA-seq,Mesenchymal cell ,Mesenchymal cell ,atlas_rna_dropseq
	53.428455,-64.57291,scRNA-seq,Mesenchymal cell ,Mesenchymal cell ,atlas_rna_dropseq
	53.49444,-68.070145,scRNA-seq,Mesenchymal cell ,Mesenchymal cell ,atlas_rna_dropseq
	-77.23573,-32.96011,scRNA-seq,Basal cell of urothelium,Basal cell of urothelium,atlas_rna_dropseq
	-74.54324,-35.783943,scRNA-seq,Bladder cell,Bladder cell,atlas_rna_dropseq
	-73.565636,-37.046455,scRNA-seq,Bladder cell,Bladder cell,atlas_rna_dropseq
	57.666294,-64.491615,scRNA-seq,Mesenchymal cell ,Mesenchymal cell ,atlas_rna_dropseq
	-73.008705,-37.92572,scRNA-seq,Bladder cell,Bladder cell,atlas_rna_dropseq
	54.174732,-67.628365,scRNA-seq,Mesenchymal cell ,Mesenchymal cell ,atlas_rna_dropseq
	56.0448,-62.498566,scRNA-seq,Mesenchymal cell ,Mesenchymal cell ,atlas_rna_dropseq
	55.44755,-66.116875,scRNA-seq,Mesenchymal cell ,Mesenchymal cell ,atlas_rna_dropseq
	55.70162,-66.38625,scRNA-seq,Mesenchymal cell ,Mesenchymal cell ,atlas_rna_dropseq
	58.402756,-62.86277,scRNA-seq,Mesenchymal cell ,Mesenchymal cell ,atlas_rna_dropseq
	57.8993,-66.24495,scRNA-seq,Mesenchymal cell ,Mesenchymal cell ,atlas_rna_dropseq
	54.73396,-65.8321,scRNA-seq,Mesenchymal cell ,Mesenchymal cell ,atlas_rna_dropseq
	58.56321,-67.60178,scRNA-seq,Mesenchymal cell ,Mesenchymal cell ,atlas_rna_dropseq
	-76.20173,-34.846657,scRNA-seq,Bladder cell,Bladder cell,atlas_rna_dropseq
	-73.0509,-36.056114,scRNA-seq,Bladder cell,Bladder cell,atlas_rna_dropseq
	-72.93469,-36.02141,scRNA-seq,Bladder cell,Bladder cell,atlas_rna_dropseq
	-76.47269,-32.125835,scRNA-seq,Basal cell of urothelium,Basal cell of urothelium,atlas_rna_dropseq
	-76.04843,-32.89298,scRNA-seq,Basal cell of urothelium,Basal cell of urothelium,atlas_rna_dropseq
	54.922153,-66.2055,scRNA-seq,Mesenchymal cell ,Mesenchymal cell ,atlas_rna_dropseq
	-72.81317,-34.547092,scRNA-seq,Bladder cell,Bladder cell,atlas_rna_dropseq
	55.540085,-66.07778,scRNA-seq,Mesenchymal cell ,Mesenchymal cell ,atlas_rna_dropseq
	55.918972,-64.19762,scRNA-seq,Mesenchymal cell ,Mesenchymal cell ,atlas_rna_dropseq
	56.87532,-63.12495,scRNA-seq,Mesenchymal cell ,Mesenchymal cell ,atlas_rna_dropseq
	55.36291,-63.673576,scRNA-seq,Mesenchymal cell ,Mesenchymal cell ,atlas_rna_dropseq
	54.077744,-66.64367,scRNA-seq,Mesenchymal cell ,Mesenchymal cell ,atlas_rna_dropseq
	-73.133644,-35.35743,scRNA-seq,Bladder cell,Bladder cell,atlas_rna_dropseq
	-71.28755,-37.57428,scRNA-seq,Bladder cell,Bladder cell,atlas_rna_dropseq
	-73.267235,-32.111614,scRNA-seq,Bladder cell,Bladder cell,atlas_rna_dropseq
	54.633247,-67.24473,scRNA-seq,Mesenchymal cell ,Mesenchymal cell ,atlas_rna_dropseq
	53.085964,-66.30445,scRNA-seq,Mesenchymal cell ,Mesenchymal cell ,atlas_rna_dropseq
	55.30487,-67.360054,scRNA-seq,Mesenchymal cell ,Mesenchymal cell ,atlas_rna_dropseq
	-70.76526,-35.24067,scRNA-seq,Bladder cell,Bladder cell,atlas_rna_dropseq
	56.921913,-63.647015,scRNA-seq,Mesenchymal cell ,Mesenchymal cell ,atlas_rna_dropseq
	60.696068,-61.843758,scRNA-seq,Mesenchymal cell ,Mesenchymal cell ,atlas_rna_dropseq
	-74.33902,-33.563873,scRNA-seq,Bladder cell,Bladder cell,atlas_rna_dropseq
	-74.122536,-34.983433,scRNA-seq,Bladder cell,Bladder cell,atlas_rna_dropseq
	52.954624,-66.42845,scRNA-seq,Mesenchymal cell ,Mesenchymal cell ,atlas_rna_dropseq
	55.473785,-67.02617,scRNA-seq,Mesenchymal cell ,Mesenchymal cell ,atlas_rna_dropseq
	55.659412,-66.99679,scRNA-seq,Mesenchymal cell ,Mesenchymal cell ,atlas_rna_dropseq
	-75.49918,-35.597095,scRNA-seq,Bladder cell,Bladder cell,atlas_rna_dropseq
	56.30414,-66.71323,scRNA-seq,Mesenchymal cell ,Mesenchymal cell ,atlas_rna_dropseq
	-72.29317,-35.612686,scRNA-seq,Bladder cell,Bladder cell,atlas_rna_dropseq
	57.735058,-66.28064,scRNA-seq,Mesenchymal cell ,Mesenchymal cell ,atlas_rna_dropseq
	-76.15776,-30.858864,scRNA-seq,Basal cell of urothelium,Basal cell of urothelium,atlas_rna_dropseq
	57.99411,-65.05803,scRNA-seq,Mesenchymal cell ,Mesenchymal cell ,atlas_rna_dropseq
	-74.29733,-35.229153,scRNA-seq,Bladder cell,Bladder cell,atlas_rna_dropseq
	56.53202,-64.06647,scRNA-seq,Mesenchymal cell ,Mesenchymal cell ,atlas_rna_dropseq
	56.267582,-66.27508,scRNA-seq,Mesenchymal cell ,Mesenchymal cell ,atlas_rna_dropseq
	53.73131,-68.228806,scRNA-seq,Mesenchymal cell ,Mesenchymal cell ,atlas_rna_dropseq
	-74.51839,-35.006596,scRNA-seq,Bladder cell,Bladder cell,atlas_rna_dropseq
	-72.8851,-33.234787,scRNA-seq,Bladder cell,Bladder cell,atlas_rna_dropseq
	56.534565,-63.482822,scRNA-seq,Mesenchymal cell ,Mesenchymal cell ,atlas_rna_dropseq
	-73.92445,-34.056618,scRNA-seq,Bladder cell,Bladder cell,atlas_rna_dropseq
	55.186817,-67.18275,scRNA-seq,Mesenchymal cell ,Mesenchymal cell ,atlas_rna_dropseq
	-74.00938,-33.074757,scRNA-seq,Bladder cell,Bladder cell,atlas_rna_dropseq
	56.648117,-65.85264,scRNA-seq,Mesenchymal cell ,Mesenchymal cell ,atlas_rna_dropseq
	55.488514,-66.24868,scRNA-seq,Mesenchymal cell ,Mesenchymal cell ,atlas_rna_dropseq
	54.640656,-65.99619,scRNA-seq,Mesenchymal cell ,Mesenchymal cell ,atlas_rna_dropseq
	56.628315,-64.75826,scRNA-seq,Mesenchymal cell ,Mesenchymal cell ,atlas_rna_dropseq
	-76.84838,-32.39001,scRNA-seq,Basal cell of urothelium,Basal cell of urothelium,atlas_rna_dropseq
	-74.16109,-32.511658,scRNA-seq,Bladder cell,Bladder cell,atlas_rna_dropseq
	57.71699,-64.13877,scRNA-seq,Mesenchymal cell ,Mesenchymal cell ,atlas_rna_dropseq
	58.553574,-64.37367,scRNA-seq,Mesenchymal cell ,Mesenchymal cell ,atlas_rna_dropseq
	-74.48607,-32.88618,scRNA-seq,Basal cell of urothelium,Basal cell of urothelium,atlas_rna_dropseq
	-69.15457,-34.85362,scRNA-seq,Bladder cell,Bladder cell,atlas_rna_dropseq
	-72.236626,-33.329563,scRNA-seq,Bladder cell,Bladder cell,atlas_rna_dropseq
	57.52786,-63.727196,scRNA-seq,Mesenchymal cell ,Mesenchymal cell ,atlas_rna_dropseq
	-77.05112,-32.155746,scRNA-seq,Basal cell of urothelium,Basal cell of urothelium,atlas_rna_dropseq
	-72.44625,-33.93756,scRNA-seq,Bladder cell,Bladder cell,atlas_rna_dropseq
	53.145927,-66.914986,scRNA-seq,Mesenchymal cell ,Mesenchymal cell ,atlas_rna_dropseq
	-75.0304,-32.911655,scRNA-seq,Basal cell of urothelium,Basal cell of urothelium,atlas_rna_dropseq
	55.041367,-65.24179,scRNA-seq,Mesenchymal cell ,Mesenchymal cell ,atlas_rna_dropseq
	-70.08772,-34.82903,scRNA-seq,Bladder cell,Bladder cell,atlas_rna_dropseq
	-77.542465,-32.85048,scRNA-seq,Basal cell of urothelium,Basal cell of urothelium,atlas_rna_dropseq
	54.170357,-66.87141,scRNA-seq,Mesenchymal cell ,Mesenchymal cell ,atlas_rna_dropseq
	57.1953,-61.736874,scRNA-seq,Mesenchymal cell ,Mesenchymal cell ,atlas_rna_dropseq
	56.446476,-64.493744,scRNA-seq,Mesenchymal cell ,Mesenchymal cell ,atlas_rna_dropseq
	-76.69233,-34.95822,scRNA-seq,Bladder cell,Bladder cell,atlas_rna_dropseq
	-76.568245,-32.28078,scRNA-seq,Basal cell of urothelium,Basal cell of urothelium,atlas_rna_dropseq
	57.510147,-65.04179,scRNA-seq,Mesenchymal cell ,Mesenchymal cell ,atlas_rna_dropseq
	-70.159294,-32.008816,scRNA-seq,Bladder cell,Bladder cell,atlas_rna_dropseq
	-74.206314,-34.30875,scRNA-seq,Bladder cell,Bladder cell,atlas_rna_dropseq
	-74.96657,-35.2654,scRNA-seq,Bladder cell,Bladder cell,atlas_rna_dropseq
	-73.30986,-35.744877,scRNA-seq,Bladder cell,Bladder cell,atlas_rna_dropseq
	55.662544,-66.35157,scRNA-seq,Mesenchymal cell ,Mesenchymal cell ,atlas_rna_dropseq
	56.876484,-62.68336,scRNA-seq,Mesenchymal cell ,Mesenchymal cell ,atlas_rna_dropseq
	-72.907745,-35.32562,scRNA-seq,Bladder cell,Bladder cell,atlas_rna_dropseq
	57.51166,-65.90663,scRNA-seq,Mesenchymal cell ,Mesenchymal cell ,atlas_rna_dropseq
	56.290375,-66.073555,scRNA-seq,Mesenchymal cell ,Mesenchymal cell ,atlas_rna_dropseq
	-72.828865,-35.698895,scRNA-seq,Bladder cell,Bladder cell,atlas_rna_dropseq
	56.1222,-67.81052,scRNA-seq,Mesenchymal cell ,Mesenchymal cell ,atlas_rna_dropseq
	52.654778,-64.43888,scRNA-seq,Mesenchymal cell ,Mesenchymal cell ,atlas_rna_dropseq
	53.441536,-67.641556,scRNA-seq,Mesenchymal cell ,Mesenchymal cell ,atlas_rna_dropseq
	-71.15481,-34.049618,scRNA-seq,Bladder cell,Bladder cell,atlas_rna_dropseq
	52.8993,-64.96988,scRNA-seq,Mesenchymal cell ,Mesenchymal cell ,atlas_rna_dropseq
	-74.47343,-33.091476,scRNA-seq,Bladder cell,Bladder cell,atlas_rna_dropseq
	-73.96996,-36.14844,scRNA-seq,Bladder cell,Bladder cell,atlas_rna_dropseq
	-70.63163,-33.38291,scRNA-seq,Bladder cell,Bladder cell,atlas_rna_dropseq
	55.675587,-65.29014,scRNA-seq,Mesenchymal cell ,Mesenchymal cell ,atlas_rna_dropseq
	55.86682,-65.29853,scRNA-seq,Mesenchymal cell ,Mesenchymal cell ,atlas_rna_dropseq
	55.16272,-66.66741,scRNA-seq,Mesenchymal cell ,Mesenchymal cell ,atlas_rna_dropseq
	-73.73804,-34.085373,scRNA-seq,Bladder cell,Bladder cell,atlas_rna_dropseq
	-76.56513,-32.562634,scRNA-seq,Basal cell of urothelium,Basal cell of urothelium,atlas_rna_dropseq
	54.525913,-66.33924,scRNA-seq,Mesenchymal cell ,Mesenchymal cell ,atlas_rna_dropseq
	53.630753,-67.799866,scRNA-seq,Mesenchymal cell ,Mesenchymal cell ,atlas_rna_dropseq
	59.439507,-63.825665,scRNA-seq,Mesenchymal cell ,Mesenchymal cell ,atlas_rna_dropseq
	61.715767,-66.16465,scRNA-seq,Mesenchymal cell ,Mesenchymal cell ,atlas_rna_dropseq
	54.904797,-67.26327,scRNA-seq,Mesenchymal cell ,Mesenchymal cell ,atlas_rna_dropseq
	5.9039993,-20.919754,scRNA-seq,Endothelial cell ,Endothelial cell ,atlas_rna_dropseq
	-70.33064,-39.252678,scRNA-seq,Mesenchymal cell ,Mesenchymal cell ,atlas_rna_dropseq
	-72.86988,-36.846436,scRNA-seq,Bladder cell,Bladder cell,atlas_rna_dropseq
	-72.617195,-37.40879,scRNA-seq,Bladder cell,Bladder cell,atlas_rna_dropseq
	-76.955414,-30.82637,scRNA-seq,Basal cell of urothelium,Basal cell of urothelium,atlas_rna_dropseq
	56.94008,-62.63755,scRNA-seq,Mesenchymal cell ,Mesenchymal cell ,atlas_rna_dropseq
	-76.85588,-32.022636,scRNA-seq,Basal cell of urothelium,Basal cell of urothelium,atlas_rna_dropseq
	53.16678,-67.43371,scRNA-seq,Mesenchymal cell ,Mesenchymal cell ,atlas_rna_dropseq
	-74.78251,-35.9888,scRNA-seq,Bladder cell,Bladder cell,atlas_rna_dropseq
	-72.32848,-35.131317,scRNA-seq,Bladder cell,Bladder cell,atlas_rna_dropseq
	-77.373405,-31.625095,scRNA-seq,Basal cell of urothelium,Basal cell of urothelium,atlas_rna_dropseq
	-71.421555,-35.701218,scRNA-seq,Bladder cell,Bladder cell,atlas_rna_dropseq
	-74.41978,-35.899235,scRNA-seq,Bladder cell,Bladder cell,atlas_rna_dropseq
	-74.70849,-36.218777,scRNA-seq,Bladder cell,Bladder cell,atlas_rna_dropseq
	54.392395,-67.47624,scRNA-seq,Mesenchymal cell ,Mesenchymal cell ,atlas_rna_dropseq
	55.676838,-66.11799,scRNA-seq,Mesenchymal cell ,Mesenchymal cell ,atlas_rna_dropseq
	54.87059,-61.852455,scRNA-seq,Mesenchymal cell ,Mesenchymal cell ,atlas_rna_dropseq
	-73.61764,-33.588463,scRNA-seq,Bladder cell,Bladder cell,atlas_rna_dropseq
	54.60263,-60.2445,scRNA-seq,Endothelial cell ,Endothelial cell ,atlas_rna_dropseq
	-71.73638,-33.97493,scRNA-seq,Bladder cell,Bladder cell,atlas_rna_dropseq
	55.060154,-64.339096,scRNA-seq,Mesenchymal cell ,Mesenchymal cell ,atlas_rna_dropseq
	-74.01863,-34.191547,scRNA-seq,Bladder cell,Bladder cell,atlas_rna_dropseq
	56.956326,-66.30521,scRNA-seq,Mesenchymal cell ,Mesenchymal cell ,atlas_rna_dropseq
	-73.39912,-32.349648,scRNA-seq,Bladder cell,Bladder cell,atlas_rna_dropseq
	53.946587,-67.31837,scRNA-seq,Mesenchymal cell ,Mesenchymal cell ,atlas_rna_dropseq
	-70.308716,-39.296276,scRNA-seq,Mesenchymal cell ,Mesenchymal cell ,atlas_rna_dropseq
	-70.3258,-39.262337,scRNA-seq,Mesenchymal cell ,Mesenchymal cell ,atlas_rna_dropseq
	58.27647,-66.345825,scRNA-seq,Mesenchymal cell ,Mesenchymal cell ,atlas_rna_dropseq
	-75.29665,-33.87638,scRNA-seq,Bladder cell,Bladder cell,atlas_rna_dropseq
	57.972626,-61.675583,scRNA-seq,Bladder cell,Bladder cell,atlas_rna_dropseq
	5.662011,-20.999369,scRNA-seq,Endothelial cell ,Endothelial cell ,atlas_rna_dropseq
	-76.5393,-35.364277,scRNA-seq,Bladder cell,Bladder cell,atlas_rna_dropseq
	-75.285645,-35.913467,scRNA-seq,Bladder cell,Bladder cell,atlas_rna_dropseq
	55.18211,-62.438232,scRNA-seq,Mesenchymal cell ,Mesenchymal cell ,atlas_rna_dropseq
	-73.12119,-36.260128,scRNA-seq,Bladder cell,Bladder cell,atlas_rna_dropseq
	-70.46066,-36.069847,scRNA-seq,Bladder cell,Bladder cell,atlas_rna_dropseq
	-76.394165,-31.202503,scRNA-seq,Basal cell of urothelium,Basal cell of urothelium,atlas_rna_dropseq
	-69.87656,-35.001152,scRNA-seq,Bladder cell,Bladder cell,atlas_rna_dropseq
	-72.36329,-35.72139,scRNA-seq,Bladder cell,Bladder cell,atlas_rna_dropseq
	-71.46473,-33.94626,scRNA-seq,Bladder cell,Bladder cell,atlas_rna_dropseq
	-77.617226,-32.83709,scRNA-seq,Basal cell of urothelium,Basal cell of urothelium,atlas_rna_dropseq
	55.703667,-64.08482,scRNA-seq,Mesenchymal cell ,Mesenchymal cell ,atlas_rna_dropseq
	54.25266,-62.461136,scRNA-seq,Mesenchymal cell ,Mesenchymal cell ,atlas_rna_dropseq
	-73.36744,-35.03474,scRNA-seq,Bladder cell,Bladder cell,atlas_rna_dropseq
	53.275963,-67.98773,scRNA-seq,Mesenchymal cell ,Mesenchymal cell ,atlas_rna_dropseq
	53.876507,-68.42597,scRNA-seq,Mesenchymal cell ,Mesenchymal cell ,atlas_rna_dropseq
	55.603313,-65.47797,scRNA-seq,Mesenchymal cell ,Mesenchymal cell ,atlas_rna_dropseq
	57.674866,-63.228867,scRNA-seq,Mesenchymal cell ,Mesenchymal cell ,atlas_rna_dropseq
	54.019592,-65.20984,scRNA-seq,Mesenchymal cell ,Mesenchymal cell ,atlas_rna_dropseq
	55.672527,-65.83003,scRNA-seq,Mesenchymal cell ,Mesenchymal cell ,atlas_rna_dropseq
	-72.78528,-35.89303,scRNA-seq,Bladder cell,Bladder cell,atlas_rna_dropseq
	-75.90912,-33.33695,scRNA-seq,Basal cell of urothelium,Basal cell of urothelium,atlas_rna_dropseq
	57.752674,-62.900925,scRNA-seq,Mesenchymal cell ,Mesenchymal cell ,atlas_rna_dropseq
	56.228443,-62.419163,scRNA-seq,Mesenchymal cell ,Mesenchymal cell ,atlas_rna_dropseq
	-71.743416,-34.131584,scRNA-seq,Bladder cell,Bladder cell,atlas_rna_dropseq
	-76.93963,-32.392715,scRNA-seq,Basal cell of urothelium,Basal cell of urothelium,atlas_rna_dropseq
	-77.654755,-33.108837,scRNA-seq,Basal cell of urothelium,Basal cell of urothelium,atlas_rna_dropseq
	-72.05895,-36.084297,scRNA-seq,Bladder cell,Bladder cell,atlas_rna_dropseq
	56.796036,-62.729527,scRNA-seq,Mesenchymal cell ,Mesenchymal cell ,atlas_rna_dropseq
	55.69434,-65.952576,scRNA-seq,Mesenchymal cell ,Mesenchymal cell ,atlas_rna_dropseq
	-76.926636,-32.76555,scRNA-seq,Basal cell of urothelium,Basal cell of urothelium,atlas_rna_dropseq
	-76.352974,-32.651684,scRNA-seq,Basal cell of urothelium,Basal cell of urothelium,atlas_rna_dropseq
	52.98462,-66.44241,scRNA-seq,Mesenchymal cell ,Mesenchymal cell ,atlas_rna_dropseq
	57.93855,-64.77226,scRNA-seq,Mesenchymal cell ,Mesenchymal cell ,atlas_rna_dropseq
	-74.87565,-33.39366,scRNA-seq,Basal cell of urothelium,Basal cell of urothelium,atlas_rna_dropseq
	-76.06188,-32.36516,scRNA-seq,Basal cell of urothelium,Basal cell of urothelium,atlas_rna_dropseq
	53.87851,-65.34789,scRNA-seq,Mesenchymal cell ,Mesenchymal cell ,atlas_rna_dropseq
	60.88959,-65.45651,scRNA-seq,Mesenchymal cell ,Mesenchymal cell ,atlas_rna_dropseq
	55.672783,-63.13118,scRNA-seq,Mesenchymal cell ,Mesenchymal cell ,atlas_rna_dropseq
	53.593758,-67.820915,scRNA-seq,Mesenchymal cell ,Mesenchymal cell ,atlas_rna_dropseq
	60.343517,-66.18195,scRNA-seq,Mesenchymal cell ,Mesenchymal cell ,atlas_rna_dropseq
	56.8737,-64.60836,scRNA-seq,Mesenchymal cell ,Mesenchymal cell ,atlas_rna_dropseq
	-71.598915,-31.372435,scRNA-seq,Bladder cell,Bladder cell,atlas_rna_dropseq
	-68.66982,-35.236805,scRNA-seq,Bladder cell,Bladder cell,atlas_rna_dropseq
	-70.735756,-34.95679,scRNA-seq,Bladder cell,Bladder cell,atlas_rna_dropseq
	-77.37955,-33.375565,scRNA-seq,Basal cell of urothelium,Basal cell of urothelium,atlas_rna_dropseq
	57.242886,-62.377052,scRNA-seq,Mesenchymal cell ,Mesenchymal cell ,atlas_rna_dropseq
	57.69836,-67.89523,scRNA-seq,Mesenchymal cell ,Mesenchymal cell ,atlas_rna_dropseq
	54.11794,-65.5357,scRNA-seq,Mesenchymal cell ,Mesenchymal cell ,atlas_rna_dropseq
	-73.69595,-35.023533,scRNA-seq,Bladder cell,Bladder cell,atlas_rna_dropseq
	-72.13137,-36.906593,scRNA-seq,Bladder cell,Bladder cell,atlas_rna_dropseq
	57.549686,-65.839005,scRNA-seq,Mesenchymal cell ,Mesenchymal cell ,atlas_rna_dropseq
	57.104683,-64.39732,scRNA-seq,Mesenchymal cell ,Mesenchymal cell ,atlas_rna_dropseq
	54.59831,-60.235527,scRNA-seq,Endothelial cell ,Endothelial cell ,atlas_rna_dropseq
	-71.37294,-32.695,scRNA-seq,Bladder cell,Bladder cell,atlas_rna_dropseq
	-74.00152,-33.33961,scRNA-seq,Bladder cell,Bladder cell,atlas_rna_dropseq
	60.33579,-63.013985,scRNA-seq,Mesenchymal cell ,Mesenchymal cell ,atlas_rna_dropseq
	54.19846,-65.76876,scRNA-seq,Mesenchymal cell ,Mesenchymal cell ,atlas_rna_dropseq
	-73.96021,-33.470222,scRNA-seq,Bladder cell,Bladder cell,atlas_rna_dropseq
	53.793003,-67.63592,scRNA-seq,Mesenchymal cell ,Mesenchymal cell ,atlas_rna_dropseq
	57.566032,-65.41349,scRNA-seq,Mesenchymal cell ,Mesenchymal cell ,atlas_rna_dropseq
	54.47756,-64.16123,scRNA-seq,Mesenchymal cell ,Mesenchymal cell ,atlas_rna_dropseq
	-72.07755,-35.20626,scRNA-seq,Bladder cell,Bladder cell,atlas_rna_dropseq
	55.54716,-67.84463,scRNA-seq,Mesenchymal cell ,Mesenchymal cell ,atlas_rna_dropseq
	55.162434,-62.928703,scRNA-seq,Mesenchymal cell ,Mesenchymal cell ,atlas_rna_dropseq
	-77.545906,-31.085024,scRNA-seq,Basal cell of urothelium,Basal cell of urothelium,atlas_rna_dropseq
	56.6051,-62.59845,scRNA-seq,Mesenchymal cell ,Mesenchymal cell ,atlas_rna_dropseq
	57.024845,-66.606476,scRNA-seq,Mesenchymal cell ,Mesenchymal cell ,atlas_rna_dropseq
	59.26927,-62.22542,scRNA-seq,Mesenchymal cell ,Mesenchymal cell ,atlas_rna_dropseq
	-76.73578,-31.800371,scRNA-seq,Basal cell of urothelium,Basal cell of urothelium,atlas_rna_dropseq
	-74.57047,-36.00789,scRNA-seq,Bladder cell,Bladder cell,atlas_rna_dropseq
	56.952564,-66.427505,scRNA-seq,Mesenchymal cell ,Mesenchymal cell ,atlas_rna_dropseq
	-71.41448,-33.082058,scRNA-seq,Bladder cell,Bladder cell,atlas_rna_dropseq
	56.943512,-63.39004,scRNA-seq,Mesenchymal cell ,Mesenchymal cell ,atlas_rna_dropseq
	-75.42877,-34.064583,scRNA-seq,Bladder cell,Bladder cell,atlas_rna_dropseq
	56.691547,-62.520332,scRNA-seq,Mesenchymal cell ,Mesenchymal cell ,atlas_rna_dropseq
	-71.77224,-31.702187,scRNA-seq,Bladder cell,Bladder cell,atlas_rna_dropseq
	54.16243,-66.07558,scRNA-seq,Mesenchymal cell ,Mesenchymal cell ,atlas_rna_dropseq
	-70.33033,-35.17023,scRNA-seq,Bladder cell,Bladder cell,atlas_rna_dropseq
	56.239624,-66.78545,scRNA-seq,Mesenchymal cell ,Mesenchymal cell ,atlas_rna_dropseq
	-73.33928,-35.020683,scRNA-seq,Bladder cell,Bladder cell,atlas_rna_dropseq
	-69.271545,-35.194405,scRNA-seq,Bladder cell,Bladder cell,atlas_rna_dropseq
	56.627613,-62.68079,scRNA-seq,Mesenchymal cell ,Mesenchymal cell ,atlas_rna_dropseq
	-76.19552,-32.365234,scRNA-seq,Basal cell of urothelium,Basal cell of urothelium,atlas_rna_dropseq
	-73.85674,-33.91109,scRNA-seq,Bladder cell,Bladder cell,atlas_rna_dropseq
	55.70108,-65.59613,scRNA-seq,Mesenchymal cell ,Mesenchymal cell ,atlas_rna_dropseq
	5.568848,-21.574736,scRNA-seq,Endothelial cell ,Endothelial cell ,atlas_rna_dropseq
	-74.1041,-31.86615,scRNA-seq,Bladder cell,Bladder cell,atlas_rna_dropseq
	-70.55427,-35.547173,scRNA-seq,Bladder cell,Bladder cell,atlas_rna_dropseq
	-74.362854,-33.040302,scRNA-seq,Bladder cell,Bladder cell,atlas_rna_dropseq
	54.98409,-67.545105,scRNA-seq,Mesenchymal cell ,Mesenchymal cell ,atlas_rna_dropseq
	57.118305,-61.45451,scRNA-seq,Mesenchymal cell ,Mesenchymal cell ,atlas_rna_dropseq
	-75.30513,-31.546549,scRNA-seq,Basal cell of urothelium,Basal cell of urothelium,atlas_rna_dropseq
	54.982567,-65.25593,scRNA-seq,Mesenchymal cell ,Mesenchymal cell ,atlas_rna_dropseq
	53.6352,-66.34565,scRNA-seq,Mesenchymal cell ,Mesenchymal cell ,atlas_rna_dropseq
	-77.08856,-32.933117,scRNA-seq,Basal cell of urothelium,Basal cell of urothelium,atlas_rna_dropseq
	55.101322,-63.22834,scRNA-seq,Mesenchymal cell ,Mesenchymal cell ,atlas_rna_dropseq
	58.017525,-66.08602,scRNA-seq,Mesenchymal cell ,Mesenchymal cell ,atlas_rna_dropseq
	-70.59334,-35.095715,scRNA-seq,Bladder cell,Bladder cell,atlas_rna_dropseq
	58.49067,-66.7838,scRNA-seq,Mesenchymal cell ,Mesenchymal cell ,atlas_rna_dropseq
	55.611053,-68.143036,scRNA-seq,Mesenchymal cell ,Mesenchymal cell ,atlas_rna_dropseq
	-73.871056,-33.939762,scRNA-seq,Bladder cell,Bladder cell,atlas_rna_dropseq
	56.850002,-64.66726,scRNA-seq,Mesenchymal cell ,Mesenchymal cell ,atlas_rna_dropseq
	54.26752,-64.22941,scRNA-seq,Mesenchymal cell ,Mesenchymal cell ,atlas_rna_dropseq
	54.693344,-67.457535,scRNA-seq,Mesenchymal cell ,Mesenchymal cell ,atlas_rna_dropseq
	-76.001015,-34.06769,scRNA-seq,Bladder cell,Bladder cell,atlas_rna_dropseq
	-75.51047,-34.697613,scRNA-seq,Bladder cell,Bladder cell,atlas_rna_dropseq
	53.79943,-68.23321,scRNA-seq,Mesenchymal cell ,Mesenchymal cell ,atlas_rna_dropseq
	-76.402336,-34.137867,scRNA-seq,Bladder cell,Bladder cell,atlas_rna_dropseq
	57.142597,-66.33647,scRNA-seq,Mesenchymal cell ,Mesenchymal cell ,atlas_rna_dropseq
	56.86336,-62.78629,scRNA-seq,Mesenchymal cell ,Mesenchymal cell ,atlas_rna_dropseq
	54.61963,-64.11796,scRNA-seq,Mesenchymal cell ,Mesenchymal cell ,atlas_rna_dropseq
	-74.24428,-36.065006,scRNA-seq,Bladder cell,Bladder cell,atlas_rna_dropseq
	54.428955,-67.3247,scRNA-seq,Mesenchymal cell ,Mesenchymal cell ,atlas_rna_dropseq
	-74.358986,-32.87033,scRNA-seq,Bladder cell,Bladder cell,atlas_rna_dropseq
	-76.65592,-32.371532,scRNA-seq,Basal cell of urothelium,Basal cell of urothelium,atlas_rna_dropseq
	-73.092354,-32.32513,scRNA-seq,Bladder cell,Bladder cell,atlas_rna_dropseq
	58.08645,-63.44279,scRNA-seq,Mesenchymal cell ,Mesenchymal cell ,atlas_rna_dropseq
	54.28366,-66.56508,scRNA-seq,Mesenchymal cell ,Mesenchymal cell ,atlas_rna_dropseq
	41.939823,61.108997,scRNA-seq,Leukocyte ,Leukocyte ,atlas_rna_dropseq
	53.315372,-64.099434,scRNA-seq,Mesenchymal cell ,Mesenchymal cell ,atlas_rna_dropseq
	-76.37775,-35.32929,scRNA-seq,Bladder cell,Bladder cell,atlas_rna_dropseq
	55.990677,-64.7473,scRNA-seq,Mesenchymal cell ,Mesenchymal cell ,atlas_rna_dropseq
	55.155365,-63.829117,scRNA-seq,Mesenchymal cell ,Mesenchymal cell ,atlas_rna_dropseq
	-75.157776,-35.426365,scRNA-seq,Bladder cell,Bladder cell,atlas_rna_dropseq
	41.086334,61.31197,scRNA-seq,Leukocyte ,Leukocyte ,atlas_rna_dropseq
	-72.48471,-35.95907,scRNA-seq,Bladder cell,Bladder cell,atlas_rna_dropseq
	-76.3905,-31.551718,scRNA-seq,Basal cell of urothelium,Basal cell of urothelium,atlas_rna_dropseq
	-70.44931,-34.729244,scRNA-seq,Bladder cell,Bladder cell,atlas_rna_dropseq
	-75.1445,-34.636723,scRNA-seq,Basal cell of urothelium,Basal cell of urothelium,atlas_rna_dropseq
	55.76833,-64.37386,scRNA-seq,Mesenchymal cell ,Mesenchymal cell ,atlas_rna_dropseq
	35.09243,-51.20867,scRNA-seq,Leukocyte ,Leukocyte ,atlas_rna_dropseq
	55.612457,-65.766,scRNA-seq,Mesenchymal cell ,Mesenchymal cell ,atlas_rna_dropseq
	56.55264,-65.628815,scRNA-seq,Mesenchymal cell ,Mesenchymal cell ,atlas_rna_dropseq
	-69.99171,-33.63462,scRNA-seq,Bladder cell,Bladder cell,atlas_rna_dropseq
	-76.671684,-33.535103,scRNA-seq,Bladder cell,Bladder cell,atlas_rna_dropseq
	-74.1156,-35.520863,scRNA-seq,Bladder cell,Bladder cell,atlas_rna_dropseq
	-74.95087,-34.595932,scRNA-seq,Bladder cell,Bladder cell,atlas_rna_dropseq
	-72.10933,-34.896915,scRNA-seq,Bladder cell,Bladder cell,atlas_rna_dropseq
	34.7089,-51.47183,scRNA-seq,Leukocyte ,Leukocyte ,atlas_rna_dropseq
	53.791256,-67.90825,scRNA-seq,Mesenchymal cell ,Mesenchymal cell ,atlas_rna_dropseq
	62.52608,-64.14296,scRNA-seq,Mesenchymal cell ,Mesenchymal cell ,atlas_rna_dropseq
	55.94527,-64.78107,scRNA-seq,Mesenchymal cell ,Mesenchymal cell ,atlas_rna_dropseq
	55.951775,-66.52727,scRNA-seq,Mesenchymal cell ,Mesenchymal cell ,atlas_rna_dropseq
	56.223137,-64.20765,scRNA-seq,Mesenchymal cell ,Mesenchymal cell ,atlas_rna_dropseq
	-72.78288,-35.076363,scRNA-seq,Bladder cell,Bladder cell,atlas_rna_dropseq
	-72.73738,-37.24917,scRNA-seq,Bladder cell,Bladder cell,atlas_rna_dropseq
	-76.52405,-31.987394,scRNA-seq,Basal cell of urothelium,Basal cell of urothelium,atlas_rna_dropseq
	56.974277,-62.807056,scRNA-seq,Mesenchymal cell ,Mesenchymal cell ,atlas_rna_dropseq
	-75.11636,-32.680447,scRNA-seq,Basal cell of urothelium,Basal cell of urothelium,atlas_rna_dropseq
	58.496365,-64.9018,scRNA-seq,Mesenchymal cell ,Mesenchymal cell ,atlas_rna_dropseq
	-68.9956,-35.00245,scRNA-seq,Bladder cell,Bladder cell,atlas_rna_dropseq
	54.104946,-67.188934,scRNA-seq,Mesenchymal cell ,Mesenchymal cell ,atlas_rna_dropseq
	-69.23232,-35.54928,scRNA-seq,Bladder cell,Bladder cell,atlas_rna_dropseq
	55.586308,-63.30371,scRNA-seq,Mesenchymal cell ,Mesenchymal cell ,atlas_rna_dropseq
	-75.43089,-31.744383,scRNA-seq,Basal cell of urothelium,Basal cell of urothelium,atlas_rna_dropseq
	56.58441,-63.25829,scRNA-seq,Mesenchymal cell ,Mesenchymal cell ,atlas_rna_dropseq
	-72.69913,-31.492132,scRNA-seq,Bladder cell,Bladder cell,atlas_rna_dropseq
	8.527094,-15.747094,scRNA-seq,Endothelial cell ,Endothelial cell ,atlas_rna_dropseq
	41.032803,61.456573,scRNA-seq,Leukocyte ,Leukocyte ,atlas_rna_dropseq
	-73.61163,-37.271408,scRNA-seq,Bladder cell,Bladder cell,atlas_rna_dropseq
	56.202454,-67.85097,scRNA-seq,Mesenchymal cell ,Mesenchymal cell ,atlas_rna_dropseq
	-74.61754,-33.020527,scRNA-seq,Bladder cell,Bladder cell,atlas_rna_dropseq
	58.61474,-62.26722,scRNA-seq,Mesenchymal cell ,Mesenchymal cell ,atlas_rna_dropseq
	55.43761,-63.692245,scRNA-seq,Mesenchymal cell ,Mesenchymal cell ,atlas_rna_dropseq
	-71.85869,-34.724144,scRNA-seq,Bladder cell,Bladder cell,atlas_rna_dropseq
	56.901882,-65.45569,scRNA-seq,Mesenchymal cell ,Mesenchymal cell ,atlas_rna_dropseq
	34.96841,-51.154064,scRNA-seq,Leukocyte ,Leukocyte ,atlas_rna_dropseq
	-73.91186,-37.187065,scRNA-seq,Bladder cell,Bladder cell,atlas_rna_dropseq
	53.098995,-65.96858,scRNA-seq,Mesenchymal cell ,Mesenchymal cell ,atlas_rna_dropseq
	-75.56937,-32.664032,scRNA-seq,Basal cell of urothelium,Basal cell of urothelium,atlas_rna_dropseq
	-72.33635,-36.12312,scRNA-seq,Bladder cell,Bladder cell,atlas_rna_dropseq
	-70.123695,-36.06875,scRNA-seq,Bladder cell,Bladder cell,atlas_rna_dropseq
	-72.88675,-36.117966,scRNA-seq,Bladder cell,Bladder cell,atlas_rna_dropseq
	54.746586,-66.80394,scRNA-seq,Mesenchymal cell ,Mesenchymal cell ,atlas_rna_dropseq
	-74.4806,-33.63799,scRNA-seq,Bladder cell,Bladder cell,atlas_rna_dropseq
	-74.28086,-37.467007,scRNA-seq,Bladder cell,Bladder cell,atlas_rna_dropseq
	57.120625,-62.981476,scRNA-seq,Mesenchymal cell ,Mesenchymal cell ,atlas_rna_dropseq
	58.353333,-63.074486,scRNA-seq,Mesenchymal cell ,Mesenchymal cell ,atlas_rna_dropseq
	-71.982025,-32.755,scRNA-seq,Bladder cell,Bladder cell,atlas_rna_dropseq
	-77.809525,-32.732136,scRNA-seq,Basal cell of urothelium,Basal cell of urothelium,atlas_rna_dropseq
	-77.083084,-32.838436,scRNA-seq,Basal cell of urothelium,Basal cell of urothelium,atlas_rna_dropseq
	55.716965,-65.29401,scRNA-seq,Mesenchymal cell ,Mesenchymal cell ,atlas_rna_dropseq
	55.888588,-64.51804,scRNA-seq,Mesenchymal cell ,Mesenchymal cell ,atlas_rna_dropseq
	-70.71844,-33.1036,scRNA-seq,Bladder cell,Bladder cell,atlas_rna_dropseq
	57.635265,-61.891228,scRNA-seq,Mesenchymal cell ,Mesenchymal cell ,atlas_rna_dropseq
	-73.453865,-37.055992,scRNA-seq,Bladder cell,Bladder cell,atlas_rna_dropseq
	55.800053,-64.05937,scRNA-seq,Mesenchymal cell ,Mesenchymal cell ,atlas_rna_dropseq
	57.969322,-62.688095,scRNA-seq,Mesenchymal cell ,Mesenchymal cell ,atlas_rna_dropseq
	58.325806,-62.184162,scRNA-seq,Mesenchymal cell ,Mesenchymal cell ,atlas_rna_dropseq
	8.609385,-15.617596,scRNA-seq,Endothelial cell ,Endothelial cell ,atlas_rna_dropseq
[truncated: 175,578 more rows]

## Sheet: Sheet E.xlsx
chr4	141793611	141793612	chr4	141792570	141792954	0.857221
chr4	141793611	141793612	chr4	141793909	141795873	0.866948
chr4	141793611	141793612	chr4	141797447	141797656	0.864073
chr4	141793611	141793612	chr4	141804042	141804982	0.882639
chr4	141793611	141793612	chr4	141805115	141805805	0.888823
chr4	141793611	141793612	chr4	141807421	141807657	0.878017
chr4	141793611	141793612	chr4	141810144	141810494	0.874103
chr2	125152504	125152505	chr2	125150258	125150701	0.983784
chr2	125152504	125152505	chr2	125150947	125151170	0.986997
chr2	125152504	125152505	chr2	125157177	125157640	0.987237
chr2	125152504	125152505	chr2	125159062	125159576	0.983405
chr2	125152504	125152505	chr2	125159777	125160249	0.985964
chr2	125152504	125152505	chr2	125167993	125168748	0.986422
chr2	125152504	125152505	chr2	125172079	125172320	0.983953
chr2	125152504	125152505	chr2	125172518	125172965	0.987091
chr2	125152504	125152505	chr2	125174695	125175426	0.988481
chr2	125152504	125152505	chr2	125180508	125182513	0.985045
chr2	125152504	125152505	chr2	125187492	125187913	0.98689
chr2	125152504	125152505	chr2	125188688	125188888	0.986021
chr2	125152504	125152505	chr2	125194057	125195034	0.983039
chr2	125152504	125152505	chr2	125195320	125195520	0.983328
chr2	125152504	125152505	chr2	125201772	125201972	0.985066
chr2	125152504	125152505	chr2	125205832	125206131	0.985946
chr2	125152504	125152505	chr2	125208425	125208965	0.988168
chr2	125152504	125152505	chr2	125209055	125209255	0.984115
chr2	125152504	125152505	chr2	125210207	125210544	0.985265
chr2	125152504	125152505	chr2	125215544	125215880	0.985473
chr2	125152504	125152505	chr2	125216953	125217836	0.986741
chr2	125152504	125152505	chr2	125219121	125219321	0.98702
chr2	125152504	125152505	chr2	125220352	125220825	0.986807
chr2	125152504	125152505	chr2	125223266	125223862	0.988284
chr2	180597789	180597790	chr2	180595619	180596976	0.905231
chr2	180597789	180597790	chr2	180604768	180605048	0.888074
chr2	180597789	180597790	chr2	180609818	180610330	0.892022
chr2	180597789	180597790	chr2	180613750	180614927	0.896062
chr9	66158222	66158223	chr9	66159286	66159625	0.757039
chr9	66158222	66158223	chr9	66164258	66165233	0.779875
chr9	66158222	66158223	chr9	66165712	66166082	0.764909
chr9	66158222	66158223	chr9	66169852	66170814	0.764523
chr9	66158222	66158223	chr9	66174731	66175080	0.761608
chr9	66158222	66158223	chr9	66178078	66178861	0.768768
chr9	66158222	66158223	chr9	66179263	66179499	0.76236
chr9	66158222	66158223	chr9	66183396	66184070	0.759681
chr9	66158222	66158223	chr9	66185213	66185508	0.773103
chr9	66158222	66158223	chr9	66188653	66188895	0.754288
chr9	66158222	66158223	chr9	66195207	66195478	0.77395
chr9	66158222	66158223	chr9	66197372	66199233	0.747428
chr9	66158222	66158223	chr9	66202758	66203053	0.767722
chr9	66158222	66158223	chr9	66206329	66206629	0.751931
chr9	66158222	66158223	chr9	66206823	66207288	0.765619
chr9	66158222	66158223	chr9	66207902	66208596	0.765135
chr9	66158222	66158223	chr9	66208695	66208962	0.759156
chr9	66158222	66158223	chr9	66215087	66215287	0.768711
chr9	66158222	66158223	chr9	66215998	66216418	0.758778
chr9	66158222	66158223	chr9	66216694	66217014	0.76917
chr9	66158222	66158223	chr9	66218264	66218562	0.767507
chr9	66158222	66158223	chr9	66218729	66218945	0.770032
chr9	66158222	66158223	chr9	66222559	66223252	0.780144
chr9	66158222	66158223	chr9	66231301	66231562	0.767011
chr9	66158222	66158223	chr9	66240853	66241053	0.767694
chr9	66158222	66158223	chr9	66241242	66241472	0.76598
chr9	66158222	66158223	chr9	66253576	66254237	0.759397
chr9	66158222	66158223	chr9	66261740	66262271	0.769112
chr9	66158222	66158223	chr9	66271338	66271670	0.771688
chr2	18998125	18998126	chr2	18841428	18842621	0.803437
chr2	18998125	18998126	chr2	18844242	18844442	0.805325
chr2	18998125	18998126	chr2	18844633	18845315	0.798648
chr2	18998125	18998126	chr2	18845398	18845806	0.806758
chr2	18998125	18998126	chr2	18845886	18846157	0.809755
chr2	18998125	18998126	chr2	18849723	18850928	0.805057
chr2	18998125	18998126	chr2	18851966	18852490	0.794718
chr2	18998125	18998126	chr2	18857208	18858088	0.791616
chr2	18998125	18998126	chr2	18858171	18858420	0.786402
chr2	18998125	18998126	chr2	18858580	18859021	0.789981
chr2	18998125	18998126	chr2	18859225	18859822	0.803475
chr2	18998125	18998126	chr2	18859858	18860114	0.80027
chr2	18998125	18998126	chr2	18860488	18860909	0.799428
chr2	18998125	18998126	chr2	18862709	18862937	0.794014
chr2	18998125	18998126	chr2	18864357	18864823	0.792511
chr2	18998125	18998126	chr2	18865252	18865502	0.783341
chr2	18998125	18998126	chr2	18865575	18865936	0.800503
chr2	18998125	18998126	chr2	18868651	18870034	0.79536
chr2	18998125	18998126	chr2	18873676	18875777	0.804215
chr2	18998125	18998126	chr2	18876155	18876491	0.789424
chr2	18998125	18998126	chr2	18876808	18877017	0.786191
chr2	18998125	18998126	chr2	18878160	18878379	0.788386
chr2	18998125	18998126	chr2	18878566	18879453	0.799283
chr2	18998125	18998126	chr2	18879686	18881124	0.792891
chr2	18998125	18998126	chr2	18884182	18884509	0.804066
chr2	18998125	18998126	chr2	18884884	18885610	0.794159
chr2	18998125	18998126	chr2	18889106	18889653	0.806383
chr2	18998125	18998126	chr2	18890100	18890313	0.785263
chr2	18998125	18998126	chr2	18890490	18891308	0.783099
chr2	18998125	18998126	chr2	18892150	18892376	0.789853
chr2	18998125	18998126	chr2	18897344	18897596	0.793129
chr2	18998125	18998126	chr2	18897848	18898313	0.798331
chr2	18998125	18998126	chr2	18898897	18899114	0.806268
chr2	18998125	18998126	chr2	18900794	18901843	0.7989
chr2	18998125	18998126	chr2	18902119	18902319	0.811167
chr2	18998125	18998126	chr2	18904218	18904540	0.791318
chr2	18998125	18998126	chr2	18904966	18906497	0.796947
chr2	18998125	18998126	chr2	18910393	18910956	0.788352
chr2	18998125	18998126	chr2	18914124	18914656	0.788497
chr2	18998125	18998126	chr2	18918183	18920498	0.794823
chr2	18998125	18998126	chr2	18926361	18927312	0.800269
chr2	18998125	18998126	chr2	18927398	18928112	0.804202
chr2	18998125	18998126	chr2	18928162	18928583	0.798455
chr2	18998125	18998126	chr2	18929234	18929969	0.790249
chr2	18998125	18998126	chr2	18930106	18930674	0.807813
chr2	18998125	18998126	chr2	18932239	18932463	0.791908
chr2	18998125	18998126	chr2	18933126	18933492	0.792678
chr2	18998125	18998126	chr2	18937483	18938761	0.791818
chr2	18998125	18998126	chr2	18939452	18940054	0.800034
chr2	18998125	18998126	chr2	18946252	18947151	0.797003
chr2	18998125	18998126	chr2	18959008	18960365	0.783527
chr2	18998125	18998126	chr2	18963422	18964157	0.806082
chr2	18998125	18998126	chr2	18969901	18970165	0.793198
chr2	18998125	18998126	chr2	18970625	18971245	0.793092
chr2	18998125	18998126	chr2	18971339	18972391	0.800896
chr2	18998125	18998126	chr2	18977116	18977518	0.810823
chr2	18998125	18998126	chr2	18978038	18978492	0.795618
chr2	18998125	18998126	chr2	18979401	18980158	0.819497
chr2	18998125	18998126	chr2	18980882	18981375	0.792643
chr2	18998125	18998126	chr2	18981700	18982415	0.809826
chr2	18998125	18998126	chr2	18984345	18984648	0.785267
chr2	18998125	18998126	chr2	18985684	18985950	0.798747
chr2	18998125	18998126	chr2	18986026	18987074	0.802589
chr2	18998125	18998126	chr2	18987192	18987856	0.796856
chr7	114743693	114743694	chr7	114744133	114744740	0.888774
chr7	114743693	114743694	chr7	114746234	114746546	0.893063
chr7	114743693	114743694	chr7	114751411	114751666	0.883598
chr7	114743693	114743694	chr7	114753058	114753797	0.892922
chr7	114743693	114743694	chr7	114754241	114754878	0.888699
chr7	114743693	114743694	chr7	114755188	114755432	0.890244
chr7	114743693	114743694	chr7	114756213	114756674	0.88425
chr7	114743693	114743694	chr7	114760139	114760719	0.88638
chr7	114743693	114743694	chr7	114762513	114763210	0.89321
chr7	114743693	114743694	chr7	114763720	114764156	0.89254
chr7	114743693	114743694	chr7	114767761	114768242	0.889897
chr7	114743693	114743694	chr7	114769313	114769837	0.887225
chr7	114743693	114743694	chr7	114771218	114771418	0.889308
chr7	114743693	114743694	chr7	114771739	114772508	0.894226
chr7	114743693	114743694	chr7	114776558	114777269	0.896214
chr7	114743693	114743694	chr7	114778232	114778461	0.900968
chr7	114743693	114743694	chr7	114785953	114786247	0.887808
chr7	114743693	114743694	chr7	114786303	114786519	0.884732
chr7	114743693	114743694	chr7	114791902	114793026	0.890395
chr7	114743693	114743694	chr7	114793575	114793799	0.893147
chr7	114743693	114743694	chr7	114795932	114796313	0.881792
chr7	114743693	114743694	chr7	114802594	114803142	0.892601
chr7	114743693	114743694	chr7	114804514	114805403	0.890767
chr7	114743693	114743694	chr7	114807487	114810387	0.888378
chr7	114743693	114743694	chr7	114811835	114812562	0.886305
chr7	114743693	114743694	chr7	114818511	114818711	0.897053
chr7	114743693	114743694	chr7	114822075	114822471	0.879618
chr7	114743693	114743694	chr7	114822618	114822825	0.893667
chr7	114743693	114743694	chr7	114822988	114823289	0.886132
chr7	114743693	114743694	chr7	114823671	114824241	0.889239
chr7	114743693	114743694	chr7	114824883	114825426	0.883724
chr7	114743693	114743694	chr7	114826695	114826895	0.885608
chr7	114743693	114743694	chr7	114827167	114827533	0.890628
chr7	114743693	114743694	chr7	114828902	114829866	0.883814
chr7	114743693	114743694	chr7	114830903	114831983	0.885484
chr7	114743693	114743694	chr7	114832460	114832660	0.893803
chr7	114743693	114743694	chr7	114833322	114833598	0.895191
chr7	114743693	114743694	chr7	114834433	114834716	0.888946
chr7	114743693	114743694	chr7	114835017	114835437	0.896705
chr7	114743693	114743694	chr7	114836565	114837229	0.900384
chr7	114743693	114743694	chr7	114839100	114839640	0.892822
chr7	114743693	114743694	chr7	114843346	114843975	0.889428
chr7	114743693	114743694	chr7	114846067	114847133	0.891844
chr7	114743693	114743694	chr7	114849455	114849701	0.904346
chr4	4138818	4138819	chr4	4138776	4139468	1
chr2	165234852	165234853	chr2	165111143	165114805	0.982593
chr2	165234852	165234853	chr2	165120490	165121010	0.983643
chr2	165234852	165234853	chr2	165121861	165123475	0.981673
chr2	165234852	165234853	chr2	165125501	165126637	0.982729
chr2	165234852	165234853	chr2	165128717	165129450	0.977197
chr2	165234852	165234853	chr2	165129968	165131526	0.981037
chr2	165234852	165234853	chr2	165133241	165133727	0.975491
chr2	165234852	165234853	chr2	165134319	165135312	0.977086
chr2	165234852	165234853	chr2	165136423	165137682	0.980099
chr2	165234852	165234853	chr2	165139424	165140431	0.981835
chr2	165234852	165234853	chr2	165141905	165143746	0.983199
chr2	165234852	165234853	chr2	165144995	165145337	0.981822
chr2	165234852	165234853	chr2	165145955	165147248	0.978322
chr2	165234852	165234853	chr2	165148903	165149283	0.98332
chr2	165234852	165234853	chr2	165149463	165149848	0.98191
chr2	165234852	165234853	chr2	165150902	165151311	0.981909
chr2	165234852	165234853	chr2	165151431	165153167	0.980858
chr2	165234852	165234853	chr2	165158076	165158686	0.983501
chr2	165234852	165234853	chr2	165162398	165163066	0.982618
chr2	165234852	165234853	chr2	165165524	165166000	0.977473
chr2	165234852	165234853	chr2	165168623	165168925	0.977003
chr2	165234852	165234853	chr2	165171696	165172028	0.977483
chr2	165234852	165234853	chr2	165175029	165175680	0.984193
chr2	165234852	165234853	chr2	165177145	165177982	0.984702
chr2	165234852	165234853	chr2	165186388	165186903	0.97965
chr2	165234852	165234853	chr2	165189552	165190535	0.982807
chr2	165234852	165234853	chr2	165192380	165193042	0.980377
chr2	165234852	165234853	chr2	165194102	165194312	0.97506
chr2	165234852	165234853	chr2	165200165	165201675	0.982778
chr2	165234852	165234853	chr2	165211814	165212020	0.974741
chr2	165234852	165234853	chr2	165212955	165214011	0.982025
chr2	165234852	165234853	chr2	165214883	165215097	0.977435
chr2	165234852	165234853	chr2	165217058	165217599	0.979157
chr2	165234852	165234853	chr2	165217672	165217958	0.977817
chr2	165234852	165234853	chr2	165222248	165223697	0.980961
chr2	165234852	165234853	chr2	165226561	165226888	0.976383
chr2	165234852	165234853	chr2	165227537	165227830	0.978526
chr2	165234852	165234853	chr2	165229308	165229581	0.97459
chr2	165234852	165234853	chr2	165229674	165230337	0.978518
chr2	165234852	165234853	chr2	165230361	165231316	0.983904
chr2	165234852	165234853	chr2	165233235	165233916	0.981639
chr1	144177371	144177372	chr1	144138486	144138954	0.987569
chr1	144177371	144177372	chr1	144139159	144139359	0.986655
chr1	144177371	144177372	chr1	144145366	144146049	0.985322
chr1	144177371	144177372	chr1	144157122	144157553	0.983092
chr1	144177371	144177372	chr1	144158010	144158308	0.986562
chr1	144177371	144177372	chr1	144161236	144161436	0.9846
chr1	144177371	144177372	chr1	144164006	144164280	0.984483
chr1	144177371	144177372	chr1	144171262	144171462	0.984798
chrX	20870165	20870166	chrX	20870701	20871281	1
chr11	108343353	108343354	chr11	108355114	108355582	0.915495
chr11	108343353	108343354	chr11	108389186	108389768	0.886268
chr11	108343353	108343354	chr11	108394334	108394556	0.930552
chr11	108343353	108343354	chr11	108394866	108395175	0.918902
chr11	108343353	108343354	chr11	108403589	108403789	0.933008
chr9	123150945	123150946	chr9	123148759	123149752	0.950072
chr9	123150945	123150946	chr9	123152697	123153856	0.921657
chr3	59262870	59262871	chr3	59234385	59234664	0.89724
chr3	59262870	59262871	chr3	59235287	59235746	0.903928
chr3	59262870	59262871	chr3	59252936	59253229	0.907755
chr1	172590567	172590568	chr1	172581180	172582810	0.896535
chr1	172590567	172590568	chr1	172585014	172587501	0.902162
chr1	172590567	172590568	chr1	172587855	172588470	0.904623
chr12	4841590	4841591	chr12	4837912	4838465	0.895402
chr12	4841590	4841591	chr12	4841611	4841823	0.900008
chr12	4841590	4841591	chr12	4842469	4842819	0.898212
chr12	4841590	4841591	chr12	4843517	4844099	0.89435
chr16	31314807	31314808	chr16	31297083	31297755	0.816923
chr16	31314807	31314808	chr16	31303382	31303927	0.816907
chr16	31314807	31314808	chr16	31308584	31309191	0.818202
chr16	31314807	31314808	chr16	31312331	31312971	0.820818
chr16	31314807	31314808	chr16	31313226	31313465	0.82312
chr16	31314807	31314808	chr16	31314380	31315795	0.820351
chr16	31314807	31314808	chr16	31316325	31317189	0.818566
chr16	16870842	16870843	chr16	16870325	16871694	1
chr15	102445366	102445367	chr15	102443450	102443733	0.932052
chr15	102445366	102445367	chr15	102447653	102447853	0.934309
chr15	102445366	102445367	chr15	102448080	102448448	0.926596
chr3	14863511	14863512	chr3	14861272	14861594	0.782838
chr3	14863511	14863512	chr3	14861744	14862202	0.786442
chr3	14863511	14863512	chr3	14862452	14864451	0.795538
chr3	14863511	14863512	chr3	14868574	14868793	0.785124
chr3	14863511	14863512	chr3	14869225	14870474	0.799915
chr3	14863511	14863512	chr3	14871364	14871770	0.786887
chr3	14863511	14863512	chr3	14872374	14873784	0.802765
chr7	105581652	105581653	chr7	105561657	105562603	0.815801
chr7	105581652	105581653	chr7	105563946	105564404	0.800991
chr7	105581652	105581653	chr7	105566298	105568455	0.808759
chr7	105581652	105581653	chr7	105571838	105572303	0.816969
chr7	105581652	105581653	chr7	105574004	105574512	0.829406
chr7	105581652	105581653	chr7	105574635	105575306	0.807217
chr7	105581652	105581653	chr7	105575646	105576137	0.806732
chr7	105581652	105581653	chr7	105578718	105579989	0.804475
chr2	25428702	25428703	chr2	25429729	25431149	0.864459
chr2	25428702	25428703	chr2	25431370	25432122	0.864215
chr2	25428702	25428703	chr2	25435686	25435983	0.860231
chr2	25428702	25428703	chr2	25436168	25438415	0.872103
chr2	25428702	25428703	chr2	25440469	25440718	0.862511
chr2	25428702	25428703	chr2	25442502	25443480	0.871152
chr2	25428702	25428703	chr2	25443769	25444082	0.853407
chr2	25428702	25428703	chr2	25444140	25444407	0.858847
chr2	25428702	25428703	chr2	25447281	25447781	0.853089
chr11	4064840	4064841	chr11	4066063	4066278	0.924673
chr11	4064840	4064841	chr11	4066489	4067100	0.924255
chr11	4064840	4064841	chr11	4074028	4075256	0.909449
chr11	4064840	4064841	chr11	4077372	4078259	0.923851
chr17	73804133	73804134	chr17	73807208	73807458	0.985139
chr17	73804133	73804134	chr17	73808095	73808295	0.991075
chr18	31317289	31317290	chr18	30981424	30981675	0.964715
chr18	31317289	31317290	chr18	30997344	30997549	0.968142
chr18	31317289	31317290	chr18	31004090	31004335	0.970193
chr18	31317289	31317290	chr18	31016064	31016413	0.973589
chr18	31317289	31317290	chr18	31016667	31017709	0.974014
chr18	31317289	31317290	chr18	31041122	31041412	0.970992
chr18	31317289	31317290	chr18	31041464	31041717	0.971922
chr18	31317289	31317290	chr18	31041799	31042040	0.969053
chr18	31317289	31317290	chr18	31042142	31042668	0.973218
chr18	31317289	31317290	chr18	31046211	31046847	0.971725
chr18	31317289	31317290	chr18	31048061	31048423	0.971034
chr18	31317289	31317290	chr18	31052247	31053041	0.975671
chr18	31317289	31317290	chr18	31053700	31054034	0.972914
chr18	31317289	31317290	chr18	31070367	31070636	0.969415
chr18	31317289	31317290	chr18	31071615	31071919	0.969157
chr18	31317289	31317290	chr18	31094916	31095242	0.968358
chr18	31317289	31317290	chr18	31108621	31109108	0.971442
chr18	31317289	31317290	chr18	31109885	31110281	0.969894
chr18	31317289	31317290	chr18	31118303	31118887	0.974284
chr18	31317289	31317290	chr18	31123565	31124808	0.976877
chr18	31317289	31317290	chr18	31140240	31140500	0.96541
chr18	31317289	31317290	chr18	31169606	31169980	0.97606
chr18	31317289	31317290	chr18	31170921	31171175	0.969296
chr18	31317289	31317290	chr18	31171317	31171938	0.970196
chr18	31317289	31317290	chr18	31173176	31173376	0.966006
chr18	31317289	31317290	chr18	31174255	31174807	0.974122
chr18	31317289	31317290	chr18	31189896	31190149	0.97237
chr18	31317289	31317290	chr18	31193598	31193871	0.972055
chr18	31317289	31317290	chr18	31216690	31216890	0.967145
chr18	31317289	31317290	chr18	31217033	31218170	0.975057
chr18	31317289	31317290	chr18	31218225	31218477	0.969249
chr18	31317289	31317290	chr18	31226238	31226723	0.973475
chr18	31317289	31317290	chr18	31237080	31237717	0.975615
chr18	31317289	31317290	chr18	31254270	31254875	0.974346
chr18	31317289	31317290	chr18	31255093	31255307	0.971312
chr18	31317289	31317290	chr18	31296530	31296778	0.969662
chr18	31317289	31317290	chr18	31297011	31297881	0.97369
chr4	149454977	149454978	chr4	149450142	149450703	0.825849
chr4	149454977	149454978	chr4	149452822	149453095	0.826137
chr4	149454977	149454978	chr4	149453536	149453942	0.834098
chr4	149454977	149454978	chr4	149454212	149455060	0.81213
chr17	25083590	25083591	chr17	25069336	25069738	0.960759
chr17	25083590	25083591	chr17	25073088	25074511	0.901976
chr17	25083590	25083591	chr17	25079461	25081110	0.910961
chr16	39984360	39984361	chr16	39984074	39986216	0.991035
chr16	39984360	39984361	chr16	39988678	39988975	0.983953
chr16	39984360	39984361	chr16	39993325	39993629	0.996777
chr16	39984360	39984361	chr16	39993861	39994316	0.995872
chr16	39984360	39984361	chr16	39995518	39995718	0.996793
chr16	39984360	39984361	chr16	39999917	40000150	0.996618
chr16	39984360	39984361	chr16	40008695	40009404	0.987332
chr16	39984360	39984361	chr16	40011254	40011480	0.997958
chr16	39984360	39984361	chr16	40022520	40023255	0.981777
chr16	39984360	39984361	chr16	40032669	40032869	0.997714
chr16	39984360	39984361	chr16	40039514	40040194	0.981811
chr16	39984360	39984361	chr16	40042144	40042392	0.99617
chr16	39984360	39984361	chr16	40059876	40061164	0.982766
chr16	39984360	39984361	chr16	40063108	40063590	0.980353
chr16	39984360	39984361	chr16	40063928	40064261	0.979479
chr16	39984360	39984361	chr16	40066626	40067221	0.984538
chr16	39984360	39984361	chr16	40080033	40080732	0.985469
chr16	39984360	39984361	chr16	40110015	40110343	0.995822
chr16	39984360	39984361	chr16	40120771	40121020	0.995029
chr16	39984360	39984361	chr16	40125092	40125322	0.9972
chr16	39984360	39984361	chr16	40163708	40163908	0.997408
chr16	39984360	39984361	chr16	40194201	40194590	0.985358
chr16	39984360	39984361	chr16	40228556	40229323	0.985207
chr16	39984360	39984361	chr16	40233077	40234678	0.979019
chr16	39984360	39984361	chr16	40272098	40272307	0.98083
chr16	39984360	39984361	chr16	40290043	40291014	0.985137
chr16	39984360	39984361	chr16	40301264	40301606	0.979432
chr16	39984360	39984361	chr16	40307755	40308205	0.985311
chr16	39984360	39984361	chr16	40316391	40316678	0.996963
chr16	39984360	39984361	chr16	40324972	40325288	0.996642
chr16	39984360	39984361	chr16	40328409	40329052	0.981682
chr16	39984360	39984361	chr16	40353452	40354072	0.985341
chr16	39984360	39984361	chr16	40360495	40360734	0.997296
chr16	39984360	39984361	chr16	40361007	40361325	0.981097
chr16	39984360	39984361	chr16	40369922	40370134	0.996497
chr16	39984360	39984361	chr16	40370443	40370730	0.983688
chr16	39984360	39984361	chr16	40370924	40371329	0.984182
chr16	39984360	39984361	chr16	40377546	40378031	0.978433
chr16	39984360	39984361	chr16	40397588	40398061	0.983551
chr16	39984360	39984361	chr16	40399792	40400304	0.979616
chr16	39984360	39984361	chr16	40436606	40436806	0.997915
chr16	39984360	39984361	chr16	40437396	40437619	0.996542
chr16	39984360	39984361	chr16	40444677	40445018	0.980549
chr16	39984360	39984361	chr16	40446267	40447374	0.98317
chr16	39984360	39984361	chr16	40463410	40464141	0.981332
chr16	39984360	39984361	chr16	40466553	40467071	0.985782
chr16	39984360	39984361	chr16	40471016	40471620	0.986831
chr16	39984360	39984361	chr16	40472107	40472643	0.986517
chr16	39984360	39984361	chr16	40488827	40489027	0.996972
chr16	39984360	39984361	chr16	40503998	40504214	0.996685
chr16	39984360	39984361	chr16	40504411	40504689	0.995924
chr16	39984360	39984361	chr16	40509364	40510360	0.978901
chr16	39984360	39984361	chr16	40513552	40513792	0.997335
chr16	39984360	39984361	chr16	40535709	40535953	0.985953
chr16	39984360	39984361	chr16	40567426	40568219	0.984203
chr16	39984360	39984361	chr16	40572142	40572886	0.979405
chr16	39984360	39984361	chr16	40595413	40595630	0.997332
chr16	39984360	39984361	chr16	40601506	40602827	0.980922
chr16	39984360	39984361	chr16	40639609	40640147	0.980883
chr16	39984360	39984361	chr16	40646563	40647007	0.995355
chr16	39984360	39984361	chr16	40652918	40653254	0.993747
chr16	39984360	39984361	chr16	40653728	40653982	0.996268
chr16	39984360	39984361	chr16	40656244	40656991	0.984787
chr16	39984360	39984361	chr16	40657267	40657467	0.997258
chr16	39984360	39984361	chr16	40692075	40693040	0.982375
chr16	39984360	39984361	chr16	40697514	40697851	0.996867
chr16	39984360	39984361	chr16	40707504	40707840	0.994543
chr16	39984360	39984361	chr16	40715553	40716167	0.976973
chr16	39984360	39984361	chr16	40738962	40740225	0.9785
chr16	39984360	39984361	chr16	40764665	40765496	0.982692
chr16	39984360	39984361	chr16	40768608	40769324	0.982411
chr16	39984360	39984361	chr16	40797362	40797796	0.996824
chr16	39984360	39984361	chr16	40827322	40827832	0.982841
chr16	39984360	39984361	chr16	40841784	40842235	0.9879
chr16	39984360	39984361	chr16	40858892	40859759	0.982714
chr16	39984360	39984361	chr16	40866515	40867534	0.984019
chr16	39984360	39984361	chr16	40875633	40875950	0.996114
chr16	39984360	39984361	chr16	40877826	40878929	0.978564
chr16	39984360	39984361	chr16	40885130	40885348	0.996767
chr16	39984360	39984361	chr16	40891403	40891797	0.983836
chr16	39984360	39984361	chr16	40914087	40914774	0.983014
chr16	39984360	39984361	chr16	40930705	40931123	0.996837
chr16	39984360	39984361	chr16	40942114	40942827	0.984467
chr16	39984360	39984361	chr16	40945458	40945720	0.986602
chr16	39984360	39984361	chr16	40946519	40947021	0.981194
chr16	39984360	39984361	chr16	40948949	40949312	0.995954
chr16	39984360	39984361	chr16	40949361	40949561	0.997663
chr16	39984360	39984361	chr16	40968031	40969271	0.985194
chr16	39984360	39984361	chr16	40971504	40972235	0.982465
chr16	39984360	39984361	chr16	40972555	40973146	0.982284
chr16	39984360	39984361	chr16	40973673	40973873	0.997441
chr16	39984360	39984361	chr16	40986099	40986491	0.985806
chr16	39984360	39984361	chr16	40994160	40994402	0.997173
chr16	39984360	39984361	chr16	41012606	41012880	0.99678
chr16	39984360	39984361	chr16	41034563	41035336	0.974383
chr16	39984360	39984361	chr16	41038999	41039361	0.981742
chr16	39984360	39984361	chr16	41039420	41039640	0.997247
chr16	39984360	39984361	chr16	41040441	41042397	0.986632
chr16	39984360	39984361	chr16	41047784	41048665	0.984679
chr16	39984360	39984361	chr16	41048738	41048979	0.996811
chr16	39984360	39984361	chr16	41049466	41049836	0.992084
chr16	39984360	39984361	chr16	41063648	41063848	0.99707
chr16	39984360	39984361	chr16	41066428	41066648	0.997573
chr16	39984360	39984361	chr16	41073244	41074300	0.980539
chr16	39984360	39984361	chr16	41085720	41086789	0.981774
chr16	39984360	39984361	chr16	41088294	41088494	0.984739
chr16	39984360	39984361	chr16	41088602	41089157	0.982422
chr16	39984360	39984361	chr16	41089664	41090870	0.975029
chr16	39984360	39984361	chr16	41097364	41097797	0.993784
chr16	39984360	39984361	chr16	41101482	41101682	0.997544
chr16	39984360	39984361	chr16	41102261	41103448	0.980378
chr16	39984360	39984361	chr16	41124390	41124726	0.976354
chr16	39984360	39984361	chr16	41124895	41125665	0.985147
chr16	39984360	39984361	chr16	41131016	41131720	0.977966
chr16	39984360	39984361	chr16	41147145	41147404	0.996326
chr16	39984360	39984361	chr16	41162912	41163344	0.97935
chr16	39984360	39984361	chr16	41168840	41169097	0.992971
chr16	39984360	39984361	chr16	41172919	41173550	0.980206
chr16	39984360	39984361	chr16	41174735	41174945	0.996811
chr16	39984360	39984361	chr16	41179311	41179517	0.996419
chr16	39984360	39984361	chr16	41179589	41180369	0.977863
chr16	39984360	39984361	chr16	41239419	41239731	0.994922
chr16	39984360	39984361	chr16	41239992	41240196	0.996332
chr16	39984360	39984361	chr16	41242716	41243492	0.983314
chr16	39984360	39984361	chr16	41243773	41243973	0.996361
chr16	39984360	39984361	chr16	41244295	41245498	0.983637
chr16	39984360	39984361	chr16	41258274	41259208	0.974916
chr16	39984360	39984361	chr16	41266190	41266685	0.995942
chr16	39984360	39984361	chr16	41276282	41277617	0.979257
chr16	39984360	39984361	chr16	41287317	41287609	0.997279
chr16	39984360	39984361	chr16	41292120	41292352	0.997165
chr16	39984360	39984361	chr16	41300972	41301379	0.994648
chr16	39984360	39984361	chr16	41306946	41307197	0.996738
chr16	39984360	39984361	chr16	41309732	41309941	0.997753
chr16	39984360	39984361	chr16	41317920	41319225	0.982088
chr16	39984360	39984361	chr16	41333821	41334536	0.978468
chr16	39984360	39984361	chr16	41336924	41337220	0.995489
chr16	39984360	39984361	chr16	41337786	41338010	0.9965
chr16	39984360	39984361	chr16	41343260	41344306	0.98327
chr16	39984360	39984361	chr16	41346797	41346997	0.997682
chr16	39984360	39984361	chr16	41408928	41409336	0.9948
chr16	39984360	39984361	chr16	41417348	41417872	0.986517
chr16	39984360	39984361	chr16	41417945	41418170	0.996858
chr16	39984360	39984361	chr16	41430561	41431207	0.984275
chr16	39984360	39984361	chr16	41440155	41440404	0.997297
chr16	39984360	39984361	chr16	41446875	41447188	0.995865
chr16	39984360	39984361	chr16	41449592	41449820	0.9971
chr16	39984360	39984361	chr16	41467502	41467808	0.995897
chr16	39984360	39984361	chr16	41477986	41479467	0.982285
chr16	39984360	39984361	chr16	41510965	41511758	0.98255
chr16	39984360	39984361	chr16	41523868	41524926	0.982581
chr16	39984360	39984361	chr16	41532132	41532332	0.994644
chr16	39984360	39984361	chr16	41532660	41534598	0.989316
chr16	39984360	39984361	chr16	41534700	41535424	0.983203
chr16	39984360	39984361	chr16	41535902	41536234	0.978869
chr16	39984360	39984361	chr16	41538584	41538798	0.997172
chr16	39984360	39984361	chr16	41542853	41543067	0.996869
chr16	39984360	39984361	chr16	41551829	41552623	0.984797
chr16	39984360	39984361	chr16	41557304	41557552	0.994952
chr16	39984360	39984361	chr16	41565477	41565727	0.996751
chr16	39984360	39984361	chr16	41565901	41566421	0.984897
chr16	39984360	39984361	chr16	41568165	41569125	0.980293
chr16	39984360	39984361	chr16	41588842	41589285	0.982483
chr16	39984360	39984361	chr16	41597512	41598247	0.978545
chr16	39984360	39984361	chr16	41613081	41613615	0.979684
chr16	39984360	39984361	chr16	41624013	41624252	0.996455
chr16	39984360	39984361	chr16	41626752	41627014	0.995444
chr16	39984360	39984361	chr16	41641044	41641268	0.997443
chr16	39984360	39984361	chr16	41643342	41644113	0.982928
chr16	39984360	39984361	chr16	41653321	41654076	0.982124
chr16	39984360	39984361	chr16	41668590	41668829	0.996707
chr16	39984360	39984361	chr16	41674373	41675300	0.981189
chr16	39984360	39984361	chr16	41675888	41676517	0.982023
chr16	39984360	39984361	chr16	41686828	41687034	0.997316
chr16	39984360	39984361	chr16	41688975	41689175	0.997595
chr16	39984360	39984361	chr16	41689235	41689702	0.98342
chr16	39984360	39984361	chr16	41691078	41691297	0.997636
chr16	39984360	39984361	chr16	41692611	41692903	0.981224
chr16	39984360	39984361	chr16	41701915	41702609	0.982731
chr16	39984360	39984361	chr16	41707557	41707757	0.996983
chr16	39984360	39984361	chr16	41717543	41717743	0.996818
chr16	39984360	39984361	chr16	41720997	41721428	0.977598
chr16	39984360	39984361	chr16	41721768	41722450	0.981069
chr16	39984360	39984361	chr16	41726218	41726827	0.974723
chr16	39984360	39984361	chr16	41729065	41730349	0.985701
chr16	39984360	39984361	chr16	41733498	41733698	0.996453
chr16	39984360	39984361	chr16	41733732	41734077	0.985517
chr16	39984360	39984361	chr16	41738404	41738604	0.99644
chr16	39984360	39984361	chr16	41744819	41745998	0.982408
chr16	39984360	39984361	chr16	41746023	41747325	0.981544
chr16	39984360	39984361	chr16	41757442	41757689	0.996105
chr16	39984360	39984361	chr16	41760408	41760797	0.984469
chr16	39984360	39984361	chr16	41764161	41765449	0.984197
chr16	39984360	39984361	chr16	41765548	41765770	0.996448
chr16	39984360	39984361	chr16	41771640	41772595	0.985174
chr16	39984360	39984361	chr16	41777746	41778342	0.986701
chr16	39984360	39984361	chr16	41785322	41786472	0.975281
chr16	39984360	39984361	chr16	41813129	41813495	0.995371
chr16	39984360	39984361	chr16	41817734	41818535	0.984845
chr16	39984360	39984361	chr16	41820135	41820764	0.984871
chr16	39984360	39984361	chr16	41827160	41827904	0.978143
chr16	39984360	39984361	chr16	41835407	41836918	0.984505
chr16	39984360	39984361	chr16	41844852	41845088	0.995595
chr16	39984360	39984361	chr16	41846581	41847721	0.984294
chr16	39984360	39984361	chr16	41863684	41864080	0.983561
chr16	39984360	39984361	chr16	41872042	41872841	0.979947
chr16	39984360	39984361	chr16	41879850	41880394	0.982812
chr16	39984360	39984361	chr16	41880643	41880956	0.995421
chr16	39984360	39984361	chr16	41888121	41888580	0.983012
chr16	39984360	39984361	chr16	41888886	41889107	0.996357
chr16	39984360	39984361	chr16	41900571	41901643	0.983149
chr16	39984360	39984361	chr16	41903666	41904415	0.982307
chr16	39984360	39984361	chr16	41912655	41913168	0.983958
chr16	39984360	39984361	chr16	41913475	41914044	0.981726
chr16	39984360	39984361	chr16	41914802	41915085	0.996559
chr16	39984360	39984361	chr16	41916504	41916784	0.996503
chr16	39984360	39984361	chr16	41917192	41917589	0.986634
chr16	39984360	39984361	chr16	41921327	41921782	0.97919
chr16	39984360	39984361	chr16	41921915	41922291	0.980141
chr16	39984360	39984361	chr16	41929316	41929516	0.997059
chr16	39984360	39984361	chr16	41929577	41930193	0.981072
chr16	39984360	39984361	chr16	41935413	41936533	0.983935
chr16	39984360	39984361	chr16	41938099	41939134	0.983775
chr16	39984360	39984361	chr16	41941718	41942370	0.980061
chr16	39984360	39984361	chr16	41944451	41944964	0.981882
chr16	39984360	39984361	chr16	41948659	41949103	0.986158
chr16	39984360	39984361	chr16	41953868	41954620	0.972251
chr16	39984360	39984361	chr16	41957985	41958254	0.997485
chr16	39984360	39984361	chr16	41965676	41966457	0.979921
chr16	39984360	39984361	chr16	41969012	41969950	0.98253
chr16	39984360	39984361	chr16	41975026	41975816	0.981768
chr16	39984360	39984361	chr16	41976279	41976540	0.996045
chr16	39984360	39984361	chr16	41976957	41977578	0.983813
chr16	39984360	39984361	chr16	41997016	41997967	0.977312
chr16	39984360	39984361	chr16	42002928	42004866	0.983945
chr16	39984360	39984361	chr16	42009824	42010795	0.981751
chr16	39984360	39984361	chr16	42015034	42015308	0.983519
chr16	39984360	39984361	chr16	42015528	42016053	0.984725
chr16	39984360	39984361	chr16	42016819	42017762	0.979625
chr16	39984360	39984361	chr16	42032044	42033272	0.980633
chr16	39984360	39984361	chr16	42033393	42033995	0.9813
chr16	39984360	39984361	chr16	42048168	42048598	0.97849
chr16	39984360	39984361	chr16	42059454	42060866	0.981674
chr16	39984360	39984361	chr16	42065150	42065613	0.980292
chr16	39984360	39984361	chr16	42067934	42068631	0.98152
chr16	39984360	39984361	chr16	42073469	42073669	0.997877
chr16	39984360	39984361	chr16	42073840	42074058	0.997755
chr16	39984360	39984361	chr16	42074462	42074908	0.983486
chr16	39984360	39984361	chr16	42078942	42080447	0.983483
chr16	39984360	39984361	chr16	42102042	42103618	0.981723
chr16	39984360	39984361	chr16	42110530	42111308	0.98097
chr16	39984360	39984361	chr16	42121849	42122361	0.997146
chr16	39984360	39984361	chr16	42123464	42124373	0.979515
chr16	39984360	39984361	chr16	42147182	42147836	0.981234
chr16	39984360	39984361	chr16	42152762	42153089	0.983784
chr16	39984360	39984361	chr16	42157139	42157339	0.996997
chr16	39984360	39984361	chr16	42164718	42165480	0.982484
chr16	39984360	39984361	chr16	42168449	42169040	0.977886
chr16	39984360	39984361	chr16	42169693	42170213	0.983225
chr16	39984360	39984361	chr16	42172275	42172531	0.983096
chr16	39984360	39984361	chr16	42172613	42173191	0.981656
chr16	39984360	39984361	chr16	42179078	42179375	0.997679
chr13	51846677	51846678	chr13	51845042	51845924	0.979893
chr13	51846677	51846678	chr13	51847821	51849057	0.942469
chr4	100478848	100478849	chr4	100483734	100484097	0.957574
chr4	100478848	100478849	chr4	100486342	100487075	0.951738
chr4	100478848	100478849	chr4	100487205	100487559	0.95604
chr4	100478848	100478849	chr4	100488434	100489091	0.950646
chr4	100478848	100478849	chr4	100492632	100492962	0.95563
chr4	100478848	100478849	chr4	100493111	100493463	0.958981
chr4	100478848	100478849	chr4	100493534	100494235	0.957741
chr4	100478848	100478849	chr4	100494990	100495306	0.957933
chr4	100478848	100478849	chr4	100501372	100501806	0.959558
chr4	100478848	100478849	chr4	100509826	100510026	0.959866
chr4	100478848	100478849	chr4	100513087	100513595	0.952846
chr4	100478848	100478849	chr4	100517346	100517825	0.959818
chr4	100478848	100478849	chr4	100520028	100520256	0.95367
chr4	100478848	100478849	chr4	100523185	100524084	0.958864
chr4	100478848	100478849	chr4	100525152	100525450	0.955506
chr4	100478848	100478849	chr4	100529117	100529340	0.949726
chr4	100478848	100478849	chr4	100529491	100529704	0.95847
chr4	100478848	100478849	chr4	100536339	100536912	0.961317
chr4	100478848	100478849	chr4	100537548	100537765	0.963225
chr4	100478848	100478849	chr4	100537988	100538988	0.954609
chr4	100478848	100478849	chr4	100539969	100540266	0.953604
chr1	135779433	135779434	chr1	135777062	135777598	0.859924
chr1	135779433	135779434	chr1	135777649	135777887	0.846307
chr1	135779433	135779434	chr1	135778846	135779789	0.840208
chr1	135779433	135779434	chr1	135780466	135781301	0.836941
chr1	135779433	135779434	chr1	135782801	135784167	0.841077
chr1	135779433	135779434	chr1	135784210	135784614	0.838852
chr1	135779433	135779434	chr1	135788160	135788407	0.841126
chr1	135779433	135779434	chr1	135789077	135790175	0.839929
chr1	135779433	135779434	chr1	135792227	135794583	0.836563
chr1	135779433	135779434	chr1	135796507	135797023	0.848579
chr1	135779433	135779434	chr1	135797480	135797814	0.837939
chr1	135779433	135779434	chr1	135804304	135806136	0.841592
chr1	135779433	135779434	chr1	135806778	135806978	0.854171
chr1	135779433	135779434	chr1	135807726	135807939	0.821611
chr1	135779433	135779434	chr1	135808008	135808545	0.834621
chr8	110805923	110805924	chr8	110760704	110760933	0.888533
chr8	110805923	110805924	chr8	110763471	110763991	0.88712
chr8	110805923	110805924	chr8	110769172	110769445	0.892588
chr8	110805923	110805924	chr8	110770015	110770346	0.890465
chr8	110805923	110805924	chr8	110805769	110806144	0.8886
chr8	80493780	80493781	chr8	80497522	80498104	0.950455
chr8	80493780	80493781	chr8	80498276	80498530	0.942372
chr7	142743380	142743381	chr7	142678640	142679700	0.904452
chr7	142743380	142743381	chr7	142679891	142680200	0.904346
chr7	142743380	142743381	chr7	142682124	142682431	0.904411
chr7	142743380	142743381	chr7	142687057	142687431	0.904579
chr7	142743380	142743381	chr7	142700456	142702670	0.9039
chr7	142743380	142743381	chr7	142708726	142709336	0.901961
chr7	142743380	142743381	chr7	142713284	142714078	0.902606
chr7	142743380	142743381	chr7	142714870	142715242	0.89517
chr7	142743380	142743381	chr7	142715582	142715782	0.908455
chr7	142743380	142743381	chr7	142718507	142718748	0.905598
chr7	142743380	142743381	chr7	142719807	142721097	0.900083
chr7	142743380	142743381	chr7	142726387	142726851	0.907744
chr7	142743380	142743381	chr7	142728905	142730633	0.912669
chr7	142743380	142743381	chr7	142733926	142735133	0.903276
chr7	142743380	142743381	chr7	142737382	142738019	0.9034
chr7	142743380	142743381	chr7	142738215	142738608	0.910915
chr7	142743380	142743381	chr7	142739717	142740316	0.897496
chr7	142743380	142743381	chr7	142742989	142744107	0.906478
chr1	165634537	165634538	chr1	165592607	165593086	0.812687
chr1	165634537	165634538	chr1	165596402	165596980	0.816058
chr1	165634537	165634538	chr1	165597505	165597768	0.794474
chr1	165634537	165634538	chr1	165600874	165601129	0.807114
chr1	165634537	165634538	chr1	165601451	165601978	0.813211
chr1	165634537	165634538	chr1	165612264	165612801	0.802105
chr15	83779466	83779467	chr15	83780294	83780497	0.985506
chr15	83779466	83779467	chr15	83786692	83788568	0.986171
chr15	83779466	83779467	chr15	83794708	83795224	0.984831
chr15	83779466	83779467	chr15	83795609	83796009	0.985387
chr15	83779466	83779467	chr15	83802325	83802525	0.987631
chr15	83779466	83779467	chr15	83807238	83807986	0.984704
chr15	83779466	83779467	chr15	83812838	83813038	0.988544
chr15	83779466	83779467	chr15	83813101	83813383	0.986491
chr15	83779466	83779467	chr15	83817450	83817650	0.983435
chr15	83779466	83779467	chr15	83818644	83818925	0.984286
chr15	83779466	83779467	chr15	83819613	83820836	0.983712
chr15	83779466	83779467	chr15	83821887	83823307	0.984392
chr15	83779466	83779467	chr15	83827535	83828389	0.987974
chr15	83779466	83779467	chr15	83828445	83829399	0.989417
chr15	83779466	83779467	chr15	83834648	83835114	0.986825
chr15	83779466	83779467	chr15	83835569	83835844	0.984248
chr15	83779466	83779467	chr15	83840172	83840390	0.98714
chr15	83779466	83779467	chr15	83855306	83855705	0.987727
chr15	83779466	83779467	chr15	83857042	83857242	0.988597
chr3	107101145	107101146	chr3	107101187	107101698	0.958597
chr3	107101145	107101146	chr3	107109970	107110658	0.949582
chr2	178118974	178118975	chr2	178132670	178132921	0.976618
chr2	178118974	178118975	chr2	178133410	178133623	0.974836
chr2	178118974	178118975	chr2	178141473	178142627	0.977762
chr2	178118974	178118975	chr2	178146257	178146574	0.974108
chr2	178118974	178118975	chr2	178147216	178150126	0.975039
chr2	178118974	178118975	chr2	178151013	178151614	0.978355
chr2	178118974	178118975	chr2	178151656	178151990	0.974807
chr2	178118974	178118975	chr2	178152905	178153169	0.974476
chr2	178118974	178118975	chr2	178155941	178156854	0.977808
chr2	178118974	178118975	chr2	178160722	178161383	0.974171
chr2	178118974	178118975	chr2	178161520	178161729	0.973938
chr2	178118974	178118975	chr2	178168292	178168673	0.974246
chr2	178118974	178118975	chr2	178172057	178172458	0.975586
chr2	178118974	178118975	chr2	178184125	178184544	0.979179
chr2	178118974	178118975	chr2	178189460	178190251	0.977285
chr2	178118974	178118975	chr2	178192125	178192548	0.976432
chr2	178118974	178118975	chr2	178206309	178207216	0.975134
chr2	178118974	178118975	chr2	178211747	178212539	0.979032
chr2	178118974	178118975	chr2	178215646	178216578	0.975146
chr2	178118974	178118975	chr2	178225114	178225455	0.974683
chr2	178118974	178118975	chr2	178225854	178226082	0.976271
chr2	178118974	178118975	chr2	178228519	178229410	0.976574
chr2	178118974	178118975	chr2	178232262	178233797	0.976413
chr2	178118974	178118975	chr2	178236621	178236975	0.974642
chr2	178118974	178118975	chr2	178240494	178241308	0.973635
chr2	178118974	178118975	chr2	178241412	178241693	0.976933
chr2	178118974	178118975	chr2	178241787	178242685	0.978227
chr2	178118974	178118975	chr2	178242733	178243439	0.975332
chr2	178118974	178118975	chr2	178243883	178244167	0.977669
chr2	178118974	178118975	chr2	178247967	178248990	0.98076
chr2	178118974	178118975	chr2	178249934	178250143	0.974973
chr2	178118974	178118975	chr2	178250715	178252038	0.977232
chr2	178118974	178118975	chr2	178253963	178254340	0.973157
chr2	178118974	178118975	chr2	178254646	178255386	0.97505
chr2	178118974	178118975	chr2	178261606	178261876	0.972739
chr2	178118974	178118975	chr2	178276652	178277093	0.975852
chr2	178118974	178118975	chr2	178280368	178282444	0.971851
chr2	178118974	178118975	chr2	178283483	178284539	0.967145
chr2	178118974	178118975	chr2	178288256	178288836	0.971589
chr2	178118974	178118975	chr2	178290311	178291076	0.977586
chr2	178118974	178118975	chr2	178291491	178291847	0.977265
chr2	178118974	178118975	chr2	178292141	178293309	0.971608
chr2	178118974	178118975	chr2	178297984	178298459	0.979147
chr2	178118974	178118975	chr2	178299002	178299278	0.97387
chr2	178118974	178118975	chr2	178299648	178300689	0.97473
chr2	178118974	178118975	chr2	178302131	178302741	0.97297
chr2	178118974	178118975	chr2	178308503	178309938	0.977774
chr2	178118974	178118975	chr2	178310069	178310569	0.976897
chr2	178118974	178118975	chr2	178313997	178314902	0.973569
chr2	178118974	178118975	chr2	178315000	178315287	0.97629
chr2	178118974	178118975	chr2	178316032	178316342	0.973405
chr2	178118974	178118975	chr2	178319515	178320389	0.971707
chr2	178118974	178118975	chr2	178328751	178329624	0.977114
chr2	178118974	178118975	chr2	178333027	178333900	0.975146
chr11	70459983	70459984	chr11	70459390	70461682	0.811027
chr11	70459983	70459984	chr11	70461954	70462162	0.80988
chr5	67428309	67428310	chr5	67395348	67396286	0.801541
chr5	67428309	67428310	chr5	67400426	67400876	0.784051
chr5	67428309	67428310	chr5	67401424	67403193	0.790427
chr5	67428309	67428310	chr5	67403285	67403565	0.813999
chr5	67428309	67428310	chr5	67407208	67408080	0.804519
chr5	67428309	67428310	chr5	67415329	67417244	0.791912
chr5	67428309	67428310	chr5	67420106	67420306	0.812213
chr5	67428309	67428310	chr5	67423794	67424250	0.800287
chr9	20746348	20746349	chr9	20670010	20670320	0.931321
chr9	20746348	20746349	chr9	20671279	20672457	0.930867
chr9	20746348	20746349	chr9	20672769	20674139	0.929917
chr9	20746348	20746349	chr9	20679379	20679784	0.936987
chr9	20746348	20746349	chr9	20692193	20693394	0.931049
chr9	20746348	20746349	chr9	20693709	20693979	0.937701
chr9	20746348	20746349	chr9	20697661	20697863	0.931831
chr9	20746348	20746349	chr9	20702543	20703474	0.929595
chr9	20746348	20746349	chr9	20705920	20706750	0.929771
chr9	20746348	20746349	chr9	20714238	20715040	0.928235
chr9	20746348	20746349	chr9	20720502	20721443	0.93248
chr9	20746348	20746349	chr9	20728292	20728664	0.932153
chr9	20746348	20746349	chr9	20735999	20736705	0.934341
chr9	20746348	20746349	chr9	20747867	20748215	0.936111
chr13	3854172	3854173	chr13	3853494	3853780	1
chr12	38779379	38779380	chr12	38841630	38842105	0.886653
chr12	38779379	38779380	chr12	38850157	38850459	0.8767
chr12	38779379	38779380	chr12	38856831	38857498	0.883549
chr12	38779379	38779380	chr12	38862880	38863526	0.872869
chr12	38779379	38779380	chr12	38866092	38866988	0.89045
chr11	101894373	101894374	chr11	101877154	101878347	0.803129
chr11	101894373	101894374	chr11	101884815	101886755	0.792099
chr11	101894373	101894374	chr11	101887644	101889448	0.797056
chr11	101894373	101894374	chr11	101892370	101892913	0.812244
chr11	101894373	101894374	chr11	101894346	101894879	0.790814
chr11	101894373	101894374	chr11	101896077	101896569	0.802332
chr8	124439657	124439658	chr8	124371203	124371687	0.971725
chr8	124439657	124439658	chr8	124372411	124372871	0.963919
chr8	124439657	124439658	chr8	124373752	124375877	0.965549
chr8	124439657	124439658	chr8	124376446	124376656	0.965498
chr8	124439657	124439658	chr8	124380966	124382127	0.965692
chr8	124439657	124439658	chr8	124385192	124385552	0.968336
chr8	124439657	124439658	chr8	124385965	124386725	0.969212
chr8	124439657	124439658	chr8	124394103	124394452	0.96629
chr8	124439657	124439658	chr8	124396210	124396459	0.967929
chr8	124439657	124439658	chr8	124397761	124398420	0.967614
chr8	124439657	124439658	chr8	124398596	124399756	0.969077
chr8	124439657	124439658	chr8	124401098	124401545	0.968315
chr8	124439657	124439658	chr8	124401907	124402279	0.967566
chr8	124439657	124439658	chr8	124404709	124405071	0.96363
chr8	124439657	124439658	chr8	124408040	124408504	0.964633
chr8	124439657	124439658	chr8	124409335	124409668	0.964
chr8	124439657	124439658	chr8	124411507	124411756	0.965645
chr8	124439657	124439658	chr8	124413719	124414746	0.963357
chr8	124439657	124439658	chr8	124416835	124417155	0.964711
chr8	124439657	124439658	chr8	124419776	124421056	0.967959
chr8	124439657	124439658	chr8	124421659	124423700	0.964314
chr8	124439657	124439658	chr8	124425680	124426191	0.965616
chr8	124439657	124439658	chr8	124427972	124428188	0.965987
chr8	124439657	124439658	chr8	124430397	124430769	0.967364
chr8	124439657	124439658	chr8	124430994	124432348	0.963579
chr8	124439657	124439658	chr8	124433493	124433993	0.965769
chr8	124439657	124439658	chr8	124437418	124437781	0.962758
chr8	124439657	124439658	chr8	124437899	124438590	0.971438
chr2	150570414	150570415	chr2	150570589	150570966	0.827281
chr2	150570414	150570415	chr2	150574183	150575707	0.834394
chr2	150570414	150570415	chr2	150575907	150576248	0.842509
chr2	150570414	150570415	chr2	150576324	150576737	0.846597
chr3	83026075	83026076	chr3	83023872	83024631	0.991611
chr3	83026075	83026076	chr3	83026019	83026592	0.993218
chr4	148160620	148160621	chr4	148157643	148158777	0.904003
chr4	148160620	148160621	chr4	148159145	148159692	0.90533
chr4	148160620	148160621	chr4	148164336	148164592	0.869085
chr4	148160620	148160621	chr4	148165158	148165443	0.857643
chr2	131950860	131950861	chr2	131948562	131950174	0.904968
chr2	131950860	131950861	chr2	131951979	131952412	0.892924
chr2	131950860	131950861	chr2	131953744	131954293	0.89004
chr2	131950860	131950861	chr2	131955013	131955333	0.888818
chr2	131950860	131950861	chr2	131955758	131956257	0.90558
chr17	49564342	49564343	chr17	49477193	49477569	0.917759
chr17	49564342	49564343	chr17	49485026	49486979	0.912909
chr17	49564342	49564343	chr17	49488484	49489577	0.912386
chr17	49564342	49564343	chr17	49489778	49490813	0.920964
chr17	49564342	49564343	chr17	49499648	49499972	0.921612
chr17	49564342	49564343	chr17	49506906	49508850	0.917661
chr17	49564342	49564343	chr17	49528007	49528229	0.926524
chr17	49564342	49564343	chr17	49531723	49532365	0.928431
chr17	49564342	49564343	chr17	49534239	49534495	0.917254
chr17	49564342	49564343	chr17	49539082	49539978	0.909219
chr17	49564342	49564343	chr17	49542410	49543003	0.921406
chr17	49564342	49564343	chr17	49545225	49545941	0.912674
chr17	49564342	49564343	chr17	49549319	49549522	0.922081
chr17	49564342	49564343	chr17	49549989	49550257	0.921273
chr17	49564342	49564343	chr17	49552371	49552674	0.908107
chr17	49564342	49564343	chr17	49552922	49553243	0.914357
chr17	49564342	49564343	chr17	49553302	49553800	0.916705
chr17	49564342	49564343	chr17	49558763	49559845	0.918736
chr17	49564342	49564343	chr17	49561269	49562817	0.923753
chr6	85187437	85187438	chr6	85187069	85188703	0.896878
chr6	85187437	85187438	chr6	85188958	85189596	0.887832
chr6	85187437	85187438	chr6	85197105	85198025	0.891241
chr6	85187437	85187438	chr6	85199865	85200247	0.893732
chr6	85187437	85187438	chr6	85200638	85201351	0.867824
chr6	85187437	85187438	chr6	85201986	85204769	0.893928
chr6	55376294	55376295	chr6	55382244	55382500	0.985723
chr6	55376294	55376295	chr6	55383880	55385072	0.983693
chr6	55376294	55376295	chr6	55385568	55386192	0.984882
chr13	37050243	37050244	chr13	36880897	36882840	0.709652
chr13	37050243	37050244	chr13	36884492	36884864	0.707294
chr13	37050243	37050244	chr13	36894939	36895183	0.701851
chr13	37050243	37050244	chr13	36895986	36896342	0.71465
chr13	37050243	37050244	chr13	36897068	36897413	0.69064
chr13	37050243	37050244	chr13	36899808	36900719	0.705041
chr13	37050243	37050244	chr13	36905886	36906253	0.69891
chr13	37050243	37050244	chr13	36916236	36917015	0.691285
chr13	37050243	37050244	chr13	36920035	36920430	0.69759
chr13	37050243	37050244	chr13	36928929	36929145	0.69097
chr13	37050243	37050244	chr13	36967627	36968182	0.694492
chr13	37050243	37050244	chr13	36969896	36970130	0.697038
chr13	37050243	37050244	chr13	36973305	36973721	0.701464
chr13	37050243	37050244	chr13	36977890	36978245	0.680441
chr13	37050243	37050244	chr13	36978637	36978870	0.698322
chr13	37050243	37050244	chr13	36980613	36980831	0.700472
chr13	37050243	37050244	chr13	36982682	36982983	0.705811
chr13	37050243	37050244	chr13	36983945	36985086	0.705491
chr13	37050243	37050244	chr13	36985150	36986143	0.705475
chr13	37050243	37050244	chr13	36991853	36992329	0.716286
chr13	37050243	37050244	chr13	36992922	36993134	0.689028
chr13	37050243	37050244	chr13	36993454	36993891	0.712002
chr13	37050243	37050244	chr13	37017774	37018181	0.699626
chr13	37050243	37050244	chr13	37022442	37022824	0.687543
chr13	37050243	37050244	chr13	37046771	37047144	0.70534
chr13	37050243	37050244	chr13	37050878	37051686	0.709011
chr2	164940779	164940780	chr2	164946432	164947240	0.920673
chr2	164940779	164940780	chr2	164954802	164955060	0.916007
chr4	96591577	96591578	chr4	96573585	96573826	1
chr8	46986886	46986887	chr8	46985096	46986028	0.852455
chr8	46986886	46986887	chr8	46986783	46987729	0.870892
chr8	46986886	46986887	chr8	46989054	46989764	0.854634
chr8	46986886	46986887	chr8	46995861	46996460	0.844321
chr8	46986886	46986887	chr8	46996511	46996780	0.853219
chr8	46986886	46986887	chr8	47001612	47003065	0.872433
chr8	46986886	46986887	chr8	47004109	47004636	0.836769
chr8	46986886	46986887	chr8	47017384	47017816	0.852935
chr8	46986886	46986887	chr8	47019759	47020919	0.860054
chr8	46986886	46986887	chr8	47030076	47030410	0.836072
chr8	46986886	46986887	chr8	47052915	47053317	0.851376
chr8	46986886	46986887	chr8	47060151	47061406	0.865152
chr8	46986886	46986887	chr8	47061489	47061742	0.859895
chr8	46986886	46986887	chr8	47076070	47076657	0.852428
chr8	46986886	46986887	chr8	47079521	47079852	0.852632
chr8	46986886	46986887	chr8	47084510	47086211	0.878571
chr8	46986886	46986887	chr8	47090738	47091377	0.851014
chr8	46986886	46986887	chr8	47092440	47093055	0.855731
chr8	46986886	46986887	chr8	47095682	47097361	0.873956
chr11	71749919	71749920	chr11	71752280	71753291	0.802881
chr11	71749919	71749920	chr11	71757108	71757356	0.804917
chr11	71749919	71749920	chr11	71757716	71758968	0.805425
chr11	71749919	71749920	chr11	71765240	71765440	0.796191
chr11	71749919	71749920	chr11	71770772	71770996	0.776828
chr11	71749919	71749920	chr11	71775835	71776111	0.799181
chr11	71749919	71749920	chr11	71781215	71781690	0.795341
chr9	45936057	45936058	chr9	45929583	45930025	0.849022
chr9	45936057	45936058	chr9	45930746	45931204	0.851346
chr9	45936057	45936058	chr9	45931341	45931728	0.847894
chr9	45936057	45936058	chr9	45934361	45935911	0.847204
chr17	24650326	24650327	chr17	24642653	24642853	0.896997
chr17	24650326	24650327	chr17	24643006	24644089	0.890205
chr17	24650326	24650327	chr17	24644092	24644691	0.889984
chr17	24650326	24650327	chr17	24650412	24652219	0.889
chr5	7960456	7960457	chr5	7959559	7961408	0.857941
chr5	7960456	7960457	chr5	7964947	7965802	0.872159
chr5	7960456	7960457	chr5	7971682	7972066	0.86743
chr5	7960456	7960457	chr5	7972113	7972612	0.862336
chr5	7960456	7960457	chr5	7972724	7972998	0.875111
chr5	7960456	7960457	chr5	7974583	7975120	0.8663
chr5	7960456	7960457	chr5	7980561	7981145	0.866403
chr10	89873508	89873509	chr10	89870588	89871821	0.990308
chr10	89873508	89873509	chr10	89891428	89892088	0.990717
chr10	89873508	89873509	chr10	89892969	89893240	0.987904
chr10	89873508	89873509	chr10	89893703	89895711	0.992297
chr10	89873508	89873509	chr10	89906070	89906272	0.997958
chr10	89873508	89873509	chr10	89906420	89906831	0.988651
chr10	89873508	89873509	chr10	89928160	89928693	0.989401
chr10	89873508	89873509	chr10	89955806	89956573	0.988664
chr10	89873508	89873509	chr10	89956657	89958517	0.993167
chr10	89873508	89873509	chr10	89969814	89970315	0.984895
chr10	89873508	89873509	chr10	89971492	89972067	0.992464
chr10	89873508	89873509	chr10	89974568	89974910	0.988939
chr10	89873508	89873509	chr10	89975104	89976079	0.989477
chr10	89873508	89873509	chr10	89981902	89982145	0.99708
chr10	89873508	89873509	chr10	89982294	89983131	0.987972
chr10	89873508	89873509	chr10	89987360	89987659	0.998196
chr10	89873508	89873509	chr10	89996841	89998059	0.991767
chr10	89873508	89873509	chr10	89998268	89998557	0.997411
chr10	89873508	89873509	chr10	90000275	90000481	0.997924
chr10	89873508	89873509	chr10	90009236	90010205	0.991205
chr10	89873508	89873509	chr10	90024691	90026748	0.990224
chr10	89873508	89873509	chr10	90038906	90041035	0.994148
chr10	89873508	89873509	chr10	90042790	90043009	0.989304
chr10	89873508	89873509	chr10	90046061	90046557	0.990318
chr10	89873508	89873509	chr10	90046714	90047307	0.989787
chr10	89873508	89873509	chr10	90058708	90059734	0.992719
chr10	89873508	89873509	chr10	90062252	90063240	0.992007
chr10	89873508	89873509	chr10	90065716	90066102	0.991743
chr10	89873508	89873509	chr10	90069616	90070052	0.989316
chr10	89873508	89873509	chr10	90070321	90070880	0.988466
chr10	89873508	89873509	chr10	90071642	90071955	0.991212
chr10	89873508	89873509	chr10	90072181	90072843	0.986754
chr10	89873508	89873509	chr10	90077694	90078291	0.988783
chr10	89873508	89873509	chr10	90079477	90079677	0.99782
chr10	89873508	89873509	chr10	90080389	90081145	0.988899
chr10	89873508	89873509	chr10	90090288	90091872	0.991127
chr10	89873508	89873509	chr10	90093082	90093301	0.996677
chr10	89873508	89873509	chr10	90099645	90100725	0.99215
chr10	89873508	89873509	chr10	90103215	90103686	0.988378
chr10	89873508	89873509	chr10	90109236	90109571	0.985761
chr10	89873508	89873509	chr10	90111393	90111733	0.99068
chr10	89873508	89873509	chr10	90112095	90112295	0.997959
chr10	89873508	89873509	chr10	90112415	90112835	0.989815
chr10	89873508	89873509	chr10	90119796	90120957	0.991847
chr10	89873508	89873509	chr10	90122625	90122915	0.990248
chr10	89873508	89873509	chr10	90123568	90124579	0.991882
chr10	89873508	89873509	chr10	90129282	90130504	0.990644
chr10	89873508	89873509	chr10	90131278	90131615	0.986803
chr10	89873508	89873509	chr10	90133120	90133360	0.989746
chr10	89873508	89873509	chr10	90134009	90134403	0.987444
chr10	89873508	89873509	chr10	90134674	90135342	0.991032
chr10	89873508	89873509	chr10	90136918	90137611	0.991339
chr10	89873508	89873509	chr10	90139681	90140609	0.991262
chr10	89873508	89873509	chr10	90142404	90143350	0.990799
chr10	89873508	89873509	chr10	90151467	90152343	0.991126
chr10	89873508	89873509	chr10	90152436	90153224	0.991761
chr10	89873508	89873509	chr10	90159344	90160120	0.988678
chr10	89873508	89873509	chr10	90161701	90162549	0.992512
chr10	89873508	89873509	chr10	90166961	90168099	0.991184
chr10	89873508	89873509	chr10	90168471	90168808	0.991463
chr10	89873508	89873509	chr10	90179429	90179961	0.986975
chr10	89873508	89873509	chr10	90180363	90181049	0.989871
chr10	89873508	89873509	chr10	90185430	90187271	0.991533
chr10	89873508	89873509	chr10	90190734	90191874	0.993541
chr10	89873508	89873509	chr10	90192141	90192724	0.986742
chr10	89873508	89873509	chr10	90195638	90195992	0.989861
chr10	89873508	89873509	chr10	90196174	90196847	0.989082
chr10	89873508	89873509	chr10	90197782	90198111	0.989568
chr10	89873508	89873509	chr10	90203108	90203584	0.989587
chr10	89873508	89873509	chr10	90203621	90204246	0.986564
chr10	89873508	89873509	chr10	90205935	90206273	0.997405
chr10	89873508	89873509	chr10	90215122	90216705	0.99216
chr10	89873508	89873509	chr10	90222616	90223177	0.992049
chr10	89873508	89873509	chr10	90228979	90229469	0.987871
chr10	89873508	89873509	chr10	90233006	90234713	0.991033
chr10	89873508	89873509	chr10	90236918	90237204	0.996961
chr10	89873508	89873509	chr10	90242484	90243091	0.990463
chr10	89873508	89873509	chr10	90247823	90248876	0.989185
chr10	89873508	89873509	chr10	90249540	90249965	0.988789
chr10	89873508	89873509	chr10	90255190	90255686	0.988917
chr10	89873508	89873509	chr10	90265733	90266377	0.990439
chr10	89873508	89873509	chr10	90269782	90270707	0.991852
chr10	89873508	89873509	chr10	90277162	90277699	0.990119
chr10	89873508	89873509	chr10	90280754	90281580	0.987962
chr10	89873508	89873509	chr10	90287373	90287754	0.988854
chr10	89873508	89873509	chr10	90291398	90294303	0.994846
chr10	89873508	89873509	chr10	90296937	90297565	0.992198
chr10	89873508	89873509	chr10	90297894	90298471	0.992185
chr10	89873508	89873509	chr10	90302414	90302632	0.997888
chr10	89873508	89873509	chr10	90304969	90305625	0.990012
chr10	89873508	89873509	chr10	90305680	90305938	0.997449
chr10	89873508	89873509	chr10	90313192	90314689	0.988842
chr10	89873508	89873509	chr10	90319434	90319984	0.989524
chr10	89873508	89873509	chr10	90321950	90323296	0.992645
chr10	89873508	89873509	chr10	90326560	90327755	0.990268
chr10	89873508	89873509	chr10	90329455	90330008	0.987487
chr10	89873508	89873509	chr10	90331534	90331749	0.989278
chr10	89873508	89873509	chr10	90331816	90332156	0.986795
chr10	89873508	89873509	chr10	90335605	90337328	0.992611
chr10	89873508	89873509	chr10	90343647	90343914	0.989993
chr10	89873508	89873509	chr10	90355081	90355973	0.988929
chr10	89873508	89873509	chr10	90360520	90361253	0.988582
chr10	89873508	89873509	chr10	90363298	90363673	0.988114
chr10	89873508	89873509	chr10	90366248	90366643	0.987888
chr10	89873508	89873509	chr10	90368755	90369536	0.991403
chr10	89873508	89873509	chr10	90369626	90370456	0.989083
chr10	89873508	89873509	chr10	90378170	90378695	0.988687
chr10	89873508	89873509	chr10	90385571	90386837	0.990427
chr10	89873508	89873509	chr10	90394206	90394577	0.990077
chr10	89873508	89873509	chr10	90395766	90396277	0.986926
chr10	89873508	89873509	chr10	90397826	90398040	0.987425
chr10	89873508	89873509	chr10	90402889	90404717	0.990717
chr10	89873508	89873509	chr10	90404730	90405366	0.989634
chr10	89873508	89873509	chr10	90410267	90410988	0.987965
chr10	89873508	89873509	chr10	90415986	90416880	0.987225
chr10	89873508	89873509	chr10	90419372	90420106	0.99174
chr10	89873508	89873509	chr10	90423147	90423439	0.997196
chr10	89873508	89873509	chr10	90427969	90428818	0.989036
chr10	89873508	89873509	chr10	90429095	90430360	0.991897
chr10	89873508	89873509	chr10	90430478	90430864	0.991321
chr10	89873508	89873509	chr10	90430926	90431510	0.991162
chr10	89873508	89873509	chr10	90431954	90433065	0.990336
chr10	89873508	89873509	chr10	90436219	90436608	0.985777
chr10	89873508	89873509	chr10	90436696	90437030	0.990412
chr10	89873508	89873509	chr10	90438148	90438375	0.996532
chr10	89873508	89873509	chr10	90438662	90439348	0.988109
chr10	89873508	89873509	chr10	90442119	90442661	0.987399
chr10	89873508	89873509	chr10	90443204	90443861	0.990008
chr10	89873508	89873509	chr10	90444412	90445021	0.989414
chr10	89873508	89873509	chr10	90445686	90446213	0.990545
chr10	89873508	89873509	chr10	90452957	90453682	0.990312
chr10	89873508	89873509	chr10	90455132	90455385	0.997727
chr10	89873508	89873509	chr10	90456749	90456990	0.998285
chr10	89873508	89873509	chr10	90461863	90462216	0.990247
chr10	89873508	89873509	chr10	90462356	90463420	0.991586
chr10	89873508	89873509	chr10	90464058	90464617	0.988845
chr10	89873508	89873509	chr10	90470677	90471434	0.987309
chr10	89873508	89873509	chr10	90490078	90491344	0.990858
chr10	89873508	89873509	chr10	90491541	90492061	0.990471
chr10	89873508	89873509	chr10	90493904	90494272	0.99683
chr10	89873508	89873509	chr10	90495016	90495814	0.992337
chr10	89873508	89873509	chr10	90496100	90496447	0.992074
chr10	89873508	89873509	chr10	90496529	90497214	0.991641
chr10	89873508	89873509	chr10	90498942	90499281	0.990486
chr10	89873508	89873509	chr10	90499555	90499791	0.990856
chr10	89873508	89873509	chr10	90501658	90502464	0.989965
chr10	89873508	89873509	chr10	90509368	90510103	0.997285
chr10	89873508	89873509	chr10	90512513	90512741	0.998348
chr10	89873508	89873509	chr10	90513874	90514589	0.990062
chr10	89873508	89873509	chr10	90517060	90517731	0.990036
chr10	89873508	89873509	chr10	90523396	90524098	0.989863
chr10	89873508	89873509	chr10	90525109	90525521	0.9911
chr10	89873508	89873509	chr10	90526730	90527321	0.989235
chr10	89873508	89873509	chr10	90534536	90535056	0.991597
chr10	89873508	89873509	chr10	90535249	90535469	0.997586
chr10	89873508	89873509	chr10	90536052	90536466	0.990283
chr10	89873508	89873509	chr10	90537630	90537878	0.998289
chr10	89873508	89873509	chr10	90544630	90546572	0.996171
chr10	89873508	89873509	chr10	90552347	90552551	0.996996
chr10	89873508	89873509	chr10	90557520	90557923	0.998423
chr10	89873508	89873509	chr10	90571405	90571609	0.997694
chr10	89873508	89873509	chr10	90571762	90571972	0.997618
chr10	89873508	89873509	chr10	90579672	90580082	0.988845
chr10	89873508	89873509	chr10	90585527	90585807	0.990023
chr10	89873508	89873509	chr10	90585956	90587516	0.992535
chr10	89873508	89873509	chr10	90589401	90590270	0.989677
chr10	89873508	89873509	chr10	90591544	90591927	0.997391
chr10	89873508	89873509	chr10	90594271	90594682	0.990179
chr10	89873508	89873509	chr10	90598098	90598743	0.989797
chr10	89873508	89873509	chr10	90599899	90600607	0.991613
chr10	89873508	89873509	chr10	90600979	90601401	0.989408
chr10	89873508	89873509	chr10	90601678	90602621	0.99214
chr10	89873508	89873509	chr10	90604001	90604846	0.99196
chr10	89873508	89873509	chr10	90605562	90606439	0.989353
chr10	89873508	89873509	chr10	90606651	90606889	0.99113
chr10	89873508	89873509	chr10	90613751	90613951	0.997853
chr10	89873508	89873509	chr10	90616777	90617229	0.98932
chr10	89873508	89873509	chr10	90619031	90619356	0.989983
chr10	89873508	89873509	chr10	90620117	90620773	0.99008
chr10	89873508	89873509	chr10	90620837	90621678	0.992311
chr10	89873508	89873509	chr10	90624810	90625303	0.989752
chr10	89873508	89873509	chr10	90629651	90630046	0.991777
chr10	89873508	89873509	chr10	90632272	90632501	0.990417
chr10	89873508	89873509	chr10	90633085	90634990	0.995408
chr10	89873508	89873509	chr10	90640082	90640549	0.991075
chr10	89873508	89873509	chr10	90645971	90646550	0.990299
chr10	89873508	89873509	chr10	90650084	90651384	0.99554
chr10	89873508	89873509	chr10	90651518	90652173	0.990952
chr10	89873508	89873509	chr10	90652224	90652513	0.992434
chr10	89873508	89873509	chr10	90654453	90655333	0.990544
chr10	89873508	89873509	chr10	90657866	90658801	0.98985
chr10	89873508	89873509	chr10	90669906	90670364	0.989347
chr10	89873508	89873509	chr10	90672091	90672291	0.998218
chr10	89873508	89873509	chr10	90676200	90676497	0.998361
chr10	89873508	89873509	chr10	90685422	90685941	0.997483
chr10	89873508	89873509	chr10	90691770	90692993	0.986892
chr10	89873508	89873509	chr10	90693182	90693593	0.990443
chr10	89873508	89873509	chr10	90699549	90700614	0.990713
[truncated: 15,210 more rows]
